# Supplementary material for: Integrating Sequence- and Structure-Based Similarity Metrics for the Demarcation of Multiple Viral Taxonomic Levels
Source: Viruses. 2025 Apr 29;17(5):642. doi: 10.3390/v17050642 (PMC12115509; doi:10.3390/v17050642)
Supplement: Supplementary file 1 [file viruses-17-00642-s001.zip]

Archive with 15 entries (11 files):
- Datasets FASTA/
- Datasets FASTA/.DS_Store
- Datasets FASTA/Microviridae/
- Datasets FASTA/Microviridae/Microviridae_119_VP1.fasta
- Datasets FASTA/Microviridae/Microviridae_119_VP1_align.fasta
- Datasets FASTA/Orthobunyavirus/
- Datasets FASTA/Orthobunyavirus/Orthobunyavirus_55_RDRP.fasta
- Datasets FASTA/Orthobunyavirus/Orthobunyavirus_55_segment_L.fasta
- Datasets FASTA/Orthobunyavirus/Orthobunyavirus_55_segment_L_align.fasta
- Datasets FASTA/Orthornavirae/
- Datasets FASTA/Orthornavirae/Amalgaviridae_66_ORF1.fasta
- Datasets FASTA/Orthornavirae/Amalgaviridae_67_RDRP.fasta
- Datasets FASTA/Orthornavirae/Orthornavirae_107_RDRP.fasta
- Datasets FASTA/Orthornavirae/Orthornavirae_107_RDRP_align.fasta
- viruses-3595197-supplementary.pdf
