# Supplementary material for: Integrating Sequence- and Structure-Based Similarity Metrics for the Demarcation of Multiple Viral Taxonomic Levels
Source: Viruses. 2025 Apr 29;17(5):642. doi: 10.3390/v17050642 (PMC12115509; doi:10.3390/v17050642)
Supplement: Supplementary file 1 [file viruses-17-00642-s001.zip › Datasets FASTA/Microviridae/Microviridae_119_VP1.fasta]

>Alpavirinae_CAAFKQ010000288
MNSIFAKQKSKANLQRNAFDLSRSDIFSASAGMLLPCFVEEVNPNEHFEITPSSFLRTMPLNTAAYTRLKQNVEFYFVPYRLLLRQFPQFIVGTEYSISSVGQLNTYKAPLPSLDFQKTLLALVGAASASPSSEHSLDSLGYPAWRGTLRLLDLLGYGVSASDVVSAVKANPSITEQDISFVKVNPFRLLAYQKIYFDYYRNPLYELNNAQAFNIDVYYTPTSPANVIPIWSDSPSATNDMYLLRYRNWKKDYFNALSPYFQGADYLSSTINLPSFPGGTASLDTSKPDGNFYGAIYGKPNSSGDFGFTVANLRSAFALDKLYRLTIAAGDGDYASQIKSHYGFEFPHDSYKSSFLGGIDAPVTISEVVTTATTDRGEAADIFGKGMSANRDKTIRFDSKEHGIILGIFSVVPECDYSSSMLDKFNSKFNREDYYQPEFADLGKQPVDPYEFSTEYFNPRQVSPMGYINRYAEYKTKVDKVHGEFSPSGSLDAWSTVRQYKSVSGPVTNSFFKINPAVLDKIFAQVYDGSEVSDQFLVDFQCLVTAVRPMSVTGEPAL----------------------------------------------------------------------------------------------------------------------------------
>Alpavirinae_CAAGFK010000198
IIMAIFDKISVGVKTKKYTHHIPFDNNTTMQFGVIQPLFHQFLNANDRLSSDVRQLVRLSPLPVPTFGRMHLENNVKFVKMSDIYPAYEAFLSHKFVNTSHSQYIPVQLPFVTPALLCLWLLKYSVYATYKRNTDGNYALTTLPADVQTLSATLFDPHTGKTRYNLKNFFTPQAISNVTPDGADYVVYSPDEHYIYCFRFTNAARRLRSILVGLGYTYDIDVDDILDATPLFAFYKAYYDTFAPSRESSWTQTACFRLVNFIYDYNASNVAFLFDDELTFPYTDSIRKSAFQFLDDLLNCWYVEPLNYVSAHRLHTGSNTAAEAYNPQQLNTNDNFDDALYYDSSDNSLPDSAATSSISLRQVLKLSRFITKDSVIGQKISTWLKAHFGANVDNSIFKDSTNIATTRVNCSINDVFSTSDTLSENGGETLGAYAGRGLGFDNSGFDFTAPTFGYVICLSCIVPDANFFQGYDPTLCAISPEQRPNPDLDAFGYEATPLASIQPLNDISLSQRAVNINNKSFGFVPRYTSFKTRKDIINGDMSRRGSINGFAPYYLDKILTSQLVDATEVSKDVYQIIDRSSALPLATESWRYTCRFPWLGNYNRIFSSNNFAPYALVEDSDTDNYYTEQIIDDLFIVQSVFDMRLVNCLKPMSESYDTFDDDVNGDNARITQEAN-------------
>Alpavirinae_CABMOX010000001
IYLLMSKSLFQFKDLRNHPHRSGFDLSNKNAFTAKVGELLPVYWKFVIPGDKFTAQVQHFTRTQPVSTAAYTRIKEYYDWFFVPMHLLWKNFPTAITQMNDNPVSAVSLKQNASVSSQLPYFTLEQLFAPWAEVGSVEQGAPSVLTGLSTGYNPSSIVAQDKSRGNNFFGFSRAHLFGKLMSYLGYGRITDEYIKIATDFPSSTSAKQKGCYAKNFAVSPFPLLAYQKIYQDFFRRPEWESSNPSAYNIDYVSVYNGDTSRLNFLKASGILHDATSTYFNQLGMFDLRYCNWQKDMIMGLLPKSQYSDVASVVSDGVLPSSTSSVQGSISQSSPALYSEKDHAFVNPSENVTVNGFQGNLLTKIDNNPLSYGSKLSSPHNHTFSLSASNVAQKFSASFDILQLREKQALQRWKEISLPDGHDYCEQIYKHFGVRPSNHLGYLSTYLGGSSSNIDINEEVNSTLDTPDAQPNIKGNGTGSNNSKEIHFESKGEYGILMCIYHAVPLLDYDYTGIDQTLLTTDANDYPIPVFDSIGMQSFSGSIISNDRYTLENKKSGGEITLPTDFVGYGSRYLPWKTSIDVVNGAFRTTMTHWVAPVTPDYLRDMFVGEDGRFLFNYSYPFLKVNPWILSNKSIFFVSPDSTVDTDCLLINSFFDVKAVRNLDYDGMPY-------------------
>Alpavirinae_DXID01000046
IRYYKIKTKFSVDMANIMSMRNVRNKVHRNGFDLSFRNSYTAKVGELLPVMVEEVIPGDRFDIKVQSFMRTQPLNSATFTRLRQYYDFYFVPLRLLWDKFPSFITQTGNPTHALSIINSAKIDKHPWFSLKDLIDLLIYLRQNNNSSAMMIDFPNYGKILNPLLFDVGGMCRYHQWCKLLNYLGYGDLFTTIETEAANSTDGNHPTNPLSDLNDVALNPFPILAYQKIYQDYFRFQQWEKPAPYTCNLDYIMGSPTTGSGPVQIQDNSRILLPLLLAEFNQKHGSAATPCMFDMRYANYKKDLFMGVLPSPQFGDTAVASPLSGSIAFENFHFTDAPAANDNSDVVGTIGSQNSAGSTTAGLSIFALRQAEFLQKWKEITQSGNLDYREQLEKHWNVKTSRFQSDLCDYIGGFAANIDINEVTNTNLAEADYSANLFGKGLGSASGGVSREFNEHGILMCIYHVEPVLDYFSIGLDRLNTKVTADAYAIPEFDSLGMEPLPMQDIIFTNVNDLNGYNNILYDSQTADPIGYVPRYIEYKTARDMVRGAFMDSMSHWVSPLDSTSILDRILAMRYDYDKGDAVGIATSDIMLTPYAFKIKPSVVNPIFVPQAGPVPDSKVSPYEADVFLNAAYFDVKAVRNLSADGLPY----------------------------------------
>Alpavirinae_FQUC01000005
IMSKTITIGGDRLGTGNKMKQSMHGYGRSNHDLGFIWRSTMAPGTLVPFYSKPMLIDDTFDIKLTADVMTHPTIGPLFGSFKLQMDMFLVPIRLYQAQLHNNKMGIAMNMASVKLPQIQIFGNSVQEKTEDDGDVISEPFELQQINPSSLLSYLGIKGWGAAKTDLLNSTNIMARFNALPYLSYFDIYKNYYANKQEEIGAMISAEDIVEPEVVSASITWGEAGIPGSIPSKIYSEQILTATGVGISLRNVSVTMNTTNSDAGARTILLQNLLQYSRRTVTLADNGLVTIQGQFNRQWDGWYIRTIDITPDPTDVPNVEPQIVTFPLQELDDMREIILEGIRNTAPFTISEAGVGPNNDQISCLQKPLMRLNNSGVVSPIRSKLPMEGLLLKTYLSDKFNNWLNYELIGGDNGIAAVTSVDVSNGKLNLDTLNLAKKVYNMMSRIAVTDGTYYSYLEVVYDSKPFQIAETPMYVGGMSQEIIFTELQSSVSTGTQPLGTLAGKGTLGGKKKGGNIRVRAAEPSYLIGIVSITPRLDYSQGNEWDVNLETMDDFHKSALDGIGYQDLIGDQLAFWTTSRDDNGLTAPLMYAPGKVPAWIDYMTEFNKCYGNFANPDNEMFMTLNRRYQHTEPVANATQHAIEDMTTYIDPSKYNYIFAQTDISAQNFWVQIGLDISARRKMSAKQIPNL
>Alpavirinae_JAAVAP010000013
IKMPQTQLSTRLGTNNTIFDVDEKPRVPRSKFDLSRKNMTTIDLGGIYPVDFFPVFPSDHISLSVRYLLDTLPLAVPPMNNYRVRTHWYFCKMSALWKGWESFVTKGRSGSIEMQIPTVSAADLDAPRDGERKTVPMGLASFLGIKAKFVSDQTSASDAIFLPYCKNGVATVPNVNRLTTGYNVLPFMMYQKIYRDNYAPVNLLTDNHVWFPDDLADEWRIDYAASNVGHTNNQQGLFFVPTGSVASVSQVKANYVPKVDDTVVDLLQLRYACYENDYFTSAKPWLVRGGQPASADIEFLVKELENFLTFSGEEAEYQVSRASKDSKPYPVGSSNPATDSDPVSQVAWWNIPNAPNAPPTDTSHPALLVQHISQASGVSYLNNWYTLFTKVLPKGSIKVNNATGKIHASLTANTLRNMLALSVWQERNAVASGNYNALIRAHFNSSPKSPEWEPVYLGGTSDVVSFGQVLQTSQGDSSSPLGTQAGMGSASGQGHVFEFDSRDYGYIMGLMIISPEVVYTQGIDRVWTDTHQSEIFYPEYANLGYEPILNRELFVTGNEATDKGLAGYQTRLAYLKQRRNVAGGLFSLPAGTDKLFSAYVQAREFTSLPKLSAEFVSMSPANVRRDFLAFTKQPAFKLQFASDVSCVRALPFQSTPNTFGF---------------------------
>Alpavirinae_JAFRRN010000061
IMSSIHKMQEPRANLSYNGFDLSHQLKFTSSVGQLLPVYYDFLSPGESVKIKPEMFSRLQDMTSPAFTRLTEHVDFFFVPMNQLFTPFENLFYGVDDFNSDFFNDVSGKDSMSHYPMVQLSLLMEALGQYGNFDVFGCDAHGSATRLFDLLGYGSETLPKLVSSTFNFSINPTLLQAYQKIYYDFYRLSDREENIVSAYNIDRYCGQDYITDKQRIARMCQLHYRPWKKDFYTNNHITPLVQSTSIGFLAGIELNDVSNWLTDYLVSARKFDGQLSNANDSSSVAYTNVGLAGSTSTDTNRSVNTATFRSMFALEKLLEITRRAGKQIDKQQLAHFGVPMPTGISGKVRYLGSNHGVIQVQDVVATTAGTRPDDTVQTLGQVGGRGVGYMDSRQISYKADCHGIIMGIYSCVPESDYSSVGIDKINTYSLPVDYPRPEFDRLGMQPLFAYQGDFTQDAVLNSTILGWQYRYMELKCKHDRISGGLLTNWKNWCTQRVVRNNNLPTYLINPNMLDSIMLVKYLGSSADEDEDGLTYNSENPWQTDPLIHTVHFVSHKVSNMSTYGLNAH------------------------------------------------------------------------------------------------------------------------
>Alpavirinae_JVQR01000241
MANIMSLKSLRNKTSRNGFDLSSKRNFTAKAGELLPILCKEVLPGDKFEIDLKTFTRTQPLNTAAFARMREYYDFYFVPYELLWNKAGTVLTQMYDNPQHALSIAGNGSYALNGEMPYVTCSSIASYLNKVAVDSTDAHRLNFFGYNRARCSAKLLEYLGYGNFYTYAESKANTFSSKPLFSNLQMNVFGLLGYQKIYADHFRDSQWEKINPSCFNVDYMNGTTSMEIASSSLTSANFYQYYNMFDLRYCNWQKDLFHGVVPRQQYGDSASVVAPLSGIIVSSAMGQTPNATPAANTAFTSTGVTINVNSAAPNATAGTSFSILVLRQAEFLQKWKEITQSGNKDYKEQVEKHWNVSGSDAASELSTYLGGITSSIDINEVVNQNITSDNSADIAGKGVGVSNGRISFDAGARYGLIYCIYHCLPLLDYTSDLINSSFTKINATDYAIPEFDRVGMESVPLVRMLNPLKSSFGSVPSTITVNTLLGYAPRYIDYKTDVDFSFGGFKDTLNSWVISYGNESIINQLNVSSNYQIDTSVPITFVTYKVNPNCLNPIFAVGASDQVSTDQFLCSTYFDIKVVRNLDTDGLPY---------------------------------------------------------------------------------------------------
>Alpavirinae_NZ_GG740072
IVFCRLWCRFFNLSPLYIVLFYNQIFMSLKKVPQIKPSRANRPRSAFDLSQKHLYTAPAGALLPVLSVDLMFHDHIRIQAQDFMRTMPMNSAAFISMRGVYEFFFVPYSQLWHPYDQFITSMNDYRSSVVSSAAGDKALDSVPNVKLADMYKFVRERTDKDIFGYPHSNNSCRLMDLLGYGKPITSSKTPVPLLYTGNVNLFRLLAYNKIYSDYYRNTTYEGVDVYSFNIDHKKGTFVPTADEFKKYLNLHYRNAPLDFYTNLRPTPLFTIGSDSFSSVLQLSDPTGSAGFSADGNSAKLNMASPDVLNVSAIRSAFALDKLLSISMRAGKTYAEQIEAHFGVTVSEGRDGQVYYLGGFDSNVQVGDVTQTSGTTNPNVSEVGNAKLAGYLGKITGKGTGSGYGEIQFDAKEPGVLMCIYSVVPAMQYDCMRLDPFVAKQTRGDYFIPEFENLGMQPIVPAFVSLNRAKDNSYGWQPRYSEYKTAFDINHGQFANGEPLSYWSIARARGSDTLNTFNVAALKINPHWLDSVFAVNYNGTEVTDCMFGYAHFNIEKVSDMTEDGMPRV-------------------------------------------------------------------------------------------------------------------------
>Alpavirinae_WQQQ01000002
MANIMSLKSLKNKTSRNGFDLSSKRNFTSKAGELLPVKTWEVLPGDTFRIDLKAFARTQPLNTAAFARMREYYDFYFVPYDLLWNKANTALTQMYDNPQHAISFDPTVNFILSGDMPYLTCHQIADYLNGVANDIPSSSVKNYFGYNRGLLSAKLLEYLGYGNFYSYAEDSTYNWTDNPLKNNLQLNLFGLLAYQKIYADFYRDSQWEKISPSTFNVDYMDGQDMNLDISSSVRFSENYNMFDLRYCNWQKDLFHGVVPRAQYGDVATVSMSSPVLIGGYGTYTSSALSSTNTSTGIRAADNRPVPASSALLVNPSFSILALRQSEFLQKWKEITQSGNKDYKEQIQKHWNVSPGDGFSEMCTYLGGISSSMDINEVVNNNITGDYAADIAGKGTGISSGVINFNSQGRYGLVMCIYHCLPLIDYTTDLVSPIFTKVNATDYAIPEFDRVGMQQVPLALFSNPSLSDFGSLIIDHIGYAPRYIDYKTDVDSSVGAFKTTLNSWVISYDNGSLIKQLGSVDSNNQPSPSAAPLNYTMFKVNPDSLNPIFAVNADSTVDTDQFLCSSFFDVKVVRNLDTDGLPY----------------------------------------------------------------------------------------------------------
>Amoyvirinae_ATW62973.1
MENIMRTLMSAPPTGRVGRYPKHPFLTQEKPFTAQPFFLARVLPGETLQNLRLESRVITDPIKNSIIGWSKEYYVFYVKVSDLMIDAIKDMFIDPTNAEITGQDAATNVQRTYTPQGGIDWTGMCLTRIVETYFRDEGETAASHALADGTPMVQIRQNSFLDSITDKDEIPEGAAISTATDAGDLDRLMDAFEMARSLGMANMSYEDFLRGYGINIPDKDEDKPELIDRWKDWQYPSNTINPATGAPSSACSWVFKNGSRDPKFFKEPGFLVGISVTRPKVYMGNLSGSAASFAKRAWDWMPNYLMAYPEAALKQFGVDAGPLGVRTTDTDSYWIDMRDELLYGDQFQNMHAFDAAGATANTDGSNNLFGLPLTDFTWKYPTEAMINSLFVQDDGSGRIRQDGYVGLSIKGAQGASPVDYTMGNIAET--------------------------------------------------------------------------------------------------------------------------------------------------------------------------------------------------------------------------------------------------------------------
>Amoyvirinae_CP034179
LETQVMARLIQELAATERVGRYPKHPFMTKELPFTAQPFMIAPVLPGETLKNLYFESRVITDPILNPIVGWKKEYYFFYVPVTLLLVDEIREMFIDPLNTDISATLGLAATDGAYYTAKGGVDYLKRSVKCIIEAHFRDEGETMATAQTAAGVPIVQIRDRLWLDSLTDKDTSALTSDPSATHDSPTNLEELQALYEAYDQLRQVGVMANMTWEDFIRGYGISVPETVDEQKPELLARYSDFQYPSNAIDPTNGSPSSAVSWVFKNGKRDPKFFKEPGFVVGLSITRPKVYFGALAGNLAGHLTRAWDWLPNYLNESSPIPLPETAFKKFAADAGPLGDRATATDAYWVEMRDLFLHGDQFQNMVPFADNGTPAGNYAHHMLPLPAGNNHEQYKYPTEAMCKGFFKDAVNKVDIRQDGYCSLQIQGKVKNVQPGPITVQ---------------------------------------------------------------------------------------------------------------------------------------------------------------------------------------------------------------------------------------------------------
>Amoyvirinae_JX904102
MVNDIQVIQDYKRSQRITRRPKHPFYVTAKPFAIQPFCIAPVLPGETMTNMLLQARCVTDPVKNKLVGWWQEYYFFYCKHRDLPGRADFEAMMLDPDKDMSAYDPATSNAKHYSVADEGIDWVGQCLQRVTEEYFRDEGEAWNNVTIDGLPAAAINHKTGLESAIKSASLPEGDTIAADTSIQDIDQSYMAWFQLMQEGLVNMTYEDFLKSYGVRGKVVEQGSHRPELVRYLRDWSYPSNTIDPSDGSAVSALSWSVAERADKKRFFPEPGFIFGVTVTRPK----------------------------------------------------------------------------------------------------------------------------------------------------------------------------------------------------------------------------------------------------------------------------------------------------------------------------------------------------------------------------------------------------------------------
>Amoyvirinae_WP_021691789.1
MARLIQELAATERVGRYPKHPFMTKELPFTAQPFMIAPVLPGETLKNLYFESRVITDPILNPIVGWKKEYYFFYVPVTLLLVDEIREMFIDPLNTDISATLGLAATDGAYYTAKGGVDYLKRSVKCIIEAHFRDEGETMATAQTAAGVPIVQIRDRLWLDSLTDKDTSALTSDPSATHDSPTNLEELQALYEAYDQLRQVGVMANMTWEDFIRGYGISVPETVDEQKPELLARYSDFQYPSNAIDPTNGSPSSAVSWVFKNGKRDPKFFKEPGFVVGLSITRPKVYFGALAGNLAGHLTRAWDWLPNYLNESSPIPLPETAFKKFAADAGPLGDRATATDAYWVEMRDLFLHGDQFQNMVPFADNGTPAGNYAHHMLPLPAGNNHEQYKYPTEAMCKGFFKDAVNKVDIRQDGYCSLQIQGKVKNVQPGPITVQVYFQKQKGALVQWLSSARDWMPPVLHEKAWSSLKEFDDAAGPLGGNTGGATHDYWVDMRDLFVHGDQFVSDSLASGTGAQNDIAMPDTSLGMVYPTEAMVDTLFVTDGSEYARQDGVVSLSVLGRQTDQT----------------------------------------------------------------------------------------------------------------------------
>Amoyvirinae_OJV31495.1
MPVKNPIIGWKSEFYWFYVKIRDLNERDTLDDLFTNPTASVSALNSAADASTYHAGNAPNYTSMALRRVVETYFRDDGEVWNANKIGSYPAAQFTDQMWLDSVADTTLLPDGGAMGIAAGTTPEALDKMLDAYEYLRSMSLTTLSFEDYLATFGVRIANAELHRPELVGRKSVWQYPVNTVDPTTGTPTSALSFSYDENIRERKFFKEPGFIIGVHVVRPKLYFKNLKGSLTHYLDQGLSWLPAIMRDQPETSLREFAKATGPISGPPTNDYWLDMRDLFMYGDQFSNIALNTIEHSFGGPTAALVRKYAADADVDALFVNAANNYLRADGVCQLSVKGSLQDLTGAHVAERSL----------------------------------------------------------------------------------------------------------------------------------------------------------------------------------------------------------------------------------------------------------------------------------------------------------------------------------------------
>Aravirinae_AKI26877.1
MSKQRIINTGQLNLTERPTPNYPHNSFNLSHSVKLSFNYGNLVPVMVMDVVPGDRVHIDHECLLRYQPMIAPPMQRVKVRSESFFVPYRLLWPNFESAMGQRDVSDPAPAFPTISVDPEVGISKSSLANYLGMPVLPVQPGGSTYVYPTMNAFRFAAYQKIFADWYADEDLQIDSVFVPLSDGDNGSIETSGYGFLNQRLYDLDYFTVAKPWPQKGSEVVIPALNTQVPVSVIDSTAQQRLYQTVNGTYADAGAPNIEHDSMPIQAAFQDGGGFLINLDPKGSLGINPADWAGAAGTIEQLRVAEAMQRFLEADSRGGTRYGELIYAHFGVMNPDARLQYSEYLGSTSQQISFGEVLNTTGTSTAPQGAMAGHGVSAHKTNAPYHCNVTEHGVILTLMSVLPDTGYYQGVPKEFFKNDRLDYLWPEYAMLGEQPINKGEVYWDVDPSEGSDQNTQEFGYVGRFNEYRTQYNRVCGDMAVSLDFWQQDRKFAGLPPLDGADFLTCVPDDALNRIFAVIDADADHLLAHWWHGVTVERCLPRLAMPSL----------------------------------------------------------------------------------------------------------------------------------------------
>Aravirinae_AKI26894.1
MSTQKIIQTGKVGLVSRPNNSVPSNTFDLSYDVKTSFNIGELIPIGCWEALPGDRFNCQSEALVRFAPMLAPIMQRLNLRLEYFFVPNRILWSDWEDFISPSTEGEASPSMAAFSDDFQVTPYSVSGYLGLPLTGPDLVISKDDVNCLRHAGYRRIYEDWYRDENYDMSGGNTSLSSGFTNQFDIYDHIFTRNLDRDYFTSSYPWPQKGADVLIPVTIDQTPQVVPVSRTSQGVYTVFEPVDNADHSGGAVDWVPDPEPSSNTGYLTAGSTPLSIDPGSSGFQVSIPADSSTVGTINDLRTAAAVQRWLEADIYGTRYIELIENHFATTVEDFRLQRAEFLGMTLEPIQISEVLQTSETATSPQGNMSGHGLAVHKGEHYNYHCKEHGHFYVIASVLPTNAYYQGVARGFSRFDRLDFAWPELANIGFQELLNKELFYDVSDDLNGDVFGYVPRYNEYRTMYSQVTGEFATNLQYWHMGRDFASRPTHTEPFNTTDPSTVDRVFAVVESTVSHLYVHAFHKCKVNRKLPRFSVPYLH-------------------------------------------------------------------------------------------------------------------------------------------------------
>Aravirinae_AKI26898.1
MCAQRILDTGNKIAIERPISHVEANAFDLSHDVKLSTDLGYLTPACVMEVLPGDQFHITTECLTRLQALISPVMHRMNQRSEWFFVPTRLLWANWEDFISPQVEGSTPPAMPYFANVPNYIGNLGDYLGLPAYANTDPDFQNLTKVCALPHYAVSKIISDWYTDEDLVSEGPPFFQAEDGDNSDHWGVLNAVSVRNKDRDYFTSAKPWAQKGPAVTIPVGSAGTFPNVGINGPSSPINTVLKATDNNGFAVFPAEQVFVAATVQDHNYASLGLTSDDVDANAMIDPAASGWTADTSALDLSGLGGTIEELRTAEALQKFLEADSRGGTRYIESMEQHWGVYSSDARLQRAEYIGSTFQPIVISEVLNTTGTSTAPQGAMAGHGIAVTHVNEPMHYRAEEHGYLICIASVIPVSGYYQGQPKMFNRFDRLDFPWPEFANLGEQPILNKEIYFQGDGVGPSGAQDDDTFGYLPRYTEMRMQGNRVAGDFRTTLDYWHLAYKFSELPALTQDFILSNYEDNLERIFATLDTTDHILMHWFHKIKCWRKLPRLVRPSI--------------------------------------------------------------------------------------------------------------------------------------
>Aravirinae_AKI26903.1
MSTQRIINTGNQILTERPKPHMIDMSTFSMSHDVKLSTEMGYLVPACVLECMPGDEWHIQSEALIRCQALISPVMGRLTYRAEWFFTPNRLLWQNWENFISPINEAMTAPVCPNLPSNSVTPATHDINDFLGLPTGGGALPQFNPMPHAAYQKIFSDWYADQDLYSGGTTTFVPGGWWTPQGYPLVDGNNIANVSGLCGTQPGSAFGGVNQRNYDRDYFTSAKPWTQKGPTVTIPSFTGPLPVTTIPGSGMGITSNSTEAAGSAITTAGTSGPSTVAGINVNGVVGHIVDSGSLNVTQANLTALAGTIAQLRQAEALQKFFEADSRGGTRYIEFLLNHFGVMNGDQRLWRAEYIGSSKQPIVISEVLNTTGTTTAPQGALAGHGLAVNPPGAPMRYKCSDYGYLMCIVSIVPASGYFQGIHRMFNRQFRLDWPFPEFAHLGEQAILNQELYYTYGAAANTQTFGYVPQYAEWRIAYARSSGTFRNSLNFWGIDRSFASLPTLTNEFIQTDVNENNLNRIFATLDQTGHWLIHCFHKIKVRRKLPEYVRPTI-----------------------------------------------------------------------------------------------------------------------------------------
>Aravirinae_AKI26926.1
MQPMLAPVLHRLSIRSEWFFIPNRILWPNWESFISPPVEGVDGPAAPFLSNFTVVSNSLGDYLGLPLGSWNNGDGGDPSQIVNALPFSAYQRVWWDWYRDEDFQPLQWQYAGQLVDGDNSEQEELFPIRIRNNDRDYFTSAKPWPQKGDAVVIPAFVGDLPVSANLETQWHVNRTDHTGLSATALVSTGTSDTDGIGLDGGGTGVALDPRGALSISSDDMLAQAGTIEQLRMANALQRFLEADARGGTRYVELLWRHFKAYLPDKIDRSEYIGNTVQPISISEVLNTTGTTDAPQGTMTGHGISAARHATDLSYSAVEHGWLMCICSVIPATGYYQGIPKMWSRFDRFDYAWPEFAHLGEQPILNQELYYDTASVDPDTGNTATWGYLPRYTEYKSQMNRVAGDFRTSLDYWHLARKFASLPALAQEFLEISQGADMDRIFAVIDPTVQHVLVHWFHAIKVHRALPRIVTPDL-----------------------------------------------------------------------------------------------------------------------------------------------------------------------------------------------------------------------
>Aravirinae_AKI26931.1
MAQRILDTGNPILMDRPINNVNRNTFSLSHNVKTSCEIGQLVPICTLEVMPGDTFHITTEALIRYQALISPVMHAQNARTEWFFVPYRLLWQNWENFISPPTGQVVPPAMPFFPTGSLGLPEGGPGTPNIIQVGSLDDYLGCVPGLQNPQICAFFHAAYQKIFTDWYMDEDLGDAAPVGQNTAPYLSDGENFSGPDFPYNWSVLQLRNYDRDYFTSAKPWTQKGPAVVIPITSSISAAPVDFDGNIQKGILTSGDPLLSTGANVRLNPDSSGASHGQVEFSNSSGTLEPGSFEIPAAQISADNFQQMMGTIEQLRQCEALQKFLEADSRGGTRYAEVLKQHFGVYSSDARLQRPEYLGGTNQPIVISEVLNTTGTDTAPQGQMAGHGISAAAHNQGIHYYAEEHGVIMGLMSVLPKTGYYQGYEKRFFRQSRLDFPWPEFAELGEQPILNQELFYTFSPTDSETFGYVPMYAEWRTKLNQVSGTFRTSLDFWHMDRKFTSLPSLSSDFIACSYPFNNLNRIFATLDETGHILAHWFHKISVERKLPRYVRPSI---------------------------------------------------------------------------------------------------------------------------------------
>Aravirinae_AKI26942.1
MSQRILDTGNKALVERPVVNVPSNHFNLSHDVKLSCNIGQLIPCCTMEMLPGDRVNINTEALVRFQPMIAPIMHRLSIRSEWFFVPNRLLWPKWEDFISPPIEGVEPPAVPLIAETDWSVTPNSLGDYLGLPLGLFDETQPGVSALPFSAYQRIFYDWYRDEDFYPLQWQYAGQLVDGNNGDNLDELDVIRIRNNDRDYFTSAKPWAQKGVVVTIPLLNTTLTLDNAGYAFSKSDGSAPNVGGAKFDGTGFQLEDVNGDQLFLDSPYAITPEDATAAAGTIEQLRQAVALQKFLEADARGGTRYVELLWQHFEEYMEDYRAQRCEYIGNTVQPITISEVLNTTGTDAAPQGTMSGHGISVARHADGLYYHAKEHGFLMCIMSVIPVSGYYQGVPKMWSRYDRLDYAWPEFAHLGEQAILNKEVYYDVASTDPVTGNEGVWGYVPRYSEYRIQQNRVSGDFRTSLDYWHLARKFASLPPLAKEFLQISQGADMDRIFAVIDPTVQHVLAHWFHQLKFMRKLPKLVVPSI----------------------------------------------------------------------------------------------------------------------------------------------------------------
>Bullavirinae_NP_039597.1
MSNVQTSAEREIVDLSHLAFDCGMLGRLKTVSWTPVIAGDSFELDAVGALRLSPLRRGLAIDSKVDFFTFYIPHRHVYGDQWIQFMRDGVNAQPLPSVTCNRYPDHAGYVGTIVPANNRIPKFLHQSYLNIYNNYFRAPWMPERTEANPSNLNEDDARYRFRCCHLKNIWSAPLPPETKLAEEMGIESNSIDIMGLQAAYAQLHTEQERTYFMQRYRDVISSFGGSTSYDADNRPLLVMHTDFWASGYDVDGTDQSSLGQFSGRVQQTFKHSVPRFFVPEHGVMMTLALIRFPPISPLEHHYLAGKSQLTYTDLAGDPALIGNLPPREISYRDLFRDGRSGIKIKVAESIWYRTHPDYVNFKYHDLHGFPFLDDAPGTSTGDNLQEAILVRHQDYDACFQSQQLLQWNKQARYNVSVYRHMPTVRDSIMTS-----------------------------------------------------------------------------------------------------------------------------------------------------------------------------------------------------------------------------------------------------------------
>Bullavirinae_AAZ49145.1
MSNVQTGAQRMPHDLSHLGFLAGQIGRLITISTTPVIAGDSFEMDAVGALRLSPLRRGLAIDSTVDIFTFYVPHRHVYGEQWIKFMKDGVNANPLPTVNTTGYIDHAAFLGTINPDTNKIPKHLFQGYLNIYNNYFKAPWMPDRTEANPNQLNEDDARYGFRCCHLKNIWTAPLPPETELSRQMTTSTTSIDIMGLQAAYANLHTDQERDYFMQRYRDVISSFGGKTSYDADNRPLLVMRSNFWASGYDVDGTDQTSLGQFSGRVQQTYKHSVPRFFVPEHGTMFTLALVRFPPTATKEIQYLNAKGALTYTDIAGDPALYGNLPPREISMKDVFRSGDASKKFKIAEGQWYRYAPSYVSPAYHLLEGFPFIQEPPSGDLQERVLIRHHDYDQCFQSVQLLQWNSQVKFNVTVYRNLPTTRDSIMTS---------------------------------------------------------------------------------------------------------------------------------------------------------------------------------------------------------------------------------------------------------------------
>Bullavirinae_phiX174_NP_040711.1
MSNIQTGAERMPHDLSHLGFLAGQIGRLITISTTPVIAGDSFEMDAVGALRLSPLRRGLAIDSTVDIFTFYVPHRHVYGEQWIKFMKDGVNATPLPTVNTTGYIDHAAFLGTINPDTNKIPKHLFQGYLNIYNNYFKAPWMPDRTEANPNELNQDDARYGFRCCHLKNIWTAPLPPETELSRQMTTSTTSIDIMGLQAAYANLHTDQERDYFMQRYHDVISSFGGKTSYDADNRPLLVMRSNLWASGYDVDGTDQTSLGQFSGRVQQTYKHSVPRFFVPEHGTMFTLALVRFPPTATKEIQYLNAKGALTYTDIAGDPVLYGNLPPREISMKDVFRSGDSSKKFKIAEGQWYRYAPSYVSPAYHLLEGFPFIQEPPSGDLQERVLIRHHDYDQCFQSVQLLQWNSQVKFNVTVYRNLPTTRDSIMTS---------------------------------------------------------------------------------------------------------------------------------------------------------------------------------------------------------------------------------------------------------------------
>Bullavirinae_YP_002985212.1
MSNVQTSAEREIVDLSHLAFDCGMIGRLKTVSWTPVIAGDSFELDAVGALRLSPLRRGLAIDSKVDFFTFYIPHRHVYGDQWIQFMRDGVDAAPLPSVTTTQYPDDAGYVGTIVPKSNRIPKFLHQSYLNIYNNYFRAPWMPERTEANPSNLDRDDSRYGFRCCHLKTIWSAPLPPETKLAEQMGIESNSIDIMGLQAAYAQLHTEQERTYFMQRYRDVISSFGGSTSYDADNRPLLVMHTDFWASGYDVDGTDQSSLGQFSGRVQQTFKHSVPRFFVPEHGVMMTLMLVRFPPISPLEHHYLVGRNNLTYTDLAGDPALIGNLPPREISYQDLFRDGRPGIKIKVAESIWYRTHPDYVNYKYQLLEGFPFLDDAPGTTSGDDLQKAILIDHNDYNACFQSQQLLQWNNQARYNVNVYRHIPTVRDSIMTS-----------------------------------------------------------------------------------------------------------------------------------------------------------------------------------------------------------------------------------------------------------------
>Bullavirinae_NP_043949.1
MSNVQTSAEREIVDLSHLAFDCGMIGRLKTVSWTPVIAGDSFELDAVGALRLSPLRRGLAIDSKVDFFTFYIPHRHVYGDQWIQFMRDGVDASPLPSVTTTKYPDDAGYVGTIVPKSNRIPKFLHQSYLNIYNNYFRAPWMPERTEANPSNLDRDDSRYGFRCCHLKTIWSAPLPPETKLAEQMGIESNSIDIMGLQAAYAQLHTEQERTYFMQRYRDVISSFGGSTSYDADNRPLLVMHTDFWASGYDVDGTDQSSLGQFSGRVQQTFKHSVPRFFVPEHGVMMTLMLVRFPPISPLEHHYLVGRNNLTYTDLAGDPALIGNLPPREISYQDLFRDGRPGIKIKVAESIWYRTHPDYVNYKYQLLEGFPFLDDAPGTTSGDDLQKAILIDHNDYNACFQSQQLLQWNNQARYNVNVYRHIPTVRDSIMTS-----------------------------------------------------------------------------------------------------------------------------------------------------------------------------------------------------------------------------------------------------------------
>Bullavirinae_AAZ49332.1
MSNVQTSADRVPHDLSHLVFEAGKIGRLKTISWTPVVAGDSFECDMVGAIRLSPLRRGLAVDSRVDIFSFYIPHRHIYGQQWINFMKDGVNATPLAPVTCSSGWDSAAYLGTIPSSTLKVPKFLHQGYLNIYNNYFKPPWSDDLTYANPSNMPGQDYKWGVRVANLKSIWTAPLPPDTRTSENMTTGTSTIDIMGLQAAYAKLHTEQERDYFMTRYRDIMKEFGGHTSYDGDNRPLLLMRSEFWASGYDVDGTDQSSLGQFSGRVQQTFNHKVPRFYVPEHGVIMTLAVTRFPPTHEMEMHYLVGKENLTYTDIACDPALMANLPPREVSLKEFFHSSPDSAKFKIAEGQWYRTQPDRVAFPYNALDGFPFYSALPSTELKDRVLVNTDNYDEIFQSMQLAHWNMQTKFNINVYRHMPTTRDSIMTS---------------------------------------------------------------------------------------------------------------------------------------------------------------------------------------------------------------------------------------------------------------------
>Bullavirinae_YP_009497844.1
MSNVQTSADRVPHDLSHLVFEAGKIGRLKTISWTPGGAGDSFECDMVGAIRLSPLRRGLAVDSRVDIFPFYIPHRHIYGQQWINFMKDGVNASPLPPVTCSSGWDSAAYLGTIPSSTLKVPKFLHQGYLNIYNNYFKPPWSDDLTYANPSNMPSEDYKWGVRVANLKSIWTAPLPPDTRTSENMTTGTSTIDIMGLQAAYAKLHTEQERDYFMTRYRDIMKEFGGHTSYDGDNRPLLLMRSEFWASGYDVDGTDQSSLGQFSGRVQQTFNHKVPRFYVPEHRVIMTLAVTRFPPTHEMEMHYLVGKENLTYTDIACDPALMANLPPREVSLKEFFHSSPDSAKFKIAEGQWYRTQPDRVAFPYNALDGFPFYSALPSTELKDRVLVNTNNYDEIFQSMQLAHWNMQTKFNINVYRHMPTTRDSIMTS---------------------------------------------------------------------------------------------------------------------------------------------------------------------------------------------------------------------------------------------------------------------
>Bullavirinae_LAAO01000012
MPCMSNVQTSAERTLHDMSHLVYTCGAIGRLKVFSFENLNAGDSLEMNVVGSMSLSPLKRGLALDSCFELFTFYVPYRHAYDVPAGVTTWVDFMKYGISNPSPILPVANYSGDYNTRFLGVRKNSANTVPYWLFHSYRQIYNNYFKRPWDPDWNVTIDNMSDTEREFGMACNHLKTIWSAPLNPDIPSDYQQALATDDAGDSVIDIMALNQAYGNLHTVQERDMFASRYRDVIEMMGGHTTIDADNRPQLLMRSKFWASGYDVDGTDQTALGQFSGRVKQTFQHKVPRWYCPEHGVVITLGLVRFPPVVNGEVPYLVGNPNIDYSLLVGDPALVGNQPPLETKMDYFVPMTTGDIKIPAGQYFRVHNNHVDEAYSDLGDFPFIDLRGAGIDNMRVSSDDYDNMFQSQQLGHWNVQCRFNDYVYRRLPTARDALMTD------------------------------------------------------------------------------------------------------------------------------------------------------------------------------------------------------------------------------------------------------------
>Bullavirinae_LVUT01000012
MPCMSNVQTSAERTLHDMSHLVYTCGAIGRLKVFSFENLNAGDSLEMNVVGSMSLSPLKRGLALDSCFELFTFYVPYRHAYDVPAGVTTWVDFMKYGISNPSPILPVANYSSDYNTRFLGVRKNSSNTVPYWLYNSYKQIYNNYFKRPWDPDWNVDIDDMSDAEREFGMACNHLKTIWSAPLNPDIPSDYQQALATDDAGDSVIDIMALNQAYGNLHTVQERDMFASRYRDVIEMMGGHTTIDADNRPQLLMRSKFWASGYDVDGTDQTALGQFSGRVKQTFQHKVPRWYCPEHGVVITLGLVRFPPVVNGEVPYLVGNPNIDYSLMVGDPALVGNQPPLETKMDYFVPMTTGDIKIPAGQYFRVHNNHVDEAYSDLGDFPFIDLRGAGIDNMRVSSDDYDNMFQSQQLGHWNVQCRFNDYVYRRLPTARDAIMTD------------------------------------------------------------------------------------------------------------------------------------------------------------------------------------------------------------------------------------------------------------
>CGM_222_AXL15495.1
MPATRPHQTVTRPYQPDVMRKRTAPIMHERMMRPMNVGAITSSMAGKLVPLSAVGLHREDGMRTSRFAITVQMEQTAAMLINPVRVTARAFFVPKLAFERFKDMGSIDRSYNGEQEVDGQTIPWFENEPAGTNEVYQALGVHRAATEVSNSDYLEAYNLIWNHLAAERSPSLTLRTKDEMTLAPAFWSNSQLKHVVPTFDDALIAGEVPVQVIGDDELSVTTREAGTDGSTTTMWRQATDPDNPGQVSFGGSDIDANHLVAQLNNAALQINVADIALARESAAWARLRTQFSGISEEWMIDQLLSGIRVRDETLNHPIELDRSEGVVGMTQRFATEAANLDQSMTDGSTVVSLTAGLPAITCGGVFMVVGQVLPEMQYERQKDFYLSATTVADLPNRTSDELDPQPVEMVKNVDVDSSHSDPEGLFGYRPLNGKWLKRHVNLGGKYYRSDPSAAWDENRNRIWTPEVVDPALGPDFYLSNTLSHSVFVDSLSDQFEWWVTGVAQVEGLTYFGPALREAVDDYDKVIAQVPQERLKGDGTDVPAAQGAQASNEGSSE------------------------------------------------------------------------------------------------------------------------------------
>CGM_223_AXL15500.1
MAGMSTKQHSTRLQPTQVWDEKTRKTPIPHARTIRPDTTTVVTSTFAGQFTPVKFIPLLREDGVNNSTIRVNFRMAELSNMILNPVRATAMAYFVPKLALPRFSDMGMIDRSYNEIPEKDGAVVPWFEEMEFDNSELFWKRVGLHAPDGAMVNTDYVESYNAVWNFIARNRSNMLTERDTLDTSIAPAFWEHTQMKHVVPTFDDAMMDGVIPLTFVENQIPIGAATWLATADSAGHASPASTTKDADRTPGLAPVDEIWAELQAGKVLTSLADIDQARETTAWARMRQQFQGLSEEYLMDQLLAGIRIADAGLQDPILLSHASTSFGMNERYATNGDDLTQSVVDGQTGVNLSLLLPEVSCGGTIVIVSQILPEQIYERQRDEFLRTTTVEALPLRTRDELDPQPVDMCPNGRIDETHSDPDGLFGYEPLNTKWIRNTPNVGGIYYEADPSAPWSEVRNRIWDTNVEDPALGPDFYLASTINHDVFADTDTDPFEIWAMGETPINGLTYFGPKLEESLGQYAAVEAQVPTGRLAGDGTDDPANPPANGERGAKK--------------------------------------------------------------------------------------------------------------------------------------
>CGM_249_AXL15623.1
MQKQHSTALRPYQPNAPRKRSTPIMHQRYLRPMNAGSITSSFGGKLVPLTAVGLHREDGMRSSTFAINVQMAETANMLLNPVRVTARAFFVPKLAFDRFVDMGTIDRSFNEQTEIDGSTVPWFEPELDPTKEFYNTIGLHGTTHNTDYLEAYNQIWNHIAGHMSPSLTEVDVADGTLKPAFWSNTQMKHVKPTFDDALLEGEIPITFSAGGDLPVRSQTAPNSAQTGIRGPGATVDVTPPVEDGAYNWTGEVWAELEEGSVQMSLANIKLARETAAWARLRTQFQGLSEDWMMDQLLAGVRVRDENLRMPIELDMAETVIGMSERYATDGANLDQSVVDGRSTMTLQCGIPATACGGVFMVVAQALPEQLYERQRDAYAYASSVADVPNRTADELDPQPVDLCLNGEVDESHSTPNDLFGYRPLNAKWLKRHVSVGGKYYRPDPAAPWTEDRNRLWTPDVVDPQLGPDFYLSTTLSHNVFVTSTEDPFEWWCSGIAQVEGLTYFGPALREGLDDYDKVLEQVDAERLAGDGTDTSASGVSTASESTPEPSKKGGK-------------------------------------------------------------------------------------------------------------------------------------
>CGM_250_AXL15627.1
MQKQHSTALRPYQPSAPRQRSTPIMHQRFGRPMNAGVVTSSFGGKLVPLTAIGLHREDGMRTSTFAINVQMAETANMLLNPVRITARAFFVPKLALDRFADMGTIDRSFNLQPEIDGNTVPWFEPLIDNDSEVVRTLGLHGTRMNTDYVESYNQIWNHIASDVSPSLAHVDVEDGTLKPAFWSNTQMKHVKPTFDDALIEGEVPLTVTGQNIPVVYDNPTYLSPIIRNIEDYNNPSPESDNLYNGQGGGMRTRVVGNNHNSAFDPNGTLFAELQNSGVTVSLANIKLARETAAWARLRTEFQGVSEDWMMDQLLAGIRVRDERLRQPIELDIAETTVGMSERYATDHGNLQESVVDGQTTMTLECGIPSTTCGGVFMIVAQALPEQLYERQRDAYNYALTVEDVPNRTADELDPQPVDLCLNGEVDESSSDQDGLFGYRPLNAKWVKRHVSVGGKYYRESPTDPWTEDRNRLWTPEVADPKLGPDFYISSELSHDVFLNSTEDPFEWWVSGIAQLEGLTYFGPALREGLDDYEQVMKHVDIDRLDGDGTDTAP---------------------------------------------------------------------------------------------------------------------------------------
>CGM_251_AXL15631.1
MANPTQKQHGNMLAPTQVWEENVRRTPLAHTRFRRGVNISAVTSAFGGKFVPLKAIGLLREDGVLNSNVRVNVQMDETVKMLLNPVRVSAMAYFIPKLALPRFKDMGNIDRSYAGEPEVDGNVTPWFEPELATDLSTVEFYKTLGLHKNALGASNNEYLQSYNVLWNFIAAQRSSSLAPRGNLDSDLAPAFWEHTQMKHVKPTFDDALLEGTIPLTVVNSEIEINNLWRSNVGSSGAAGNATGSSPNNAGETKSMSEMAALLRTGVDNISAELQADSVVVSLANIDLARETAAWSRMRTQYQGISEDWMIDQLMAGIRLRDETLRHPILIDHANTSIGMSQRYATDGANLQTSVVDGRTTLDLRLRVPQTTCGGVVMICAQALPEQLYERQKDYYMAAMDVDDLPDRTADELDPQPVVMVRNEEVDESHSAPGDLFGYAPLNHQWNMQAPNLGGRYYRPDPSAPWTEDRNRVWTPEITDPALGPDFYLSTSLPHDVFATSSVEPFEFWTNGVVGVEGLTYFGPALRESQDDYDKVLSQVDASRLTGDGTDVPGQADEPQTT-------------------------------------------------------------------------------------------------------------------------------
>CGM_252_AXL15635.1
MQKQHSTSVRPTQIWPENYKRGAVQHNRTRRHDYVSAITSSFGGKFVPLSIVPLLREDGVLNSTLSINLQMAETADMLLNPVRVSAMAYLVPKLALDRFKDMGTIDRSYASEPEIDGSVVPWFETAVASDDIHEIHRTLGLHVPGGQTYNTDYVESFNAVWNYIALQRSSSLEKRDRLASSLPPAFWEHTQMRHVVPTFDAAMVEGNIPITFVSGSDELDIFRRSNAQAWKVMTAGTDNEQGNGELTSASSVGQLRVPAAGGTTDSSLDPMGGLYAKLAAEGVQISLANIEQARETRAWSELRAQYQGISEDWMIDQLLAGIRLNDEVLKQPILLDHADTVVGMSERYATDGDNLAKSVADGRTSLSLKLRAPALQTGGCVVICGQVLPEMIYERQRDYYFRAETVDELPNRTADELDPQPVETIKNGEVDESHAMQDDLFGYAPLNHRWMRRAPKVGGKYFRSNPTDPWDENRNRIWSTEVENPTLGPDFYLSSTLSHEVFADSNTDPFEWWVTGDVGIEGLTYFGATLREALGDYEAIEAQVPTERLKGDGTDEG-----------------------------------------------------------------------------------------------------------------------------------
>Gokusho_BGHX01000135
MSKFGRRVPSNSQSQHNFSVIPSANIQRSVFNRSSGYKTSFDAGYLIPVFLDEALPGDTFHLKTSILARLSTPVVPFMDNLRLDIQYFSVPYRLVWDHWQQFNGEQKNPGDSTDYLIPQIKAPSGGFPVGSLADYFGVPTGVEGISVSALPFRAYNLIYNEWYRDENLVNSAPLPLGDEEETGLANFPLRKRAKRHDYFTSALPWPQKGEGVEISLGQPPAYELSFPSYGDGLPFRFVNLGDSDNPFNSSLNWTRRKVPGVSPAQYTSGLNVDYPGPPDTSETYVAAGFDSSRPPVSLNKSGGEVVDNLTINSLRQAFQLQRLLERDARGGTRYIEIIRSHFGVISPDARVQRPEYLGSGTFDINVNPVLQNSATTDTTPQGNLAAYGVAGGVNRGFSHSFVEHCFVIGLVSVRADLTYQQGIPRMFSRLTRFDFYWPALAHLGEQAILNKEIYAQGGDKDDEVFGYQERYAEYRYRPSQITGKLRSTDPQSLDVWHLSQRFDSLPALNQEFIEENPPMSRVLAVQDEPQFIMDAFFDLKCVRPMPVYSVPGLIDHF-----------------------------------------------------------------------------------------------------------------------------------
>Gokusho_CAJTTP010000085
MSKFGRKVPSNAKSQHNFSVIPSANIQRSVFNRSSGYKTTFDAGYLIPVFLDEALPGDTFHLKTSVLARLSTPVVPFMDNLRLDIQYFSVPYRLVWDNWQKFNGEQKNPGDSTDYLIPQITAPAGGFPVGSLADYFGVPTGVEGISVSALPFRAYNLIYNEWYRDENLINSAPLPLGDETETGLANFPLRKRAKRHDYFTSALPWPQKGEGVEIGLGVPPSYSLNYPEYTDGLAFFTQSYGAGGPTVAGTGYITRSGVDPNGDTGLYLSGGSQNGINWPESPVQGRYDVISGFHPGKPPVTLEKTGGEVVDNLTINSLRQAFQLQRLLERDARGGTRYIEIIRSHFGVISPDARVQRPEYLGSGSFDININPVLQNSATTDASPQGNLAAYGVSGGVNRGFSHSFVEHCFVIGLVSVRADLTYQQGIPRMFSRQTRFDFYWPALAHLGEQAILNKEIYAQGNDQDDDVFGYQERYAEYRYRPSQITGKLRSTDPQSLDVWHLAQRFDSLPALNQEFIEENPPMSRVLAVQDEPQFILDAFFDLKCVRPMPVYSVPGLIDHF-------------------------------------------------------------------------------------------------------------------------------
>Gokusho_FOXE01000003
MNRNTQTHFALNPTRIDMSRSTFDRSSSLKTSFNVGDLVPFFIDEVLPGDTFKVKTSKVVRMPALLTPIMDNIYLDTYYFFVPNRLTWNHWKEFNGENTESAWIPKTEYEIPQLTAPDGGWQVGTIADYFGLPTGVSGISVSSLPFRAYALIVNEWFRDQNLQDPLVIPLDDATVEGVNSATFVTDVAKGGKPFICAKYHDYFTSALPAPQKGPDVTIPVSAGANLPVVGNGFNLALAGSSSSTGSTIRVGGIGSLLNSESGGSALYGTSASAPAYGLNVGSAPPSGTGALRGMYGVPTKEQLGDDLSKSGLIAINDGAVSMATINQLRLAFQIQKMYERDARGGTRYIEILKSHFGVTSPDARLQRPEYLGGNRVPININQVVQSSATESNSTPQGNVAGYSLTTDSHYDFTKSFTEHGFVIGLMVARYDHTYQQGIDRMWSRKDRFDYYWPVFANIGEQAIKNKEIYAQGTAKDDEVFGYQEAWADYRYKPNRITGMMRSAYAQSLDVWHLADDYSALPSLSDSWIREDKTNVDRVLSVASSATNQLFADVFVANRTTRPMPMYSIPGLIDHH-----------------------------------------------------------------------------------------------------------------
>Gokusho_FR888562
MTNILMRNKANSYISRVPQIRKQRSIFPVNFSRKQTQVASYLVPIFYQEVLPGDTWQINLQSFIRLETQLTSPIDNLWVKTYFFFDPHRLQWENFPKQHGERKNPNDTIDYLTPTITYPDGIEYKSLADYLGRTRCGIKNTKMTSLGHRMYNRIYNAYFRSERLQDSLFENDTDEDDRPENYKLVKIGKDRDYFTNCLPDLQLGEQVQIPLGTRAPILGAYKSASNAEGTENVGTLNNIYDNQYQMQSLYMTKSFVNNNQIVYSGQEGLYADLSQAVSATISAMRLAIDTQEILERDNRNGTRYTEQLEGRYGCLNPDLLMYRPQYLGGTSSPLFTTPVVQTSGTGSTGQATPQGNIAGFGTNADRGEVVRASFGEFGAIMGLAVIKAIPEYQQGMGKCWNRMERYDYYYPEFNGLSDQAVTNSEIFYQANEQDDEVFGYIPRYDDYRTFINEICGELRSEYQYTQDIWHYGEKFETLPKLNDDFIQDKTNEIVKRTIAVQNDENGDAEQFLCDFQFTGSVTRGMPSHAIPQTGGRIL------------------------------------------------------------------------------------------------------------------------------------------------------
>Gokusho_JADBNW010000027
IMNSVSNHKFSLIPRANIQRSIFDRSHNRKMTFNADYLVPIFVDEVLPGDSFKLDFDLFCRMTSPLTTPVMDNLYLDTFWFFVPNRLVWENWQKFCGEQENPGDSTDFVMPKITFSASGTGILPLDDDHTDLSALANCFGLPVFASAADKVSGAPTQTGEVKVNALPFRAYNLIYNDWFRDQNLIESAPVYKGDADFPALTDSAAVDYSVRKRAKRHDYFTSSLPWPQKGPGVELPLGGLAPVSLYNLTGTTASVDNLTDKALDFINAPSIQTAAWYGFNNGDTNAQMVRSNQTGAWDSAENKIIAADLSAATAATINSLRTAFQLQRLYEADARGGTRYTEILRSHFSVVSPDARLQRPEYLGGSSQPFIINPVSQTSATTDVTPQGNLAAIGMTGSSRRGFRKSFVEHGYIIGLANVRCDINYQQGIRRMWSRNTRFDFYWPTLAHLGEQAVLNKEIFVQGDGVLQDGEVVDNRVFGYQERWAEYRYFPNEICGKMNSVSKTNFDIWHLAQYFKTAPALNQDFIESSTPMERVQAVTGEPDFLLDINFRCFAARPMPTYSVPGLIDHF----------------------------------------------------------------------------------------------------------------------
>Gokusho_JAFJVT010000082
MSKFGRKVPSNAQSQHNFSVIPSANIQRSVFNRSSGYKTTFDAGYLIPVFLDEALPGDTFHLKTSVLARLSTPVVPFMDNLRLDIQYFSVPYRLVWDHWQNFNGEQKNPGDSTDYLIPQIKAPSGGFPVGSLADYFGVPTGVEGISVSALPFRAYNLIYNEWYRDENLINSAPLPLGDEEETGLANFPLRKRAKRHDYFTSALPWPQKGEGVEIALGTPPAYSLEYPSYPDGLGFKAYGFSGNGFIGLSDPYKLVMGTQSNSAYEGIEASQMYLSKGRDGNWRFPPVSIGDEGALSYAVAGFDERNPPVKLKQSGGEVVDNLTINSLRQAFQLQRLLERDARGGTRYIEIIRSHFGVISPDARVQRPEYLGSGTFDINVNPVLQNSATTDVTPQGNLAAYGVAGGVNRGFSHSFVEHCFVIGIASVRADLTYQQGIPRMFSRLTRFDFYWPALAHLGEQAILNKEIYAQGNDQDDAVFGYQERYAEYRYRPSQITGKLRSTDPQSLDVWHLAQRFDSLPALNQEFIEENPPMKRVLAVQDEPQFIMDAFFDLKCVRPMPVYSVPGLIDHF----------------------------------------------------------------------------------------------------------------------
>Gokusho_JAGBSF010000052
MNRNTESHFSQVPHIDIKRSVFDRSTQHKTTFNAGQLIPIFCDEILPGDTFSGHISSVVRMTTPIHPTMDNLYADLYWYSVPVRILWEHWKEFNGENNDTFWTQETEYEIPQIDSPVNGWDKGTIADYLGVPTKVKFQDDHSISHLPFRAVVKCWNDWFRDQNLQTPAFLDIGDSTTQGSNGTDYVSDAICGGMPLPVAKYHDYFTSCLPEPQKGPDVLLPLGESAPVVNTEFNDYKFSPSWYDASGNLITGYQRLNANAGNTNHGPSDNGAGAPAYLTLKADLTEATAATISQLRQAFAVQRLYERDARGGTRYTAILKSHFGVSSPDGRLQRSEYLGGARVPINITQVVQTSSTDSVSPQGNTAAYSLTGDISASFTKSFTEHSILLCFVCVRNENTYQQGLERMWSRKRRFDFYWPALANISEQPVFNKEIYAQGTAEDDEVFGYQEPWAEYRYKPSRVSGAFRSNYAQTLDSWHYADYYDSLPVFGDDFIRASKTNVDRTLAVQSSLEDQFIGDFYFALKSVRPMPVYSVPGLIDHN---------------------------------------------------------------------------------------------------------------------------------------------------
>Gokusho_JAHALG010000051
MSKHTVARQGSTYNRFAALPQASIQRSVFNRSHDYKTTFDSGYLVPFFVDEVLPGDSFKLNCSIFCRLATPIVPFMDNLYLETFFFFVPNRLVWKHWENFMGQKDNPGDSTDYLIPQLVSRDSGFAVGSIADYFGIPTGVKKLSVSSLPFRAYHLIFNEWFRDENLQTCIGPWAPSDASSHIDDPIGDWNVTNSDGFTLVRRNKYHDYFTSALPWPQKGDAVDVNFGVGGAVAWNSDSFGLSYRNESGANFAVVSNPNKRAFISPTLTFQSAGSGVSKISVSAPTPDSTLIGYAEEVTYKNPTTEHISVSSISPSSIDLPYLQFVGDTGAGLTINDLRQAFQVQKLLERDARGGTRYTEILRSHFGVVSPDARLQRPEYLGGSSTRILMNSVAQTAATNDVTPQANLSAFGLFGDSFHGFSKSFVEHGYIIGLVNVRADLSYQQGVNRMWSRKSRLDFYFPVLAHLGEQAILNKEIYAQGTAADEQVFGYQERFAEYRYSPSVITGKMRSTDPQPLDIWHLAQKFDNLPTLSSQFIQDNPPVSRVVAVQSEPQFILDAWFDLKCVRPMPVYSVPGLVDHF------------------------------------------------------------------------------------------------------------
>Gokusho_JAHEUQ010000001
MSHYRSKHSRRRGGQPSVMTHDFSRIPSTNIPRSVFDRSSGYKTTFDEGLLIPFFVDEALPGDTFHLRTSILARLTTPIVPFMDNLKMDYFFFSVPNRLLWDNWQKFMGEQTNPGDSIDYLIPQMKTNPGAAFNVGTLADYFGIPTGVQNLSVSALPFRAYNLIYNEWFRDENLCDSAVMDTSDGDSDILNYSVRRRGKRHDYFTSCLPWPQKGDGVEIALGTPTVQADGNVGFRFHNTTTSVSTPDVDSGLTFRQSDSSNDGDYRLHVPQQSLQGFDTDIWQLSGFDPNNIGLSISNADALTINSLREAFQLQRMLERDARGGTRYTEILRSHFGVISPDARVQRPEYLGGGSFDININPVQQTGSTDTTSPQGNLAAYGLAGGYKHGFSHSFIEHCTIIGICCVRADLTYQQGLPRMFSRQTRYDFFWPTLAHLGEQEVLNKEIYAQGSGVKDGDGNVIDDQVFGYQERFAEYRYSPSKITGKMRSTVSGTMDMWHLSQKFDQLPTLNQKFIEEDPPVERVVAVQDEPHFLMDVFFDLKCARPMPVYSVPGYIDHF----------------------------------------------------------------------------------------------------------------------------------
>Gokusho_PIJS01000026
MSKFGRKVPSNAKSQHNFSVIPSANIQRSVFNRSSGYKTTFDAGYLIPVFLDEALPGDTFHLKTSILARLSTPVVPFMDNLRLDIQYFSVPYRLVWDHWQNFNGEQKNPGDSTDYLIPQIKAPAGGFPVGSLADYFGVPTGVEGISVNALPFRAYNLIYNEWYRDENLINSAPLPLGDEEETGLANFPLRKRAKRHDYFTSALPWPQKGEGVEIGLGVPPSYSLEYPHYSEGMPFFMRHYGASGPMIGPQYSYYLARNNVNEDSSSNSFGDAVYFSSGRVNGIDFPDAEARGRYDVVAGFDPNRPPVLLTKEGGEVVDNLTINSLRQAFQLQRLLERDARGGTRYIEIIRSHFGVISPDARVQRPEYLGSGSFDININPVLQNSATTDASPQGNLAAYGVSGGVNRGFSHSFVEHCFVIGLVSVRADLTYQQGIPRMFSRQTRFDFYWPALAHLGEQAILNKEIYAQGNAKDDEVFGYQERYAEYRYRPSQITGKLRSTDPQSLDVWHLAQRFDSLPALNQEFIEENPPMKRVLAVQDEPQFIMDAFFDLKCVRPMPVYSVPGLIDHF------------------------------------------------------------------------------------------------------------------------
>Libervirinae_UDE22491.1
MADTKTKEVKVLEHTQGKSISSMASAPKQRRKPVYPVAGAFYPFQLQPVLLAPTVGKETIEHFDINLNITSSTLKSSAGYWHEFAVFYVPLISITDFYKNMAEYDDQGNFAGVDELARDDNPSFSSKNYYHSGGINFIERCLKTVTSFFYRTKDKEGKSVAASAYMYKGLPICDIHSSGYIQDFQTDEEAVEAERVSTESPQYKEWERMYASGKTEFTFKQYMRHFGLTVELIRKEEEKLREEYPPELLGLYRSFEMPRNHFDLSKGDYVNNFKFNFKHVLCRGRQTKFLNHPGFFLGVMIMRPKVFAKDQISSHTSYMTNMNWFLPELLDSAYRHGVVKYNKDQGPYANSRDDSYDINFADLYRRGEQFISVPSEKDPYTVVKNSINFGKDCYPTDAGIGSLYDGVSHPFKYEGIVRMAVKSRVPRVNEDNRQDIEYKYHDFDPTTGECKPKSELQSQVGTTPITRTIQDSKKIRLGGQG---------------------------------------------------------------------------------------------------------------------------------------------------------------------------------------------------------------
>Libervirinae_WP_013462096.1
MSENETIKKTVRTDNSKGIVHAFRGSAKYRRHPKFPIRGAFSPFQLQPVCLAPVFGGETVEKVSVNLKLVSTRLKNSLSGFWHEFYVFYVPLISFDDMYLDLAKFSSDSVINNVDTYSESVSSGSKLNYYHRSGINYIKRCLKSVTETYFRPRENNVAVSWDKYTYRGLPICHVQSKGYIQDFLPDEEIEQSVEETAESEQYKTWEKLYAEGSTSFSFSDYMRYFGFDIERIKEEKIKLREPYPPELLGFHRSYQMPRDHYDISTGKYVSNLKFDYNHMLCYRRKRKYLNHPGFVLSLMVLRPKVYAKDQLGTLTSYMSDLNLFQPDVLRSDYHHSVKVFEKNKGVYSGRDSEYMIDFADLYRNGEQFVSVSDEKDPYNFVGNAVNFGKSAYASSEDIASLFMDDGHSFHYDGLADIQFKSRVVSSDEQKRLSFDYKYHSLDPTTGEVKLKDATSSVNSSVAKPLVIKPFVAKPDEPKSAVATMLEEHEKRVYEERVRGLESEYNPIHYKPTIGCLWSFPEKGTTIIPKGVKRKDVPGYIEKPIFRYGE-------------------------------------------------------------------------------------------------------------------------------------------
>Libervirinae_WP_013462103.1
MSENETVKKTVRTDNSRGIVNAFRGSAKYRRHPKFPIRGAFSPFQLQPVCLAPVFGGETVEKVNVNLKLVSSRLKNSLSGFWHEFYCFYIPLISFDDMYLDLAKFSSDSTINNVDSYCESVESGKKLNYYHRSGINYIKRCLKSVTETYFRPRENNVAVSWDKYTYKGLPICHVQSKGYIQDFLPDEEIEQSVEETAESEQYKTWEKLYAEGSTAFSFSDYMRYFGFDIERIKEEKVKLREPYPPELLGFHRSYQMPRDHYDISTGKYVSNLKFDYNSMLCYRRKRKYLNHPGFVLSLMVLRPKVYAKDQLGTFTSYMSDLNLFQPDVLRSDYNHSVRIFEKNKGVYSGRDSEYMIDFADLYRNGEQFVSVSDEKDPYSFVGNSVNFGKSAYASSEDIASLFMDSGHSFFYDGLADIQFKSRVVSSDEQKRLSFDYKYYSIDPTTNEVKPKDSATVAPIEKTITGTAGEIMLDGHEKKVYEDRLKGFDAQYDPLLYKPYAGALWAFPAKGTTVVPKGVKRKDVPGYIEKPDFRYGE--------------------------------------------------------------------------------------------------------------------------------------------------------
>Libervirinae_WP_034441566.1
MSENETITKTVRTDNSKGIVHAFRGSAKYRRHPKFPIRGAFSPFQLQPVCLAPVFGGETVEKVSVNLKLVSSRLKNSLSGFWHEFYVFYVPLISFDDMYLDLAKFSSDSTINNVEAYSEAVSSGNKLNYYHRSGINYIKRCLKSVTETYFRPRENNVAVAWDKYTYRGLPICHVQSKGYIQDFLPDEEIEQSVEETAESEQYKTWEKLYAEGSTSFSFSDYMRYYGFDIERIKEEKIKLREPYPPELLGFHRSYQMPRDHYDISKGNYISNLKFDYNHMLCYRRKRKYLNHPGFVLSLMVLRPKVYAKDQLGTLTSYMTDLNLFQPDVLRSDYHHSVKVFEKNKGVYSGRDSDYMIDFADLYRNGEQFVSVSDEKDPYNFVGNSVNFGKSAYASSEDIASLFMDAGHSFHYDGIADIQFKSRVVSSDEQKRLSFDYKYHSIDPVTGEVKPKTAVEVKPQEDTRTATEIALQQHEESLL------------------------------------------------------------------------------------------------------------------------------------------------------------------------------------------------------------------
>Libervirinae_WP_045490387.1
MADTKTKEVKVLEHTQGKSISSMASAPKQRRKPVYPVAGAFYPFQLQPVLLAPTVGKETIEYFDINLNITSSTLKSSAGYWHEFAVFYVPLISITDFYKNMAEYDDQGNFAGVDKLARDDTPSFSSKNYYHSGGINFIERCLKTVTSFFYRTKDKEGKSVAASAYMYKGLPICDIHSSGYIQDFQTDEEAVEAERVSTESPQYKEWERMYASGKTEFTFKQYMRHFGLTVELIRKEEEKLREEYPPELLGLYRSFEMPRNHFDLSKGDYVNNFKFNFKHVLCRGRQTKFLNHPGFFLGVMIMRPKVFAKDQISSHTSYMTNMNWFLPELLDSAYRHGVVKYNKDQGPYANSRDDSYDINFADLYRRGEQFISVPSEKDPYTVVKNSINFGKDCYPTDAGIGSLYDGVSHPFKYEGIVRMAVKSRVPRVNEDNRQDIEYKYHDFDPTTGEL----------------------------------------------------------------------------------------------------------------------------------------------------------------------------------------------------------------------------------------------
>Libervirinae_WP_045960446.1
MSENETITKTVRTDNSKGIVHAFRGSAKYRRHPKFPIRGAFSPFQLQPVCLAPVFGGETVEKVSVNLKLVSSRLKNSLSGFWHEFYVFYVPLISFDDMYLDLAKFSSDSTINNVEAYSEAVSSGNKLNYYHRSGINYIKRCLKSVTETYFRPRENNVAVAWDKYTYRGLPICHVQSKGYIQDFLPDEEIEQSVEETAESEQYKTWEKLYAEGSTSFSFSDYMRYYGFDIERIKEEKIKLREPYPPELLGFHRSYQMPRDHYDISKGNYISNLKFDYNHMLCYRRKRKYLNHPGFVLSLMVLRPKVYAKDQLGTLTSYMTDLNLFQPDVLRSDYHHSVKVFEKNKGVYSGRDSDYMIDFADLYRNGEQFVSVSDEKDPYNFVGNSVNFGKSAYASSEDIASLFMDAGHSFHYDGIADIQFKSRVVSSDEQKRLSFDYKYHSIDPVTGEVKPKTAVEVKPQEDTRTATEIALQQHEERVYNERCRGLDSPYNPIFYKPTVGCLYSFPAHGTTIIPKGIKRKDVPSVIKNPIFIYGE----------------------------------------------------------------------------------------------------------------------------------------------------------
>Libervirinae_WP_103847521.1
MPENETIKKTVRTDNSKGIVHAFRGSAKYRRHPKFPIRGAFSPFQLQPVCLAPVFGGETVEKVSVNLKLVSSRLKNSLSGFWHEFYVFYVPLISFDDMYLDLAKFSSDSTINNVDAYSEAVSSGDKLNYYHRSGINYIKRCLKSVTETYFRPRENNVAVSWDKYTYRGLPICHVQSKGYIQDFLPDEEIEQSVEETAESEQYKTWEKLYAEGSTSFSFSDYMRYYGFDIERIKEEKIKLREPYPPELLGFHRSYQMPRDHYDISKGNYVSNLKFDYNHMLCYRRKRKYLNHPGFVLSLMVLRPKVYAKDQLGTLTSYMTDLNLFQPDVLRSDYHHSVKVFEKNKGVYSGRDAEYMIDFADLYRNGEQFVSVSDEKDPYNFVGNSVNFGKSAYASSEDIASLFMDAGHSFHYDGLADIQFKSRVASSDEQKRLSFDYKYHSIDPVTGEVKPKDLASNPPKEDSRTATEIALQGHEERVYNERCRGVESSYNPIFYKPTVGCLYSFPAHGTTIIPKGIKRKDVPSCIGNPIFRYGE----------------------------------------------------------------------------------------------------------------------------------------------------------
>Libervirinae_WP_240535991.1
MPENETITKTVRTDNSKGIVHAFRGSAKYRRHPKFPIRGAFSPFQLQPVCLAPVFGGETVEKVSVNLKLVSTRLKNSLSGFWHEFYVFYIPLISFDDMYLDLAKFSSDSTINNVEAYSEAVSSGDKLNYYHRSGINYIKRCLKSVTETYFRPRENNVAVSWDKYTYRGLPICHVQSKGYIQDFLPDEEIEQSVEETAESEQYKTWEKLYAEGSTSFSFSDYMRYYGFDIERIKEEKIKLREPYPPELLGFHRSYQMPRDHYDISKGNYISNLKFDYNHMLCYRRKRKYLNHPGFVLSLMVLRPKVYAKDQLGTFTSYMTDLNLFQPDVLRSDYHHSVKVFEKNKGVYSGRDAEYMIDFADLYRNGEQFVSVSDEKDPYNFVGNAVNFGKSAYASSEDIASLFMDAGHSFHYDGLADIQFKSRVASSDEQKRLSFDYK-----------------------------------------------------------------------------------------------------------------------------------------------------------------------------------------------------------------------------------------------------------
>GroupD_YP_009160412.1
MKRSKFSLSHYKLLTCKMGQLVPVTWYEALPGDTIQQATSALIRCAPLVTPVMHPVSVRFHHWFVPNRIIWTNWENFITGGANGLDTTAHPALSISNVTVSGLMDHLGWPTSGLSGAVLANALPARAYALIFNEFYRDQDLQTPVALSLGDGTDSTTSVSIQNINWEKDYLTSARPWEQKGPAVSVPVGGLAPITGLGFQDGTATAAQANVRETSGTTVSYTMGTTGVIAKTSGAASPTGASNYAQIFANLAGATGVDINVVRHAFAMQRWQEARARYGSRYVEYLRYLGVHSSDARLQRPEYLGGGKNTIQFSEVLQTAPTTAGTAGGLGGIGQFGGHGITAMRSNRYRRFFEEHGIVMTLMSVRPKTMYSQRMGRAWWRGQTINGMVGTKEDYWQRELQHIGQQQIAGYEADASVGNVVFGYQDRYDEYRRFESSVAGQFRNSTLDSWHLSREFGSAPALNSTFTSCVPSTRIFADTVDDNLYVMVNHSIQARRLVSKEGTSMTF-------------------------------------------------------------------------------------------------------------------------------------------------------------------------------------
>GroupD_YP_006908226.1
MKRTKHSLSHYLLSTFDMGQLVPVGHFEVLPGDSIRMSTSSLLRVSPLLTPVMHPVQVRIHHWFVPFRVLWPEWEDFITGADPEAELPLMGPTTNALSLADYFGLPPGGMASQEVVAWPWMAYNLIWNEFYRDQDLQTPVDNDPTTAINNGVLNVAWEKDYFTAARPWTQKGPEVTLPLGGTAPVQPSSGLPPTFLLGTSTPQALAYANAQQGVDWEGPTPGSSGSATWADPRLEADLSAATAVGVNDVRLAFALQRYQEARAQYGSRYTEYLRYLGVRSSDARLQRPEYLGGGKSTIAFSEVLRTGNSDDEVTEGVVGEMKGHGISAVRTRRWVRFFEEHGIVMALASIRPRSMYESGTARSWHRKTKEDYWQRELEQIGQQEVYRKEVYAQGGSLDTVFGYQDRYAEYRHHQSYVTGEFRDVLNDWHLARIFGSAPALNSDFVTCVPSKRIHAAQENNTIWSMFSHSIQARRMVGKRTIGRIF-----------------------------------------------------------------------------------------------------------------------------------------------------------------------------------------------------------
>Parabacteroidetes_AKI26957.1
MANIFNSVKLKRPRRNVFNLSYENKLTANAGELVPIMCKPVVPGDKFRVNTEMLVRLAPLVAPMMHRVDVFTHYFFVPNRLLWNQWEDFITKGVDGTDTPVFPKIALRPDWVNPTSAAVLLDDGSLWDYLGLPTIGGFNNVAFPNRSPNSVMPPVGYQVSALPFRAYQLIYNEYYRDQNLTKPIEFSLNSGIVLSADEVTRLLTLRRRTWEKDYFTSALPWVQRGPEVTVPIQGSGGNLDVTLKNDAHADTYRMPGTSNRPAGAMQLVGGALIAGGTDGAYLEPDNFQVNVDELGVSINDLRTSNALQRWFERNARSGSRYIEQILSHFGVRSSDARLQRPQFLGGGRTPISVSEVLQTSATDSTSPQANMAGHGISAGVNHGFKRYFEEHGYIIGIMSIRPRTGYQQGVPKDFRKFDNMDFYFPEFAHLGEQEIKNEEVYLQQTPASNNGTFGYTPRYAEYKYSMNEVHGDFRGNMAFWHLNRIFSESPNLNTTFVECNPSNRVFATAETSDDKYWIQLYQDVKALRLMPKYGTPML------------------------------------------------------------------------------------------------------------------------------------------------------
>Parabacteroidetes_AKI26963.1
MANIFNSIRMKRPRRNAFNLSYESKLTLNMGELVPIMCMPVVSGDKFRVKTESLVRLAPLVAPMMHRVNVFTHYFFVPNRLVWNEWEDFITKGVDGEDMPMFPKIQINQDSHLVSSASLIKEYFGDSSLWDYLGLPTLSACGNKSYDVVNGVKVPSGFQVSALPFRAYQLIYNEYYRDQNLTEPIDFTLGSGTTVGGDQLMALMSLRRRAWEKDYFTSALPWLQRGPEVTVPVQGAGGSMDVVYERQSDSQKWVDSSGREFENGHAYDITMARANDPNSALMVAVNGGTNNRAPELDPNGTLKVNVDEMGININDLRTSNALQRWFERNARGGSRYIEQILSHFGVRSSDARLQRPQFLGGGRMPISVSEVLQTSSTDETSPQANMAGHGISAGINNGFKHYFEEHGYIIGIMSITPRSGYQQGVPRDFTKFDNMDFYFPEFAHLSEQEIKNQELFVSEDAAYNNGTFGYTPRYAEYKYHPSEAHGDFRGNLSFWHLNRIFEDKPNLNTTFVECKPSNRVFATSETEDDKFWVQMYQDVKALRLMPKYGTPML---------------------------------------------------------------------------------------------------------------------------------------
>Pequenovirus_YP_009126958.1
MKGTDTRCLYDLDHWSHVSGNIGSLQTLSAIPVVAGDSMELNFTSLFRLSPLRRNLYLDAMVDLFAFYVPYRHVYGDTWIDFIKEGYDESQTLGTYTIAAGEFINCTGAYLESQAVIPKWSIASYTRIWNRYFRHPTDSNEKDDDDLITASSGNQIYGYNCCHMKNIWSTGVDSELTDDDHKVDVTASKVDLLEIIQKKARFKTERQREWFGQRYTDILDSVWGSNVNIDADERPELIMRTSTWLSGYDVDGTTETNIGTFSGKAFTTARLQFPMKYFNEHGTIYIVALVRFPTIHAFERHYLFGKSEPTYKEIAGDPNVIRNEPPQAINPTDYIENATATDVGLQPYAQWYRTHPSYTSLGFSNLDGHPFLQKIIANTDDAVYVDSNDYDEIFQTQQLQQWQSQGYVGLKAKRNIPDPRKSIFAGVK--------------------------------------------------------------------------------------------------------------------------------------------------------------------------------------------------------------------------------------------------------------------
>Pequenovirus_AJK28332.1
MTDTSLHHQVFQLGKLGLLQCLSSIPVVGGDRLALDAEFVLRLAPLRNHMLRDLQIDLFAFYTPYRHVYGNDWITFMKDGPKEAITFPQRDIAVFTGYLGTSGLSVGTAIPTYLNVAYNRTWNFYFRVPSDDASILADADMLSSDNERLFGKACARLDSIWTTGIDTDITAADREVSTAGDVLDIVALAEQRATYEKLIKLDWFEQYYADVMQESFGSRVSDDTEERPELVMHRSTWLSGRDVDGTGDANLGDYSGKSVGVTRFGFPTKRFPEHGILQLFSLARFPVVHTDEIHYLFKRPNPTYLELSGDPTLYEMQDPQDYLASDFFVQGGGGSLGIMPFGNWYRGHPSTVHTQYAQLTGFPFNRNIPTTPDTARYEDASEWDAAFRTAARGHYEITGDLQLNGDRVIPPARTSIMAGTEIG-------------------------------------------------------------------------------------------------------------------------------------------------------------------------------------------------------------------------------------------------------------------------
>Pequenovirus_AJK28249.1
MVKRYLYSMDSYAHVALKMGRLQTLKTLHCVAGETWSFQVSGITRQSPLARDITVDGVNDYFAFYMPYRHAYSNWSDFIEEGVDEDETFTGVSIGTNELSYLGFPEGTFTDSGTIPTRYLAMYNRIWNWYFRVRSDTSGELSDTAFNTSANGKDYGNLCSRLPSQWSETMNPSNLPADSTKQVDASGNEVSIIDFAKTQGEYESRILRSWFGNTYKDIIDSQFSGNVSTDADERPTLMMHKRDFMSGRDVDGTDEVTLGSFSGKSVSPVDFYVPPFFCPEHGMIMLMQLARFPTIHENEHHYLAPVVNPTYEEIAGDPQIIENSEPVTLEAGSIFGKDTSTTDLGTVPHSWYYRSEPSYIHKDFDDAEGFPFLTDQIANQNDGWYHEGNDYDSMFQTRQFGHQRTHVRIGAQKKSPVPPAIRSIYAGV--------------------------------------------------------------------------------------------------------------------------------------------------------------------------------------------------------------------------------------------------------------------
>Pequenovirus_AJK28290.1
MPRNTYDLSHFAFNCGQVGRLQTLACIPIVAGDSIEFNMQGVWRQSALRRNLTVDAHVDNFAFFVPHRHIYGDDWIDFIKQGIDETVTFSTINLGAEEIDYIASGSATGLLPLWRFAGYNRIWNRYFRAPTDVSAELTDTDFGTGDSNRKQFGQLCGRIKTPWTSGINATVDASDREASTAGNVLDILDLERVRARYRTEQQRDWFNQRYTDLLEDVFGGFANADADERPTLIKRQHHMLSGYDVDGTDAAALGTYSGKSVGVCQLRFPRRFFPEHGALWIMSLMRYPTIHEEEVHYLDKKSQPTYLEIAGDPQLLEAEPPHEIQVQDFFKGTDSSSLGTVPYGQWLRYHPSHVHRLYDALDGFTFISSIPSNQDQARYVRNNDYNNVYQTTQLGDWQVQARVGITAHRVIPSVLQSIFAGATNS-----------------------------------------------------------------------------------------------------------------------------------------------------------------------------------------------------------------------------------------------------------------------
>Pequenovirus_AJK28267.1
MERCMYDLSHFSFMTGRIGQLQTLTCIPVVSGDSFSVNFQGVFRLSPLRRNMVIDCMVDLFAFYVPYRHVYGDDWENFMLQGTDETVTFGTADFTTNAVEYLGSQRTTGVAPLWRLASYNQIWNRYFRVPSDTSAILSNTALEAGVNKNKWGRYCARPKVIWSTGVDTTTDAADREVTVTANQLDITDLDAVKGRYASEQRRDWFGQRYNDILKNQFGGGAGTDADERPTLIMRKQHFLSGYDVDGTGDATLGQYSGKSAAVCDLQIPRKWFPEHGSLWIMALLRFPTIHEEEIHYLFKKSQPTYDEISGDPDIWERKAPIEHQVQDFFTESTDTTSLGFMPYGQWYRYHPNVVHNQFTEVTGFSFVSARPTSKDTARYIQDDEYTPTFQTTSLGHWQSQARVDVEAVRPIPGPLKSIFAGV--------------------------------------------------------------------------------------------------------------------------------------------------------------------------------------------------------------------------------------------------------------------------
>Pichovirinae_2030927.2478.con.0104
MYMANRNLFGSTPIQVPNRSGFDLSHENMLTLKCGQLVPVMTDLLIPGDRVSVGSAFEIQLPPMATDFYGRVRFKMEAFFVPCRLLYGGWQKFMTSPTGNNAPSASSVSSMLPYCVVPAANASVLGRASLADYLGYKGTVNTRQRINNILRFMAYHKIYDDWYRDSRIQKPVFDEAVGVSAAASALDVSTLPFRTFSGSSTLSYGDATKFADGVDLFSLRQRNWARDYFTNATPLPQAGTGASLSFDVANDSGSFTIASLRAANSLQQWLERNNIAGNRYADQIKAHFGVMPADAVTQRAIYLGSSSSVIYNHSVYQTNNLGDTASAAETPNPFSSVGSKYSAPIGSDKSSLVGDFSVTEFGYLMIIGSIVPDAVYGTGINRDFFRLQIGDFAFPLLQGVGDQPIYKAELANVGIDGDTMAAMETFGYTQRFAEYKFMEDEVHGGLCDGQSLSAFALKRSFGTLPNTSLGASFLEIPVNYLDDVAASSAAVASDYGAWADIFFQYRKTSVLSAYTIPTLGDPHNTHIESIPTGGRRL-------------------------------------------------------------------------------------------------------------------------------------------------------
>Pichovirinae_ASYJ01000020
MPIMDYIIRFTLFLILIFLIQFTMSIFSKVVSKAPKSSTFNMSYDRKFSMNFGDLVPIHCQEIVPGDKISINPQHMTRLAPMLAPVMHEVNVFIHYFFVPNRILWKNWEAFITGGQSGLDAHMLPVVQNLPVPKSSLGDYLGLPLTEGRFAVGNDGVLPDRVSMLPFLAYQKIWDEYYRDENLIDSVFVDKNGDKRELFIDGINYWNPSLPYEFRQLFDIKKRAWHHDYFTSALPFAQKGAAVKMPLQMTADLFYNPGGNTFVKKPDGSLSHTGFRLEDGSVPADGIGHLMVETSSTGNSNPVNIDNSSNLGVDLKTASGSTINDLRRAFKLQEWLEKNARAGSRYAESILSFFGVKTSDGRLQRPEFLGGNKTPILISEVLQQSSTDSTTPQGNMAGHGISVGKEGGFSKFFEEHGYVIGLMSVIPKTSYSQGIPRHFSKFDKFDYFWPQFEHIGEQPVYNKEIFAKNVGDYDSGGVFGYVPRYSEYKYSPSTIHGDFKDTLYFWHLGRIFDSSAPPKLNRDFIEVNKSGLSRIFAVEDNSDKFYCHLYQKITAKRKMSYFGDPSFRI-----------------------------------------------------------------------------------------------------------------------
>Pichovirinae_JCVI_003
MKKAQLFNRVSVKKERYNTFDLTHDVKMSGRMGELLPIMNLECIPGDNITLGADSMVKFAPLLAPVMHRFNVTMHYFFVPNRIIWDGWEDFMTDVDTPPAFPIIEVNSGWTAAQQRFADYLGIPPNTAGVPTNVSALPFAAYQCVYNEWYRDQNLVAEVPYQLINGPNPRTNLAVMRLRAFEHDYFTSALPFAQKGNAVDIPLGDITLNSDWYLDGSVPKLENSTGGYVSGNVTSDNATGEINVGSDNDPFAYDPDGSLEVTSTTITDLRRAFKLQEWLELLARGGSRYIEQIKTFFDVKSSDQRLQRPEYITGTKQPVIISEILNTTGETAGLPQGNMSGHGVAVGTGNVGKYYCEEHGFIIGILSVTPNTAYQQGIPKHYLRTDKYDFYWPQFAHIGEQPIVNNEIYAYDPTGDETFGYTPRYAEYKYMPSRVAGEFRSSLDEWHAARIFSSLPTLSQDFIEVDADDFDRIFAVTDGDDNLYMHVLNKVKARRQMPVFGNPML---------------------------------------------------------------------------------------------------------------------------------------------------------------------------------------
>Pichovirinae_MAGZ01000012
MIRFTQFLILIFLILFTMSIFSKVASKAPKSSTFNMSYDRKFSMNFGDLVPIHCQEVVPGDKISINPQHMTRMAPMIAPIMHEVNVFIHYFFVPNRITWNNWEPFITGGESGLDAHLLPQVTNLPVEKSSLADYLGLPLTNGRFAVGEAGKLQSPVSLLPFLAYQKIWDEFYRDENLIEPLFRNVPGNEQQLFIDGPNDFSAPYTGRIFEQLFKLRKRAWHHDYFTSALPFSQKGSQVKIPIFPQGEVPLHYDMGSQTIIKDMAGNPAPNKDLRSDVNGSLQDANGQPLSLDPSKNLKLSMSQENISTVQDLRRAFKLQEWLEKNARAGSRYAESILSFFGVKSSDGRLQRPEFLGGNKQPIMISEVLQQSATDNTTPQGNMSGHGISVGKSGGFSRFFEEHGYVIGVMSVIPKTSYSQGIPRHFSKNDKFDYFWPQFEHIGEQPVLNKEIFAKNTSNYSSEGVFGYVPRYSEYKYSPSTVHGDFKDDLYFWHLGRIFDPTVPPKLNRDFIECDKTALTRIFAVEDNTDKFYCHLYQKITAKRKMSYFGDPTFRI-------------------------------------------------------------------------------------------------------------------------------------
>Pichovirinae_Pavin_279
MDNLFNSIEVTRPPSNTFDLTHDVKMTGGMGNLMPCCIAECVPGDKWNISGDTYLRFAPITAPIMHSIDVAIHYFFVPNRILWSNWEKFIVNEPTGGIPTFSWDANIPATAKKLGDYLSVPPPPTGATQVQINALPFAAYQAIYNEYYRDENLVTAVNYNLADGNQGIGTFGTLRKRAYEHDYFTACLPFAQKGAAVDLPLGDVTLKANWNPSAIPKFVNAAGTSINNLDDVQGGTPNRIRTSGGQSPIAYNPNGSLEVGSTTINDLRRAMRLQEFLEKNARGGTRYIENIKMHFGVQSSDSRLQRPEYITGTKAPVVVQEITSTVKGIEEPQGNPTGKATSLQSGHYGNYSVEEHGYIIGIMSIMPKPAYQQGIPKSYLKTDVLDFYWPSFANIGEQEVLQEEIYGYTPTPNAVFGYIPRYAEYKYLQNRVCGLFRTTLDFWHLGRIFANIPTLSQSFIEVSPANQTRIFANQEDYDDNIYIHVLNKMTARRPMPVFGTPML-----------------------------------------------------------------------------------------------------------------------------------------------------------------------------------------
>Pichovirinae_Pavin_723
MGQNLFNSIQLNKPKKNVFDLTHDVKLSTNMGQLTPILTLECVPGDKFDLSCESLIRFAPMIAPVMHRMDVTMHYFFVPNRILWSNWEKFITEHNSEHVAPYMAYTNGDYTAMQKKFMDYIGIPPVPAGGVSTNVSALPMAAYQCIYNEYYRDQNLQTPVDYKLTDGNNNTDAGDRERLTTLRQRAWEHDYFTASLPFAQKGAAVDIPIGTIDKDVAVNFNSLEFGATTVRYNSADGLIDIGGSNAVNADGTPTMIAKTSTIDIEPTTINDLRRAFKLQEWLEKNARGGTRYIENILTHFGVRSSDKRLQRPEYITGVKSPVVVSEVLNTTGQDGGLPQGNMAGHGISVTSGKSGSYYCEEHGYIIGIMSVMPKTAYQQGIPRTFLKTDSLDYFWPTFANIGEQEVAKQELYAYTANANDTFGYVPRYAEYKYMPSRVAGEFRTSLNYWHLGRIFATEPSLNSDFIECDPTKRIFAVEDPETDVLYCHVLNKIKAVRPMPKYGTPMGL------------------------------------------------------------------------------------------------------------------------------------------------------------------------------------
>Pichovirinae_Bourget_523
MANANLFNSVQLPKVGSNVFDLSHDVKMSFKMGGLYPTCVMECVPGDKVKIGTETMLRFAPLIAPVMHKVNVTTHYFFVPNRILWPNWEQWITGNLDVQAPWFRLFPSPASGGFHVKSLADYLGYPTLLTPNAIPYPEPGAQVGSPFPVAAYNKIYNEYYRDQNLQSPVLDSLTDGENDPFRNLAAGPVKKRAWQHDYFTSCLPWAQKGDAVTIPIGDVTINYNAAAGGTVMRQVDGTPYINQTDLNYSDAGGQPRAGGVTGTRYNIDNSSQLSGTAEAADINSLRRAFRLQEWLERNARGGTRYIESILAHFGVKSSDARLQRPEYLGGSKGKMVISEVLSTAETTLPVGNMAGHGISVSGGNEFKYNVEEHGWIIGIISVTPETAYQQGIHRSLSKLDRLDYFWPTFANIGEQEVLGKEIYANGINIGETFGYVPRYAEYKFLNSRVAGEMRTSLDYWHLGRKFSAAPNLNGAFIECDPSTRIFAVEDAEVDNIYGHIFNNIKAIRKMPKYGTPNF--------------------------------------------------------------------------------------------------------------------------------------------------------------------------
>Pichovirinae_59_Coral_002
MSIFSKVAMPRPQTNTFDLSHDRKFSGKIGELMPITVMEAVPGDKFNIKATNLTRFAPLITPIMHQASVYCHFFFVPNRILWSNWEDFISGGEDGLADPTFPTINITTPTNGYAVGALADYLGLPTGTQIDGVSALPFAAYQKIYDDYYRDENLIDKVDITLSDGTQSGADAIELGTMRKRAWQHDYFTSALPWTQRGPEATIPLGTSAPITWSNNTATATIVRNNTSGNPIAGYTFDGASALYTGGSGQLIADLPTPVSLDFDNSDHLFADLAGATASSINDLRRAFRLQEWLERNARGGARYIEIIMAHFGVRSSDARLQRPEFLGGSATPITISEVLQTSANNTEPTPQGNMAGHGVSVGSSNYVSYKCEEHGYIIGIMSVMPKTAYQQGIPKHFKKLDKFDYYWPSFANIGEQPILNEELYHQNNATDTETFGYTPRYAEYKYIPSTVHGEFRDSLDFWHMGRIFGSKPTLNQDFIECNADDVERVFAVTAGQEHLYVYLHNEVKATRLMPYFGTPTI----------------------------------------------------------------------------------------------------------------------------------------------------------------------
>Stokavirinae_AKI26871.1
MTLNMGYLYPFFVQEVLPGDRFRVACQIFLRFLSLISPVMHRVDVYTHFFVPNRLVWANWYSFVTGGESGTSGPVMPQFSLNNVTAGIGTNALRTGSLLDHLGFPVMKGTDTYQGGLYGTNQYNALIPRAYQLIYDQYYRDQNVETTNLTATFNSDGLMSVADTTVALTLRQRAWEKDLLTSALPFTQRGNAVTLPINVTAPTTGIGGNQPFFRNSSTGAAQGASINVNATGSNVPVNAATTTGATSVYYDPNGSLSANNLTVNALRLSVKLQEWLEINARGGGRYIETIWSNFGVLSSDARLQRAEYKGGGKSPVTISEVLQTSTPSTATGGNTPLATMSGHGMSLSNVHGFTGFFEEHGVVIGILSVLPRTSYQQLMGKEWTRYVNTDYYIPSFANLGEQAVLNQEAYTSWSDNGYGPSAMLSTFGYTARYAEYKYKFTQSTGQMRDTLSYWNFDRQFPSLPALNTAFVHATVRTDPFAVSGLADNLLAQILLKIDAIRPMPYYAIPNI---------------------------------------------------------------------------------------------------------------------------------------------------------------------------------
>Stokavirinae_AKI26908.1
MGLFETNQAPRVPRAKFDLSHDRKLTMNMGTLIPVLNKEVLPGDVWRCSPTVFLRFLALLAPIMHKVNVKLEVFFCAYRLVWPNFPDFVSGGESGTAAPVFPTFNTTQCNVTNTTILQDGSLLDYLGFPTYPQSGTYNAAYNGNTFSILHPRVYTLIYDTWYRNQNVETTVIGTTFGADGPQNAGDYPFIFSLRSRQWERDYFTSCQPSTQRGTQVVIPISSTITSPSGNTNIPIVRVSGGAANTVSHAIGSKAADGSLMDQTSLAGVYLDPNGSLIASNTSLTVNALRASITLQTYKERMQRGGGRYIEYLWNVFGVASDDARLQRPELIYTLREPVTVSEVLTTSTGTGTGQTPPGTLAGAAMSIGSGGSGVYAAKEHGCIMALMSVIPRSAYQNGIGPEFWRQVNTDFYVPDFAHLGEQTVIQQNVYYDMTNAAQASNGGVVFGYQSRFAEYKYANDQVSGQFKSTLGFWHLGRQFNSTSVPALNLAFCQCVPRKDIFAVTTDVDHIVVDIYWNISVLRPMPYFGTPSTLNAVS-------------------------------------------------------------------------------------------------------------------------------------------------------
>Stokavirinae_AKI26914.1
MGYLYPFFVQEVLPGDRFRVACQIFLRFLSLISPVMHRVDVYTHFFVPNRLVWANWYSFVTGGESGTSGPVMPQFSLNNVTAGIGTNALRTGSLLDHLGFPVMKGTDTYQGGLYGTNQYNALIPRAYQLIYDQYYRDQNVETTNLTATFNSDGLMSVADTTVALTLRQRAWEKDLLTSALPFTQRGNAVTLPINVTAPTTGIGGNQPIFRNSSTGVAQGASINVNATGSNVPVNAATTTGATSVYYDPNGSLSANNLTVNALRLSVKLQEWLEINARGGGRYIETIWSNFGVLSSDARLQRAEYKGGGKSPVTISEVLQTSTPSTATGGNTPLATMSGHGMSLSNVHGFTGFFEEHGVVIGILSVLPRTSYQQLMGKEWTRYVNTDYYIPSFANLGEQAVLNQEAYTSWSDNGYGPSAMLSTFGYTARYAEYKYKFTQSTGQMRDTLSYWNFDRQFPSLPALNTAFVHATVRTDPFAVSGLADNLLAQILLKIDAIRPMPYYAIPNI-------------------------------------------------------------------------------------------------------------------------------------------------------------------------------------
>Sukshmavirinae_7789_LSPY01000142-gene_4
MRSPFQTVSTDKVRRSVFDLSYTKKLTADYSWLYPVMCDECVPGDIWTIGASSVVRFNPLVAPVMHEINIYTHYFFVPYRLLDPNWEAFITGGRTGDAVVPIPTWPKEAIEDSTWPGGYNPTALPYLWDYLGMPTDIEMSDYDADSIKPIDYPRLAYYFIYGHYYWDENLGYPFAWIDPDTLKVDPSAIPTGLGRLMQRSWTKDYFTSALPWQQRGTAPSLPISGTLPVSLTASLRVGNATGTGNVVSNLQSLTTGDVTTNLLSGGIMYTGALAAGQAGQVIGSASAASATTFNVSDLRLVFQVQKWLERNARSGVRYTEFLKSHFSVHPRDDRLQRPEYIGGTKSPIVVSEVLQTSASQSGSTPQANMAGHGISAGADYVGKYKVTEFGLIMGLMSIMPVPVYEDGINRQWIKQTRYDFYFPEFAHLSEQAIYNAELRYVAEQSNDAGIFGFQGRWDELRYKPSMVVGKMRQSYGSGSYAHWHCGRHFSPASVPPLNENFLNGGFNGSTEAKRILAVPSEDAFLVNFANHLKVVRPLPVRSEPGLIDHG------------------------------------------------------------------------------------------------------------------------------------------
>Sukshmavirinae_7789_LSPY01000125-gene_2
MTADFFCLYPHFFEDCIPGDVFKLGVSHVCRFNPLIYPLMHEISIYFHYFFVPYRIIDHDFEEIYTGGISGTSSKVPPVWPHFSDDDIARMTTYITPYYPGAGAGWSAIAPRLWDYFGLPCDIDFTAYNADTIPIKPFDYPRRAYYCILSQYFMDEDYPYNDNFLDAAGRFNLTAFLPGGIFANMQAIFPRYWRKDYFTTARPWPERGVAPAFPIGGNYPITWIQGSPGQTGDRSVNLQGFVQPNNPGAGMVSVGVESTMAGQNSSPLKNLSSVGAGTAVPGNVAGALGFTAMQVQGAMSALPANLRPYVTLSGGSFDVSDLRSTVQMQKWLERNARGGARFTEFLRNHFIVHPTDERLDRPEFIGSARSFLTISEVLQTSASQSGSTPQANMAGHGIGISGQRIGTYRVQEPGCIIGLCSIMPRPAYEDRLDRRFIKRNRFDFPFPEFAHLSEQGIFAAELRYNGLISDQNVIGFQPVYEWCRSRQDEVSGLFRQSYTQNLSRWHIARHFAAGSVATINNAFLLPYLDFRPPGQAGVEGLKRGFAVPSQPSFLLNIRNHVTAIRPLPFDGTPGYVDHY-------------------------------------------------------------------------------------------------------------
>Sukshmavirinae_7789_LSPY01000141-gene_2
MNKAFRNVGRVKVGRSVFDLSYERKFSLIPQMAGKLIPIMCDEVVPGDIFKIGNRFVLRFLPTIAPLLHEVNIYTHYFFVPYRILWKDWENFITGGYDGKWGQDAQGNFTVAPPTLLDTINSAAQPDPGYVQALLRKKGSLFDFLYGIVNPDPNFSVPAADVPLAFPLMAYQCIWKNYYLDENLLSNWITFFDNYGYNVIEGGIQELGFRSRCWEKDYFTSALPFQQRGIAPALPISGQGSAVFPSNLPLTLQNDGSSLSGLGSASVFPNGVLFNNSNFDQQVPDPLVIKKADLDNNTVDFTNIATFNVADIRLAFQVQKWLERNARAGARYTEFIKSHFPAYPRDDRLDRPEYIGGSKSPIITSEVLQTSSTDPTTPQGNLAGHGISVDRHFIGRYKVPEFGLIMGIMSIMPRPSYMQGLNRQWSRRTRYDFYFPEFAHLSEQAILCKELYFAANAARNQELFGYQGRYDEMRYKPNMVHGSMRDTLSYWHLSRKFTDYPLLNNSFVECNPDFRRIFAVPGTTSDPVDTMIMSYANIIKAIRPMPVLAEPGLIDHY-----------------------------------------------------------------------------------------------------------------------------------
>Sukshmavirinae_7789_LSPY01000149-gene_4
MADYNRGAQFKSVETPRVFRNRLDLSHEIRATMNLFMLYPVLVDHAITGDVWKIGHEMVLRVNPMVAPLMHEINVYRHDFFVPFRLLNKGSEDFEQWLTGGSDGEYIMDVPKCTFVPGTHRIPGSLWDFLGFNVEDSSVNAPIMSVPVAYPWRAYNLIYNEYYRDQNLYDPVDLENVSSSVLNHDTDIHVRAFEKDYFTSMLPDQQRGPAMALPISGNLPINVFAREVASWSDPPQRLQFRQSTGALPGLYLGGSGILSDSTTAYPDVFVNLANGATFDVADLRFSFQLQKFLERNARTGSRFVEFLKAHFRSYPRDERLQRPEYIGGSKVPIVISEVLQTSSSDSTTPQGNLAGHGITAVRQFSGSYHVQEPGVIMSIMSIMPRTMYSQGIDRVWMFNSRYDLYFPEFQGLSEQPVFRHELWNYGTDDPVIGYQGRYDEYRYKRSRIAGLMHNSFRHWHLARKFYTAPSYNRDLIRSNYSEQNDFKRFLAVPSQPAFIVSIGNKLSVTRPMPWRAEPGYTDHH--------------------------------------------------------------------------------------------------------------------------------------------------------------------
>Sukshmavirinae_7790_LSPZ01000286-gene_2
MTRNIFGRTYNPKPRRSVFDLTYSKLTSLLTGQVFPCMADEVVPGDTFVIGASDVVRALPLATPVMHDFDITTHYFFVPYRLIYPDWERFITGGIDGKYNDTGSNPLPRWPRSGLGIANGTPYTLWDCFGFPTDIFNRMLTADPSIMPLDFPLRAYELVYWNYYADETLSPADFYDPISSQIDWTVYFSTARGAQAMRYVSWRKDYFTSALPWQQRGTQPAFPISGQATIHLPAATTPYGNDLYPIVMEEPSVGFVPATVNVAAGSSDGPVGDGTIIPSGTGRQLGIPTDTAGTVVGAFADLSSITTFNVADLRLAVQIQKWMERNARSGVRYVEFLRAHFGVHPRDDRLQRPEYIGGSTTRLKIAEVLQTSNSVSNYPQGTMTGHGISVGGNRIGTYHATEFGLIMGMLFIRPKAVYQDGINRQWLRWSRYDFYFPEFSHLSEQGIYNMEIRYNALSASRNNLKVPAADNGIFGFQGRWDEYRYKPSMVCNIMRTNPSGNLSTWHVARHWNPANEDGASATVSLNNAFLTNYSDCARIFALGGNYPQWIVHHTNHLRAIRPLPMSSDPGLLDHF-----------------------------------------------------------------------------------------------------------------
>Sukshmavirinae_7790_LSPZ01000292-gene_7
VSFSKVGGVRPRRSKFNLSHDVKLTCDMGTLIPILMTEMMPGDKFRVGFEVVGRIMPLITPILHEVNIKVDWFFVPNRLIQDDWEEFISGGEDGLYSAPMPKWKPSDNIYMAPQSLWDYFGMPCPLNTWELPPDNSPWLPSIHPLRCYNLIWNEYYRDENLMEKVDLDEEVVIRRCCWEKDYLTASLPMMQRGPAQALQLTGFGSAVFDASYNFPQVGAGFAQWTRNSVNVQAPYGMRNSAGPNSYLDTITPLTVADPDYHDYVGTDTIRTPVTNPTDATYRAWLNQNHIDFSNLGTFTATDLRFLMQVQKWMERNMRAGVRYRELIREHFNVNFPDYRAQRPEYVAGTVTPLVVSEVLQTAPPSSASGGGTPLGMMGGHGMAVDRRFAGSYYATEFGWLCGIMRVVPRTTYFQGMPRQYLRNSRYDYPWPEFMHLSERPVYKAEVYYKQQDSDNERVFGWQPMYEELRHVNSRLAGLMRTDPYFKSWHLARELPDNVELNADFVECRPATDRILQIPSQPALVMHVANYIDALRPMPALGEPGLIDHF-------------------------------------------------------------------------------------------------------------------------------------------
>Sukshmavirinae_7793_LSQA01000331-gene_3
MSVFSRVQRPKVGRSVFNLSYEKKFTCDMGKLIPVMCDEVVPGDIFSIGNELVIRFQPLVAPILHEINAYVHYFFVPYRLLDENWEDFITGGVDGEFSYELPRWEPTENGLGSLWDYFGFPLEVVPHGALPIIYPLRAYNFIYNEYYRDETFIEEVDLDSEVLQTRAWEKDYFTAALPWQQRGIAPALPITGYAPVGIFDTLEDRFKETSFYNSDDLPESALGYVRVKDDTGLREADLISRFTNVDSVATFDVADLRLAFQVQKWLERNARAGARYTEFLRVHFGVNPRDDRLDRPEYLGGSKSPIVISEVLQTSSTDTITPQANMAGHGLTADKTFVAKYHVQEFGVIMGIMSVMPRTVYQQGIDRQWLRETKYDFYFPEFAHLSEQAVINAELVATDDEAQNRALFGYIGRYDEMRVKKSMVCSGMRDLFSYWHLARKFDLGDPPALNKEFLECVPRKDIFAVQDEHGLIVNFSNIIKAVRPMPIEGTPGLIDHF-----------------------------------------------------------------------------------------------------------------------------------------------------------------------------------------------
>Sukshmavirinae_7789_LSPY01000166-gene_5
MPCFYEEVYPGDTFKVQSDMLLRFNPLVSPIMHEVNAYLHFFFVPFRLVDESWESFITGGPDGTDDTELPYTNMVHPVGGLGDCFRWPTGVAVDTYMYPIRGYNLIYNEWYRDQNLQDPVDLDQTELLNRNWEKDYFTSALPWPQRGPAVALPLGSTAPIVSTGVPTFDVGTSKNISLAGQGTTNAGWSAGAQAATAAAWNNPNLAVDLSEATSATINDLRASFQVQKWAERNARAGVRYVEFILSHFGIRGSDSRLQRPEYLGGGKSSVIFSEVLQTSSTDSTTPQGNLAGHGISAQRTNGFTKSFEEHGMIIGLLSILPRTSYQQGIPREYMRRTKFDFMSPEFCHLGEQGVLNGELFATGTSADEGVFGYQGRYDELRRAHSTVHGQFRSTMAYWHMGRIFTSPPTLNSDFVMSNPTKRIFAVPSEPGMEIEIGHRVEAIRPLPKEAVPGLIDHF--------------------------------------------------------------------------------------------------------------------------------------------------------------------------------------------------------------------------------------
>Sukshmavirinae_167.126.con.0073
IILITVLIILFGGIKLSDPFTSIRSLVPKRSRRTLVDERSFDYDIGQAIPVEFRDMVPGDNFKIYFNVINRFKPLVSPVMGKLDFWAFYFFVPYRNLDSNFERGITGGDDEDLDEEGNPVAFDYTFPGIGSGFSDDDVQTVKKYSLMDYAGLPVGLTSNSPIAKMCTDYFIRAYHSIYNEWFRDENLQRKRKLMVTKRDFDDSITPSTTVDQEEYGIFNVAWKKDYFTSALLSQQKGIAPSLPLSGQLPVYTYYVDKGNSYGSVSNANSFDRHDYNDEATKFPDKTIFFMDKGSNGSTSANFLSPKNFAPNYVNGKGTINSAFYVKLEDGTTFDVSELRTVIQIQKILERANRTGSRYTEYLRSFFSVSPKDSRLQRPEFIGARKVPVVINEVLQTSQTTDSSAQGTQAGHGISVASNYVGKYFAEEYGCLVGIVFCRPTPLYTQGVNRQWFKKSRYDFYLPQLCNLSEQGIYAGELYVDNTEDDTKVWGFQGRWNEMRAGTSLACGAMRDTYAYWNFSRHFDSRPELDADFIECKPSESKKIYAVQSEPGIICQFATILDAVRPITAYPEPGRMDHDM-------------------------------------------------------------------------------------------------------------
>Sukshmavirinae_167.127.con.0067
IILITVLIILFGGIKLSDPFNSIRSLVPKRSRRTLVDERSFDYDIGQAIPVEFRDMVPGDNFKIYFNVINRFKPLVSPVMGKLDFWAFYFFVPYRNLDPNFERGITGGDDEDLDEEGNPVAFDYTFPGIGSNFSDTNVQTVKKYSLMDYAGLPVGLTSNSPIAKMCTDYFIRAYHSIYNEWFRDENLQRKRKLMVTKRDFDDSITPSTTVDQEEYGIFNVAWKKDYFTSALLSQQKGIAPSLPLSGDLPVYFSVGNDIPSVDTDVYATSYYQNGVSLNSPNQAATRSGVSVLAGGTGFKTYVDSRVSVPNSGVKGDPSTSSSVVNGLVRLNDGTTFDVSELRTVIQIQKILERANRTGSRYTEYLRSFFSVSPKDARLQRPEFIGARKVPVVINEVLQTSQTTDTSAQGTQAGHGISVASNYVGKYFAEEYGCLVGIAFCRPTPLYTQGVNRQWLKKSRYDFYLPQLCNLSEQGIYAGELYVDNTDDDTKIWGFQGRWNEMRAGTSLACGAMRDTYAYWNFSRHFDSRPELDADFIECKPSESKKIYAVQSEPGIICHFATILDAVRPITAYPEPGRMDHDM----------------------------------------------------------------------------------------------------------
>Sukshmavirinae_CAJPNP010000015
MARQFNRVAGLNPGRSVFDLSYERKLTCDMGQLIPIVADEVVPGDVLSFGNQIVVRFQPLIAPMLHEVNVYVHYFFVPYRILWDDWEDFISGGVQGDFSAPLPRWTVTDQEITDGATAIGSLWDYIGLPVGVNYKTGTPQAENAPIDFPRNAYNLIYNEYYRDENLQDEIDLKNNKILNRCWEKDYFTSSLPWQQRGTAPALSLAGDISIDWSDVFAKNAPSSPKQPDLIVGQRVGFPGMLYDNGENPIFNGLVGFIGDSHRYSQGFTDGMKAFFEKAKIDTTKIATFDVADLRLVFQIQKWLERNARAGARYTEFLRAHFGVAPRDERLQRPEYIGGMKTPCVVSEVLQTSETSATQPTGKLAGKGISVDGQFCGKYRASEFGVVLGIMSVMPRTSYQQGINRQWLKQTKYDFYFPEFANLSEQAVTNQEIYAQATADDGKIFGYQGRYDELRVKQSLVCGQMRNTFDYWHLGRKFDNLPKLNSDFVTCKPSKRIYAVQNEPGLIVSVANLIKAVRPLPVQAEPGLIDHN-------------------------------------------------------------------------------------------------------------------------------------------------------------
>Sukshmavirinae_WQSF01000016
MGGIAFQNVAGLDPHKTRFDWYKEKKFDCNFGELIPIFVQEVAPNDYWHISNETLCRCTPLVAPVMHECSIDTHYFFVPARILDDMNANPGGGNPYGDPLMLGDNAPPANRFSWQLFITGGFDGMDNQTLPRWVPSGKNFVRPTDRISQNVPAPYKYSLWDYLGLPVLPDGVQWASPLTPVDFLRRAYNFIYNEYYRDETLEDPVTWRNENILLRSWRKDYFTSSLPFQQRGLAPAIPVNISGVLNAIFDNALITSNSTTPVALGMSTTSPYKIGGGSVTINTTTEPGYISLVTGNNQYLAQALNNNVINSEGKLSGTSIDVSDLRQIVQLQKFLERNARAGARLPEFILAHFGVHMGDASLQRPEYIGGTKTPLVISEVLQTSQSDTTDQGNMSGHGISYTENHVGTYHAKEHGYIIGLQSVMPKPSYQQGINRQWLRKTRYDFLVPEFVNLSEQEILQGEIYIANDSTDEEIFGFQGVYDELRTQNSEVCGAFRDTLNYWHLGRIFDNAPQLNADFIHVNPLYLTRIFFVQNEPGLLCDVSHTFYAVRCLPEIAEPGLLDHH----------------------------------------------------------------------------------------------------------------------------
>Sukshmavirinae_WQWU01000003
MKRRRNAPFRHVGAVRAPKTAFNLSYEKVFTCDMGQLIPVLCDEALPGDVWHMSNEIVARLQPLVAPILHEINIFTHTFFVPYRLLWEDWEQFITGGEDGEFVEPEPRWEPSRYIGQHGPECAVQNKLWDFMGLPVTRVSGVPGVGALGYIYLANWTKNCSPLIYPKRAYNLIFNEYYRDQNLQDEVEIDQEEILFRNWEKDYFTSALPWQQKGTAPSLPISGLLDLVYASSGNIAGDLKVYVNRLTNTYPPPLQPDMENLTLLGDQDGNLVFGDNAYAPPNSRWWIEGATTLGGIKADMSKAVSFDISDLRNAFQIQKWLERNARAGSRYTEFLKAHFPAYPRDERLQRPEYIGGSKAPIIVSEVLQTSRSDPNQTPQGTMAGHGISAARTRIGKYRVQEHGLIMTLMSIMPKASYQQGINRQWLRYDKLDHPFIEFVNLSEQKVLRGEIYTSSIDADNTSTFGYQGQYDELRVKNNIVCSEMRDTFAYWHIGRKFSNPPHLNEIFISTKNTIRKDIFAVPSRPGFIISYGNVVTAMRPIPYMSEPGLIDHN---------------------------------------------------------------------------------------------------------------------------------------
>Sukshmavirinae_WRNR01000003
MSSVFSRVGGLTPPLSAFDLSYEVKTTCDMGQLIPIMFDDVAPGDHFSIFSTSQFIRMQPMVAPVLHEINVYNHFFFVPYRLLWDQFEDYITGGKDGLFTAEIPVWDPSPGKYGIKSLWNYFALPPNVKPEGALPVDFLRRAYNLIYNEYYIDRNLQQIDIPLDNEDVLIRSWDKDYFTSALPWQQRGSAPAMPVSGLAKAAFDGPLSGILGVGRYKDGSQDDVNHRLYLPSPYPGMVIQDPVVSAAAGNIGIVPDQPLVDWLNDNHIDFSTMSSFDITDLRLAFQIQKYLERNARIGSRYTEQLKGRYGVSPTDERLDRPEYIGGTRQPVIVSEVLQTSEDGATPQGNMAGHGISIGNQFAGKYKVEEFGIIIGIMSIMPRPAYQDGVNRQWLKYNKFEFITPEFVNMSEQEIYNAELCATSDPVHNKDIFGFQGRYDQYRYRPNVVTGDMVYYFRYWHLGRYFDPLNPPVLNQDFVLCKPEETKRIFAVPSEDGFLVSHANHIMAYRPLPVMAEPGLMDHH---------------------------------------------------------------------------------------------------------------------------------------------------------------------
>Roodoodoo_DAZ92324.1
MQRYKLNIKGGTYTESNAYELVPIFRQQVVPGQTVNINAEVNVKSAAFNQNVSTPALGSMWFFYVPHRLVWNEWTDFLAKVDTLPTFPTTNVDSKKFFDIWQATNSGSALYRRAYKQVYNEYFGSENIGQASYSAWYDDITADSEVDLGKTRNPEQFASKMQLEGTVVDPEFTVVSSSIPLNDFYRQMMNARSTQRSQMTGDKYVDTLARMGVDASWMIAERPEFLGTKSMLVGPQLTANTSDTNTGEEAARFQTKISCQIKNKHFAEHGYIVGVASLRPIISFTDRGAADSFTTASGGNSDQDWLDSFYSADNLQTKDVVWNLNNGWAAPNDVVGYTDRFAYLKKGQWLEGNGNSWTLNVAASTIQTLIYPSVAMPVTTELGTNEVAFTSSINLSGLTPVPQRVA------------------------------------------------------------------------------------------------------------------------------------------------------------------------------------------------------------------------------------------------------------------------------------------
>Roodoodoo_DAZ92320.1
MGVRALGAFMVAPGEYTGFKGSMRMKSGRVMRVMMNDLSMTIFGTYVPFRLCMGDTEWEDFMSGETDALPWGNVAAFPGIFEGGTAWRSLLMRRAFKLAYNHHFGDETVGSANGAWYDDPMADAVVTEMRVRSYEQNAVSGVLTTEADQDTYLAPVAGATATISLGDMMRAMRNSRASERRALAGDKYVDQMKRFGINLGDSLHQQPLGLGGKSVSLKPKTRDFDYALIAAGYSGMTTWEGETSFSLPARKFTEHGVVIIMGAVRHPSFVYGLLNRSLWFQGSLQDRNGLYDPDADEEGGSVSAPLYAKNSAIVGGQFHDTRFPHYLKGEHSVGSHTSIAQYWATVSTVGTPAQHMYPVSAFSLADAQVFVVAKMTAVRKTPVR----------------------------------------------------------------------------------------------------------------------------------------------------------------------------------------------------------------------------------------------------------------------------------------------------------------
>Roodoodoo_DAZ92312.1
MKRFEYKCHYPVFTGGFERQLVPFFRMEVLPGETINIDMFAKIKQATTNRPYLGMWKYRYAFFYVPHRQTWDGWVDYLLTQTGNPGVTISNGSARQFFDANGAFVNRMYRTAYVQIFNEYYRHPTEAEYAPTVGAEQTQFVARSGLLDYDWTNTEPPNSDVNYDVQSGSPDFVQINMNELRTELANAGRSRARSFSGDKYVDMLANYGVDASWMVADRPEVLHSGTWYQGAHDIDSTGTGTGLGERSTSEQTSVKVKVPNKKFAEHGYIWGLMYSDPHNFNDSKVRTFDSYRGPEEVFTPETANISWKETPTTVMSTASFGTLYQFPWQKYQQGEELVGPSIRGNSTENWALMHQVSAANDLLKATNENSIYYSPTTQAPPDDTTDGMNYCIRADVKVQRFNQVPPPGYSTQLS----------------------------------------------------------------------------------------------------------------------------------------------------------------------------------------------------------------------------------------------------------------------------------
>Roodoodoo_DAZ92308.1
MVLAGKGLIMIRYNSNVKGGTYTSGQTYSLVPIVRHQVVPGQTINLDAQVSLKTAALTQNVSTPSIMSVWFFYVPHRLTWEDWPAYLSQEEGAPAFPTTTTASDTFFDKTFAAASGVSPLYRRAYKMVYNEFFGTETLETSGVKQAWYSDITADSQVNQYGLRNPQQFASKLVATDTSVDPEFTVTASSIPLNEFYRQLMNARSTQRSQMTGNKYVDTLARMGVDASWMIAERPEFLGTKSKMVAPQLTGNTTSTDSAFETARWQCGLEVSLKNKHFAEHGYIIGVAGIRPLVIDSGVTASDAYVGVFDGYGDFYKADNLQSRDKVSEQMILSSGTDSAYTDRFAYLRSGQWQTGYITSNPWYAQSTNTTLAQAIYPVPENIPFSDELGDVSVDTKAQAAFTTSYSITGKTPVKLSVA------------------------------------------------------------------------------------------------------------------------------------------------------------------------------------------------------------------------------------------------------------------------------
>Roodoodoo_DAZ92304.1
MQRYNLNLRGGTYTQGDTYTALPIFRQQVVPGQTVNIEADVNVKTAAYLNNLTTPCLMSVWFFYVPHRLSWDGWTSFISKEEGAPAFPEVSATDSVAPFFFEGNADSITSGVRGSPLYRRAYKLCYNEYFGTDAGGTTWYTDVSDDSVITPYDTRNPEQFSSQLRIDDAGIVDPEFSVVSSSIPLNEFYRSMMNARSQQRSQMTGNKYVDTLARMGVDASWMVSERPEFLGTKSKLVGPQLTANTTATEAGFETARFTCNLSVDIRNKHFAEHGYIVGVASCRPIVMTSGRRPNDFRPTLDMNPEDWLPSFYTADNLQTKDTYNKFLVDAVSPDQAFTERFAYLKKGEWLLGSGTTRWNANNQVIQISDAIYPNSGLLSFSEELGGAQCAITTSHKLSGKIPIGKSVA----------------------------------------------------------------------------------------------------------------------------------------------------------------------------------------------------------------------------------------------------------------------------------------
>Roodoodoo_DAZ92300.1
MQRYNLNLKGGTYQESDTYDLIPIYRQQVVPGQTVSLDAQVNMKSTALTKLITTPTLCSVWFFYVPHRLVWDDWTNFISKEEGYSFDIATTFKAPFFFDNYESASSPLMSPLYRRAYKLVCNEYFSSKPYRDVTADSANNPSRAKNPEQFVSHLVDNDQVEDPEFPVVASSIPLNEFYRAQMNARSKQRSQMTGDKYVDTLARMGVDASWMIAERPEFLGTKSKLVNPVLHSSTESATLGQEVSRFNCSTSVQIANKHFAEHGYIVGIACMRPLVFFPDRAAPDAEFVNQAGSANEWIENFYSADNLQTRDAVFDRVMGQNFATNTWSASRFAYLKRGTWLYGQGTSWVPEVTPTDWDDFVYPNGQLFDFFSETELGGNQVAVTTAVNLKGKTPVPNHVA------------------------------------------------------------------------------------------------------------------------------------------------------------------------------------------------------------------------------------------------------------------------------------------------
>Roodoodoo_AXH77443.1
MYRSQVYNESRFFRVTPIGRFDVVPGQSVDLETAVRLRTPNFINPVLSGGLAVVATFYVPYRLLWNGWIDFVTERIGNTGTNLSATVPTSAVSSPFLLERRSSQKNTFGRRAYKLIYNQFFGDKDMGEYYPTITDDADISTPHGARALEQLLSKLVMTGSITEQTFSIDTSGATAAIPLNQFHHALVTARQMKRRDMTGNKYVDALLSMGVKLDWRVQQAPELLALHKQEFGAQVTAAQNKQTTDTDQTLGQFSTYYDFQMKHRTGRKFFAEHGVVMTVAVLRPHVFHETAAGSYFQNMTDYDLFFWGDNVGGKTSPTPGNLLGSVAGSSAQLPFMQWYESGQNIMGAHGPQPWVMSKDTAVPSIDDLVYPSVDRVQVKANVGSGTQFVAYAQHQAVMQTPIPKGVNRI---------------------------------------------------------------------------------------------------------------------------------------------------------------------------------------------------------------------------------------------------------------------------------------
>Roodoodoo_AXH76114.1
MFRQNTYNEGSYYTLCPLARQDVVPGQSVAIDLDMVMESDAFLQNVLNGGQASIYAFYTPHRLVWDEWVDFATDPQTSLTIPSTSVVAASLFDQGPTAISALPRRAFKLIYNQYFGSEQFGFYYADITDDAAVNRLPLRTNDQLIGRIFPGAGAPDVPYNVPVTGISGSTGSGTIQLNDFRRALNSAKSIRRSNLTGDKYVDAMARMGVNLNWAIQMAPELLGQTSWDFEAKETRASYTPADPAPVGSSSTGRAYARYSEKRKFKTARKYFAEHGTIWVLLAVRPWAFQANYTGPQSAFQLQRSQQFWGDNQAGVQNAPVSQVGGSGAAEVFQSRFDWLLAGQNMVGDASSVPWITKVTAPTAGVGPLVYPALAIADDATLDARFATYTRYRGMGPTPVKAGVI--------------------------------------------------------------------------------------------------------------------------------------------------------------------------------------------------------------------------------------------------------------------------------------------
>Roodoodoo_DAZ92296.1
MQRYNLNLKGGTYTQQDCYRLTPIYRQQVVPGSTVNIDAQVNLKTASFTKLITTPCLASVWFFYVPHRLVWDDWTAFISKSEPQVSFIGSTFKGPNYFDKTKAASPSVVSPLYRRAYKLVYNEYFNSDKNNAYDITDDSSVTIMGDLRNPEQFASKMRLEAEVIDPEFTVTGSTIPLNEFYRAQMNARSKQRSQMTGDKYVDTLARMGVDASWMIAERPEFLGTKSKLCAPVLTASTESATLGQEVSRFNCSLSLDIKGKHFAEHGYIVGVVGLRPLLTFTDRGSPDMNPGYSSPTDEQWLDMFYSADNLQTKDQTYDHLNGFGAASAADNEAYLQRFGYLKNGSWLTGKGDSWVSTAVASSFEDIIYPDRTYDFINTDELGGDEFAATSSINMSGKTPVPVRVA-------------------------------------------------------------------------------------------------------------------------------------------------------------------------------------------------------------------------------------------------------------------------------------------
>Reekeekee_DAZ92352.1
MPGSNTSISRSSNPLTGVRRPRHPGMIAGQALRTLRPFALQPIRPGEILESVSMVGDIRHNALIDTLNAPFTHAEVAVWFIPLHAYGPEFTALFTTDAEDIVQRGTFGDIEGAPGDANNPDPFENRITSGGLSQLNRPWAGEIGDPTDTGSTYVPWASHGAYIVADSFYGLDTTLDFRDDALLGNPPFVSDFVRGATLQSRDINIGLDSISSNETSLTQLLENMFLMTTPDRTFPEILAGFGVDPHRASGMPVPILTEQMMLRAPEDHYLHGQSTGVSSQNNDSDEGWQSFRYGAAVSPDPDQGHVWNDRPFGQLMTPVNINRKRGIRANTFGMLMATSVVYNTQGLQQDYGHMFDATRLLNLGHWGDPSFGGIEEIDFITIQDLYNREGTTDATQQAFNLLNLYMHGDIFVDHDRNDRNVFSYRGPDGEVVPATRLDFTTKVSTQFNIRTDLVG-----------------------------------------------------------------------------------------------------------------------------------------------------------------------------------------------------------------------------------------
>Reekeekee_DAZ92347.1
MSASDRGLRNPRHTFGVQTPNRTLMPFMMAPLRPGETLVGLRLEARSFMNQMVKYFHSVPAEVEYCVWKVSVRQIGEFFVDMFTSDLDDSRASLSVDPSTGLKIAPAPINIQGHQTRLPLQNRDRGWAGELAQADGEVTVAAQASYAPYVSHAIWHIARMCYDLRLNTLNEMVDGNSGTYGTSAVPENASLYQFPPPLGRLVRSATNSAMGWQVGSDQTPVATSLSEWASRLSVLDNPNRTYQEYLKAFGIDPKRIDGMPEPVLMQRRTLKPHGSPQVAYVSAPTAASALDNSMGLRARPIPTIGGGANNVIQGDFGGLYNIGAFLDQTRGKRLFVDEPSFLVGTVAWWPYDLDQRAFANVFDAVYMINSGTWGEPTGGAVDERDFLLNRALDSAITGTSGEPLGSAVTGQNEVGQSGPFAINMLNLYLNGDNYTTSPTYMGHMKGMGDGVPATDDTYGSTPSHALGTALRLLTYGKCSFGVATDLVMR-------------------------------------------------------------------------------------------------------------------------------------------------------------------------------------------------------
>Reekeekee_DAZ92337.1
MKGSELAERGLRNPRHTFGVMHSSHTLMPLFIAPLRPMETMIGIRMRARSMLNRMVALPTSAPMEVEYAVWRVPVRAAGEFFVDMFINDPGDIGQIEVGTMGLPEYAPLPINQQGHRSRTPLQSRDRPWAGELAQADGEVSIAPQATYAPYVSQAIWHIARSWYNIEATETTLGDSSEIGKLPLPSTADGFDYYQNPPKLGRLVRSALSQAIGVGSHTDQSPTGTSLTDWAMRLSVLDNPNRSWPEYLKAQGVDPRRIDGMPEPVIMQRRLLQPYGSPIAAFAGGPTAVAYANGVGTNKRDGWLAGSDPGIQNAGTAAGGLYGNFAGYQMMAAFLDETRGKRLLIEEPTLLIGTLNYRPFDFDQRSQCHVFDAVYMINGGTWGDSAGGAVDERDFLVSRAIDRSVELTTGGIAGSNVPAQNDFGQTSPFAINFLNLYLYGDSYCNAPKELGHHNPPLSRHIPGSSDAYGTIAAAFHEQENLRLNTYGDVRFGVATDLVS---------------------------------------------------------------------------------------------------------------------------------------------------------------------------------------------
>Tainavirinae_WP_049643002.1
MYNRNQQRRNTRRESVTKAGRFRGGKLAPVMCVPLRESEGGYLQQTMFYELDPIAGRLVSPITAELISVFVPVQAIDALKDPSVDLPGNTEFLRHKMLLGQTPFALEPENDISKRLGVEPRQTGLGPVVNEVARLGYNCAVNYLRRRKYHKAAQLGVLSNEVVPSLYSRTVLERLNGVLDPEDRVDGAVDLSGKIPITGLGVVKGPGGDEAKIKETGGSLPGVTYAKKWDSDFSEFLLQEDPDNPGFPGLFADLARAAQSLSLRDFYRAEEMDKLTREMRDLVDKFPEYGGELVARFAAGFNVDVGAQPFVIYENEVTFGQNLQRATDGPNLGKLQSSLTQTIDFAVPIPKTEMGGVIITMASVKPDEALARMPHPILTRGWKARNHVADEIQIDPQPLYAADVDSSVDSANRKDVVCYTGINEIERNYVNYGFSRKTDLTTVAAKTAIWRVDVPISVTPETVSYPADIHHYPFADRLAEVCQYTIASQAIIETPRVFGPRPVEELEQIETADVFGDAV-------------------------------------------------------------------------------------------------------------------------------------------------------------------------
>Tainavirinae_AXH76151.1
MEDMQEMQTRREVRSIVGRSRGGKLMPVNVVPVIGGESGMLSQSVMVELDPIAGRLLNPVTVEMTAVFVPLQAMEHTRWPSDDTKSVTELIRRRLDSGEDLYPLEAPNEVTDRLRIHPRMVAGVPKVSSSVRIAHNAAVNFLRKRRYTYAAQRLPGDITISPAILSQTVLDRMNAVLDPEERVNGFVPFDLPTLTLPVEGIGVREAAGAIAPGYNPASGSVVETGGDFASPETKVTTSSSGSDANPVMALTAAGVPDVNVVFGGQTSGISLTDMYNAETQDKLVRYFRRVIDANPIDGEEQILRWCYGLSMDTARNPWVIAERTISLGMDYSEATDGVSLLNDVARSKLMGNISFSAPVPKTELGGMIVTFLSVKPDEVLEGQPHPILTEGVSMPNRAADMLKIDPVPVTMREIDTSVPSGSETSIAFYTGYNELKRLYVDYGFSLHLDPADIENRSALWQLKIPPSVTPSNILYPADLDHYPFADNLAEVARYQINSSFAAKTPLVFGPTPLEAVDVVTDENLFEEE----------------------------------------------------------------------------------------------------------------------------------------------------------------
>Tainavirinae_WP_010139563.1
MSYQNARNVRREARTLVGRFRGGKLAPVMAVPVRGNEGGFLSQQVTYELDPIAGRMITPITGELISVFVPVQAIDAIKDPEAAYAGMTEVIREKLLSGNPLFGLENEGEISKRCGVNPRSIGGVKKVNEMVRLGHNAAVNFLRQRKYVKASTLLHSNTALTPCLIGQTVLDRLNGVLDPEDRVNGKVSLSGEIPVKGVGLATDVSPNGTAHSTWSLETGDTAGSAVQRVGWNSDDGSHGTGEVSFFIAQDPAKPGSPKIWADLGGAADISLTDFYNAETQDRLTRAMRKIVDENAEYGEEMALRWAHGLSVDTGKIPFVISEQRKVFGRSIVGATDKTGVNEDVMRSDMMLQISFNVPIPRTELGGIIITFASIKPDETLSSQPHPYLSDNWGLDNFVADELALDPVPVTVRELFSDCDAGDESTVALYVGHNGLKRTYVHYGLGRQLDPETVANKTAVWQLEVPMSVTPESILYPDDLEHYPFADQLAEVCTYIASSTVVMQTPTIFGPTPVEELAILEDENVFGDNEE--------------------------------------------------------------------------------------------------------------------------------------------------------------
>Tainavirinae_WP_138424419.1
MKSFARLAVADNLRTEERQKVGRMACGKIAPVMGTFVEQGEGGALHQEITFKLDPIPGEMRTGIYAEIHNVWVPVQATHALKNDTDEYAHVAEIIRDKLVSDTPLFALEAETEISKRMEIVPIKVGGSTYVTEEARLAYIAAVNYLRQRIFVDAELLPKTETGVTPALLGSTALQRMRGVLDPEDRVDGYVDFEGEINIRGIGIQNNKLGDNIDSSGYLFHEGDGGARHYDYNKFAAVAGAGVGIEVDDTGRPQVKGDMTTGHGLSLTDYFQAKYMDKLTREMRAMLDKNPEMGEEMIARMAFGLQMETDNVPVLLSKKTVRLNQDWRFGFDGDGLDKSQTRVMDTVRMHVPVPRTELGGVVVTLVTVKPDESLARVPHPFFTRARGGINFLADAMEMDPQPVSEREVYADCDTADEENVVMHVGYNRRFRQYRDVGYSAALDTSTVEADTAFWQYQIPTSVTPTNVIYDEDFDQPVFADNSPGVQPVTYIVSSMVRMATPIPFGPDPVEDMPIIDDADLFEEEES------------------------------------------------------------------------------------------------------------------------------------------------------------------
>Tainavirinae_WP_008028842.1
MKNYQSTRNTRRESRTLVGRFRGGKLFPVLATAVRGSEGGLLSQNVTLELDPIAGRLITPITAEMYSVFVSVQAIDAIISPENAYSGMTDVIREKLLTGNPLFVTEAESDISKACGVNPRRITGVARVNQAVRIAHNAAVNFLRQRKYSKAAVLLHSNTAITPALIAQTVLDRMNGVLDPEDRVNGAVALQIPNMVLPVEGIRFTGAPATQSAVWRQDGNWSTLDAVHTQQLTVGFEKTGIGASMVPHVTAKLNGATAGAVNLVDFYNAQTQDRLVRTMREIADENPEYGDEMILRWAHGLSVDPGRMPILLAEKTVTFGRNIVGATDTTGVQDDVIRSDMAVTMGFTVPVPSTELGGIIVTFCTVKPDETISAQPHPILSDVWGLDNFVADELALDPVPVTVREMDADCAQAQEATVLFYTGLNALKATYVHYGLSRRLDPATVENKTAVWQLEIPMSVTPENILYPASLDHFPFADQNAEVCTYTVSSNLVLRTPMIFGPTPVEELAIIETADIFEDAP-----------------------------------------------------------------------------------------------------------------------------------------------------------------------
>Tainavirinae_JAHKQQ010000030
MHMRSKYQQPRGERRETRTLSGRVRGGKLYPVMAQAFLGSESGVVSQTITAELDRIMGRLLTQTTFEVTCVMVPVLACRAVRYPDDPIQAGTDLTREKLLSGNPLFSLGNETEITQRMGVEPRKIGGDLKVSTICAYAHNAAVNYLRRRKYVKADQVHYSNNEITPALFGRSALQMLNGALDPEDRVNGSVDLELQDIQIPVKTPPTGANQSLITVADNSGDVVTDTHSQEVFADFKGASAGRLSLLDFYLAEEEDGLVRTMRKIVDQDPVHGEEQIRNWAHGLSLDSDKQPFVVYEKEHIFGTSMQSAMDGPNLDLRQTNSAASIDFTVPIPPTEFGGILVTFISIKPDETMMHQPHPILSEPWGAINFVADEMAKYDPVPVTNRELFADIDTADEETIAFYTGNNELKFNYVNYGFRRGTDMTTVENKSAMWQIQVPMSLTPSSIIYPDVLDHYPFALNGEEDEVCTYTVSSRARINTPLIRGHTPVEELAEIETSNLFEDAE---------------------------------------------------------------------------------------------------------------------------------------------------------------------------------------
>Tainavirinae_AYPR01000020
MPHSCGLNNPTSKAGEITVSYQTKRNVRREARTLMGRFKAGKLAPVMAVPVKGSEGGMLSQSVSFELDPIAGRMATPITAEMCAVFVPVQACDALKNPEADYAGMTEIVREKLLSGNPLFVLEPETDVSKRCGVNPRSNNGLMRVNEIVRLAHNCAVNFLRRRRYVDAVQLTAANHSTTPAILSQTVLDRFNGALDPDPNVNGAVQLSMPDMRLPVAYDAEKAVTAPLTVKRGNENRRLDAGISRLAAAEVAAATDAALYAVFGGREAGNVSLTDFYNAQKMDELTRVMRKICDDNPEYGEEMVLRWAHGLSVDPGRVPFLLAEKSVVLGRQIIGATDTAGVEDGVKRSDMAAQLSFTVPIPTTELGGIIVTFACIKPDETLSSQPHPILADHWRLDNFVADELALDPQPVMARELDYKVAQANETTVVFYTGLNELKKTYVSYGLCRALDPNTVESKNAVWQLEVPLSVTPETVLYPADLPQYPFADQQAEVCTYVVQSTAVMPTPMIFGPSPVEQLAVIETEDLFED---------------------------------------------------------------------------------------------------------------------------------------------------------------
>Occultatumvirinae_AXF52647.1
MARQSTTPVSFNKSTRKDTCVLMSSGKAGVVQPIGYIPLLAGDSCSGQAFVKVALKEMPKPLLNVVHANFQAWFVPKSAHPQFPGRDELMHAYTGESIKSLGAADRAPPPFFTMLTGTARATAAASDFFKKVGIHVPTGSNINTDLIDAFNIIYNFRLAAHSSRLQRRKYAVEDIDAATTLPAAFWPSSRFSRVVNDYERALIVGSFDLDIAAGRLAVSGIGLGGTLSAYGANNAIMSNGDGSQVSVNGKNGANVVMQTTAAGVPQVFAEMAGQGINVTLADIDKARTTQAFAKLRTAYAGNDATGFDNDDTLVALLMQGIAMPQPDDFKRPWLLDSKRVEVNMAERFATDAANLDASVTVGAGQAQLSLNVPVQDVSGVIIITVEVLPERIDERQSDEWLLAWKPDNLPNALRDIQRVEPVDIVLNRRIDVKHSAPGGQYGFEPMNDKWNRDFTRLGGDFYMATPGGGFTENRSNIWQTEIVNPIYSTTHFLAPQPFPQDVFADQNADCFEVVCRHAVSIVGLTQIGDVLAENNDDYEAVQGAGL----------------------------------------------------------------------------------------------------------------------------------------------
>Occultatumvirinae_AXH73930.1
MAQIKTRHATNPLAVPRTRRKHDVRNMTSLPAGKVVPVATIPLLREDSMRGRFAFAFEMQQTVEVLLNGIDVVCEAWLVPNLAMPEFRTADDLDLAYTGRKRDGEAAPTPYFVTQPAGAPETNQIHQRLGKHRRATQSANMSYVRAYNAAVNFARSEVSANIPQRDLLDKTLAQAMWPKNMFSHIVPDFDQAVMQGEVALTVAQQNLTLKGPANARYVDVTNPTTAPLTTLSSGAGGGTPTPIKTVDRAGNHVAYAGLGDIRQITGLKADLQGAVAVLQDNGITISLANIETARKAQIFANIMKRYNAHEDMIRDLLMDGISVTEQAWRQPILLKRGDTRFGMSKRYSSDADAMTTSIVDGAAAIEFNLNVPRVPGGGVVIILAYCAPEQLFERMEDPYLAALSPDDLPAFLEDHLDPEAVQIVKNDYIDNDHDQPDDIYGYGPKNFPWNFVPPGIGGRFHRPEVDAGFDEDRNAIWAVETQNPRLTKDAYLVPADIHLKPFWTSTIDPFDCITLGQCVIEGNTQFGPALIEALPVSEYDVIMSKVDLERIDKEPVPA----------------------------------------------------------------------------------------------------------------------------------
>Occultatumvirinae_QIG67103.1
MPQLSANDIRNIARTNTTPIPIARSTRQINQIVATSMPAGKMVPVTAFPLLREDQLRNSMIHCKVDLMETAEIIKNGIKCRFMAYFVPFLAFDRFNGGMDEFNRSYMKQTIADGATVTPFFNTMVAGAVGSIPIHKYLGFHAAATDTINTAYIEAYNLIWNFRARNRSETLYQAKKRLSTATSLAPAFWQHEQFKYVVPDWDDVAMEGSVDLSFTSAKVPVYGIGFDPTVAAQAGSVGSIRHATGVTDNVNNWNATAGYLKTKTKGVAGQIFPDIYADLQASGVKISLANIELAKRTQWYADLKAHFEGLPDSWIIDMLMQGISVPDQMWKQPILIADKTEIFGIEKRWATDGANLTDAVVNGAAMCDLDMVLPRTPTGGIVMIVAEILPEQLFERGRDPLLFTTDPAKLPNALKDDLDPQKVERMSKGEIDTSHSDPNGLFGYRPLNWQWQQSNTRIGGKWFKSAPSNTFNEDRQHFWTVEVTDPAYNSDFMISEVFNTLPFIVTNQDVGEVQLQGTAIIEGNTQFGTRLLENDNAYAEVIAQVDQTRLTKGV--------------------------------------------------------------------------------------------------------------------------------------
>Occultatumvirinae_QCS37059.1
MRRQSARGITSLPAGKMVPIAAFPLLREDAIRSGRLRFSFESMETAEILMNAINVCVMAYLVPNLALERFNGSMDQLNLSYEGKPPLDGEPVTPYIETAPFGAHGTNDIYTYLGLHGRPTQQVNTAYLEAYNCIWNFRAKNRSKELSERARLQTDLAPAFWSHDMFKHIVPDFDQAAIDGEVPLNITDGRMPVRGIGLGGTTSIATNSAVRESGGTATYARSTTTAVDTGQSVRLQLAATGTGTTVLPDIYAEMEENGITVSLSNIELARKTQAFAKLRTQYNAHDDWIINLLMDGISIPEQAFKQPMLLAEKRTIFGMAKRYASDSGNLTESVVNGATFLDMSIQLPRIGTGGVVMIVAEITPDQLFERQEDPYLHTTNVEQLPQYLRDTLDPEKVDIVKNGRIDVDHDQPDATFGYEPLNARWNINAPRIGARFYRPEVDAGFDEDRQRIWAVETKNPTLSTDFYLCTNMHTKPFVVTNQDPFEVVTQGDVFIEGNTVFGGHLIEATDDYEKVLAVADQTRIEKEQA---------------------------------------------------------------------------------------------------------------------------------------------------------------
>Occultatumvirinae_AXH78112.1
MALKGNAFGAVTRTRTTPVPVQRTNRAMEQRILTSLPAGKMVPLMVLPLLREDSIATAAYRLSFEMQETVEVLMNAVNVRVMAYLVPNLAFDRFPGLDVLNRSYEGQPTSTADPTIVPWFETIAGPAHGVNQILTKMGKHFREGQMINTAYVEAYNQIWNFRAKNRSPDITLRTRLDDTLAPAFWQHQTFAHIVPDFDQAVIDGEVALNVTNAKMPVLGMGAFSVSLAPGSLTLRESGDKDTAYPRAYQVASSQETASAGQSALGFKAGATDGYPDVWAELQDNGITVSLSNIEMARKTQAFAQLRRQYHGHSDEYIIDLLMDGISIPDEAWKQPMLLADDSTVFGMSKRYASDGASLTESVVNGVTFIDVRFSVPRCPTGGVVMMVAEIAPEQLFERQMDPYLHAKTVDDLPQFLRDTLDPEKVSVVPNEYVDIDHTVPGGVFGYAPLNHQWAKSIPQIGGRFYRPEVDAAFDEDRQRIWAVETVDPVLSEDFYLVTSMHYKPFVVTDLNVDPFDCLVRGTANIRGNTVFGGLLVEASSDYAEVVEEQPTDRIEKPVTAEAEGEGE-------------------------------------------------------------------------------------------------------------------------
>Occultatumvirinae_QIG67604.1
MGCVWCAPSSTGEENMTVNDAAIQTRKMTTPVPVERSRRNHKIRNLTSLPAGKCVPIAVVPLLREDAASMNVSLAFEMQETVEILLNSVNVNVQCWLFPNLASTRFRSMDDINLSYAGEPRGTDPVVPWFELAAAGAYGTNAIHDRLGKHAKSTDMVNMAYVEAYNAIWNHRATEISPNITQRARLDKTLAQAFWPKNMFSHIVPDFDQAVMEGEVALNVTNQMLPLVKTGASSGINVKFTGGSERTLVINAGDNIVRGAGSNFAGTQSITEFTNVFAELQDNGITVSLANIELARKTQAWADIRKQYNGLSEEMLIDLLMDGISVPEQMWKQPILLKAAQTQFGMAKRYASNGEALTQSVVNGAAAVEFRVATPKVPCGGVIMITAEIAPEQLFERRLDPYLHAQGVADLPSYTRDFLDPEKVDVVPNRYIDIDHDTPTDVYGYAPLNYLWNDAGPGIGGRFIRRTVDASFDEDRQAIWAVETQNPTLSEDAYLVPADIHLKPFWTSTIDPFDCITIGETVITGNTVFGPRLIEAQAASDYDKVMEKVDVARIEK------------------------------------------------------------------------------------------------------------------------------------
>Occultatumvirinae_QCS37269.1
MKTVNRQETRPQDVPRTQRNHNVTVLSSMPAGKVVPLAAVPLLREDALRGLGMNIAVEMHETVEVLMNPVHVIVQAHLVPWLAFDRFEGSEDQFNRSYMGQKKTDDAGAAVVPFIEKHAMGAHGSVEVYKRLGLHGNPTDQVNTAYLEAYNKIWNFRAKNRSPSIVERARLDGTLAQAFWPASRFQHIVPNFDQAVIDGEVALNLVNKRIPVMGIGVGGNVTTAGQIVGIKESGSQTAPTWNHWFNGSNVGIKATGLNGFPDVWAELQENGVTLSLSNLELAKKTQAFAKIREQYNELDDEWVIDMLMDGLSIPNQALKQPILLGQQSAKFGQAKRYATDSGNLDESVVSGLAALSMRLRAPRLHVGGVVMVTAEVVPEQLFERQKDPFFHLGSVDELPEFMRDTLDPEKVEVVQNGFIDTSHATPNGTFGYAPLNHKWTTFGPRIGGRFLRPTANTATDVARQRIWAVETVNPQLSQNFYVVSDIHLKPFVDQTTDPFDVVIVGNGVIEGNTVFGGVLHENATDYDAIMAKAPQQRIVKP---------------------------------------------------------------------------------------------------------------------------------------------------
>Occultatumvirinae_QCS37215.1
MRINETISTSPISTEKSVRGDEIRALTTCRAGKVVPVAFIPLLREDRVSRGRLRLKFDMAETIHPLMNAVNVTAFVHFVPFMAFHRFGGSMDAFNRSYQGVAELTTSTVIPFIYTAPFGRNQDFWKTLGVHWKNGAPINMAPVEAYNEIINFRRKARSDKLPVRGNTDTSLASAFWKNSNLWHIVPDFDQAAMDGEVELQFASPLLNVTGIGASTAPVTGVLQGQTVWDHARAGQTTYANSVRIDNTSYRLNTGPTGIPQIYAELDQQGIKLSLANLELAKQTAAFAKLRQKYEGLDDDHIVDLLMEGIRVPDEALKQPILLDKKSTIFGYSERHAMDGANLDVSVTTGETSLDLNFRTPPMNTGGIILVTVEIVPEQLYERQKDMFLGATNPNQHFPNFMRDYLDPEKVSVVTNDFVDVSHATPTGTFGYAPLNHQWKRSLTRIGGKYYRPEVDTFMEDRQRFWAVEQLNPALTTDFYLVNQLPHNVFLDTISDPFEILTVGSVEIVGNTVFGKVLEEDGGHYDAVMDQVDTGRIKQA-----------------------------------------------------------------------------------------------------------------------------------------------------
>Occultatumvirinae_QCS37248.1
MRLKNRMKSDPVPVVRQSREVAVRAITTMPPGQMVPVAAFNLLRMDSCTGRISIAAEMSETYEVLMNRTFMRVSAWFVPHIALERFQQSTAIFERSYHGEPMSKEVGAPVVPFIETKAAPATAGSHAVYKALGLHAKPGTQVNTSYEESYNLIANYVRRNRSKSLPERQLDDTGFAPALWGDSAFGDVVPDFDDAMIAGELPLTVVEARMPVTGIGLNTGNPAVTDPANIRQTGGVDGGDVVSVPSSTAAADWRMHVDGAPGALFPRIFAKMSQNGVTVSLANIDQARALVDWAKVREGYEGHKDAFIIDSLMAGIQVEDQQWFQPMLLDQKMVEIKQLKRMATDGASLEDGVANGVGGTTLGINVPPNTYGGVVMVIAEAIPEQLYERQADPWFTATSVDDLPNYFRDVTNPMPVVEVKNKEVDTDHTTPEGLFGWARRNWRWARWPTRVGGDLFAPNATAATTVARRAIWPTDVANPTLSEDFYTSNSLGRSVFKDQVKDPFKLGIGGSIGVTGLTVVGEVHESEANYDEVRAAAPPLLLPNK-----------------------------------------------------------------------------------------------------------------------------------------------
>Occultatumvirinae_QCS36979.1
MARQSTIPVSFNKSTRKDTAVLMTSAKAGVVAPVAYIPLLPGDSASGRVGIDVQLKEMPKPLLNGVFANVQAWFVPKSAFPHFSGRDELMHAMTGEKIKTLTGERTPPDYFSVTTAGGANSVANSELGKVLGLHVAANETINTDLVDAFNLVYNFRLAAHSSRLPRRQYYAENGAASLTLPPAFWPSSRLSRVVPDYERALLVGSLDLDVAAGRLPVSGIGVDPANKTWASSTGSIESTGNAAKTYNRGLVVGENKNAAAVVIKKSNNGEMPEIFAEMAGQSMNITLADIDKARTTQAFAKLRTAYAGNDATGFDNDDTLVALLMQGLNVPDEQFKRPWLLDSQRVAVGFAERFATDAANLDASVTLGRASATLSLNVPQQDVGGMIIVTVEVLPERVDERMSDEYLYATKFDDLPNALRDVQRTEPVDLVLNRRIDAKHATPRGLYGYEPMNDKWNRDFTRLGGDFYMATPGGGWTENRSNIWQTEIVNPTFSATHYLAPKPFPQDVFADPTADAFECVCRHAVSIVGLTQIGDVLAENNDDYSQIISAGDNPGPNKVIG-------------------------------------------------------------------------------------------------------------------------------
>Occultatumvirinae_AXH75895.1
MARQSTTPVAFNRSTRTDTSVLMSSGRAGQVCPVGYIPLLAGDSCSGRIGVDFDMAEMPKPLLNGVILNLQAWFIPKSSQPQFSGYDEFLAAFQGHQIKQLGAADRNAPAFFSKIFDTPDVATLNSSAFFNTLGLHVPVATKTQSDLIDAFALVHNFRLASHSSKLARVKYAAENVAEALSLKRAFWGSGRFSRVVPDYEKALVMGSLDLDVTAGQVPISGLWAEHAVVTKSNQLLEKGGETLSAAYNHTFSPLYAHRSTATGGSGLLEKINAEMAGMTIGTSLADIDRARDTQAFAKVRASYAGNDSTGFDNDDAITAHLMQGLSVPADQFKRPWLLDSVRQGFGFTQRHATDAANLDQSVSVGRASATLSLNVPQNDVGGLIIILAEILPERLDERQSDEWLHITDHNEYPNALRDVLRTNPVDVVQNRRLDARHATPLGLYGYEPMNDKYNRSTTRLGGKFYQADPTNPFKEARSAIWQTSVINPSYTADHFLAPENFPHSVFSDTLAPAFEFTARHNVSIVGLTQIGDVLYEDNNDYQPTQEGN--------------------------------------------------------------------------------------------------------------------------------------------
