# Supplementary material for: Integrating Sequence- and Structure-Based Similarity Metrics for the Demarcation of Multiple Viral Taxonomic Levels
Source: Viruses. 2025 Apr 29;17(5):642. doi: 10.3390/v17050642 (PMC12115509; doi:10.3390/v17050642)
Supplement: Supplementary file 1 [file viruses-17-00642-s001.zip › Datasets FASTA/Microviridae/Microviridae_119_VP1_align.fasta]

>Alpavirinae_CAAFKQ010000288
--------------------------MN------------------SIFAKQKSKANLQR
NAFDLSRSDIFSA---SAGMLLPCFVEEVNPNEHFEI-TPSSFLRTMPLN-TAAYTRLKQ
NVEFYFVPYRLLL----------------------------RQFPQFIVGTEYSISS---
----------------------------VGQLNTYKAPLP---SLDFQKTLL--------
--------ALVGAASASPSSEHSL--------------DSLGYPAWRGT----------L
RLL-------------DL--------------------------LGYGVSA-SDVVSAVK
A---------NPSITEQDI-----------------------------SFVKVNPFRLLA
YQKIYFDYYRNPLYELNN-----AQAF---------------------NID---------
-----VYYTPTS------PANVIPIW----SDSPSATNDMYL------------------
---------------------------LRYRNWKKDYFNA-----------LSPYFQGAD
YLSSTI----------NLP-----------------------------------------
------------------------------------------------------------
-------------------------------------------------SFPGGTAS---
----------------------------------------------------LDTSKPDG
NFYG-----AIY---------GKP-----------------N-----------------S
SGDF-----GFTVANLRS-AFALDKLYRLT-IAAGD----GDYASQIKSHY--GFEFP--
--------HDSYKSSFLGGIDAPVTISEVV---------------TTATTDRG-------
----------------------EAADIFGKGMSANRDKTI-RFDS-----KEHGIILGIF
SVV-PECDYSSSMLDKFNSK--------FNRED-YYQPEFADLG------------KQPV
DPYEFS-TEYF------------------NPRQVSPMG-------YINRYAEYKTKVDKV
HGEFSP--------SGSLDAWSTVRQYKS--------------------------VSGP-
----------------VTNSFF------KINPAV------LD------KIFA--------
QVY-------DGSEV-----------------SDQFLVDFQCLVT---------------
------------------------------------------AVRPMSVTGEPAL-----
------------------------------------------------------------
------------------------------------------------------------
---------------------
>Alpavirinae_CAAGFK010000198
------------------------IIM-------------------AIFDKISVGVKTKK
YTHHIPFDNNTTM---QFGVIQPLFHQFLNANDRLSS-DVRQLVRLSPLP-VPTFGRMHL
ENNVKFVKMSDIY----------------------------PAYEAFLSHKFVNTSHSQY
IPVQLPFVTPALLCLWLLKYSVYATYKRNTDGNYALTTLPA-DVQTLSATLF--------
-------------------------------------DPHTGKTRYNL-----------K
NFFTPQAISNVTPDGADYVVYSPDEHYIYCFRFTNAARRLRSILVGLGYTY---------
---------------------------------------------DIDVDDILDATPLFA
FYKAYYDTFAPSRESSWT------------------------------------------
------------------QTAC--------------------------------------
---------------------------FRLVNFIYDYNASNVAFLFDDEL-TFPYTDSIR
KSAFQ-------FLDDLLN-------------------CWYVE-----------------
----------------PLNYVSAHRL----------------------------------
------------------------------------------------------------
----------------------------------------------------HTGSNTAA
EAYN-------------------PQQL-NTNDNFDDALYY-DSS--DNSLP--------D
SA-------ATSSISLRQ-VLKLSRFITKD-SVIGQ-----KISTWLKAHF--GA-----
---NVDN-SIFKDSTNIATTRVNCSINDVF---------------STSDTLSENG-----
--------------------GETLGAYAGRGLGFDNS----GFDF---TAPTFGYVICLS
CIV-PDANFFQ-GYDPTLCA--------ISPEQ-RPNPDLDAFGYE----------ATPL
ASIQPL-NDISLSQRA-------------VNINNKSFG-------FVPRYTSFKTRKDII
NGDMSRR-----GSINGFAPYYLDKILTSQLVDATEVSKDVYQI-------IDRSSALP-
---------LATESWRYTCRFP--------------WLGNYN------RIFSSNNFAPYA
LVE--------DSDTDN------YYTE--QIIDDLFIVQSVFDMR---------------
-------------LV--------------------------NCLKPMSESYDTFDDDVNG
D--------------------------------NARITQEAN------------------
------------------------------------------------------------
---------------------
>Alpavirinae_CABMOX010000001
I----------------------YLLMSK-----------------SLFQFKDLRNHPHR
SGFDLSNKNAFTA---KVGELLPVYWKFVIPGDKFTA-QVQHFTRTQPVS-TAAYTRIKE
YYDWFFVPMHLLW----------------------------KNFPTAITQMNDNPVSAVS
L----------------------------KQNASVSSQLP-----YFTLEQLFAPWAEVG
SVEQGAPSVLTGLSTGYNPSSIVAQDKSRG----N---NFFGFSRAHLF----------G
KLM-------------SY--------------------------LGYGRIT--DEYIKIA
TD--------FPSSTSAKQKG------------------------CYAKNFAVSPFPLLA
YQKIYQDFFRRPEWESSN-----PSAY---------------------NIDYVSVYN---
--------GDTS------RLNF--------LKASGILHDA--------------------
---TSTYFNQ----------LGMFD--LRYCNWQKDMIMG-----------LLPKSQYSD
VASV--V----S--DGVLPSSTS-----------------SVQ-----------GSISQS
SPALYSEKDHA--FVNPSENV---------------------------------------
-------------------------------------------------TVNGFQGN--L
L------------------------------------------------TKIDNNPLSYG
SK--------------------------------LSSPH--N---HTFSLS--------A
SNVAQKFSASFDILQLRE-KQALQRWKEIS-LPDGH-----DYCEQIYKHF--GV-----
---RPSN-HLGYLSTYLGGSSSNIDINEEV---------------NSTLDTPD-------
----------------------AQPNIKGNGTGSNNSKEI-HFESK----GEYGILMCIY
HAV-PLLDYDYTGIDQTLLT--------TDAND-YPIPVFDSIG------------MQSF
SGSIIS-NDRYTLENKKSG--------GEITLPTDFVG-------YGSRYLPWKTSIDVV
NGAFRT----------TMTHWVA--------------------------------PVTPD
YLRDMFVGEDGRFLFNYSYPFL------KVNPWI------LSN----KSIFF--------
-VSP-------DSTVD----------------TDCLLINSFFDVK---------------
------------------------------------------AVRNLDYDGMPY------
------------------------------------------------------------
------------------------------------------------------------
---------------------
>Alpavirinae_DXID01000046
IRYYKIKTKF-------------SVDMA------------------NIMSMRNVRNKVHR
NGFDLSFRNSYTA---KVGELLPVMVEEVIPGDRFDI-KVQSFMRTQPLN-SATFTRLRQ
YYDFYFVPLRLLW----------------------------DKFPSFITQTGNPT-HALS
II-----------------------------NSAKIDKHP-----WFSLKDL--------
------IDLLIYLRQNNNSSAMMIDFPNYGKILNPLLFDVGGMCRYHQW----------C
KLL-------------NY--------------------------LGYG-----DLFTTIE
TEAANSTDGNHPTNPLSDL-----------------------------NDVALNPFPILA
YQKIYQDYFRFQQWEKPA-----PYTC---------------------NLDYIMGS----
---------PTT---GSGPVQI--------QDNSRILLPL--------------------
---LLAEFNQKHG---SAATPCMFD--MRYANYKKDLFMG-----------VLPSPQFGD
TAVAS-----------------------------------PLS-----------GSIAFE
NFHF---------TDAPAANDNS-------------------------------------
-------------------------------------------------DVVGTIGS---
----------------------------------------------------QNSAGSTT
A-----------------------------------------------------------
---------GLSIFALRQ-AEFLQKWKEIT-QSGNL-----DYREQLEKHW--NV-----
---KTSR-FQSDLCDYIGGFAANIDINEVT---------------NTNLAEAD-------
----------------------YSANLFGKGLGSASGGV--SREF-----NEHGILMCIY
HVE-PVLDYFSIGLDRLNTK--------VTADA-YAIPEFDSLG------------MEPL
PMQ----DIIFTNVNDLNGYNNI----LYDSQTADPIG-------YVPRYIEYKTARDMV
RGAFMD----------SMSHWVSPLDSTSILDRILAMRYD-YDKGDAVGIATSDIMLTP-
-------------------------YAFKIKPSV------VN------PIFVPQAGP---
-VP--------DSKVSP-------------YEADVFLNAAYFDVK---------------
------------------------------------------AVRNLSADGLPY------
------------------------------------------------------------
------------------------------------------------------------
---------------------
>Alpavirinae_FQUC01000005
I-------------------------MSKTITI--GG-DRLG----TGNKMKQSMHGYGR
SNHDLGFIWRSTM---APGTLVPFYSKPMLIDDTFDI-KLTADVMTHPTI-GPLFGSFKL
QMDMFLVPIRLYQAQLHNNKMGIAMNMASVKL----PQI--QIFGNSVQEKTEDDGDVIS
EP------------------------------FELQQINP--------------------
-----------------------------------------------------------S
SLL-------------SY--------------------------LGIKGW----------
--------GAAKTDLLNSTNI----------------------------MARFNALPYLS
YFDIYKNYYANKQEEIGAM----ISAE---DIVEPE--------VVSASITWGEAGI---
---------PGSIPSKIYSEQI--------LTATGVGISLRNVSVTMNTTNSDAGARTIL
LQN-LLQYSRRTVTLADNGLVTIQG--QFNRQWDGWYIRT---------IDITPDPTDVP
NVEPQIV---------TFPLQELDDMREIILEGIRNTAPFTIS----------EAGVGPN
N-------DQISCLQKPLMRLNNSGVVSPI-----R----SKLPMEGLLLKTYLSD----
----------------------------------------KFNNWLNYELIGGDNG----
----------------------------------------------------IAAVTSV-
-----------------------------------------D-------VS--------N
G--------KLNLDTLNL-AKKVYNMMSRI-AVTDG-----TYYSYLEVVY---------
---DSKPFQIAETPMYVGGMSQEIIFTELQ---------------SSVSTGTQ-------
----------------------PLGTLAGKGTLGGKKKGG-NIRV---RAAEPSYLIGIV
SIT-PRLDYSQ---------GNEWDVNLETMDD-FHKSALDGIG------------YQDL
IG-----DQLAFWTT--------------SRDDNGLTAPLMYAPGKVPAWIDYMTEFNKC
YGNFAN--------PDNEMFMTLNRRYQ---------------------------HTEP-
-------------VANATQHAIED-MTTYIDPSK------YN------YIFA--------
-----------QTDIS----------------AQNFWVQIGLDIS---------------
------------------------------------------ARRKMSAKQIPNL-----
------------------------------------------------------------
------------------------------------------------------------
---------------------
>Alpavirinae_JAAVAP010000013
------------------------IKMPQTQLS-----TRLGT-NNTIFDVDE-KPRVPR
SKFDLSRKNMTTI---DLGGIYPVDFFPVFPSDHISL-SVRYLLDTLPLA-VPPMNNYRV
RTHWYFCKMSALW----------------------------KGWESFVTKGRSGS-----
----------------------------------IEMQIP-----TVSAADL--------
------------------------------------DAPRDGERKTVP-----------M
GLA-------------SF--------------------------LGIKAKFVSDQTSASD
A-------IFLPYCKNGVATVP--------N--------------VNRLTTGYNVLPFMM
YQKIYRDNYAPVNLLTDNH------------VWFPD------DLADEWRIDYAASNVGHT
NNQQGLFFVP--------TGSV--------ASVSQVKANY----VPKVDDT---------
-------------------VVDLLQ--LRYACYENDYFTS-----------AKPWLVRGG
QPASADIEFLVKELENFLTFSGEEAE-------------YQVSRASKDSKPYPVGSSNPA
T------------DSDPVSQVAWWN-----------------------------------
-------------IPNAPNAPPTD-------------TSHPALLVQHISQASGVSYLN--
------------------------------------------NWYTLFTKVLPKGSIKVN
NA--------------------------------TGKIHA--------------------
---------SLTANTLRN-MLALSVWQERN-AVASG-----NYNALIRAHF---------
--NSSPK-SPEWEPVYLGGTSDVVSFGQVL---------------QTSQGDSS-------
---------------------SPLGTQAGMGSASGQGHVF-EFDS-----RDYGYIMGLM
IIS-PEVVYTQ-GIDRVWTD--------THQSE-IFYPEYANLG------------YEPI
LN-----RELFVTGN--------------EATDKGLAG-------YQTRLAYLKQRRNVA
GGLFSLPAGT----DKLFSAYVQAREF----------------------------TSLP-
---------------KLSAEFV------SMSPAN------VRR-----DFLA--------
-FT--------KQPA--------------------FKLQFASDVS---------------
------------------------------------------CVRALPFQSTPNTFG---
----F-------------------------------------------------------
------------------------------------------------------------
---------------------
>Alpavirinae_JAFRRN010000061
I-------------------------MS------------------SIHKMQEPRANLSY
NGFDLSHQLKFTS---SVGQLLPVYYDFLSPGESVKI-KPEMFSRLQDMT-SPAFTRLTE
HVDFFFVPMNQLF----------------------------TPFENLFYGVDDFNSDFFN
DV--------------------------SGKD--SMSHYP-----MVQLSLLMEALGQYG
NF------------------------------------DVFGCDAHGSA----------T
RLF-------------DL--------------------------LGYGSET---------
----------LPKLVSSTF------------------------------NFSINPTLLQA
YQKIYYDFYRLSDREENI-----VSAY---------------------NIDRYCG-----
------------------QDYI--------TDKQRIAR----------------------
----------------------MCQ--LHYRPWKKDFYTNNH---------ITPLVQSTS
IG--------------FLAGIELN----------------DVS-----------------
------------------------------------------------------------
--------------------------------------NWLTDYLVSARKFDGQLSN---
----------------------------------------------------ANDSSSVA
YT---------------------------------------N-----VGLA--------G
STST-DTNRSVNTATFRS-MFALEKLLEIT-RRAGK-----QIDKQQLAHF--GV-----
---PMPT-GISGKVRYLGSNHGVIQVQDVVA--------------TTAGTRPDDT-----
--------------------VQTLGQVGGRGVGYMDSRQI-SYKA-----DCHGIIMGIY
SCV-PESDYSSVGIDKINTY--------SLPVD-YPRPEFDRLG------------MQPL
FAY----QGDFTQD---------------AVLNSTILG-------WQYRYMELKCKHDRI
SGGLLT----------NWKNWCTQRVVRN--------------------------NNLPT
Y---------------------------LINPNM------LD------SIML--------
-VKYL------GSSADEDEDGLTYNSENP-WQTDPLIHTVHFVSH---------------
------------------------------------------KVSNMSTYGLNAH-----
------------------------------------------------------------
------------------------------------------------------------
---------------------
>Alpavirinae_JVQR01000241
--------------------------MA------------------NIMSLKSLRNKTSR
NGFDLSSKRNFTA---KAGELLPILCKEVLPGDKFEI-DLKTFTRTQPLN-TAAFARMRE
YYDFYFVPYELLW----------------------------NKAGTVLTQMYDNPQHALS
IA--------------------------GNGSYALNGEMP-----YVTCSSI--------
------ASYLNKVAVDSTDAHRL---------------NFFGYNRARCS----------A
KLL-------------EY--------------------------LGYG-----NFYTYAE
SKANTFSS--KPL----------------------------------FSNLQMNVFGLLG
YQKIYADHFRDSQWEKIN-----PSCF---------------------NVDYMNGT----
-------------------TSM--------EIASS---SL--------------------
---TSANFYQYYN---------MFD--LRYCNWQKDLFHG-----------VVPRQQYGD
SASV------------VAPLSGI-----------------IVS-----------SAMGQT
PNAT------------PAANTAF-------------------------------------
-------------------------------------------------TSTGVTIN---
----------------------------------------------------VNSAAPNA
TA---------------------------------------G----T-------------
---------SFSILVLRQ-AEFLQKWKEIT-QSGNK-----DYKEQVEKHW--NV-----
---SGSD-AASELSTYLGGITSSIDINEVV---------------NQNITS-D-------
----------------------NSADIAGKGVGVSNGRI--SFDAG----ARYGLIYCIY
HCL-PLLDYTSDLINSSFTK--------INATD-YAIPEFDRVG------------MESV
PLVRML-NPLKSSFGSVPS----------TITVNTLLG-------YAPRYIDYKTDVDFS
FGGFKD----------TLNSWVISYGNESIINQL-NVSSN-YQI---------DTS-VP-
----------------ITFVTY------KVNPNC------LN------PIFA--------
-VGA-------SDQVS----------------TDQFLCSTYFDIK---------------
------------------------------------------VVRNLDTDGLPY------
------------------------------------------------------------
------------------------------------------------------------
---------------------
>Alpavirinae_NZ_GG740072
IVFCRLWCRFFNLSPLYIVLFYNQIFMSLK----------------KVPQIKPSRANRPR
SAFDLSQKHLYTA---PAGALLPVLSVDLMFHDHIRI-QAQDFMRTMPMN-SAAFISMRG
VYEFFFVPYSQLW----------------------------HPYDQFITSMNDYRSSVVS
----------------------------SAAGDKALDSVP-----NVKLADMYKFVRER-
-----------------------------------TDKDIFGYPHSNNS----------C
RLM-------------DL--------------------------LGYG------------
----------KPITSSKTP----------------------V---PLLYTGNVNLFRLLA
YNKIYSDYYRNTTYEGVD-----VYSF---------------------NIDHKKGTF---
--------VPT-------ADEF------KK------------------------------
----------------------YLN--LHYRNAPLDFYTN---------LRPTPLFTIGS
DSFSSVL---------------------------------QLS--------DPTGSAGF-
------------------------------------------------------------
-------------------------------------------------SADGNSAK---
----------------------------------------------------LNMASP--
-----------------------------------------D------------------
---------VLNVSAIRS-AFALDKLLSIS-MRAGK-----TYAEQIEAHF--GV-----
---TVSE-GRDGQVYYLGGFDSNVQVGDVT---------------QTSGTTNPNVSEVGN
AKL-----------------AGYLGKITGKGTGSGYGEI--QFDA-----KEPGVLMCIY
SVV-PAMQYDCMRLDPFVAK--------QTRGD-YFIPEFENLG------------MQPI
VPAFVS----------------------LNRAKDNSYG-------WQPRYSEYKTAFDIN
HGQFAN--------GEPLSYWSIARARGS--------------------------DTLN-
---------------TFNVAAL------KINPHW------LD------SVFA--------
-VNYN------GTEV-----------------TDCMFGYAHFNIE---------------
------------------------------------------KVSDMTEDGMPRV-----
------------------------------------------------------------
------------------------------------------------------------
---------------------
>Alpavirinae_WQQQ01000002
--------------------------MA------------------NIMSLKSLKNKTSR
NGFDLSSKRNFTS---KAGELLPVKTWEVLPGDTFRI-DLKAFARTQPLN-TAAFARMRE
YYDFYFVPYDLLW----------------------------NKANTALTQMYDNPQHAIS
FD--------------------------PTVNFILSGDMP-----YLTCHQI--------
------ADYLNGVANDIPSSSVK---------------NYFGYNRGLLS----------A
KLL-------------EY--------------------------LGYG-----NFYSYAE
DSTYNWTD--NPL----------------------------------KNNLQLNLFGLLA
YQKIYADFYRDSQWEKIS-----PSTF---------------------NVDYMDGQ----
------------------DMNL--------DISS--------------------------
----SVRFSENYN---------MFD--LRYCNWQKDLFHG-----------VVPRAQYGD
VATV------------SMS-SPV-----------------LIG-----------GYGTYT
SSAL------------SSTN----------------------------------------
-------------------------------------------------TSTGIRAA---
----------------------------------------------------DNRPVPAS
SA--------------------------------LL---V-N----P-------------
---------SFSILALRQ-SEFLQKWKEIT-QSGNK-----DYKEQIQKHW--NV-----
---SPGD-GFSEMCTYLGGISSSMDINEVV---------------NNNITG-D-------
----------------------YAADIAGKGTGISSGVI--NFNSQ----GRYGLVMCIY
HCL-PLIDYTTDLVSPIFTK--------VNATD-YAIPEFDRVG------------MQQV
PLALFS-NPSLSDFGSL---------------IIDHIG-------YAPRYIDYKTDVDSS
VGAFKT----------TLNSWVISYDNGSLIKQLGSVDSN-NQP---------SPSAAP-
----------------LNYTMF------KVNPDS------LN------PIFA--------
-VNA-------DSTVD----------------TDQFLCSSFFDVK---------------
------------------------------------------VVRNLDTDGLPY------
------------------------------------------------------------
------------------------------------------------------------
---------------------
>Amoyvirinae_ATW629731
--------------------------ME------------------NIMRTLMSAPPTGR
VGRYPKHPFLTQE---KPFTAQPFFLARVLPGETLQNLRLESRVITDPI--KNSIIGWSK
EYYVFYVKVSDLM-------------------------I--DAIKDMFIDPTNAE-----
------------------------------------------------------------
-----ITGQ--DAATNV------------------------------------------Q
RTYT-------PQGGIDW--------------------------TGM-------------
-----------------------------------------------------------C
LTRIVETYFRDEGETAA-------------------------------------------
------------------SHAL--------ADGTP-------------------------
----------------------MVQ--IRQNSFLDSITDK----------DEIP------
------------------------------------------------------------
------------------------------------------------------------
------------------------------------------------------------
----------------------------------------------------EGAAIST-
------------------------------------------------------------
---------ATDAGDLDR-LMDAFEMARSL-GMANM-----SYEDFL-RGY--GI-----
---NIPD-KDEDKPELIDRWKDWQYPSNTI-------------NPATGAPSSACSWVFKN
GSRD-------------------------------------PKFF-----KEPGFLVGIS
VTR-PKVYMGN-LSGSAASF--------AKRAW-DWMPNYLMAY------------PEAA
LK--------------------------QFGVDAGPLG-V-----RTTDTDSY-------
-------------WIDMRDELLYGDQFQNMHAFDAAGATA-NTDG------SNNLFGLP-
-------------LTDFTWK--------YPTEAM------IN------SLFV--------
-QD---------------------------DGSGRIRQDGYVGLS---IKGA--------
-----------------------------------------QGASPV-------------
------------------------------DYTMGNIAET--------------------
------------------------------------------------------------
---------------------
>Amoyvirinae_CP034179
--------------------------LETQ----------------VMARLIQELAATER
VGRYPKHPFMTKE---LPFTAQPFMIAPVLPGETLKNLYFESRVITDPI--LNPIVGWKK
EYYFFYVPVTLLL-------------------------V--DEIREMFIDPLNTD-----
------------------------------------------------------------
-----ISATLGLAATD-------------------------------------------G
AYYT-------AKGGVDY--------------------------LKR-------------
-----------------------------------------------------------S
VKCIIEAHFRDEGETMA-------------------------------------------
------------------TAQT--------AAGVP-------------------------
----------------------IVQ--IRDRLWLDSLTDK----------DTSALTS---
------------------------------------------------------------
------------------------------------------------------------
------------------------------------------------------------
----------------------------------------------------DPSATH--
-----------------------------------------D----------S-------
---------PTNLEELQA-LYEAYDQLRQVGVMANM-----TWEDFI-RGY--GI-----
---SVPETVDEQKPELLARYSDFQYPSNAI-------------DPTNGSPSSAVSWVFKN
GKRD-------------------------------------PKFF-----KEPGFVVGLS
ITR-PKVYFGA-LAGNLAGH--------LTRAW-DWLPNYLNES-------SPIPLPETA
FK--------------------------KFAADAGPLGD------RATATDAY-------
-------------WVEMRDLFLHGDQFQNMVPFADNGTPAGNYA--------HHMLPLP-
-------------AGNNHEQYK------YPTEAM------CK------GFFK--------
-DA---------------------------VNKVDIRQDGYCSLQ---IQGKVKNVQPGP
ITVQ--------------------------------------------------------
------------------------------------------------------------
------------------------------------------------------------
---------------------
>Amoyvirinae_JX904102
--------------------------MV------------------NDIQVIQDYKRSQR
ITRRPKHPFYVTA---KPFAIQPFCIAPVLPGETMTNMLLQARCVTDPV--KNKLVGWWQ
EYYFFYCKHRDLP--------------------------GRADFEAMMLDPDKDM-----
------------------------------------------------------------
--------SAYDPATSN------------------------------------------A
KHYS------VADEGIDW--------------------------VGQ-------------
-----------------------------------------------------------C
LQRVTEEYFRDEGEAW--------------------------------------------
------------------NNVT--------IDGLP-------------------------
----------------------AAA--INHKTGLESAIKS----------ASLP---EG-
------------------------------------------------------------
------------------------------------------------------------
------------------------------------------------------------
------------------------------------------------------------
-----------------------------------------DT------IAA--------
---------DTSIQDIDQ-SYMAWFQLMQE-GLVNM-----TYEDFL-KSY--GV-----
-RGKVVE-QGSHRPELVRYLRDWSYPSNTI-------------DPSDGSAVSALSWSVAE
RADK-------------------------------------KRFF-----PEPGFIFGVT
VTR-PK------------------------------------------------------
------------------------------------------------------------
------------------------------------------------------------
------------------------------------------------------------
------------------------------------------------------------
------------------------------------------------------------
------------------------------------------------------------
------------------------------------------------------------
---------------------
>Amoyvirinae_WP_0216917891
-----------------------------------------------MARLIQELAATER
VGRYPKHPFMTKE---LPFTAQPFMIAPVLPGETLKNLYFESRVITDPI--LNPIVGWKK
EYYFFYVPVTLLL-------------------------V--DEIREMFIDPLNTD-----
------------------------------------------------------------
-----ISATLGLAATD-------------------------------------------G
AYYT-------AKGGVDY--------------------------LKR-------------
-----------------------------------------------------------S
VKCIIEAHFRDEGETMA-------------------------------------------
------------------TAQT--------AAGVP-------------------------
----------------------IVQ--IRDRLWLDSLTDK----------DTSALTS---
------------------------------------------------------------
------------------------------------------------------------
------------------------------------------------------------
----------------------------------------------------DPSATH--
-----------------------------------------D----------S-------
---------PTNLEELQA-LYEAYDQLRQVGVMANM-----TWEDFI-RGY--GI-----
---SVPETVDEQKPELLARYSDFQYPSNAI-------------DPTNGSPSSAVSWVFKN
GKRD-------------------------------------PKFF-----KEPGFVVGLS
ITR-PKVYFGA-LAGNLAGH--------LTRAW-DWLPNYLNES-------SPIPLPETA
FK--------------------------KFAADAGPLGD------RATATDAY-------
-------------WVEMRDLFLHGDQFQNMVPFADNGTPAGNYA--------HHMLPLP-
-------------AGNNHEQYK------YPTEAM------CK------GFFK--------
-DA---------------------------VNKVDIRQDGYCSLQ---IQGKVKNVQPGP
ITVQVYFQKQKGALVQWLSSARDWMPPVLHEKAWSSLKEFDDAAGPLGGNTGGATHDYWV
DMRDLFVHGDQFVSDSLASGTGAQNDIAMPDTSLGMVYPTEAMVDTL-----------FV
TDGSEYA--------------------RQDG----------------VVSLSVLG-----
---RQTDQT------------
>Amoyvirinae_OJV314951
------------------------------------------------------------
---------------------MPV---------------------------KNPIIGWKS
EFYWFYVKIRDLNER--------------------------DTLDDLFTNPTASV-----
------------------------------------------------------------
--------SALNSAAD-------------------------------------------A
STYH-------AGNAPNY--------------------------TSM-------------
-----------------------------------------------------------A
LRRVVETYFRDDGEVW--------------------------------------------
------------------NANK--------IGSYP-------------------------
----------------------AAQ--FTDQMWLDSVADT----------TLLP------
------------------------------------------------------------
------------------------------------------------------------
------------------------------------------------------------
----------------------------------------------------DGGAMG--
-------------------------------------------------IAA--------
---------GTTPEALDK-MLDAYEYLRSM-SLTTL-----SFEDYL-ATF--GV-----
---RIAN-AELHRPELVGRKSVWQYPVNTV-------------DPTTGTPTSALSFSYDE
NIRE-------------------------------------RKFF-----KEPGFIIGVH
VVR-PKLYFKN-LKGSLTHY--------LDQGL-SWLPAIMRDQ------------PETS
LR--------------------------EFAKATGPIS----G----PPTNDY-------
-------------WLDMRDLFMYGDQFSNIAL---------NTI--------EHSFGGP-
-----------------TAAL-VRK---YAADAD------VD------ALFV--------
---------------NA--------------ANNYLRADGVCQLS---------------
------------------------------------------VKGSL-------------
-----------------------------QDLTGAHVAERSL------------------
------------------------------------------------------------
---------------------
>Aravirinae_AKI268771
--------------------------MSKQRII------NTG---QLNLTERP-TPNYPH
NSFNLSHSVKLSF---NYGNLVPVMVMDVVPGDRVHI-DHECLLRYQPMI-APPMQRVKV
RSESFFVPYRLLW----------------------------PNFESAMGQRDVSD-----
----------------------------------PAPAFP-----TISV-----------
-------------------------------------DPEVGISK--------------S
SLA-------------NY--------------------------LGM-------------
--------PVLPVQPGGSTY----------------------------VYPTMNAFRFAA
YQKIFADWYADEDLQIDS-------------VFVPL------------------------
------------------------------SDGDNGSIETSGYGF---------------
---------------------------LNQRLYDLDYFTV-----------AKPWPQKGS
EV--------------VIP---------------------ALN-----------TQV---
----------------PVSVIDSTAQQRLY-----Q------------------------
-------------------------------------------------TVNGTYADAGA
---------PNIEHDSMPIQAAFQDGGGFLINLDP------------------KGSLGIN
PA---------------------------------------D------------W----A
GA-------AGTIEQLRV-AEAMQRFLEAD-SRGGT-----RYGELIYAHF--GV-----
---MNPD-ARLQYSEYLGSTSQQISFGEVL---------------NTTGTSTA-------
----------------------PQGAMAGHGVSAHKTNA--PYHCNV---TEHGVILTLM
SVL-PDTGYYQ-GVPKEFFK--------NDRLD-YLWPEYAMLG------------EQPI
NK-----GEVYWDVDPSE----------GSDQNTQEFG-------YVGRFNEYRTQYNRV
CGDMAV----------SLDFWQQDRKF----------------------------AGLP-
------P--------LDGADFL------TCVPDD-----ALN------RIFA--------
-VI--------DADADH------------------LLAHWWHGVT---------------
------------------------------------------VERCLPRLAMPSL-----
------------------------------------------------------------
------------------------------------------------------------
---------------------
>Aravirinae_AKI268941
--------------------------MSTQKII------QTG---KVGLVSRP-NNSVPS
NTFDLSYDVKTSF---NIGELIPIGCWEALPGDRFNC-QSEALVRFAPML-APIMQRLNL
RLEYFFVPNRILW----------------------------SDWEDFISPSTEGE-----
----------------------------------ASPSMA-----AFSDDFQVTP-----
-----------------------------------------------------------Y
SVS-------------GY--------------------------LGL-------------
-----------PLTGPDLVI----------------------------SKDDVNCLRHAG
YRRIYEDWYRDENYDMSGG-----------------------------------------
------------------NTSL--------SSGFTN------------------------
-------------------QFDIYDH-IFTRNLDRDYFTS-----------SYPWPQKGA
DV--------------LIP----------------------VT-------IDQTPQV---
-----V----------PVSRTSQGVYTVF--------EPVDNADHSGGAVD---------
-------------WVPDPEPSSNTGY-----------------------LTAGSTP----
------------------------------LSIDP-------------------GSSGF-
----------------------------------QVSIPA-D-----------------S
ST-------VGTINDLRT-AAAVQRWLEAD--IYGT-----RYIELIENHF--AT-----
---TVED-FRLQRAEFLGMTLEPIQISEVL---------------QTSETATS-------
----------------------PQGNMSGHGLAVHKGEHY-NYHC-----KEHGHFYVIA
SVL-PTNAYYQ-GVARGFSR--------FDRLD-FAWPELANIG------------FQEL
LN-----KELFYDV--------------SDDLNGDVFG-------YVPRYNEYRTMYSQV
TGEFAT----------NLQYWHMGRDF----------------------------ASRP-
---------------THTEPFN------TTDPST------VD------RVFA--------
-VV--------ESTVSH------------------LYVHAFHKCK---------------
------------------------------------------VNRKLPRFSVPYL-----
----------------------------H-------------------------------
------------------------------------------------------------
---------------------
>Aravirinae_AKI268981
--------------------------MCAQRIL------DTG---NKIAIERP-ISHVEA
NAFDLSHDVKLST---DLGYLTPACVMEVLPGDQFHI-TTECLTRLQALI-SPVMHRMNQ
RSEWFFVPTRLLW----------------------------ANWEDFISPQVEGS-----
----------------------------------TPPAMP-----YFAN----VP-----
NYI--------------------------------------------------------G
NLG-------------DY--------------------------LGL-------------
-----------PAYANTDPDFQ--------------------------NLTKVCALPHYA
VSKIISDWYTDEDLVSEG-----------P----PFFQA---------------------
------------------------------EDGDNSDHWGVLNA----------------
---------------------------VSVRNKDRDYFTS-----------AKPWAQKGP
AV--------------TIP----------------------VG---------SAGTFPNV
G----I-----NGPSSPIN------------------TVLKATDNNGFAVFPAEQV----
-------------FVAATVQDHNY-------------------------ASLGLTS----
------------------------DDVDANAMIDP----------------AASGWTADT
SAL--------------------------------------D-------LSGL-------
---------GGTIEELRT-AEALQKFLEAD-SRGGT-----RYIESMEQHW--GV-----
---YSSD-ARLQRAEYIGSTFQPIVISEVL---------------NTTGTSTA-------
----------------------PQGAMAGHGIAVTHVNEPMHYRA-----EEHGYLICIA
SVI-PVSGYYQ-GQPKMFNR--------FDRLD-FPWPEFANLG------------EQPI
LN-----KEIYFQGDGVG---------PSGAQDDDTFG-------YLPRYTEMRMQGNRV
AGDFRT----------TLDYWHLAYKF----------------------------SELP-
---------------ALTQDFI------LSNYED-----NLE------RIFA--------
-TL--------DTTD-H------------------ILMHWFHKIK---------------
------------------------------------------CWRKLPRLVRPSI-----
------------------------------------------------------------
------------------------------------------------------------
---------------------
>Aravirinae_AKI269031
--------------------------MSTQRII------NTG---NQILTERPKPHMIDM
STFSMSHDVKLST---EMGYLVPACVLECMPGDEWHI-QSEALIRCQALI-SPVMGRLTY
RAEWFFTPNRLLW----------------------------QNWENFISPINEAM-----
----------------------------------TAPVCP-----NLPS-----------
-----------------------------------------------------------N
SVT-P-----ATHDINDF--------------------------LGL-------------
-----------PTGGG--------------------------------ALPQFNPMPHAA
YQKIFSDWYADQDLYSGGTTTFVPGGWWTP-QGYPL------------------------
------------------------------VDGNNIANVSGLCGT-----Q---------
------------------PGSAFGG--VNQRNYDRDYFTS-----------AKPWTQKGP
TV--------------TIP---------------------SFT-----------GPL---
----------------PVTTIPGSGMG----------ITSNSTEAAGSAI----------
-------------------------------------------------TTAGTSGPSTV
----------------------------AGINVNGV-----------VGHIVDSGSLNVT
QA---------------------------------------N-------LTAL-------
---------AGTIAQLRQ-AEALQKFFEAD-SRGGT-----RYIEFLLNHF--GV-----
---MNGD-QRLWRAEYIGSSKQPIVISEVL---------------NTTGTTTA-------
----------------------PQGALAGHGLAVNPPGAPMRYKC-----SDYGYLMCIV
SIV-PASGYFQ-GIHRMFNR--------QFRLD-WPFPEFAHLG------------EQAI
LN-----QELYYTY--------------GAAANTQTFG-------YVPQYAEWRIAYARS
SGTFRN----------SLNFWGIDRSF----------------------------ASLP-
---------------TLTNEFI------QTDVNE----NNLN------RIFA--------
-TL--------DQTG-H------------------WLIHCFHKIK---------------
------------------------------------------VRRKLPEYVRPTI-----
------------------------------------------------------------
------------------------------------------------------------
---------------------
>Aravirinae_AKI269261
------------------------------------------------------------
---------------------------------------------MQPML-APVLHRLSI
RSEWFFIPNRILW----------------------------PNWESFISPPVEGV-----
----------------------------------DGPAAP-----FLSN--FTVVS----
-----------------------------------------------------------N
SLG-------------DY--------------------------LGL-------------
-----------PLGSWNNGD-------------------------GGDPSQIVNALPFSA
YQRVWWDWYRDEDFQ-------------------PL------------------------
--------------QWQYAGQL--------VDGDNSE-----------------------
-------------------QEELFP--IRIRNNDRDYFTS-----------AKPWPQKGD
AV--------------VIP---------------------AFV-----------GDL---
----------------PVSANLETQ------------WHVNRTDHTGLSATAL-------
-------------------------------------------------VSTGTSDTDGI
----------------------GLDGGGTGVALDP------------------RGALSIS
SD---------------------------------------D------MLAQ--------
---------AGTIEQLRM-ANALQRFLEAD-ARGGT-----RYVELLWRHF--KA-----
---YLPD--KIDRSEYIGNTVQPISISEVL---------------NTTGTTDA-------
----------------------PQGTMTGHGISAARHATDLSYSA-----VEHGWLMCIC
SVI-PATGYYQ-GIPKMWSR--------FDRFD-YAWPEFAHLG------------EQPI
LN-----QELYYDTASVD----------PDTGNTATWG-------YLPRYTEYKSQMNRV
AGDFRT----------SLDYWHLARKF----------------------------ASLP-
---------------ALAQEFL------EISQGA-----DMD------RIFA--------
-VI--------DPTVQH------------------VLVHWFHAIK---------------
------------------------------------------VHRALPRIVTPDL-----
------------------------------------------------------------
------------------------------------------------------------
---------------------
>Aravirinae_AKI269311
--------------------------MA-QRIL------DTG---NPILMDRP-INNVNR
NTFSLSHNVKTSC---EIGQLVPICTLEVMPGDTFHI-TTEALIRYQALI-SPVMHAQNA
RTEWFFVPYRLLW----------------------------QNWENFISPPTGQV-----
----------------------------------VPPAMP-----FFPTGSLGLP-----
-------------------------------------EGGPGTPNIIQV----------G
SLD-------------DY--------------------------LGC-------------
------V----P-----------GL-----------------------QNPQICAFFHAA
YQKIFTDWYMDEDLGDAA----------------PV------------------------
--------------GQNTAPYL--------SDGENFSGPDFPYNWSV-------------
---------------------------LQLRNYDRDYFTS-----------AKPWTQKGP
AV--------------VIP----------------------IT-----------SSI---
-------------SAAPVDFDGNIQKGIL--------TSGDPLLSTGANVRLNP------
-------------------------------------------------DSSGASHGQ--
-----------------------VEFSNSSGTLEP-------------------GSFEIP
AA----------------------------------QISA-D------NFQQM-------
---------MGTIEQLRQ-CEALQKFLEAD-SRGGT-----RYAEVLKQHF--GV-----
---YSSD-ARLQRPEYLGGTNQPIVISEVL---------------NTTGTDTA-------
----------------------PQGQMAGHGISAAAHNQGIHYYA-----EEHGVIMGLM
SVL-PKTGYYQ-GYEKRFFR--------QSRLD-FPWPEFAELG------------EQPI
LN-----QELFYTF---------------SPTDSETFG-------YVPMYAEWRTKLNQV
SGTFRT----------SLDFWHMDRKF----------------------------TSLP-
---------------SLSSDFI------ACSYPF----NNLN------RIFA--------
-TL--------DETG-H------------------ILAHWFHKIS---------------
------------------------------------------VERKLPRYVRPSI-----
------------------------------------------------------------
------------------------------------------------------------
---------------------
>Aravirinae_AKI269421
--------------------------MS-QRIL------DTG---NKALVERP-VVNVPS
NHFNLSHDVKLSC---NIGQLIPCCTMEMLPGDRVNI-NTEALVRFQPMI-APIMHRLSI
RSEWFFVPNRLLW----------------------------PKWEDFISPPIEGV-----
----------------------------------EPPAVP-----LIAETDWSVTP----
-----------------------------------------------------------N
SLG-------------DY--------------------------LGL-------------
-----------PLGLFDE------------------------------TQPGVSALPFSA
YQRIFYDWYRDEDFY-------------------PL------------------------
--------------QWQYAGQL--------VDGNNGDN----------------------
-------------------LDELDV--IRIRNNDRDYFTS-----------AKPWAQKGV
VV--------------TIP---------------------LLN-----------TTL---
-----------------------------------------TLDNAGYAFS---------
-------------------------------------------------KSDGSAPNVG-
----------------------GAKFDGTGFQLED-----------------VNGD----
------------------------------------QLFL-D---SPYAITPE------D
ATAA-----AGTIEQLRQ-AVALQKFLEAD-ARGGT-----RYVELLWQHF---------
-EEYMED-YRAQRCEYIGNTVQPITISEVL---------------NTTGTDAA-------
----------------------PQGTMSGHGISVARHADGLYYHA-----KEHGFLMCIM
SVI-PVSGYYQ-GVPKMWSR--------YDRLD-YAWPEFAHLG------------EQAI
LN-----KEVYYDVASTD----------PVTGNEGVWG-------YVPRYSEYRIQQNRV
SGDFRT----------SLDYWHLARKF----------------------------ASLP-
---------------PLAKEFL------QISQGA-----DMD------RIFA--------
-VI--------DPTVQH------------------VLAHWFHQLK---------------
------------------------------------------FMRKLPKLVVPSI-----
------------------------------------------------------------
------------------------------------------------------------
---------------------
>Bullavirinae_NP_0395971
--------------------------MSNV------------------------QTSAER
EIVDLSHLAFDCG---MLGRLKTVSWTPVIAGDSFEL-DAVGALRLSPLR-RGLAIDSKV
DFFTFYIPHRHVYG---------------------------DQWIQFMRDGV-NA-----
------------------------------------QPLP-----SVTC-----------
-----------------------------------------------------------N
RYP----------DHAGY--------------------------VGT-------------
---------------------------------------------IVPANNRIPKFLHQS
YLNIYNNYFRAPWMPERT-----EAN----------------------------------
------------------PSNL-------------------------NEDDARYRFRCCH
LKN----------------------------IWSAPLPPE--------------------
---------------TKLA-----------------E---EMG-----------------
------------------------------------------------------------
------------------------------------------------------------
----------------------------------------------------IESN----
------------------------------------------------------------
---------SIDIMGLQA-AYAQLHTEQER-TYFMQ-----RYRDVI-SSF--GG-----
---STSY-DADNRPLLVMHTDFWASGYDVD---------------GTDQSS---------
-----------------------LGQFSGRVQQTFKHSVP-RFFV-----PEHGVMMTLA
LIRFPPISPLE-------------HHYLAGKSQ----LTYTDLAGDPALI--GNLPPREI
SY-----RDLF---------------------RDGRSG--I--KIKVAESIWYRTHPDYV
NFKYHDL---------------HGFPFL---------------------------DDAPG
---------------TSTGDNLQ--EAILVRHQD------YD------ACFQ--------
-SQ----------------------------QLLQWNKQARYNVS---------------
------------------------------------------VYRHMPTVRDSIMTS---
------------------------------------------------------------
------------------------------------------------------------
---------------------
>Bullavirinae_AAZ491451
--------------------------MSNV------------------------QTGAQR
MPHDLSHLGFLAG---QIGRLITISTTPVIAGDSFEM-DAVGALRLSPLR-RGLAIDSTV
DIFTFYVPHRHVYG---------------------------EQWIKFMKDGV-NA-----
------------------------------------NPLP-----TVNT-----------
-----------------------------------------------------------T
GYI----------DHAAF--------------------------LGT-------------
---------------------------------------------INPDTNKIPKHLFQG
YLNIYNNYFKAPWMPDRT-----EAN----------------------------------
------------------PNQL-------------------------NEDDARYGFRCCH
LKN----------------------------IWTAPLPPE--------------------
---------------TELS-----------------R---QMT-----------------
------------------------------------------------------------
------------------------------------------------------------
----------------------------------------------------TSTT----
------------------------------------------------------------
---------SIDIMGLQA-AYANLHTDQER-DYFMQ-----RYRDVI-SSF--GG-----
---KTSY-DADNRPLLVMRSNFWASGYDVD---------------GTDQTS---------
-----------------------LGQFSGRVQQTYKHSVP-RFFV-----PEHGTMFTLA
LVRFPPTATKE-------------IQYLNAKGA----LTYTDIAGDPALY--GNLPPREI
SM-----KDVF---------------------RSGDAS--K--KFKIAEGQWYRYAPSYV
SPAYHLL---------------EGFPFI---------------------------QEPP-
-----------------SGD-LQ--ERVLIRHHD------YD------QCFQ--------
-SV----------------------------QLLQWNSQVKFNVT---------------
------------------------------------------VYRNLPTTRDSIMTS---
------------------------------------------------------------
------------------------------------------------------------
---------------------
>Bullavirinae_phiX174_NP_0407111
--------------------------MSNI------------------------QTGAER
MPHDLSHLGFLAG---QIGRLITISTTPVIAGDSFEM-DAVGALRLSPLR-RGLAIDSTV
DIFTFYVPHRHVYG---------------------------EQWIKFMKDGV-NA-----
------------------------------------TPLP-----TVNT-----------
-----------------------------------------------------------T
GYI----------DHAAF--------------------------LGT-------------
---------------------------------------------INPDTNKIPKHLFQG
YLNIYNNYFKAPWMPDRT-----EAN----------------------------------
------------------PNEL-------------------------NQDDARYGFRCCH
LKN----------------------------IWTAPLPPE--------------------
---------------TELS-----------------R---QMT-----------------
------------------------------------------------------------
------------------------------------------------------------
----------------------------------------------------TSTT----
------------------------------------------------------------
---------SIDIMGLQA-AYANLHTDQER-DYFMQ-----RYHDVI-SSF--GG-----
---KTSY-DADNRPLLVMRSNLWASGYDVD---------------GTDQTS---------
-----------------------LGQFSGRVQQTYKHSVP-RFFV-----PEHGTMFTLA
LVRFPPTATKE-------------IQYLNAKGA----LTYTDIAGDPVLY--GNLPPREI
SM-----KDVF---------------------RSGDSS--K--KFKIAEGQWYRYAPSYV
SPAYHLL---------------EGFPFI---------------------------QEPP-
-----------------SGD-LQ--ERVLIRHHD------YD------QCFQ--------
-SV----------------------------QLLQWNSQVKFNVT---------------
------------------------------------------VYRNLPTTRDSIMTS---
------------------------------------------------------------
------------------------------------------------------------
---------------------
>Bullavirinae_YP_0029852121
--------------------------MSNV------------------------QTSAER
EIVDLSHLAFDCG---MIGRLKTVSWTPVIAGDSFEL-DAVGALRLSPLR-RGLAIDSKV
DFFTFYIPHRHVYG---------------------------DQWIQFMRDGV-DA-----
------------------------------------APLP-----SVTT-----------
-----------------------------------------------------------T
QYP----------DDAGY--------------------------VGT-------------
---------------------------------------------IVPKSNRIPKFLHQS
YLNIYNNYFRAPWMPERT-----EAN----------------------------------
------------------PSNL-------------------------DRDDSRYGFRCCH
LKT----------------------------IWSAPLPPE--------------------
---------------TKLA-----------------E---QMG-----------------
------------------------------------------------------------
------------------------------------------------------------
----------------------------------------------------IESN----
------------------------------------------------------------
---------SIDIMGLQA-AYAQLHTEQER-TYFMQ-----RYRDVI-SSF--GG-----
---STSY-DADNRPLLVMHTDFWASGYDVD---------------GTDQSS---------
-----------------------LGQFSGRVQQTFKHSVP-RFFV-----PEHGVMMTLM
LVRFPPISPLE-------------HHYLVGRNN----LTYTDLAGDPALI--GNLPPREI
SY-----QDLF---------------------RDGRPG--I--KIKVAESIWYRTHPDYV
NYKYQLL---------------EGFPFL---------------------------DDAPG
---------------TTSGDDLQ--KAILIDHND------YN------ACFQ--------
-SQ----------------------------QLLQWNNQARYNVN---------------
------------------------------------------VYRHIPTVRDSIMTS---
------------------------------------------------------------
------------------------------------------------------------
---------------------
>Bullavirinae_NP_0439491
--------------------------MSNV------------------------QTSAER
EIVDLSHLAFDCG---MIGRLKTVSWTPVIAGDSFEL-DAVGALRLSPLR-RGLAIDSKV
DFFTFYIPHRHVYG---------------------------DQWIQFMRDGV-DA-----
------------------------------------SPLP-----SVTT-----------
-----------------------------------------------------------T
KYP----------DDAGY--------------------------VGT-------------
---------------------------------------------IVPKSNRIPKFLHQS
YLNIYNNYFRAPWMPERT-----EAN----------------------------------
------------------PSNL-------------------------DRDDSRYGFRCCH
LKT----------------------------IWSAPLPPE--------------------
---------------TKLA-----------------E---QMG-----------------
------------------------------------------------------------
------------------------------------------------------------
----------------------------------------------------IESN----
------------------------------------------------------------
---------SIDIMGLQA-AYAQLHTEQER-TYFMQ-----RYRDVI-SSF--GG-----
---STSY-DADNRPLLVMHTDFWASGYDVD---------------GTDQSS---------
-----------------------LGQFSGRVQQTFKHSVP-RFFV-----PEHGVMMTLM
LVRFPPISPLE-------------HHYLVGRNN----LTYTDLAGDPALI--GNLPPREI
SY-----QDLF---------------------RDGRPG--I--KIKVAESIWYRTHPDYV
NYKYQLL---------------EGFPFL---------------------------DDAPG
---------------TTSGDDLQ--KAILIDHND------YN------ACFQ--------
-SQ----------------------------QLLQWNNQARYNVN---------------
------------------------------------------VYRHIPTVRDSIMTS---
------------------------------------------------------------
------------------------------------------------------------
---------------------
>Bullavirinae_AAZ493321
--------------------------MSNV------------------------QTSADR
VPHDLSHLVFEAG---KIGRLKTISWTPVVAGDSFEC-DMVGAIRLSPLR-RGLAVDSRV
DIFSFYIPHRHIYG---------------------------QQWINFMKDGV-NA-----
------------------------------------TPLA-----PVTC-----------
-----------------------------------------------------------S
SGW----------DSAAY--------------------------LGT-------------
---------------------------------------------IPSSTLKVPKFLHQG
YLNIYNNYFKPPWSDDLT-----YAN----------------------------------
------------------PSNM-------------------------PGQDYKWGVRVAN
LKS----------------------------IWTAPLPPD--------------------
---------------TRTS-----------------E---NMT-----------------
------------------------------------------------------------
------------------------------------------------------------
----------------------------------------------------TGTS----
------------------------------------------------------------
---------TIDIMGLQA-AYAKLHTEQER-DYFMT-----RYRDIM-KEF--GG-----
---HTSY-DGDNRPLLLMRSEFWASGYDVD---------------GTDQSS---------
-----------------------LGQFSGRVQQTFNHKVP-RFYV-----PEHGVIMTLA
VTRFPPTHEME-------------MHYLVGKEN----LTYTDIACDPALM--ANLPPREV
SL-----KEFF---------------------HSSPDS--A--KFKIAEGQWYRTQPDRV
AFPYNAL---------------DGFPFY---------------------------SALP-
-----------------STE-LK--DRVLVNTDN------YD------EIFQ--------
-SM----------------------------QLAHWNMQTKFNIN---------------
------------------------------------------VYRHMPTTRDSIMTS---
------------------------------------------------------------
------------------------------------------------------------
---------------------
>Bullavirinae_YP_0094978441
--------------------------MSNV------------------------QTSADR
VPHDLSHLVFEAG---KIGRLKTISWTPGGAGDSFEC-DMVGAIRLSPLR-RGLAVDSRV
DIFPFYIPHRHIYG---------------------------QQWINFMKDGV-NA-----
------------------------------------SPLP-----PVTC-----------
-----------------------------------------------------------S
SGW----------DSAAY--------------------------LGT-------------
---------------------------------------------IPSSTLKVPKFLHQG
YLNIYNNYFKPPWSDDLT-----YAN----------------------------------
------------------PSNM-------------------------PSEDYKWGVRVAN
LKS----------------------------IWTAPLPPD--------------------
---------------TRTS-----------------E---NMT-----------------
------------------------------------------------------------
------------------------------------------------------------
----------------------------------------------------TGTS----
------------------------------------------------------------
---------TIDIMGLQA-AYAKLHTEQER-DYFMT-----RYRDIM-KEF--GG-----
---HTSY-DGDNRPLLLMRSEFWASGYDVD---------------GTDQSS---------
-----------------------LGQFSGRVQQTFNHKVP-RFYV-----PEHRVIMTLA
VTRFPPTHEME-------------MHYLVGKEN----LTYTDIACDPALM--ANLPPREV
SL-----KEFF---------------------HSSPDS--A--KFKIAEGQWYRTQPDRV
AFPYNAL---------------DGFPFY---------------------------SALP-
-----------------STE-LK--DRVLVNTNN------YD------EIFQ--------
-SM----------------------------QLAHWNMQTKFNIN---------------
------------------------------------------VYRHMPTTRDSIMTS---
------------------------------------------------------------
------------------------------------------------------------
---------------------
>Bullavirinae_LAAO01000012
----------M---P----------CMSNV------------------------QTSAER
TLHDMSHLVYTCG---AIGRLKVFSFENLNAGDSLEM-NVVGSMSLSPLK-RGLALDSCF
ELFTFYVPYRHAYDVPA----------------------GVTTWVDFMKYGISNP-----
-----------------------------------SPILP--------------------
------------------------V----------------------------------A
NYS--------GDYNTRF--------------------------LGV-------------
---------------------------------------------RKNSANTVPYWLFHS
YRQIYNNYFKRPWDPDWN------------------------------------------
------------------------------VTI-----------DNMSDTEREFGMACNH
LKT----------------------------IWSAPLNPD--------------------
-----------------IPSDYQ-------------Q---ALA-----------------
------------------------------------------------------------
------------------------------------------------------------
----------------------------------------------------TDDAGD--
----------------------S-------------------------------------
---------VIDIMALNQ-AYGNLHTVQER-DMFAS-----RYRDVI-EMM--GG-----
---HTTI-DADNRPQLLMRSKFWASGYDVD---------------GTDQTA---------
-----------------------LGQFSGRVKQTFQHKVP-RWYC-----PEHGVVITLG
LVRFPPVVNGE-------------VPYLVGNPN----IDYSLLVGDPALV--GNQPPLET
KM------DYFVPMTT-------------GDI-------------KIPAGQYFRVHNNHV
DEAYSDL---------------GDFPFI--------------------------------
---------------DLRGAGI---DNMRVSSDD------YD------NMFQ--------
-SQ----------------------------QLGHWNVQCRFNDY---------------
------------------------------------------VYRRLPTARDALMTD---
------------------------------------------------------------
------------------------------------------------------------
---------------------
>Bullavirinae_LVUT01000012
----------M---P----------CMSNV------------------------QTSAER
TLHDMSHLVYTCG---AIGRLKVFSFENLNAGDSLEM-NVVGSMSLSPLK-RGLALDSCF
ELFTFYVPYRHAYDVPA----------------------GVTTWVDFMKYGISNP-----
-----------------------------------SPILP--------------------
------------------------V----------------------------------A
NYS--------SDYNTRF--------------------------LGV-------------
---------------------------------------------RKNSSNTVPYWLYNS
YKQIYNNYFKRPWDPDWN------------------------------------------
------------------------------VDI-----------DDMSDAEREFGMACNH
LKT----------------------------IWSAPLNPD--------------------
-----------------IPSDYQ-------------Q---ALA-----------------
------------------------------------------------------------
------------------------------------------------------------
----------------------------------------------------TDDAGD--
----------------------S-------------------------------------
---------VIDIMALNQ-AYGNLHTVQER-DMFAS-----RYRDVI-EMM--GG-----
---HTTI-DADNRPQLLMRSKFWASGYDVD---------------GTDQTA---------
-----------------------LGQFSGRVKQTFQHKVP-RWYC-----PEHGVVITLG
LVRFPPVVNGE-------------VPYLVGNPN----IDYSLMVGDPALV--GNQPPLET
KM------DYFVPMTT-------------GDI-------------KIPAGQYFRVHNNHV
DEAYSDL---------------GDFPFI--------------------------------
---------------DLRGAGI---DNMRVSSDD------YD------NMFQ--------
-SQ----------------------------QLGHWNVQCRFNDY---------------
------------------------------------------VYRRLPTARDAIMTD---
------------------------------------------------------------
------------------------------------------------------------
---------------------
>CGM_222_AXL154951
------------------------MPATRPHQTVTR--PYQP----DVMRKRTAPIMHER
MMRPMNVGAITSS---MAGKLVPLSAVGLHREDGMRTSRFAITVQMEQTA-AMLINPVRV
TARAFFVPKLAFERFKD---------MGSID----------RSYNGE--QEVDGQ-----
-------------------------------------TIP-----WFEN-----------
-----------EPAGT-------------------------------------------N
EVY-------------QA--------------------------LGV-------------
---------------------------------------------HRAATEVSNSDYLEA
YNLIWNHLAAERSPSLTL-----RTKD---------------------------------
------------------EMTL--------APA---------------------------
-------------------------------FWSNSQLKH-----------VVPTFDDA-
------------LIAGEVPVQ--------------------VIG---------DDEL---
----------------SV----------------------------TTREAGT-------
---------------------------------------------------DG-ST----
---------------------------TTMWRQATDPDN--------PGQVSFGGSDI--
---------------------------------DANHLVA-Q-------LN--------N
AAL------QINVADIAL-ARESAAWARLRTQFSG------ISEEWMIDQLLSGI-----
---RVRD-ETLNHPIELDRSEGVVGMTQRF---------------ATEAANLDQSMTDGS
TVV--------------------------------------SLTAGLPAITCGGVFMVVG
QVL-PEMQYER-QKDFYLSA--------TTVAD-LPNRTSDELD------------PQPV
EMV----KNVDVDSS--------------HSDPEGLFG-------YRPLNGKWLKRHVNL
GGKYYRSDPSAAWDENRNRIWTPE-------------------------------VVDP-
---------------ALGPDF-------YLS-NT------LSH-----SVFV--------
-DS--------LSD------------------QFEWWVTGVAQVEGLTYFGP--------
-----------------------------------------ALREA--VDDYDKVIAQVP
---------------------------------QERLKGDGTDVPA--------------
AQ----------------------------------------------------GAQASN
EGSSE----------------
>CGM_223_AXL155001
----------------------MAGMSTKQHSTRLQ--PTQV----WDEKTRKTPIPHAR
TIRPDTTTVVTST---FAGQFTPVKFIPLLREDGVNNSTIRVNFRMAELS-NMILNPVRA
TAMAYFVPKLALPRFSD---------MGMID----------RSYNEI--PEKDGA-----
-------------------------------------VVP-----WFE------------
-----------EMEFD--NS---------------------------------------E
LFW-------------KR--------------------------VGL-------------
---------------------------------------------HAPDGAMVNTDYVES
YNAVWNFIARNRSNMLTE-----RDTL---------------------------------
------------------DTSI--------APA---------------------------
-------------------------------FWEHTQMKH-----------VVPTFDDA-
------------MMDGVIPLT--------------------FV----------ENQI---
----------------PI--GAATWLA-------------------TADSAGH-------
------------------------------------------------------AS----
---------------------------PASTTKDADRTP----------GLAPVDE----
-------------------------------------IWA-E-------LQ--------A
GKV------LTSLADIDQ-ARETTAWARMRQQFQG------LSEEYLMDQLLAGI-----
---RIAD-AGLQDPILLSHASTSFGMNERY---------------ATNGDDLTQSVVDGQ
TGV--------------------------------------NLSLLLPEVSCGGTIVIVS
QIL-PEQIYER-QRDEFLRT--------TTVEA-LPLRTRDELD------------PQPV
DMC----PNGRIDET--------------HSDPDGLFG-------YEPLNTKWIRNTPNV
GGIYYEADPSAPWSEVRNRIWDTN-------------------------------VEDP-
---------------ALGPDF-------YLA-ST------INH-----DVFA--------
-DT--------DTD------------------PFEIWAMGETPINGLTYFGP--------
-----------------------------------------KLEES--LGQYAAVEAQVP
---------------------------------TGRLAGDGTDDPA--------------
NPP-------------------------------------------------ANGERGAK
K--------------------
>CGM_249_AXL156231
--------------------------MQKQHSTALR--PYQP----NAPRKRSTPIMHQR
YLRPMNAGSITSS---FGGKLVPLTAVGLHREDGMRSSTFAINVQMAETA-NMLLNPVRV
TARAFFVPKLAFDRFVD---------MGTID----------RSFNEQ--TEIDGS-----
-------------------------------------TVP-----WFEP-----------
-----------ELDPT-------------------------------------------K
EFY-------------NT--------------------------IGL-------------
---------------------------------------------HGTTH---NTDYLEA
YNQIWNHIAGHMSPSLTE-----VDVA---------------------------------
------------------DGTL--------KPA---------------------------
-------------------------------FWSNTQMKH-----------VKPTFDDA-
------------LLEGEIPIT--------------------FSA---------GGDL---
----------------PV-------------------------RSQTAPNSAQ-------
---------------------------------------------------TGIRG----
---------------------------PGATVDVTPPVE--------DGAYNWTGE----
-------------------------------------VWA-E-------LE--------E
GSV------QMSLANIKL-ARETAAWARLRTQFQG------LSEDWMMDQLLAGV-----
---RVRD-ENLRMPIELDMAETVIGMSERY---------------ATDGANLDQSVVDGR
STM--------------------------------------TLQCGIPATACGGVFMVVA
QAL-PEQLYER-QRDAYAYA--------SSVAD-VPNRTADELD------------PQPV
DLC----LNGEVDES--------------HSTPNDLFG-------YRPLNAKWLKRHVSV
GGKYYRPDPAAPWTEDRNRLWTPD-------------------------------VVDP-
---------------QLGPDF-------YLS-TT------LSH-----NVFV--------
-TS--------TED------------------PFEWWCSGIAQVEGLTYFGP--------
-----------------------------------------ALREG--LDDYDKVLEQVD
---------------------------------AERLAGDGTDTSA--------------
-----------------------------------------------------SGVSTAS
ESTPEPSKKG---------GK
>CGM_250_AXL156271
--------------------------MQKQHSTALR--PYQP----SAPRQRSTPIMHQR
FGRPMNAGVVTSS---FGGKLVPLTAIGLHREDGMRTSTFAINVQMAETA-NMLLNPVRI
TARAFFVPKLALDRFAD---------MGTID----------RSFNLQ--PEIDGN-----
-------------------------------------TVP-----WFEP-----------
-----------LIDND-------------------------------------------S
EVV-------------RT--------------------------LGL-------------
---------------------------------------------HGTRM---NTDYVES
YNQIWNHIASDVSPSLAH-----VDVE---------------------------------
------------------DGTL--------KPA---------------------------
-------------------------------FWSNTQMKH-----------VKPTFDDA-
------------LIEGEVPLT--------------------VT----------GQNI---
----------------PVVYDNPTYLSPI-IRNIEDYNN-------PSPESDNL------
--------------------------------------------------YNG-QG----
---------------------------GGMRTRVVGNNH--------NSAFDPNGT----
-------------------------------------LFA-E-------LQ--------N
SGV------TVSLANIKL-ARETAAWARLRTEFQG------VSEDWMMDQLLAGI-----
---RVRD-ERLRQPIELDIAETTVGMSERY---------------ATDHGNLQESVVDGQ
TTM--------------------------------------TLECGIPSTTCGGVFMIVA
QAL-PEQLYER-QRDAYNYA--------LTVED-VPNRTADELD------------PQPV
DLC----LNGEVDES--------------SSDQDGLFG-------YRPLNAKWVKRHVSV
GGKYYRESPTDPWTEDRNRLWTPE-------------------------------VADP-
---------------KLGPDF-------YIS-SE------LSH-----DVFL--------
-NS--------TED------------------PFEWWVSGIAQLEGLTYFGP--------
-----------------------------------------ALREG--LDDYEQVMKHVD
---------------------------------IDRLDGDGTDTAP--------------
------------------------------------------------------------
---------------------
>CGM_251_AXL156311
----------------------MANPTQKQHGNMLA--PTQV----WEENVRRTPLAHTR
FRRGVNISAVTSA---FGGKFVPLKAIGLLREDGVLNSNVRVNVQMDETV-KMLLNPVRV
SAMAYFIPKLALPRFKD---------MGNID----------RSYAGE--PEVDGN-----
-------------------------------------VTP-----WFEP-----------
-----------ELATDL-ST---------------------------------------V
EFY-------------KT--------------------------LGL-------------
---------------------------------------------HKNALGASNNEYLQS
YNVLWNFIAAQRSSSLAP-----RGNL---------------------------------
------------------DSDL--------APA---------------------------
-------------------------------FWEHTQMKH-----------VKPTFDDA-
------------LLEGTIPLT--------------------VV----------NSEI---
----------------EI-------------NNLWR---------SNVGSSGA-------
---------------------------------------------------AG-NA----
---------------------------TGSSPNNAGETKSMSE----MAALLRTGVDN--
-------------------------------------ISA-E-------LQ--------A
DSV------VVSLANIDL-ARETAAWSRMRTQYQG------ISEDWMIDQLMAGI-----
---RLRD-ETLRHPILIDHANTSIGMSQRY---------------ATDGANLQTSVVDGR
TTL--------------------------------------DLRLRVPQTTCGGVVMICA
QAL-PEQLYER-QKDYYMAA--------MDVDD-LPDRTADELD------------PQPV
VMV----RNEEVDES--------------HSAPGDLFG-------YAPLNHQWNMQAPNL
GGRYYRPDPSAPWTEDRNRVWTPE-------------------------------ITDP-
---------------ALGPDF-------YLS-TS------LPH-----DVFA--------
-TS--------SVE------------------PFEFWTNGVVGVEGLTYFGP--------
-----------------------------------------ALRES--QDDYDKVLSQVD
---------------------------------ASRLTGDGTDVPG------------QA
DEPQTT------------------------------------------------------
---------------------
>CGM_252_AXL156351
--------------------------MQKQHSTSVR--PTQI----WPENYKRGAVQHNR
TRRHDYVSAITSS---FGGKFVPLSIVPLLREDGVLNSTLSINLQMAETA-DMLLNPVRV
SAMAYLVPKLALDRFKD---------MGTID----------RSYASE--PEIDGS-----
-------------------------------------VVP-----WFET-----------
-----------AVASD--DI---------------------------------------H
EIH-------------RT--------------------------LGL-------------
---------------------------------------------HVPGGQTYNTDYVES
FNAVWNYIALQRSSSLEK-----RDRL---------------------------------
------------------ASSL--------PPA---------------------------
-------------------------------FWEHTQMRH-----------VVPTFDAA-
------------MVEGNIPIT--------------------FV----------SGSD---
----------------EL--------------DIFRRSNAQAWKVMTAGTDNE-------
---------------------------------------------------QG-NG----
---------------------------ELTSASSVGQLRVPAAGGTTDSSLDPMGG----
-------------------------------------LYA-K-------LA--------A
EGV------QISLANIEQ-ARETRAWSELRAQYQG------ISEDWMIDQLLAGI-----
---RLND-EVLKQPILLDHADTVVGMSERY---------------ATDGDNLAKSVADGR
TSL--------------------------------------SLKLRAPALQTGGCVVICG
QVL-PEMIYER-QRDYYFRA--------ETVDE-LPNRTADELD------------PQPV
ETI----KNGEVDES--------------HAMQDDLFG-------YAPLNHRWMRRAPKV
GGKYFRSNPTDPWDENRNRIWSTE-------------------------------VENP-
---------------TLGPDF-------YLS-ST------LSH-----EVFA--------
-DS--------NTD------------------PFEWWVTGDVGIEGLTYFGA--------
-----------------------------------------TLREA--LGDYEAIEAQVP
---------------------------------TERLKGDGTDEG---------------
------------------------------------------------------------
---------------------
>Gokusho_BGHX01000135
--------------------------MSKFGRRVP---SNSQS--QHNFSVIP-SANIQR
SVFNRSSGYKTSF---DAGYLIPVFLDEALPGDTFHL-KTSILARLSTPV-VPFMDNLRL
DIQYFSVPYRLVW----------------------------DHWQQFNGEQKNPG-----
--------------------------------DSTDYLIP-----QIKA-----------
--------------------------------------PSGGFPV--------------G
SLA-------------DY--------------------------FGV-------------
-----------PTGVE---------------------------------GISVSALPFRA
YNLIYNEWYRDENLVNSA----------------PL------------------------
---------PL---GDEEETGLANFP----------------------------------
---------------------------LRKRAKRHDYFTS-----------ALPWPQKGE
GV--------------EIS----------------------LGQP---------------
----------------PAYELSFPS------------------YGDGLPFRF--------
-------------------------------------------------VNLGDSDN---
----------------------------------P---------F--------NSSLNWT
RRKVPGVSPAQYTSG---LNVDYPGPP---DTSETYVAAGFDSSRPPVSLNK-------S
GGEVVD---NLTINSLRQ-AFQLQRLLERD-ARGGT-----RYIEIIRSHF--GV-----
---ISPD-ARVQRPEYLGSGTFDINVNPVL---------------QNSATTDT-T-----
----------------------PQGNLAAYGVAGGVNRGF-SHSF-----VEHCFVIGLV
SVR-ADLTYQQ-GIPRMFSR--------LTRFD-FYWPALAHLG------------EQAI
LN-----KEIYAQG---------------GDKDDEVFG-------YQERYAEYRYRPSQI
TGKLRSTDPQ------SLDVWHLSQRF----------------------------DSLP-
---------------ALNQEFI------EENPP-------MS------RVLA--------
-VQ--------DEPQ--------------------FIMDAFFDLK---------------
------------------------------------------CVRPMPVYSVPGLIDHF-
------------------------------------------------------------
------------------------------------------------------------
---------------------
>Gokusho_CAJTTP010000085
--------------------------MSKFGRKVP---SNAKS--QHNFSVIP-SANIQR
SVFNRSSGYKTTF---DAGYLIPVFLDEALPGDTFHL-KTSVLARLSTPV-VPFMDNLRL
DIQYFSVPYRLVW----------------------------DNWQKFNGEQKNPG-----
--------------------------------DSTDYLIP-----QITA-----------
--------------------------------------PAGGFPV--------------G
SLA-------------DY--------------------------FGV-------------
-----------PTGVE---------------------------------GISVSALPFRA
YNLIYNEWYRDENLINSA----------------PL------------------------
---------PL---GDETETGLANFP----------------------------------
---------------------------LRKRAKRHDYFTS-----------ALPWPQKGE
GV--------------EIG----------------------LGVP---------------
----------------PSYSLNYPE------------------YTDGLAFFT--------
-------------------------------------------------QSYGAGG----
----------------------------------PTVAG---TGYITRSGVDPNGDTG--
----------LYLSGGSQNGINWPESP---VQGRYDVISGFHPGKPPVTLEK-------T
GGEVVD---NLTINSLRQ-AFQLQRLLERD-ARGGT-----RYIEIIRSHF--GV-----
---ISPD-ARVQRPEYLGSGSFDININPVL---------------QNSATTDA-S-----
----------------------PQGNLAAYGVSGGVNRGF-SHSF-----VEHCFVIGLV
SVR-ADLTYQQ-GIPRMFSR--------QTRFD-FYWPALAHLG------------EQAI
LN-----KEIYAQG---------------NDQDDDVFG-------YQERYAEYRYRPSQI
TGKLRSTDPQ------SLDVWHLAQRF----------------------------DSLP-
---------------ALNQEFI------EENPP-------MS------RVLA--------
-VQ--------DEPQ--------------------FILDAFFDLK---------------
------------------------------------------CVRPMPVYSVPGLIDHF-
------------------------------------------------------------
------------------------------------------------------------
---------------------
>Gokusho_FOXE01000003
--------------------------MNR----------NTQ----THFALNPTRIDMSR
STFDRSSSLKTSF---NVGDLVPFFIDEVLPGDTFKV-KTSKVVRMPALL-TPIMDNIYL
DTYYFFVPNRLTW----------------------------NHWKEFNGENTESA-----
---------------W---------------IPKTEYEIP-----QLTA-----------
--------------------------------------PDGGWQV--------------G
TIA-------------DY--------------------------FGL-------------
-----------PTGVS---------------------------------GISVSSLPFRA
YALIVNEWFRDQNLQD------------------PLVI----------PLD---------
------------------DATVEG------VNSATFVTDVAKGGK---------------
---------------------------PFICAKYHDYFTS-----------ALPAPQKGP
DV--------------TIP----------------------VS---------AGANL---
----------------PVVGNGFNL------------ALAGSSSSTGSTIRVG---G---
---I---------GSLLNSESGGS-------------------------ALYGTSASAPA
--------------------------YGLNVGSAP-----------------PSGTGALR
GMY------------------GVP---------TKEQLGD-D-------LSKSGLIAIND
GAVS-----MATINQLRL-AFQIQKMYERD-ARGGT-----RYIEILKSHF--GV-----
---TSPD-ARLQRPEYLGGNRVPININQVV---------------QSSATESNST-----
----------------------PQGNVAGYSLTTDSHYDF-TKSF-----TEHGFVIGLM
VAR-YDHTYQQ-GIDRMWSR--------KDRFD-YYWPVFANIG------------EQAI
KN-----KEIYAQG---------------TAKDDEVFG-------YQEAWADYRYKPNRI
TGMMRSAYAQ------SLDVWHLADDY----------------------------SALP-
---------------SLSDSWI------REDKTN------VD------RVLS--------
-VA--------SSATNQ------------------LFADVFVANR---------------
------------------------------------------TTRPMPMYSIPGLIDHH-
------------------------------------------------------------
------------------------------------------------------------
---------------------
>Gokusho_FR888562
--------------------------MTNILMR------NKA---NSYISRVP-QIRKQR
SIFPVNFSRKQTQ---VASYLVPIFYQEVLPGDTWQI-NLQSFIRLETQL-TSPIDNLWV
KTYFFFDPHRLQW----------------------------ENFPKQHGERKNPN-----
--------------------------------DTIDYLTP-----TITYP----------
----------------------------------------DGIEY--------------K
SLA-------------DY--------------------------LGRTRCGI--------
------------------------------------------------KNTKMTSLGHRM
YNRIYNAYFRSERLQD------------------SL---------FENDTDEDDR-----
---------PE-------NYKLVKI-----------------------------------
-------------------------------GKDRDYFTN-----------CLPDLQLGE
QV--------------QIP----------------------LG-----------TRA---
----------------PILGAYKSAS----------------------------------
-------------------------------------------------NAEGTENVGTL
NNIYDNQ------------------YQMQSLYMTKSFVNNN--------QIVYSGQEGLY
A----------------------------------------D-------LS--------Q
AV-------SATISAMRL-AIDTQEILERD-NRNGT-----RYTEQLEGRY--GC-----
---LNPD-LLMYRPQYLGGTSSPLFTTPVV---------------QTSGTGSTGQA----
---------------------TPQGNIAGFGTNADRGEVV-RASF-----GEFGAIMGLA
VIK-AIPEYQQ-GMGKCWNR--------MERYD-YYYPEFNGLS------------DQAV
TN-----SEIFYQA---------------NEQDDEVFG-------YIPRYDDYRTFINEI
CGELRSEYQY------TQDIWHYGEKF----------------------------ETLP-
---------------KLNDDFI------QDKTNE-----IVK------RTIA--------
-VQ-------NDENGDA----------------EQFLCDFQFTGS---------------
------------------------------------------VTRGMPSHAIPQTGGRIL
------------------------------------------------------------
------------------------------------------------------------
---------------------
>Gokusho_JADBNW010000027
-------------------------IM------------NSVS-N-HKFSLIP-RANIQR
SIFDRSHNRKMTF---NADYLVPIFVDEVLPGDSFKL-DFDLFCRMTSPLTTPVMDNLYL
DTFWFFVPNRLVW----------------------------ENWQKFCGEQENPG-----
--------------------------------DSTDFVMPK---ITFSA-----------
----------------------------------------SGTGILPLDDDHTDL----S
ALA-------------NC--------------------------FGLPVFA-----SAAD
KV------SGAPTQTG---------------------------------EVKVNALPFRA
YNLIYNDWFRDQNLIESA----------------PV------------------------
---------------YKGDADFPA--L-TDSAAVDYS-----------------------
---------------------------VRKRAKRHDYFTS-----------SLPWPQKGP
GV--------------ELP----------------------LG-----------GLA---
----------------PVSLYNLTGTT----------ASVDNLTDKALDFINAPSI----
----QTAA-----WYGFNNGDTNAQM--------------VRSN----------------
----------------------------------------------------QTGAWDSA
E---------------------------------NKIIAA-D-------LS--------A
AT-------AATINSLRT-AFQLQRLYEAD-ARGGT-----RYTEILRSHF--SV-----
---VSPD-ARLQRPEYLGGSSQPFIINPVS---------------QTSATTDV-T-----
----------------------PQGNLAAIGMTGSSRRGF-RKSF-----VEHGYIIGLA
NVR-CDINYQQ-GIRRMWSR--------NTRFD-FYWPTLAHLG------------EQAV
LN-----KEIFVQGDGVLQ------DGEV--VDNRVFG-------YQERWAEYRYFPNEI
CGKMNSVSKT------NFDIWHLAQYF----------------------------KTAP-
---------------ALNQDFI------ESSTP-------ME------RVQA--------
-VT--------GEPD--------------------FLLDINFRCF---------------
------------------------------------------AARPMPTYSVPGLIDHF-
------------------------------------------------------------
------------------------------------------------------------
---------------------
>Gokusho_JAFJVT010000082
--------------------------MSKFGRKVP---SNAQS--QHNFSVIP-SANIQR
SVFNRSSGYKTTF---DAGYLIPVFLDEALPGDTFHL-KTSVLARLSTPV-VPFMDNLRL
DIQYFSVPYRLVW----------------------------DHWQNFNGEQKNPG-----
--------------------------------DSTDYLIP-----QIKA-----------
--------------------------------------PSGGFPV--------------G
SLA-------------DY--------------------------FGV-------------
-----------PTGVE---------------------------------GISVSALPFRA
YNLIYNEWYRDENLINSA----------------PL------------------------
---------PL---GDEEETGLANFP----------------------------------
---------------------------LRKRAKRHDYFTS-----------ALPWPQKGE
GV--------------EIA----------------------LGTP---------------
----------------PAYSLEYPS------------------YPDGLGF----------
-------------------------------------------------KAYGFSGNGFI
------------------------------GLSDP---------YKLVMGTQSNSAYEGI
EAS------QMYLSKGRDGNWRFPPVSIGDEGALSYAVAGFDERNPPVKLKQ-------S
GGEVVD---NLTINSLRQ-AFQLQRLLERD-ARGGT-----RYIEIIRSHF--GV-----
---ISPD-ARVQRPEYLGSGTFDINVNPVL---------------QNSATTDV-T-----
----------------------PQGNLAAYGVAGGVNRGF-SHSF-----VEHCFVIGIA
SVR-ADLTYQQ-GIPRMFSR--------LTRFD-FYWPALAHLG------------EQAI
LN-----KEIYAQG---------------NDQDDAVFG-------YQERYAEYRYRPSQI
TGKLRSTDPQ------SLDVWHLAQRF----------------------------DSLP-
---------------ALNQEFI------EENPP-------MK------RVLA--------
-VQ--------DEPQ--------------------FIMDAFFDLK---------------
------------------------------------------CVRPMPVYSVPGLIDHF-
------------------------------------------------------------
------------------------------------------------------------
---------------------
>Gokusho_JAGBSF010000052
--------------------------MNR----------NTE----SHFSQVP-HIDIKR
SVFDRSTQHKTTF---NAGQLIPIFCDEILPGDTFSG-HISSVVRMTTPI-HPTMDNLYA
DLYWYSVPVRILW----------------------------EHWKEFNGENNDTF-----
---------------W---------------TQETEYEIP-----QIDS-----------
--------------------------------------PVNGWDK--------------G
TIA-------------DY--------------------------LGV-------------
-----------PTKVKFQ------------------------------DDHSISHLPFRA
VVKCWNDWFRDQNLQT------------------PAFL----------DIG---------
------------------DSTTQG------SNGTDYVSDAICGGM---------------
---------------------------PLPVAKYHDYFTS-----------CLPEPQKGP
DV--------------LLP----------------------LG-----------ESA---
----------------PVVNTEFNDYK----------FSPSWYDASGNLITG--------
-------------YQRLNANAGNT------------------------------------
-------------------------------NHGP----------------SDNGAGAPA
----------------------------------YLTLKA-D-------LT--------E
AT-------AATISQLRQ-AFAVQRLYERD-ARGGT-----RYTAILKSHF--GV-----
---SSPD-GRLQRSEYLGGARVPINITQVV---------------QTSSTDSV-S-----
----------------------PQGNTAAYSLTGDISASF-TKSF-----TEHSILLCFV
CVR-NENTYQQ-GLERMWSR--------KRRFD-FYWPALANIS------------EQPV
FN-----KEIYAQG---------------TAEDDEVFG-------YQEPWAEYRYKPSRV
SGAFRSNYAQ------TLDSWHYADYY----------------------------DSLP-
---------------VFGDDFI------RASKTN------VD------RTLA--------
-VQ--------SSLEDQ------------------FIGDFYFALK---------------
------------------------------------------SVRPMPVYSVPGLIDHN-
------------------------------------------------------------
------------------------------------------------------------
---------------------
>Gokusho_JAHALG010000051
--------------------------MSKHTV------ARQGS-TYNRFAALP-QASIQR
SVFNRSHDYKTTF---DSGYLVPFFVDEVLPGDSFKL-NCSIFCRLATPI-VPFMDNLYL
ETFFFFVPNRLVW----------------------------KHWENFMGQKDNPG-----
--------------------------------DSTDYLIP-----QLVS-----------
--------------------------------------RDSGFAV--------------G
SIA-------------DY--------------------------FGI-------------
-----------PTGVK---------------------------------KLSVSSLPFRA
YHLIFNEWFRDENLQTCIG------------PWAPS--D------ASSHIDD--------
---------PI------GDWNVTN------SDGFT-------------------------
---------------------------LVRRNKYHDYFTS-----------ALPWPQKGD
AV--------------DVNF--------------------GVG-----------GAVAWN
S----------DS------------------------FGLSYRNESGANFAVVSNP----
----NKRAFISP-TLTFQSAGSGVSKI------------SVSAPTPDS-TLIGYAEE---
V-----------------------------TYKNP------------TTEHISVSSISPS
SI-------------------DLP----------YLQFVG-D-----------------T
GA-------GLTINDLRQ-AFQVQKLLERD-ARGGT-----RYTEILRSHF--GV-----
---VSPD-ARLQRPEYLGGSSTRILMNSVA---------------QTAATNDV-T-----
----------------------PQANLSAFGLFGDSFHGF-SKSF-----VEHGYIIGLV
NVR-ADLSYQQ-GVNRMWSR--------KSRLD-FYFPVLAHLG------------EQAI
LN-----KEIYAQG---------------TAADEQVFG-------YQERFAEYRYSPSVI
TGKMRSTDPQ------PLDIWHLAQKF----------------------------DNLP-
---------------TLSSQFI------QDNPP-------VS------RVVA--------
-VQ--------SEPQ--------------------FILDAWFDLK---------------
------------------------------------------CVRPMPVYSVPGLVDHF-
------------------------------------------------------------
------------------------------------------------------------
---------------------
>Gokusho_JAHEUQ010000001
--------------------------MSHYRSKHSRRRGGQPSVMTHDFSRIP-STNIPR
SVFDRSSGYKTTF---DEGLLIPFFVDEALPGDTFHL-RTSILARLTTPI-VPFMDNLKM
DYFFFSVPNRLLW----------------------------DNWQKFMGEQTNPG-----
--------------------------------DSIDYLIP-----QMKT-----------
-------------------------------------NPGAAFNV--------------G
TLA-------------DY--------------------------FGI-------------
-----------PTGVQ---------------------------------NLSVSALPFRA
YNLIYNEWFRDENLCDSA------------------------------VMD---------
--------------TSDGDSDILNYS----------------------------------
---------------------------VRRRGKRHDYFTS-----------CLPWPQKGD
GV--------------EIA----------------------LGTPT----VQADGNVGFR
-------------FHNTTTSVSTPD------------------VDSGLTFRQ--------
------------------SDSSNDGD--------------YRLHVPQQ-SLQGFDTD---
------------------------------------------------------------
----------------------------------IWQLSGFDPNN--IGLSI-------S
NA---D---ALTINSLRE-AFQLQRMLERD-ARGGT-----RYTEILRSHF--GV-----
---ISPD-ARVQRPEYLGGGSFDININPVQ---------------QTGSTDTT-S-----
----------------------PQGNLAAYGLAGGYKHGF-SHSF-----IEHCTIIGIC
CVR-ADLTYQQ-GLPRMFSR--------QTRYD-FFWPTLAHLG------------EQEV
LN-----KEIYAQGSGVK-------DGDGNVIDDQVFG-------YQERFAEYRYSPSKI
TGKMRSTVSG------TMDMWHLSQKF----------------------------DQLP-
---------------TLNQKFI------EEDPP-------VE------RVVA--------
-VQ--------DEPH--------------------FLMDVFFDLK---------------
------------------------------------------CARPMPVYSVPGYIDHF-
------------------------------------------------------------
------------------------------------------------------------
---------------------
>Gokusho_PIJS01000026
--------------------------MSKFGRKVP---SNAKS--QHNFSVIP-SANIQR
SVFNRSSGYKTTF---DAGYLIPVFLDEALPGDTFHL-KTSILARLSTPV-VPFMDNLRL
DIQYFSVPYRLVW----------------------------DHWQNFNGEQKNPG-----
--------------------------------DSTDYLIP-----QIKA-----------
--------------------------------------PAGGFPV--------------G
SLA-------------DY--------------------------FGV-------------
-----------PTGVE---------------------------------GISVNALPFRA
YNLIYNEWYRDENLINSA----------------PL------------------------
---------PL---GDEEETGLANFP----------------------------------
---------------------------LRKRAKRHDYFTS-----------ALPWPQKGE
GV--------------EIG----------------------LGVP---------------
----------------PSYSLEYPH------------------YSEGMPFFM--------
-------------------------------------------------RHYGASG----
----------------------------------PMIGPQY-SYYLARNNVNEDSSSN--
-----SFGDAVYFSSGRVNGIDFPDAE---ARGRYDVVAGFDPNRPPVLLTK-------E
GGEVVD---NLTINSLRQ-AFQLQRLLERD-ARGGT-----RYIEIIRSHF--GV-----
---ISPD-ARVQRPEYLGSGSFDININPVL---------------QNSATTDA-S-----
----------------------PQGNLAAYGVSGGVNRGF-SHSF-----VEHCFVIGLV
SVR-ADLTYQQ-GIPRMFSR--------QTRFD-FYWPALAHLG------------EQAI
LN-----KEIYAQG---------------NAKDDEVFG-------YQERYAEYRYRPSQI
TGKLRSTDPQ------SLDVWHLAQRF----------------------------DSLP-
---------------ALNQEFI------EENPP-------MK------RVLA--------
-VQ--------DEPQ--------------------FIMDAFFDLK---------------
------------------------------------------CVRPMPVYSVPGLIDHF-
------------------------------------------------------------
------------------------------------------------------------
---------------------
>Libervirinae_UDE224911
--------------------------MADTKTKEVK--VLEH----TQGKSISSMASAPK
QRRKPVYPVAGAF---YPFQLQPVLLAPTVGKETIEHFDINLNITSSTL--KSS-AGYWH
EFAVFYVPLISIT----------------------------DFYKNMAEYDDQGN-----
-------------------------------------------FAGVDE-----------
--------LARDDNPSF-S-----S----------------------------------K
NYY--------HSGGINF--------------------------IER-------------
-----------------------------------------------------------C
LKTVTSFFYRTKDKEG-------------------------------KSVAA--------
------------------SAYM--------YKGLP-------------------------
----------------------ICD--IHSSGYIQDFQTD--------------------
------------------------------------------------------------
------------------------------------------------------------
------------------------------------------------------------
------------------------------------------------------------
------------------------------------------------------------
---------EEAVEAERV-STESPQYKEWERMYASGKTE-FTFKQYM-RHF--GLTVELI
RKEEEKL-REEYPPELLGLYRSFEMPRNHF-------------DLSKGDYVNNFKFNFKH
VLC----------R--GRQ----------------------TKFL-----NHPGFFLGVM
IMR-PKVFAKD-QISSHTSY--------MTNMN-WFLPELLDSA-----------YRHGV
VK---------------------------YNKDQGPYA--------NSRDDSY-------
-------------DINFADLYRRGEQFISVPS-----------------------EKDPY
TVVKN------------SINFGKDC---YPTDAG------IG------SLYD--------
-GV-----------------------------SHPFKYEGIVRMA---------------
------------------------------------------VKSRVPRVNEDNRQDIEY
KYHD-------------------------FDPTTGECKPKSELQSQ------------VG
TTPITRTIQDS----------KKI---RLGG----------------------QG-----
---------------------
>Libervirinae_WP_0134620961
--------------------------MSENETIKKT--VRTD----NSKGIVHAFRGSAK
YRRHPKFPIRGAF---SPFQLQPVCLAPVFGGETVEKVSVNLKLVSTRL--KNSLSGFWH
EFYVFYVPLISFD----------------------------DMYLDLAKFSSDSV-----
-------------------------------------------INNVDT-----------
--------YS-ESVSSG-S-----K----------------------------------L
NYY--------HRSGINY--------------------------IKR-------------
-----------------------------------------------------------C
LKSVTETYFRPRENN--------------------------------VAVSW--------
------------------DKYT--------YRGLP-------------------------
----------------------ICH--VQSKGYIQDFLPD--------------------
------------------------------------------------------------
------------------------------------------------------------
------------------------------------------------------------
------------------------------------------------------------
------------------------------------------------------------
---------EEIEQSVEE-TAESEQYKTWEKLYAEGSTS-FSFSDYM-RYF--GFDIERI
KEEKIKL-REPYPPELLGFHRSYQMPRDHY-------------DISTGKYVSNLKFDYNH
MLC----------Y--RRK----------------------RKYL-----NHPGFVLSLM
VLR-PKVYAKD-QLGTLTSY--------MSDLN-LFQPDVLRSD-----------YHHSV
KV---------------------------FEKNKGVYS---------GRDSEY-------
-------------MIDFADLYRNGEQFVSVSD-----------------------EKDPY
NFVGN------------AVNFGKSA---YASSED------IA------SLFM--------
-DD-----------------------------GHSFHYDGLADIQ---------------
------------------------------------------FKSRVVSSDEQKRLSFDY
KYHS-------------------------LDPTTGEVKLKDATSSVNSSVAKPLVIKPFV
AKPDE---PKSAVATMLEEHEKRVYEERVRGLESEYNPIHYKPTIGCLWSFPEKGTTIIP
KGVKRKDVPGYIEKPIFRYGE
>Libervirinae_WP_0134621031
--------------------------MSENETVKKT--VRTD----NSRGIVNAFRGSAK
YRRHPKFPIRGAF---SPFQLQPVCLAPVFGGETVEKVNVNLKLVSSRL--KNSLSGFWH
EFYCFYIPLISFD----------------------------DMYLDLAKFSSDST-----
-------------------------------------------INNVDS-----------
--------YC-ESVESG-K-----K----------------------------------L
NYY--------HRSGINY--------------------------IKR-------------
-----------------------------------------------------------C
LKSVTETYFRPRENN--------------------------------VAVSW--------
------------------DKYT--------YKGLP-------------------------
----------------------ICH--VQSKGYIQDFLPD--------------------
------------------------------------------------------------
------------------------------------------------------------
------------------------------------------------------------
------------------------------------------------------------
------------------------------------------------------------
---------EEIEQSVEE-TAESEQYKTWEKLYAEGSTA-FSFSDYM-RYF--GFDIERI
KEEKVKL-REPYPPELLGFHRSYQMPRDHY-------------DISTGKYVSNLKFDYNS
MLC----------Y--RRK----------------------RKYL-----NHPGFVLSLM
VLR-PKVYAKD-QLGTFTSY--------MSDLN-LFQPDVLRSD-----------YNHSV
RI---------------------------FEKNKGVYS---------GRDSEY-------
-------------MIDFADLYRNGEQFVSVSD-----------------------EKDPY
SFVGN------------SVNFGKSA---YASSED------IA------SLFM--------
-DS-----------------------------GHSFFYDGLADIQ---------------
------------------------------------------FKSRVVSSDEQKRLSFDY
KYYS-------------------------IDPTTNEVKPKDSAT----------------
VAPIEKTITGTAGEIMLDGHEKKVYEDRLKGFDAQYDPLLYKPYAGALWAFPAKGTTVVP
KGVKRKDVPGYIEKPDFRYGE
>Libervirinae_WP_0344415661
--------------------------MSENETITKT--VRTD----NSKGIVHAFRGSAK
YRRHPKFPIRGAF---SPFQLQPVCLAPVFGGETVEKVSVNLKLVSSRL--KNSLSGFWH
EFYVFYVPLISFD----------------------------DMYLDLAKFSSDST-----
-------------------------------------------INNVEA-----------
--------YS-EAVSSG-N-----K----------------------------------L
NYY--------HRSGINY--------------------------IKR-------------
-----------------------------------------------------------C
LKSVTETYFRPRENN--------------------------------VAVAW--------
------------------DKYT--------YRGLP-------------------------
----------------------ICH--VQSKGYIQDFLPD--------------------
------------------------------------------------------------
------------------------------------------------------------
------------------------------------------------------------
------------------------------------------------------------
------------------------------------------------------------
---------EEIEQSVEE-TAESEQYKTWEKLYAEGSTS-FSFSDYM-RYY--GFDIERI
KEEKIKL-REPYPPELLGFHRSYQMPRDHY-------------DISKGNYISNLKFDYNH
MLC----------Y--RRK----------------------RKYL-----NHPGFVLSLM
VLR-PKVYAKD-QLGTLTSY--------MTDLN-LFQPDVLRSD-----------YHHSV
KV---------------------------FEKNKGVYS---------GRDSDY-------
-------------MIDFADLYRNGEQFVSVSD-----------------------EKDPY
NFVGN------------SVNFGKSA---YASSED------IA------SLFM--------
-DA-----------------------------GHSFHYDGIADIQ---------------
------------------------------------------FKSRVVSSDEQKRLSFDY
KYHS-------------------------IDPVTGEVKPKTAVE----------------
VKPQED--TRTATEIALQQHEESLL-----------------------------------
---------------------
>Libervirinae_WP_0454903871
--------------------------MADTKTKEVK--VLEH----TQGKSISSMASAPK
QRRKPVYPVAGAF---YPFQLQPVLLAPTVGKETIEYFDINLNITSSTL--KSS-AGYWH
EFAVFYVPLISIT----------------------------DFYKNMAEYDDQGN-----
-------------------------------------------FAGVDK-----------
--------LARDDTPSF-S-----S----------------------------------K
NYY--------HSGGINF--------------------------IER-------------
-----------------------------------------------------------C
LKTVTSFFYRTKDKEG-------------------------------KSVAA--------
------------------SAYM--------YKGLP-------------------------
----------------------ICD--IHSSGYIQDFQTD--------------------
------------------------------------------------------------
------------------------------------------------------------
------------------------------------------------------------
------------------------------------------------------------
------------------------------------------------------------
---------EEAVEAERV-STESPQYKEWERMYASGKTE-FTFKQYM-RHF--GLTVELI
RKEEEKL-REEYPPELLGLYRSFEMPRNHF-------------DLSKGDYVNNFKFNFKH
VLC----------R--GRQ----------------------TKFL-----NHPGFFLGVM
IMR-PKVFAKD-QISSHTSY--------MTNMN-WFLPELLDSA-----------YRHGV
VK---------------------------YNKDQGPYA--------NSRDDSY-------
-------------DINFADLYRRGEQFISVPS-----------------------EKDPY
TVVKN------------SINFGKDC---YPTDAG------IG------SLYD--------
-GV-----------------------------SHPFKYEGIVRMA---------------
------------------------------------------VKSRVPRVNEDNRQDIEY
KYHD-------------------------FDPTTGEL-----------------------
------------------------------------------------------------
---------------------
>Libervirinae_WP_0459604461
--------------------------MSENETITKT--VRTD----NSKGIVHAFRGSAK
YRRHPKFPIRGAF---SPFQLQPVCLAPVFGGETVEKVSVNLKLVSSRL--KNSLSGFWH
EFYVFYVPLISFD----------------------------DMYLDLAKFSSDST-----
-------------------------------------------INNVEA-----------
--------YS-EAVSSG-N-----K----------------------------------L
NYY--------HRSGINY--------------------------IKR-------------
-----------------------------------------------------------C
LKSVTETYFRPRENN--------------------------------VAVAW--------
------------------DKYT--------YRGLP-------------------------
----------------------ICH--VQSKGYIQDFLPD--------------------
------------------------------------------------------------
------------------------------------------------------------
------------------------------------------------------------
------------------------------------------------------------
------------------------------------------------------------
---------EEIEQSVEE-TAESEQYKTWEKLYAEGSTS-FSFSDYM-RYY--GFDIERI
KEEKIKL-REPYPPELLGFHRSYQMPRDHY-------------DISKGNYISNLKFDYNH
MLC----------Y--RRK----------------------RKYL-----NHPGFVLSLM
VLR-PKVYAKD-QLGTLTSY--------MTDLN-LFQPDVLRSD-----------YHHSV
KV---------------------------FEKNKGVYS---------GRDSDY-------
-------------MIDFADLYRNGEQFVSVSD-----------------------EKDPY
NFVGN------------SVNFGKSA---YASSED------IA------SLFM--------
-DA-----------------------------GHSFHYDGIADIQ---------------
------------------------------------------FKSRVVSSDEQKRLSFDY
KYHS-------------------------IDPVTGEVKPKTAVE----------------
VKPQED--TRTATEIALQQHEERVYNERCRGLDSPYNPIFYKPTVGCLYSFPAHGTTIIP
KGIKRKDVPSVIKNPIFIYGE
>Libervirinae_WP_1038475211
--------------------------MPENETIKKT--VRTD----NSKGIVHAFRGSAK
YRRHPKFPIRGAF---SPFQLQPVCLAPVFGGETVEKVSVNLKLVSSRL--KNSLSGFWH
EFYVFYVPLISFD----------------------------DMYLDLAKFSSDST-----
-------------------------------------------INNVDA-----------
--------YS-EAVSSG-D-----K----------------------------------L
NYY--------HRSGINY--------------------------IKR-------------
-----------------------------------------------------------C
LKSVTETYFRPRENN--------------------------------VAVSW--------
------------------DKYT--------YRGLP-------------------------
----------------------ICH--VQSKGYIQDFLPD--------------------
------------------------------------------------------------
------------------------------------------------------------
------------------------------------------------------------
------------------------------------------------------------
------------------------------------------------------------
---------EEIEQSVEE-TAESEQYKTWEKLYAEGSTS-FSFSDYM-RYY--GFDIERI
KEEKIKL-REPYPPELLGFHRSYQMPRDHY-------------DISKGNYVSNLKFDYNH
MLC----------Y--RRK----------------------RKYL-----NHPGFVLSLM
VLR-PKVYAKD-QLGTLTSY--------MTDLN-LFQPDVLRSD-----------YHHSV
KV---------------------------FEKNKGVYS---------GRDAEY-------
-------------MIDFADLYRNGEQFVSVSD-----------------------EKDPY
NFVGN------------SVNFGKSA---YASSED------IA------SLFM--------
-DA-----------------------------GHSFHYDGLADIQ---------------
------------------------------------------FKSRVASSDEQKRLSFDY
KYHS-------------------------IDPVTGEVKPKDLAS----------------
NPPKED--SRTATEIALQGHEERVYNERCRGVESSYNPIFYKPTVGCLYSFPAHGTTIIP
KGIKRKDVPSCIGNPIFRYGE
>Libervirinae_WP_2405359911
--------------------------MPENETITKT--VRTD----NSKGIVHAFRGSAK
YRRHPKFPIRGAF---SPFQLQPVCLAPVFGGETVEKVSVNLKLVSTRL--KNSLSGFWH
EFYVFYIPLISFD----------------------------DMYLDLAKFSSDST-----
-------------------------------------------INNVEA-----------
--------YS-EAVSSG-D-----K----------------------------------L
NYY--------HRSGINY--------------------------IKR-------------
-----------------------------------------------------------C
LKSVTETYFRPRENN--------------------------------VAVSW--------
------------------DKYT--------YRGLP-------------------------
----------------------ICH--VQSKGYIQDFLPD--------------------
------------------------------------------------------------
------------------------------------------------------------
------------------------------------------------------------
------------------------------------------------------------
------------------------------------------------------------
---------EEIEQSVEE-TAESEQYKTWEKLYAEGSTS-FSFSDYM-RYY--GFDIERI
KEEKIKL-REPYPPELLGFHRSYQMPRDHY-------------DISKGNYISNLKFDYNH
MLC----------Y--RRK----------------------RKYL-----NHPGFVLSLM
VLR-PKVYAKD-QLGTFTSY--------MTDLN-LFQPDVLRSD-----------YHHSV
KV---------------------------FEKNKGVYS---------GRDAEY-------
-------------MIDFADLYRNGEQFVSVSD-----------------------EKDPY
NFVGN------------AVNFGKSA---YASSED------IA------SLFM--------
-DA-----------------------------GHSFHYDGLADIQ---------------
------------------------------------------FKSRVASSDEQKRLSFDY
K-----------------------------------------------------------
------------------------------------------------------------
---------------------
>GroupD_YP_0091604121
---------------------------------------------------------MKR
SKFSLSHYKLLTC---KMGQLVPVTWYEALPGDTIQQ-ATSALIRCAPLV-TPVMHPVSV
RFHHWFVPNRIIW----------------------------TNWENFITGGANGL-----
----------------------------------DTTAHP-----ALSI-----------
----------------------------------------SNVTV--------------S
GLM-------------DH--------------------------LGW-------------
-----------PTS-------------------------------GLSGAVLANALPARA
YALIFNEFYRDQDLQT------------------PV------------------------
------------------ALSL--------GDGTDSTTSVS-------------------
---------------------------IQNINWEKDYLTS-----------ARPWEQKGP
AV--------------SVP----------------------VG-----------GLA---
----------------PITGLGFQDGTATA-------AQANVRETSGTTVS---------
-------------------------------------------------YTMGTTG----
------------------------------------------------VIAKTSGAASPT
GA------------------------------SNYAQIFA-N-------LA--------G
AT-------GVDINVVRH-AFAMQRWQEAR-ARYGS-----RYVEYL-RYL--GV-----
---HSSD-ARLQRPEYLGGGKNTIQFSEVL---------------QTAPTTAGTA-----
------------------GGLGGIGQFGGHGITAMRSNRY-RRFF-----EEHGIVMTLM
SVR-PKTMYSQ-RMGRAWWRGQTINGMVGTKED-YWQRELQHIG------------QQQI
AG-----------------------YEADASVGNVVFG-------YQDRYDEYRRFESSV
AGQFRNS---------TLDSWHLSREF----------------------------GSAP-
---------------ALNSTFT------SCVPST--------------RIFA--------
-----------DTVDDN------------------LYVMVNHSIQ---------------
------------------------------------------ARRLVSKEGTSMTF----
------------------------------------------------------------
------------------------------------------------------------
---------------------
>GroupD_YP_0069082261
---------------------------------------------------------MKR
TKHSLSHYLLSTF---DMGQLVPVGHFEVLPGDSIRM-STSSLLRVSPLL-TPVMHPVQV
RIHHWFVPFRVLW----------------------------PEWEDFITGAD--------
----------------------------------PEAELPL-MGPTTNA-----------
-----------------------------------------------------------L
SLA-------------DY--------------------------FGLP------------
-----------PGGMA---------------------------------SQEVVAWPWMA
YNLIWNEFYRDQDLQT------------------PV------------DND---------
---------P--------TTAI--------NNG---------------------------
---------------------------VLNVAWEKDYFTA-----------ARPWTQKGP
EV--------------TLP----------------------LG-----------GTA---
----------------PVQPSSGLPPT---------------------------------
-------------------------------------------------FLLGTSTPQAL
AYANAQQG-------------------VDWEGPTP----------------GSSGSATWA
----------------------------------DPRLEA-D-------LS--------A
AT-------AVGVNDVRL-AFALQRYQEAR-AQYGS-----RYTEYL-RYL--GV-----
---RSSD-ARLQRPEYLGGGKSTIAFSEVL---------------RTGNSDDEVT-----
--------------------EGVVGEMKGHGISAVRTRRW-VRFF-----EEHGIVMALA
SIR-PRSMYES-GTARSWHR--------KTKED-YWQRELEQIG------------QQEV
YR-----KEVYAQGG----------------SLDTVFG-------YQDRYAEYRHHQSYV
TGEFRD----------VLNDWHLARIF----------------------------GSAP-
---------------ALNSDFV------TCVPSK--------------RIHA--------
-AQ----------------------------ENNTIWSMFSHSIQ---------------
------------------------------------------ARRMVGKRTIGRIF----
------------------------------------------------------------
------------------------------------------------------------
---------------------
>Parabacteroidetes_AKI269571
----------------------------------------MA----NIFNSVK-LKRPRR
NVFNLSYENKLTA---NAGELVPIMCKPVVPGDKFRV-NTEMLVRLAPLV-APMMHRVDV
FTHYFFVPNRLLW----------------------------NQWEDFITKGVDGT-----
----------------------------------DTPVFP-----KIAL-----------
-----------RPDWVNPTSAAVL------------------LDD--------------G
SLW-------------DY--------------------------LGL-------------
-----------PTIGGFNNVAFPNRSPNSVMPPV-GYQ--------------VSALPFRA
YQLIYNEYYRDQNLTK------------------PI------------EFS---------
---------------------L--------NSGIVL------------------------
---------------SADEVTRLLT--LRRRTWEKDYFTS-----------ALPWVQRGP
EV--------------TVP----------------------IQ-----------GSGG--
--------------NLDVTLK---------------------------------------
-----------------NDAHADT----------------YR-----M-PGTSNRPAGAM
QLVG----GALIAGGTD------------GAYLEP------------------D-N----
---------------------------------------F-Q-------VN--------V
DEL------GVSINDLRT-SNALQRWFERN-ARSGS-----RYIEQILSHF--GV-----
---RSSD-ARLQRPQFLGGGRTPISVSEVL---------------QTSATDST-S-----
----------------------PQANMAGHGISAGVNHGF-KRYF-----EEHGYIIGIM
SIR-PRTGYQQ-GVPKDFRK--------FDNMD-FYFPEFAHLG------------EQEI
KN-----EEVYLQQ-TPA-------------SNNGTFG-------YTPRYAEYKYSMNEV
HGDFRG----------NMAFWHLNRIF----------------------------SESP-
---------------NLNTTFV------ECNPS--------N------RVFA--------
-TA--------ETSDDK------------------YWIQLYQDVK---------------
------------------------------------------ALRLMPKYGTPML-----
------------------------------------------------------------
------------------------------------------------------------
---------------------
>Parabacteroidetes_AKI269631
----------------------------------------MA----NIFNSIR-MKRPRR
NAFNLSYESKLTL---NMGELVPIMCMPVVSGDKFRV-KTESLVRLAPLV-APMMHRVNV
FTHYFFVPNRLVW----------------------------NEWEDFITKGVDGE-----
----------------------------------DMPMFP-----KIQI-----------
-----------NQDSHLVSSASLIK---------------EYFGD--------------S
SLW-------------DY--------------------------LGL-------------
-----------PTLSACGNKSYD--VVNGVKVPS-GFQ--------------VSALPFRA
YQLIYNEYYRDQNLTE------------------PI------------DFT---------
---------------------L--------GSGTTV------------------------
---------------GGDQLMALMS--LRRRAWEKDYFTS-----------ALPWLQRGP
EV--------------TVP----------------------VQ-----------GAGG--
--------------SMDVVYERQSD---S------------QKWVDSS------------
-------------GREFENGHAYD----------------IT-----M--ARANDPNSAL
MVA--------VNGGTNN----------RAPELDP------------------NGT----
---------------------------------------L-K-------VN--------V
DEM------GININDLRT-SNALQRWFERN-ARGGS-----RYIEQILSHF--GV-----
---RSSD-ARLQRPQFLGGGRMPISVSEVL---------------QTSSTDET-S-----
----------------------PQANMAGHGISAGINNGF-KHYF-----EEHGYIIGIM
SIT-PRSGYQQ-GVPRDFTK--------FDNMD-FYFPEFAHLS------------EQEI
KN-----QELFVSE-DAA-------------YNNGTFG-------YTPRYAEYKYHPSEA
HGDFRG----------NLSFWHLNRIF----------------------------EDKP-
---------------NLNTTFV------ECKPS--------N------RVFA--------
-TS--------ETEDDK------------------FWVQMYQDVK---------------
------------------------------------------ALRLMPKYGTPML-----
------------------------------------------------------------
------------------------------------------------------------
---------------------
>Pequenovirus_YP_0091269581
--------------------------M---------------------------KGTDTR
CLYDLDHWSHVSG---NIGSLQTLSAIPVVAGDSMEL-NFTSLFRLSPLR-RNLYLDAMV
DLFAFYVPYRHVYG---------------------------DTWIDFIKEGYDES-----
------------------------------------QTLG---TYTIAA-----------
-----------------------------------------------------------G
EFI-------------NC--------------------------TGA-------------
---------------------------------------------YLESQAVIPKWSIAS
YTRIWNRYFRHPTDSNEKD-----------------------------------------
------------------DDDL--------ITA--------------SSGNQIYGYNCCH
MKN----------------------------IWSTGVDSE--------------------
-----------------LTDDDH-----------------KVD-----------------
------------------------------------------------------------
------------------------------------------------------------
----------------------------------------------------VTAS----
------------------------------------------------------------
---------KVDLLEIIQ-KKARFKTERQR-EWFGQ-----RYTDILDSVW--GS-----
---NVNI-DADERPELIMRTSTWLSGYDVD---------------GTTETN---------
-----------------------IGTFSGKAFTTARLQFP-MKYF-----NEHGTIYIVA
LVRFPTIHAFE-------------RHYLFGKSE----PTYKEIAGDPNVI--RNEPPQAI
NP-----TDYI------------------ENATATDVG-------LQPYAQWYRTHPSYT
SLGFSNL---------------DGHPFL---------------------------QKIIA
-----------------NTDDAV-----YVDSND------YD------EIFQ--------
-TQ----------------------------QLQQWQSQGYVGLK---------------
------------------------------------------AKRNIPDPRKSIFAGVK-
------------------------------------------------------------
------------------------------------------------------------
---------------------
>Pequenovirus_AJK283321
--------------------------MTDT------------------------------
---SLHHQVFQLG---KLGLLQCLSSIPVVGGDRLAL-DAEFVLRLAPLR-NHMLRDLQI
DLFAFYTPYRHVYG---------------------------NDWITFMKDGPKEA-----
------------------------------------ITFPQ-RDIAVFT-----------
------------------------------------------------------------
----------------GY--------------------------LGTS------------
---------------------------------------------GLSVGTAIPTYLNVA
YNRTWNFYFRVPSDDASI-----LA-----------------------------------
------------------DADM--------LSS---------------DNERLFGKACAR
LDS----------------------------IWTTGIDTD--------------------
-----------------ITAAD--------------R---EVS-----------------
------------------------------------------------------------
------------------------------------------------------------
----------------------------------------------------TAGD----
------------------------------------------------------------
---------VLDIVALAE-QRATYEKLIKL-DWFEQ-----YYADVMQESF--GS-----
---RVSD-DTEERPELVMHRSTWLSGRDVD---------------GTGDAN---------
-----------------------LGDYSGKSVGVTRFGFP-TKRF-----PEHGILQLFS
LARFPVVHTDE-------------IHYLFKRPN----PTYLELSGDPTLY--EMQDPQDY
LA-----SDFF------------------VQGGGGSLG-------IMPFGNWYRGHPSTV
HTQYAQL---------------TGFPFN---------------------------RNIPT
-----------------TPDTAR-----YEDASE------WD------AAFR--------
-TA----------------------------ARGHYEITGDLQLN---------------
------------------------------------------GDRVIPPARTSIMAGTEI
G-----------------------------------------------------------
------------------------------------------------------------
---------------------
>Pequenovirus_AJK282491
--------------------------M------------------------------VKR
YLYSMDSYAHVAL---KMGRLQTLKTLHCVAGETWSF-QVSGITRQSPLA-RDITVDGVN
DYFAFYMPYRHAY----------------------------SNWSDFIEEGVDED-----
------------------------------------ETFT---GVSIGT-----------
-----------------------------------------------------------N
EL--------------SY--------------------------LGFP------------
-------------------------------------------EGTFTDSGTIPTRYLAM
YNRIWNWYFRVRSDTSGE-----LS-----------------------------------
------------------DTAF--------NTS---------------ANGKDYGNLCSR
LPS----------------------------QWSETMNPS--------------------
----------------NLPADST-------------K---QVD-----------------
------------------------------------------------------------
------------------------------------------------------------
----------------------------------------------------ASGN----
------------------------------------------------------------
---------EVSIIDFAK-TQGEYESRILR-SWFGN-----TYKDIIDSQF--SG-----
---NVST-DADERPTLMMHKRDFMSGRDVD---------------GTDEVT---------
-----------------------LGSFSGKSVSPVDFYVP-PFFC-----PEHGMIMLMQ
LARFPTIHENE-------------HHYLAPVVN----PTYEEIAGDPQII--ENSEPVTL
EA-----GSIF-----------------GKDTSTTDLG-------TVPHSWYYRSEPSYI
HKDFDDA---------------EGFPFLT--------------------------DQIA-
-----------------NQNDGW-----YHEGND------YD------SMFQ--------
-TR----------------------------QFGHQRTHVRIGAQ---------------
------------------------------------------KKSPVPPAIRSIYAGV--
------------------------------------------------------------
------------------------------------------------------------
---------------------
>Pequenovirus_AJK282901
---------------------------------------------------------MPR
NTYDLSHFAFNCG---QVGRLQTLACIPIVAGDSIEF-NMQGVWRQSALR-RNLTVDAHV
DNFAFFVPHRHIYG---------------------------DDWIDFIKQGIDET-----
------------------------------------VTFS---TINLGA-----------
-----------------------------------------------------------E
EI--------------DY--------------------------IASG------------
-----------------------------------------------SATGLLPLWRFAG
YNRIWNRYFRAPTDVSAE-----LT-----------------------------------
------------------DTDF--------GTG--------------DSNRKQFGQLCGR
IKT----------------------------PWTSGINAT--------------------
-----------------VDASD--------------R---EAS-----------------
------------------------------------------------------------
------------------------------------------------------------
----------------------------------------------------TAGN----
------------------------------------------------------------
---------VLDILDLER-VRARYRTEQQR-DWFNQ-----RYTDLLEDVF--GG-----
---FANA-DADERPTLIKRQHHMLSGYDVD---------------GTDAAA---------
-----------------------LGTYSGKSVGVCQLRFP-RRFF-----PEHGALWIMS
LMRYPTIHEEE-------------VHYLDKKSQ----PTYLEIAGDPQLL--EAEPPHEI
QV-----QDFF------------------KGTDSSSLG-------TVPYGQWLRYHPSHV
HRLYDAL---------------DGFTFI---------------------------SSIPS
-----------------NQDQAR-----YVRNND------YN------NVYQ--------
-TT----------------------------QLGDWQVQARVGIT---------------
------------------------------------------AHRVIPSVLQSIFAGATN
S-----------------------------------------------------------
------------------------------------------------------------
---------------------
>Pequenovirus_AJK282671
---------------------------------------------------------MER
CMYDLSHFSFMTG---RIGQLQTLTCIPVVSGDSFSV-NFQGVFRLSPLR-RNMVIDCMV
DLFAFYVPYRHVYG---------------------------DDWENFMLQGTDET-----
------------------------------------VTFG---TADFTT-----------
-----------------------------------------------------------N
AV--------------EY--------------------------LGSQ------------
-----------------------------------------------RTTGVAPLWRLAS
YNQIWNRYFRVPSDTSAI-----LS-----------------------------------
------------------NTAL--------EAG---------------VNKNKWGRYCAR
PKV----------------------------IWSTGVDTT--------------------
-----------------TDAAD--------------R---EVT-----------------
------------------------------------------------------------
------------------------------------------------------------
----------------------------------------------------VTAN----
------------------------------------------------------------
---------QLDITDLDA-VKGRYASEQRR-DWFGQ-----RYNDILKNQF--GG-----
---GAGT-DADERPTLIMRKQHFLSGYDVD---------------GTGDAT---------
-----------------------LGQYSGKSAAVCDLQIP-RKWF-----PEHGSLWIMA
LLRFPTIHEEE-------------IHYLFKKSQ----PTYDEISGDPDIW--ERKAPIEH
QV-----QDFFT-----------------ESTDTTSLG-------FMPYGQWYRYHPNVV
HNQFTEV---------------TGFSFV---------------------------SARPT
-----------------SKDTAR-----YIQDDE------YT------PTFQ--------
-TT----------------------------SLGHWQSQARVDVE---------------
------------------------------------------AVRPIPGPLKSIFAGV--
------------------------------------------------------------
------------------------------------------------------------
---------------------
>Pichovirinae_20309272478con0104
------------------------MYMANR----------------NLFGSTP-IQVPNR
SGFDLSHENMLTL---KCGQLVPVMTDLLIPGDRVSV-GSAFEIQLPPMA-TDFYGRVRF
KMEAFFVPCRLLY----------------------------GGWQKFMTSPTGNN-----
----------------------------APSASSVSSMLPYCVVPAANASVLGR------
-----------------------------------------------------------A
SLA-------------DY--------------------------LGYKGT----------
---------------------------------------------VNTRQRINNILRFMA
YHKIYDDWYRDSRIQK------------------PVFDEAVGVSAAASALDVSTL-----
---------PFR--TFSGSSTLSYGDATKFADGVD-------------------------
----------------------LFS--LRQRNWARDYFTN-----------ATPLPQAGT
GA--------------SLS--------------------FDVA-----------------
------------------------------------------------------------
------------------------------------------------------------
------------------------------------------------------------
-----------------------------------------N-----------------D
SG-------SFTIASLRA-ANSLQQWLERN-NIAGN-----RYADQIKAHF--GV-----
---MPAD-AVTQRAIYLGSSSSVIYNHSVY---------------QTNNLGDTASAAE--
----T-----PNP-------FSSVGSKYSAPIGSDKSSLVGDFSV-----TEFGYLMIIG
SIV-PDAVYGT-GINRDFFR--------LQIGD-FAFPLLQGVG------------DQPI
YK-----AELANVGID-----------GDTMAAMETFG-------YTQRFAEYKFMEDEV
HGGLCD--------GQSLSAFALKRSF----------------------------GTLP-
-------------NTSLGASFL------EIPVNY------LD------DVAA--------
-----------SSAAVA--------------SDYGAWADIFFQYR---------------
------------------------------------------KTSVLSAYTIPTLGDPHN
THIE-------------------------SIPTGGR------------------------
---------------------------RL-------------------------------
---------------------
>Pichovirinae_ASYJ01000020
MPIMDYIIRFTLF------LILIFLIQ------------FTM----SIFSKVV-SKAPKS
STFNMSYDRKFSM---NFGDLVPIHCQEIVPGDKISI-NPQHMTRLAPML-APVMHEVNV
FIHYFFVPNRILW----------------------------KNWEAFITGGQSGL-----
----------------------------------DAHMLP-----VVQN-----------
----------------LPVPK--------------------------------------S
SLG-------------DY--------------------------LGL-------------
-----------P------------LTEGRFAVGNDGVLPD-----------RVSMLPFLA
YQKIWDEYYRDENLID------------------SV------------FVDK--------
--------------NGDKRELF--------IDGINYWN----------------------
----------PSLPYE---FRQLFD--IKKRAWHHDYFTS-----------ALPFAQKGA
AV--------------KMP----------------------L-------------QM---
----------------TADLFYNP--------------------GGNT------------
-------------FVKKPDGSLSH----------------TGFRLEDG-SVPADGI-GHL
MVE------TSSTGNS------------NPVNIDN------------------SSN----
-------------------------------------LGV-D-------LK--------T
AS-------GSTINDLRR-AFKLQEWLEKN-ARAGS-----RYAESILSFF--GV-----
---KTSD-GRLQRPEFLGGNKTPILISEVL---------------QQSSTDST-T-----
----------------------PQGNMAGHGISVGKEGGF-SKFF-----EEHGYVIGLM
SVI-PKTSYSQ-GIPRHFSK--------FDKFD-YFWPQFEHIG------------EQPV
YN-----KEIF-AK-NVGD-----------YDSGGVFG-------YVPRYSEYKYSPSTI
HGDFKD----------TLYFWHLGRIFDS--------------------------SAPP-
---------------KLNRDFI------EVNKSG------LS------RIFA--------
-VE--------DNS-DK------------------FYCHLYQKIT---------------
------------------------------------------AKRKMSYFGDPSFRI---
------------------------------------------------------------
------------------------------------------------------------
---------------------
>Pichovirinae_JCVI_003
--------------------------M------------KKA----QLFNRVS-VKKERY
NTFDLTHDVKMSG---RMGELLPIMNLECIPGDNITL-GADSMVKFAPLL-APVMHRFNV
TMHYFFVPNRIIW----------------------------DGWEDFMTDVDTPP-----
----------------------------------AFPIIE-----VNSG-----------
----------------WTAAQ--------------------------------------Q
RFA-------------DY--------------------------LGI-------------
-----------P------------------PNTA-GVPTN------------VSALPFAA
YQCVYNEWYRDQNLVA------------------EV------------PYQ---------
---------------------L--------INGPN-------------------------
------------------PRTNLAV--MRLRAFEHDYFTS-----------ALPFAQKGN
AV--------------DIP----------------------LG-----------------
----------------DITLNSDW-------------------YLDGS------------
-------------VPKLENSTGGY----------------VS-----G-NVTSDNATGEI
----------NVGSDN------------DPFAYDP------------------DGS----
---------------------------------------L-E-------VT--------S
TT----------ITDLRR-AFKLQEWLELL-ARGGS-----RYIEQIKTFF--DV-----
---KSSD-QRLQRPEYITGTKQPVIISEIL---------------NTTGETAG-L-----
----------------------PQGNMSGHGVAVGTGNVG-KYYC-----EEHGFIIGIL
SVT-PNTAYQQ-GIPKHYLR--------TDKYD-FYWPQFAHIG------------EQPI
VN-----NEIY-AY-DP--------------TGDETFG-------YTPRYAEYKYMPSRV
AGEFRS----------SLDEWHAARIF----------------------------SSLP-
---------------TLSQDFI------EVDADD------FD------RIFA--------
-VT--------DGD-DN------------------LYMHVLNKVK---------------
------------------------------------------ARRQMPVFGNPML-----
------------------------------------------------------------
------------------------------------------------------------
---------------------
>Pichovirinae_MAGZ01000012
------MIRFTQF------LILIFLIL------------FTM----SIFSKVA-SKAPKS
STFNMSYDRKFSM---NFGDLVPIHCQEVVPGDKISI-NPQHMTRMAPMI-APIMHEVNV
FIHYFFVPNRITW----------------------------NNWEPFITGGESGL-----
----------------------------------DAHLLP-----QVTN-----------
----------------LPVEK--------------------------------------S
SLA-------------DY--------------------------LGL-------------
-----------P------------LTNGRFAVGEAGKLQS-----------PVSLLPFLA
YQKIWDEFYRDENLIE------------------PL------------FRNV--------
--------------PGNEQQLF--------IDGPNDF-----------------------
-----------SAPYTGRIFEQLFK--LRKRAWHHDYFTS-----------ALPFSQKGS
QV--------------KIP----------------------IF-----------PQG---
----------------EVPLHYDM--------------------GSQT------------
-------------IIKDMAGNPA----------------------PNK-DLRSDVN-GSL
-----------QDANG------------QPLSLDP------------------SKN----
-------------------------------------LKL-S-------MS--------Q
EN-------ISTVQDLRR-AFKLQEWLEKN-ARAGS-----RYAESILSFF--GV-----
---KSSD-GRLQRPEFLGGNKQPIMISEVL---------------QQSATDNT-T-----
----------------------PQGNMSGHGISVGKSGGF-SRFF-----EEHGYVIGVM
SVI-PKTSYSQ-GIPRHFSK--------NDKFD-YFWPQFEHIG------------EQPV
LN-----KEIF-AK-NTSN-----------YSSEGVFG-------YVPRYSEYKYSPSTV
HGDFKD----------DLYFWHLGRIFDP--------------------------TVPP-
---------------KLNRDFI------ECDKTA------LT------RIFA--------
-VE--------DNT-DK------------------FYCHLYQKIT---------------
------------------------------------------AKRKMSYFGDPTFRI---
------------------------------------------------------------
------------------------------------------------------------
---------------------
>Pichovirinae_Pavin_279
----------------------------------------MD----NLFNSIE-VTRPPS
NTFDLTHDVKMTG---GMGNLMPCCIAECVPGDKWNI-SGDTYLRFAPIT-APIMHSIDV
AIHYFFVPNRILW----------------------------SNWEKFIVNEPTGG-----
----------------------------------I-PTFS-----WDAN-----------
----------------IPATA--------------------------------------K
KLG-------------DY--------------------------LSV-------------
-----------P------------------PPPTGATQVQ------------INALPFAA
YQAIYNEYYRDENLVT------------------AV------------NYN---------
---------------------L--------ADGNQ-------------------------
------------------GIGTFGT--LRKRAYEHDYFTA-----------CLPFAQKGA
AV--------------DLP----------------------LG-----------------
----------------DVTLKANW--------------------NPSA------------
-------------IPKFVNAAGTS----------------IN---NLD-DVQGGTP-NRI
----------RTSGGQ------------SPIAYNP------------------NGS----
---------------------------------------L-E-------VG--------S
TT----------INDLRR-AMRLQEFLEKN-ARGGT-----RYIENIKMHF--GV-----
---QSSD-SRLQRPEYITGTKAPVVVQEIT---------------STV---KG-IE----
---------------------EPQGNPTGKATSLQSGHYG-NYSV-----EEHGYIIGIM
SIM-PKPAYQQ-GIPKSYLK--------TDVLD-FYWPSFANIG------------EQEV
LQ-----EEIY-GY-TP--------------TPNAVFG-------YIPRYAEYKYLQNRV
CGLFRT----------TLDFWHLGRIF----------------------------ANIP-
---------------TLSQSFI------EVSPAN------QT------RIFA--------
-NQ--------EDYDDN------------------IYIHVLNKMT---------------
------------------------------------------ARRPMPVFGTPML-----
------------------------------------------------------------
------------------------------------------------------------
---------------------
>Pichovirinae_Pavin_723
---------------------------------------MGQ----NLFNSIQ-LNKPKK
NVFDLTHDVKLST---NMGQLTPILTLECVPGDKFDL-SCESLIRFAPMI-APVMHRMDV
TMHYFFVPNRILW----------------------------SNWEKFITEHNSEH-----
----------------------------------VAPYMA-----YTNG-----------
---------------DYTAMQ--------------------------------------K
KFM-------------DY--------------------------IGI-------------
-----------P------------------PVPAGGVSTN------------VSALPMAA
YQCIYNEYYRDQNLQT------------------PV------------DYK---------
---------------------L--------TDGNNNT-----------------------
---------------DAGDRERLTT--LRQRAWEHDYFTA-----------SLPFAQKGA
AV--------------DIP----------------------IG-----------TID---
---------------KDVAVNFNS-------------------LEFGA------------
-------------TTVRYNSADGL----------------I--------DIGGSNA----
-----------VNADG------------TPTMIAK------------------TST----
---------------------------------------I-D-------IE--------P
TT----------INDLRR-AFKLQEWLEKN-ARGGT-----RYIENILTHF--GV-----
---RSSD-KRLQRPEYITGVKSPVVVSEVL---------------NTTGQDGG-L-----
----------------------PQGNMAGHGISVTSGKSG-SYYC-----EEHGYIIGIM
SVM-PKTAYQQ-GIPRTFLK--------TDSLD-YFWPTFANIG------------EQEV
AK-----QELY-AY-TA--------------NANDTFG-------YVPRYAEYKYMPSRV
AGEFRT----------SLNYWHLGRIF----------------------------ATEP-
---------------SLNSDFI------ECDPT--------K------RIFA--------
-VE--------DPETDV------------------LYCHVLNKIK---------------
------------------------------------------AVRPMPKYGTPMGL----
------------------------------------------------------------
------------------------------------------------------------
---------------------
>Pichovirinae_Bourget_523
--------------------------M------------ANA----NLFNSVQ-LPKVGS
NVFDLSHDVKMSF---KMGGLYPTCVMECVPGDKVKI-GTETMLRFAPLI-APVMHKVNV
TTHYFFVPNRILW----------------------------PNWEQWITGNLDVQ-----
----------------------------------A-PWFR-----L--------------
----------------FPSPAS------------------GGFHV--------------K
SLA-------------DY--------------------------LGY-------------
-----------PTL----------LTPNAIPYPEPGAQVG-------------SPFPVAA
YNKIYNEYYRDQNLQS------------------PV------------LDS---------
---------------------L--------TDGEND------------------------
------------------PFRNLAAGPVKKRAWQHDYFTS-----------CLPWAQKGD
AV--------------TIP----------------------IG-----------------
----------------DVTINYNA-------------------AAGGT------------
-------------VMRQVDGT-PY----------------IN---Q-T-DLNYSDA-GGQ
----------PRAGGV------------TGTRYNI------------------DNS----
---------------------------------------S-Q-------LS--------G
TAE------AADINSLRR-AFRLQEWLERN-ARGGT-----RYIESILAHF--GV-----
---KSSD-ARLQRPEYLGGSKGKMVISEVL---------------STA--ETT-L-----
----------------------PVGNMAGHGISVSGGNEF-KYNV-----EEHGWIIGII
SVT-PETAYQQ-GIHRSLSK--------LDRLD-YFWPTFANIG------------EQEV
LG-----KEIY-AN-GI--------------NIGETFG-------YVPRYAEYKFLNSRV
AGEMRT----------SLDYWHLGRKF----------------------------SAAP-
---------------NLNGAFI------ECDPS--------T------RIFA--------
-VE--------DAEVDN------------------IYGHIFNNIK---------------
------------------------------------------AIRKMPKYGTPNF-----
------------------------------------------------------------
------------------------------------------------------------
---------------------
>Pichovirinae_59_Coral_002
--------------------------M-------------------SIFSKVA-MPRPQT
NTFDLSHDRKFSG---KIGELMPITVMEAVPGDKFNI-KATNLTRFAPLI-TPIMHQASV
YCHFFFVPNRILW----------------------------SNWEDFISGGEDGL-----
----------------------------------ADPTFP-----TINI-----------
---------------TTPTNGYAV-----------------------------------G
ALA-------------DY--------------------------LGL-------------
-----------PTGTQIDG---------------------------------VSALPFAA
YQKIYDDYYRDENLID------------------KV------------------------
------------------DITL--------SDGTQS------------------------
----------------GADAIELGT--MRKRAWQHDYFTS-----------ALPWTQRGP
EA--------------TIP----------------------LG-----------TSA---
----------------PITWSNNTATA---------------------------------
-------------TIVRNNTSGNP----------------IAGY-----TFDGASA----
----------LYTGGSGQLIA----DLPTPVSLDF------------------DNSDHLF
A----------------------------------------D-------LA--------G
AT-------ASSINDLRR-AFRLQEWLERN-ARGGA-----RYIEIIMAHF--GV-----
---RSSD-ARLQRPEFLGGSATPITISEVL---------------QTSANNTEPT-----
----------------------PQGNMAGHGVSVGSSNYV-SYKC-----EEHGYIIGIM
SVM-PKTAYQQ-GIPKHFKK--------LDKFD-YYWPSFANIG------------EQPI
LN-----EELYHQN---------------NATDTETFG-------YTPRYAEYKYIPSTV
HGEFRD----------SLDFWHMGRIF----------------------------GSKP-
---------------TLNQDFI------ECNADD------VE------RVFA--------
-VT-------AGQEH--------------------LYVYLHNEVK---------------
------------------------------------------ATRLMPYFGTPTI-----
------------------------------------------------------------
------------------------------------------------------------
---------------------
>Stokavirinae_AKI268711
--------------------------MTL-------------------------------
----------------NMGYLYPFFVQEVLPGDRFRV-ACQIFLRFLSLI-SPVMHRVDV
YTH-FFVPNRLVW----------------------------ANWYSFVTGGESGT-----
----------------------------------SGPVMP-----QFSL-----------
----------------------------------------NNVTAG----IGTNALRT-G
SLL-------------DH--------------------------LGF-------------
-----------PVMKGTDT-----------------------YQGGLYGTNQYNALIPRA
YQLIYDQYYRDQNVETT-----------------NL------------------------
------------------TATF-------NSDGLMSVADTTV------------------
----------------------ALT--LRQRAWEKDLLTS-----------ALPFTQRGN
AV--------------TLPINVTAPT-------------TGIG-----------GNQ---
----------------PFFRNSSTG------------------AAQGA------------
-------------SINVNATGSNV---------------PVNAA-----TTTGATS----
------------------------------VYYDP------------------NGSLSA-
-----------------------------------------N------------------
---------NLTVNALRL-SVKLQEWLEIN-ARGGG-----RYIETIWSNF--GV-----
---LSSD-ARLQRAEYKGGGKSPVTISEVL---------------QTSTPSTA-T-----
------------------GGNTPLATMSGHGMSLSNVHGF-TGFF-----EEHGVVIGIL
SVL-PRTSYQQ-LMGKEWTR--------YVNTD-YYIPSFANLG------------EQAV
LN-----QEAYTSWSDNGY---------GPSAMLSTFG-------YTARYAEYKYKFTQS
TGQMRD----------TLSYWNFDRQF----------------------------PSLP-
---------------ALNTAFV------HATVRT--------------DPFA--------
-VS---------------------------GLADNLLAQILLKID---------------
------------------------------------------AIRPMPYYAIPNI-----
------------------------------------------------------------
------------------------------------------------------------
---------------------
>Stokavirinae_AKI269081
--------------------------M-------------------GLFETNQ-APRVPR
AKFDLSHDRKLTM---NMGTLIPVLNKEVLPGDVWRC-SPTVFLRFLALL-APIMHKVNV
KLEVFFCAYRLVW----------------------------PNFPDFVSGGESGT-----
----------------------------------AAPVFP-----TFNT-----------
-------------------------------------TQCN-VTNTTILQ--------DG
SLL-------------DY--------------------------LGF-------------
-----------PT------------------YPQSGTYNAA-YN-----GNTFSILHPRV
YTLIYDTWYRNQNVET------------------TVI-----------------------
------------------GTTF------G-ADGPQNAGDYPF------------------
----------------------IFS--LRSRQWERDYFTS-----------CQPSTQRGT
QV--------------VIP----------------------IS-----------STI---
------------------------------------------TSPSGNTNIP--------
-------------IVRVSGGAANT----------------VS-------HAIGSKAADGS
LMDQTSL---------------------AGVYLDP------------------NGSL---
-------------------------------------------------IA--------S
NT-------SLTVNALRA-SITLQTYKERM-QRGGG-----RYIEYLWNVF--GV-----
---ASDD-ARLQRPELIYTLREPVTVSEVL---------------TTSTGTGT-------
-------------------GQTPPGTLAGAAMSIGSGGSG-VYAA-----KEHGCIMALM
SVI-PRSAYQN-GIGPEFWR--------QVNTD-FYVPDFAHLG------------EQTV
IQ-----QNVYYDMTNAAQ----------ASNGGVVFG-------YQSRFAEYKYANDQV
SGQFKS----------TLGFWHLGRQFNS--------------------------TSVP-
---------------ALNLAFC------QCVPRK--------------DIFA--------
-VT---------------------------TDVDHIVVDIYWNIS---------------
------------------------------------------VLRPMPYFGTPSTLNAVS
------------------------------------------------------------
------------------------------------------------------------
---------------------
>Stokavirinae_AKI269141
------------------------------------------------------------
-----------------MGYLYPFFVQEVLPGDRFRV-ACQIFLRFLSLI-SPVMHRVDV
YTH-FFVPNRLVW----------------------------ANWYSFVTGGESGT-----
----------------------------------SGPVMP-----QFSL-----------
----------------------------------------NNVTAG----IGTNALRT-G
SLL-------------DH--------------------------LGF-------------
-----------PVMKGTDT-----------------------YQGGLYGTNQYNALIPRA
YQLIYDQYYRDQNVETT-----------------NL------------------------
------------------TATF-------NSDGLMSVADTTV------------------
----------------------ALT--LRQRAWEKDLLTS-----------ALPFTQRGN
AV--------------TLPINVTAPT-------------TGIG-----------GNQ---
----------------PIFRNSSTG------------------VAQGA------------
-------------SINVNATGSNV---------------PVNAA-----TTTGATS----
------------------------------VYYDP------------------NGSLSA-
-----------------------------------------N------------------
---------NLTVNALRL-SVKLQEWLEIN-ARGGG-----RYIETIWSNF--GV-----
---LSSD-ARLQRAEYKGGGKSPVTISEVL---------------QTSTPSTA-T-----
------------------GGNTPLATMSGHGMSLSNVHGF-TGFF-----EEHGVVIGIL
SVL-PRTSYQQ-LMGKEWTR--------YVNTD-YYIPSFANLG------------EQAV
LN-----QEAYTSWSDNGY---------GPSAMLSTFG-------YTARYAEYKYKFTQS
TGQMRD----------TLSYWNFDRQF----------------------------PSLP-
---------------ALNTAFV------HATVRT--------------DPFA--------
-VS---------------------------GLADNLLAQILLKID---------------
------------------------------------------AIRPMPYYAIPNI-----
------------------------------------------------------------
------------------------------------------------------------
---------------------
>Sukshmavirinae_7789_LSPY01000142-gene_4
----------------------------------------MR----SPFQTVS-TDKVRR
SVFDLSYTKKLTA---DYSWLYPVMCDECVPGDIWTI-GASSVVRFNPLV-APVMHEINI
YTHYFFVPYRLLD----------------------------PNWEAFITGGRTGD-----
----------------------------------AVVPIP-----TWPK---E-------
--------------AIEDSTWPGG----------------YNPTAL-------------P
YLW-------------DY--------------------------LGM-------------
-----------PTDI-------------EMSDYDADSI-------------KPIDYPRLA
YYFIYGHYYWDENLGYPF-AWIDPD---------TL------------KVD---------
------------------PSAI--------PTGLGR------------------------
---------------------------LMQRSWTKDYFTS-----------ALPWQQRGT
AP--------------SLP----------------------IS-----------GTL---
----------------PVSLT-AS-------------------LRVG-------------
----NATG-------------TGN----------------VVSNLQSL--TTGDVTTN-L
LSGGIMY-------------------------TGA----------------LAAGQAG--
----------------------------------QVIGSA-S-------AA--------S
AT-------TFNVSDLRL-VFQVQKWLERN-ARSGV-----RYTEFLKSHF--SV-----
---HPRD-DRLQRPEYIGGTKSPIVVSEVL---------------QTSASQSGST-----
----------------------PQANMAGHGISAGADYVG-KYKV-----TEFGLIMGLM
SIM-PVPVYED-GINRQWIK--------QTRYD-FYFPEFAHLS------------EQAI
YN-----AELRYVA--------------EQSNDAGIFG-------FQGRWDELRYKPSMV
VGKMRQSYGS-----GSYAHWHCGRHFSP--------------------------ASVP-
---------------PLNENFL------NGGFNGS---TEAK------RILA--------
-VP--------SEDA--------------------FLVNFANHLK---------------
------------------------------------------VVRPLPVRSEPGLIDHG-
------------------------------------------------------------
------------------------------------------------------------
---------------------
>Sukshmavirinae_7789_LSPY01000125-gene_2
--------------------------MTA-------------------------------
----------------DFFCLYPHFFEDCIPGDVFKL-GVSHVCRFNPLI-YPLMHEISI
YFHYFFVPYRIID----------------------------HDFEEIYTGGISGT-----
-------------------------------SSKVPPVWP-----HFSDDDIARM-----
---------TTYITPYYPGAG-------------------AGWSAIA------------P
RLW-------------DY--------------------------FGL-------------
-----------PCDIDFTA-----------------------YN-ADTIPIKPFDYPRRA
YYCILSQYFMDEDY--------------------PY------------------------
------------------NDNF--------LDAAGRFNLTAFL-----------------
---------------PGGIFANMQA--IFPRYWRKDYFTT-----------ARPWPERGV
AP--------------AFP----------------------IG-----------GNY---
----------------PITWIQGSP------------------GQTGD------------
----RSVNLQG--FVQPNNPGAGM----------------VSVGVES--TMAGQNSSPLK
NLSSVGAG-TAVPGN-------------------------------------VAGALGFT
AMQ---------------------------VQGAMSALPA-N-------LRPYV---TLS
GG-------SFDVSDLRS-TVQMQKWLERN-ARGGA-----RFTEFLRNHF--IV-----
---HPTD-ERLDRPEFIGSARSFLTISEVL---------------QTSASQSGST-----
----------------------PQANMAGHGIGISGQRIG-TYRV-----QEPGCIIGLC
SIM-PRPAYED-RLDRRFIK--------RNRFD-FPFPEFAHLS------------EQGI
FA-----AELRYNG---------------LISDQNVIG-------FQPVYEWCRSRQDEV
SGLFRQSYTQ------NLSRWHIARHFAA--------------------------GSVA-
---------------TINNAFLLPYL--DFRPPGQAGVEGLK------RGFA--------
-VP--------SQPS--------------------FLLNIRNHVT---------------
------------------------------------------AIRPLPFDGTPGYVDHY-
------------------------------------------------------------
------------------------------------------------------------
---------------------
>Sukshmavirinae_7789_LSPY01000141-gene_2
----------------------------------------MN----KAFRNVG-RVKVGR
SVFDLSYERKFSLIPQMAGKLIPIMCDEVVPGDIFKI-GNRFVLRFLPTI-APLLHEVNI
YTHYFFVPYRILW----------------------------KDWENFITGGYDGKWGQDA
-------------------------------QGNFTVAPP-----TL-------------
----------------LDTINSAA----------------QPDPGYVQA-----LLRKKG
SLF-------------DFL-------------------------YGIV------------
--------NPDPNFS----------------VPAAD---------------VPLAFPLMA
YQCIWKNYYLDENLLSNWITFFDNYGY----NVIEG------------GIQ---------
------------------ELGF--------------------------------------
----------------------------RSRCWEKDYFTS-----------ALPFQQRGI
AP--------------ALP----------------------IS-----------GQG---
----------------S-------------------------------------------
------------------AVFPSN----------------LPLTLQNDGSSLSGLGSASV
FPNGVLF-------NNSNFDQ---------QVPDP----------------LVIKKAD--
----------------------------------LDNNTV-D-------FT--------N
IA-------TFNVADIRL-AFQVQKWLERN-ARAGA-----RYTEFIKSHF--PA-----
---YPRD-DRLDRPEYIGGSKSPIITSEVL---------------QTSSTDPT-T-----
----------------------PQGNLAGHGISVDRHFIG-RYKV-----PEFGLIMGIM
SIM-PRPSYMQ-GLNRQWSR--------RTRYD-FYFPEFAHLS------------EQAI
LC-----KELYFAA--------------NAARNQELFG-------YQGRYDEMRYKPNMV
HGSMRD----------TLSYWHLSRKFT----------------------------DYP-
---------------LLNNSFV------ECNPDF-------R------RIFA--------
-VP--------GTTSDP---------------VDTMIMSYANIIK---------------
------------------------------------------AIRPMPVLAEPGLIDHY-
------------------------------------------------------------
------------------------------------------------------------
---------------------
>Sukshmavirinae_7789_LSPY01000149-gene_4
--------------------------MADY---------NRG----AQFKSVE-TPRVFR
NRLDLSHEIRATM---NLFMLYPVLVDHAITGDVWKI-GHEMVLRVNPMV-APLMHEINV
YRHDFFVPFRLLNK-------------------------GSEDFEQWLTGGSDGE-----
----------------------------------YIMDVP-----KCTF-----------
----------------VPGTHRIP-----------------------------------G
SLW-------------DF--------------------------LGF-------------
--------NVEDSSVN---------------APIMS---------------VPVAYPWRA
YNLIYNEYYRDQNLYD------------------PV------------DLE---------
------------------NVSS-SV-----LNHDTD------------------------
---------------------------IHVRAFEKDYFTS-----------MLPDQQRGP
AM--------------ALP----------------------IS-----------GNL---
----------------PINVFARE-------------------VASWSDPPQRLQF----
---RQSTGALPG-------------------------------------LYLGGSG---I
LSDSTTA-----------------------------------------------------
----------------------------------YPDVFV-N-------LA--------N
GA-------TFDVADLRF-SFQLQKFLERN-ARTGS-----RFVEFLKAHF--RS-----
---YPRD-ERLQRPEYIGGSKVPIVISEVL---------------QTSSSDST-T-----
----------------------PQGNLAGHGITAVRQFSG-SYHV-----QEPGVIMSIM
SIM-PRTMYSQ-GIDRVWMF--------NSRYD-LYFPEFQGLS------------EQPV
FR-----HELWNYG-----------------TDDPVIG-------YQGRYDEYRYKRSRI
AGLMHN----------SFRHWHLARKFY----------------------------TAP-
---------------SYNRDLI------RSNYSEQ---NDFK------RFLA--------
-VP--------SQPA--------------------FIVSIGNKLS---------------
------------------------------------------VTRPMPWRAEPGYTDHH-
------------------------------------------------------------
------------------------------------------------------------
---------------------
>Sukshmavirinae_7790_LSPZ01000286-gene_2
--------------------------M-------------TR----NIFGRTY-NPKPRR
SVFDLTYSKLTSL---LTGQVFPCMADEVVPGDTFVI-GASDVVRALPLA-TPVMHDFDI
TTHYFFVPYRLIY----------------------------PDWERFITGGIDGKYNDT-
----------------------------------GSNPLP-----RW-------------
----------------PRSGLGIA----------------NGTP---------------Y
TLW-------------DC--------------------------FGF-------------
-----------PTDIFN---------RMLTADP----------------SIMPLDFPLRA
YELVYWNYYADETLSPA--DFYDP---------ISS------------QID---------
------------------WTVYFST-----ARGAQA------------------------
---------------------------MRYVSWRKDYFTS-----------ALPWQQRGT
QP--------------AFP----------------------IS-----------GQA---
----------------TIHLPAAT-------------------TPYGNDLYPIVME----
---EPSVGFVPA---------TVN----------------VAAGSSDG--PVGDGT---I
IPSGTGR-------------------------QLG----------------IPTDTAGT-
----------------------------------VVGAFA-D-------LS--------S
IT-------TFNVADLRL-AVQIQKWMERN-ARSGV-----RYVEFLRAHF--GV-----
---HPRD-DRLQRPEYIGGSTTRLKIAEVL---------------QTSNSVSN-Y-----
----------------------PQGTMTGHGISVGGNRIG-TYHA-----TEFGLIMGML
FIR-PKAVYQD-GINRQWLR--------WSRYD-FYFPEFSHLS------------EQGI
YN-----MEIRYNALSASR-----NNLKVPAADNGIFG-------FQGRWDEYRYKPSMV
CNIMRT------NPSGNLSTWHVARHWNPANE--------------------DGASATV-
---------------SLNNAFL------TNYSDC-------A------RIFA--------
-LG--------GNYPQ-------------------WIVHHTNHLR---------------
------------------------------------------AIRPLPMSSDPGLLDHF-
------------------------------------------------------------
------------------------------------------------------------
---------------------
>Sukshmavirinae_7790_LSPZ01000292-gene_7
----------------------------------------------VSFSKVG-GVRPRR
SKFNLSHDVKLTC---DMGTLIPILMTEMMPGDKFRV-GFEVVGRIMPLI-TPILHEVNI
KVDWFFVPNRLIQ----------------------------DDWEEFISGGEDGL-----
----------------------------------YSAPMP-----KWKPSDN--------
------------------------------------------------------IYMAPQ
SLW-------------DY--------------------------FGM-------------
-----------PCPL------------NTWELPPDNSP--------W----LPSIHPLRC
YNLIWNEYYRDENLME------------------KV------------DLD---------
------------------EEVV--------------------------------------
---------------------------IRRCCWEKDYLTA-----------SLPMMQRGP
AQ--------------ALQ----------------------LT-----------GFG---
----------------SAVFDASYNF---------------PQVGAGF----AQWT----
---RNSVNVQAP-YGMRNSAGPNSYLD---------TITPLTVADPDYHDYVGTDT----
-------------------------------IRTP----------------VTNPTDAT-
------------------------------YRAWLNQNHI-D-------FS--------N
LG-------TFTATDLRF-LMQVQKWMERN-MRAGV-----RYRELIREHF--NV-----
---NFPD-YRAQRPEYVAGTVTPLVVSEVL---------------QTAPPSSA-SG----
-------------------GGTPLGMMGGHGMAVDRRFAG-SYYA-----TEFGWLCGIM
RVV-PRTTYFQ-GMPRQYLR--------NSRYD-YPWPEFMHLS------------ERPV
YK-----AEVYYKQ--------------QDSDNERVFG-------WQPMYEELRHVNSRL
AGLMRT--------DPYFKSWHLAREL----------------------------PDNV-
---------------ELNADFV------ECRPAT-------D------RILQ--------
-IP--------SQPA--------------------LVMHVANYID---------------
------------------------------------------ALRPMPALGEPGLIDHF-
------------------------------------------------------------
------------------------------------------------------------
---------------------
>Sukshmavirinae_7793_LSQA01000331-gene_3
-----------------------------------------M----SVFSRVQ-RPKVGR
SVFNLSYEKKFTC---DMGKLIPVMCDEVVPGDIFSI-GNELVIRFQPLV-APILHEINA
YVHYFFVPYRLLD----------------------------ENWEDFITGGVDGE-----
----------------------------------FSYELP-----RW-------------
----------------EPTENGL------------------------------------G
SLW-------------DY--------------------------FGF-------------
-----------PLEV----------------VPHGA---------------LPIIYPLRA
YNFIYNEYYRDE-------TFIE-----------EV------------DLD---------
------------------SEVL--------------------------------------
----------------------------QTRAWEKDYFTA-----------ALPWQQRGI
AP--------------ALP----------------------IT-----------GYA---
------------------------------------------------------------
---------------------PVG----------------IFDTLEDR------------
FKETSFY-------NSDDLPES---ALGYVRVKDD----------------TGLREAD--
----------------------------------LISRFT-N-------VD--------S
VA-------TFDVADLRL-AFQVQKWLERN-ARAGA-----RYTEFLRVHF--GV-----
---NPRD-DRLDRPEYLGGSKSPIVISEVL---------------QTSSTDTI-T-----
----------------------PQANMAGHGLTADKTFVA-KYHV-----QEFGVIMGIM
SVM-PRTVYQQ-GIDRQWLR--------ETKYD-FYFPEFAHLS------------EQAV
IN-----AELVATD--------------DEAQNRALFG-------YIGRYDEMRVKKSMV
CSGMRD----------LFSYWHLARKFDL--------------------------GDPP-
---------------ALNKEFL------ECVPR--------K------DIFA--------
-VQ--------DEHG--------------------LIVNFSNIIK---------------
------------------------------------------AVRPMPIEGTPGLIDHF-
------------------------------------------------------------
------------------------------------------------------------
---------------------
>Sukshmavirinae_7789_LSPY01000166-gene_5
------------------------------------------------------------
---------------------MPCFYEEVYPGDTFKV-QSDMLLRFNPLV-SPIMHEVNA
YLHFFFVPFRLVD----------------------------ESWESFITGGPDGT-----
----------------------------------DDTELP-----YTNM-----------
-------------------------------------------------------VHPVG
GLG-------------DC--------------------------FRW-------------
-----------PTGV----------------------------------AVDTYMYPIRG
YNLIYNEWYRDQNLQD------------------PV------------DLD---------
------------------QTEL--------------------------------------
----------------------------LNRNWEKDYFTS-----------ALPWPQRGP
AV--------------ALP----------------------LG-----------STA---
----------------PIVSTGV-------------------------------------
---------------------PTF----------------DVGTSKNI-SLAGQGTTNAG
WSAGAQA---------------------------------------------ATAAAWN-
----------------------------------NPNLAV-D-------LS--------E
AT-------SATINDLRA-SFQVQKWAERN-ARAGV-----RYVEFILSHF--GI-----
---RGSD-SRLQRPEYLGGGKSSVIFSEVL---------------QTSSTDST-T-----
----------------------PQGNLAGHGISAQRTNGF-TKSF-----EEHGMIIGLL
SIL-PRTSYQQ-GIPREYMR--------RTKFD-FMSPEFCHLG------------EQGV
LN-----GELFATG---------------TSADEGVFG-------YQGRYDELRRAHSTV
HGQFRS----------TMAYWHMGRIFT----------------------------SPP-
---------------TLNSDFV------MSNPT--------K------RIFA--------
-VP--------SEPG--------------------MEIEIGHRVE---------------
------------------------------------------AIRPLPKEAVPGLIDHF-
------------------------------------------------------------
------------------------------------------------------------
---------------------
>Sukshmavirinae_167126con0073
------------------------IILITVLIILFGG-IKLS----DPFTSIR-SLVPKR
SRRTLVDERSFDY---DIGQAIPVEFRDMVPGDNFKI-YFNVINRFKPLV-SPVMGKLDF
WAFYFFVPYRNLD----------------------------SNFERGITGGDDEDLDEEG
NP------------------------------VAFDYTFPG-IGSGFSD-----------
----------------------------------------DDVQTVKK-----------Y
SLM-------------DY--------------------------AGL-------------
-----------PVGLTSNSPI----------------------------AKMCTDYFIRA
YHSIYNEWFRDENLQRKR----------------KL-------MVTKRDFDDSIT-----
---------P--------STTV--------------------------------------
-------------------DQEEYG--IFNVAWKKDYFTS-----------ALLSQQKGI
AP--------------SLP----------------------LS-----------GQL---
----------------PV---------------------YTYYVDKGNSYGSV-------
---SNANSFD---RHDYNDEATKF--------------PDKTIFFMDK-GSNGSTSAN--
--------------------------FLSPKNFAP---------------NYVNGKGTI-
----------------------------------NSAFYV-K-------LE--------D
GT-------TFDVSELRT-VIQIQKILERA-NRTGS-----RYTEYLRSFF--SV-----
---SPKD-SRLQRPEFIGARKVPVVINEVL---------------QTSQTTDS-S-----
----------------------AQGTQAGHGISVASNYVG-KYFA-----EEYGCLVGIV
FCR-PTPLYTQ-GVNRQWFK--------KSRYD-FYLPQLCNLS------------EQGI
YA-----GELYVDN---------------TEDDTKVWG-------FQGRWNEMRAGTSLA
CGAMRD----------TYAYWNFSRHF----------------------------DSRP-
---------------ELDADFI------ECKPSE------SK------KIYA--------
-VQ--------SEPG--------------------IICQFATILD---------------
------------------------------------------AVRPITAYPEPGRMDHDM
------------------------------------------------------------
------------------------------------------------------------
---------------------
>Sukshmavirinae_167127con0067
------------------------IILITVLIILFGG-IKLS----DPFNSIR-SLVPKR
SRRTLVDERSFDY---DIGQAIPVEFRDMVPGDNFKI-YFNVINRFKPLV-SPVMGKLDF
WAFYFFVPYRNLD----------------------------PNFERGITGGDDEDLDEEG
NP------------------------------VAFDYTFPG-IGSNFSD-----------
----------------------------------------TNVQTVKK-----------Y
SLM-------------DY--------------------------AGL-------------
-----------PVGLTSNSPI----------------------------AKMCTDYFIRA
YHSIYNEWFRDENLQRKR----------------KL-------MVTKRDFDDSIT-----
---------P--------STTV--------------------------------------
-------------------DQEEYG--IFNVAWKKDYFTS-----------ALLSQQKGI
AP--------------SLP----------------------LS-----------GDL---
----------------PV------------------------YFSVGNDIPSVDTDVYAT
SYYQNGVS-----LNSPNQAATRSGVSVLAGGTGFKTYVDSRVSVPNS-GVKGDPST---
---------------------------------SS---------------SVVNG-----
--------------------------------------LV-R-------LN--------D
GT-------TFDVSELRT-VIQIQKILERA-NRTGS-----RYTEYLRSFF--SV-----
---SPKD-ARLQRPEFIGARKVPVVINEVL---------------QTSQTTDT-S-----
----------------------AQGTQAGHGISVASNYVG-KYFA-----EEYGCLVGIA
FCR-PTPLYTQ-GVNRQWLK--------KSRYD-FYLPQLCNLS------------EQGI
YA-----GELYVDN---------------TDDDTKIWG-------FQGRWNEMRAGTSLA
CGAMRD----------TYAYWNFSRHF----------------------------DSRP-
---------------ELDADFI------ECKPSE------SK------KIYA--------
-VQ--------SEPG--------------------IICHFATILD---------------
------------------------------------------AVRPITAYPEPGRMDHDM
------------------------------------------------------------
------------------------------------------------------------
---------------------
>Sukshmavirinae_CAJPNP010000015
----------------------------------------MA----RQFNRVA-GLNPGR
SVFDLSYERKLTC---DMGQLIPIVADEVVPGDVLSF-GNQIVVRFQPLI-APMLHEVNV
YVHYFFVPYRILW----------------------------DDWEDFISGGVQGD-----
----------------------------------FSAPLP-----RW-------------
----------------TVTDQEIT----------------DGATAI-------------G
SLW-------------DY--------------------------IGL-------------
-----------PVGVN-----------YKTGTPQAEN--------------APIDFPRNA
YNLIYNEYYRDENLQD------------------EI------------DLK---------
------------------NNKI--------------------------------------
----------------------------LNRCWEKDYFTS-----------SLPWQQRGT
AP--------------ALS----------------------LA-----------GDI---
----------------SIDWSDVF-------------------AKNA-------------
----PSSPKQPDLIVGQRVGFPGM----------------LYDNGENP-----------I
FNGLVGFI-----GDSHRYSQ---------GFTDG----------------M---KAF--
----------------------------------FEKAKI-D-------TT--------K
IA-------TFDVADLRL-VFQIQKWLERN-ARAGA-----RYTEFLRAHF--GV-----
---APRD-ERLQRPEYIGGMKTPCVVSEVL---------------QTSETSAT-Q-----
----------------------PTGKLAGKGISVDGQFCG-KYRA-----SEFGVVLGIM
SVM-PRTSYQQ-GINRQWLK--------QTKYD-FYFPEFANLS------------EQAV
TN-----QEIYAQA---------------TADDGKIFG-------YQGRYDELRVKQSLV
CGQMRN----------TFDYWHLGRKFD----------------------------NLP-
---------------KLNSDFV------TCKPS--------K------RIYA--------
-VQ--------NEPG--------------------LIVSVANLIK---------------
------------------------------------------AVRPLPVQAEPGLIDHN-
------------------------------------------------------------
------------------------------------------------------------
---------------------
>Sukshmavirinae_WQSF01000016
--------------------------MGG-----------------IAFQNVA-GLDPHK
TRFDWYKEKKFDC---NFGELIPIFVQEVAPNDYWHI-SNETLCRCTPLV-APVMHECSI
DTHYFFVPARILDDMNANPGGGNP-YGDPLMLGDNAPPANRFSWQLFITGGFDGM-----
----------------------------------DNQTLP-----RW-------------
----------------VPSGKNFVR---------PTDRISQNVPAPYK-----------Y
SLW-------------DY--------------------------LGL-------------
--------PVLPDGVQ------------------------------WASPLTPVDFLRRA
YNFIYNEYYRDETLED------------------PVTW---------RNEN---------
------------------------------------------------------------
---------------------------ILLRSWRKDYFTS-----------SLPFQQRGL
AP--------------AIPV--------------------NIS-----------GVLNAI
F------------DNALITSNSTTP-----------------------------------
-------------------------------------------------VALGMSTTS--
--------PYKIGGGS----------VTINTTTEPGYI------------SLVTGNNQYL
AQAL-------------------------------------NNN----VINSEG---KLS
GT-------SIDVSDLRQ-IVQLQKFLERN-ARAGA-----RLPEFILAHF--GV-----
---HMGD-ASLQRPEYIGGTKTPLVISEVL---------------QTSQSDTT-------
----------------------DQGNMSGHGISYTENHVG-TYHA-----KEHGYIIGLQ
SVM-PKPSYQQ-GINRQWLR--------KTRYD-FLVPEFVNLS------------EQEI
LQ-----GEIYIAN---------------DSTDEEIFG-------FQGVYDELRTQNSEV
CGAFRD----------TLNYWHLGRIF----------------------------DNAP-
---------------QLNADFI------HVNPLY------LT------RIFF--------
-VQ--------NEPG--------------------LLCDVSHTFY---------------
------------------------------------------AVRCLPEIAEPGLLDHH-
------------------------------------------------------------
------------------------------------------------------------
---------------------
>Sukshmavirinae_WQWU01000003
--------------------------MKR----------RRN----APFRHVG-AVRAPK
TAFNLSYEKVFTC---DMGQLIPVLCDEALPGDVWHM-SNEIVARLQPLV-APILHEINI
FTHTFFVPYRLLW----------------------------EDWEQFITGGEDGE-----
----------------------------------FVEPEP-----RW-------------
----------------EPSRYIGQ----------------HGPECAVQ-----------N
KLW-------------DF--------------------------MGL-------------
-----------PVTR-------------VSGVPGVGALGYI-YLANWTKNCSPLIYPKRA
YNLIFNEYYRDQNLQD------------------EV------------EID---------
------------------QEEI--------------------------------------
----------------------------LFRNWEKDYFTS-----------ALPWQQKGT
AP--------------SLP----------------------IS-----------GLL---
----------------DL----VY-------------------ASSG-------------
----NIAGDLKVYVNRLTNTYPPP----------------LQPDMENL-TLLGDQDGNLV
FGDNAYAP-----PNSRWWIEG---------------------------------ATT--
----------------------------------LGGIKA-D-------MS--------K
AV-------SFDISDLRN-AFQIQKWLERN-ARAGS-----RYTEFLKAHF--PA-----
---YPRD-ERLQRPEYIGGSKAPIIVSEVL---------------QTSRSDPNQT-----
----------------------PQGTMAGHGISAARTRIG-KYRV-----QEHGLIMTLM
SIM-PKASYQQ-GINRQWLR--------YDKLD-HPFIEFVNLS------------EQKV
LR-----GEIYTSS--------------IDADNTSTFG-------YQGQYDELRVKNNIV
CSEMRD----------TFAYWHIGRKFS----------------------------NPP-
---------------HLNEIFI------STKNTI------RK------DIFA--------
-VP--------SRPG--------------------FIISYGNVVT---------------
------------------------------------------AMRPIPYMSEPGLIDHN-
------------------------------------------------------------
------------------------------------------------------------
---------------------
>Sukshmavirinae_WRNR01000003
----------------------------------------MS----SVFSRVG-GLTPPL
SAFDLSYEVKTTC---DMGQLIPIMFDDVAPGDHFSIFSTSQFIRMQPMV-APVLHEINV
YNHFFFVPYRLLW----------------------------DQFEDYITGGKDGL-----
----------------------------------FTAEIP-----VWDP-----------
----------------SPGKYGI------------------------------------K
SLW-------------NY--------------------------FAL-------------
-----------PPNV----------------KPEGA---------------LPVDFLRRA
YNLIYNEYYIDRNLQQ-----------------IDI------------PLD---------
------------------NEDV--------------------------------------
----------------------------LIRSWDKDYFTS-----------ALPWQQRGS
AP--------------AMP----------------------VS-----------GLAKAA
-------------FDGPLSGILGVG-----------------RYKDGS------------
---QDDVNH----RLYLPSPYPGM------------------------------------
------------------------------VIQDP----------------VVSAAAGNI
GIV-P----------------DQP------LVDWLNDNHI-D-------FS--------T
MS-------SFDITDLRL-AFQIQKYLERN-ARIGS-----RYTEQLKGRY--GV-----
---SPTD-ERLDRPEYIGGTRQPVIVSEVL---------------QTSEDGAT-------
----------------------PQGNMAGHGISIGNQFAG-KYKV-----EEFGIIIGIM
SIM-PRPAYQD-GVNRQWLK--------YNKFE-FITPEFVNMS------------EQEI
YN-----AELCATS--------------DPVHNKDIFG-------FQGRYDQYRYRPNVV
TGDMVY----------YFRYWHLGRYFDP--------------------------LNPP-
---------------VLNQDFV------LCKPEE------TK------RIFA--------
-VP--------SEDG--------------------FLVSHANHIM---------------
------------------------------------------AYRPLPVMAEPGLMDHH-
------------------------------------------------------------
------------------------------------------------------------
---------------------
>Roodoodoo_DAZ923241
---------------------------------------------------------MQR
YKLNIKGGTYTES---NAYELVPIFRQQVVPGQTVNI-NAEVNVKSAAFN-QNVSTPALG
SMWFFYVPHRLVW----------------------------NEWTDFLAK----------
--------------------------------VDTLPTFP---TTNVDS-----------
-----------------------------------------------------------K
KFF-------------DIW---------------------QATNSG--------------
-----------------------------------------------------SALYRRA
YKQVYNEYFGSENIGQASY---S-------------------------------------
------------------------------------------------------------
-------------------------------AWYDDITAD-------SEVD--LGKTRNP
EQ---------------------------------------FA-----------SKM---
------------------------------------------------------------
------------------------------------------------------------
--------------------------QLEGTVVDPEFTV-------------VSSS----
------------------------------------------------------------
----------IPLNDFYR-QMMNARSTQRS-QMTGD-----KYVDTL-ARM--GV-----
---DASW-MIAERPEFLGTKSMLVGPQLTA---------------NTSDTN---------
-----------------------TGEEAARFQTKISCQIK-NKHF-----AEHGYIVGVA
SLR-PIISFTD-----------------RGAAD-SFTTASGGNS------------DQDW
LDSFYSADNLQTKDVV---WNLNNGW----AAPNDVVG-------YTDRFAYLKKGQWLE
G---------------NGNSWTLNVAAST-------------------------------
----------------------------------------IQT-----LIYPS-------
-VA-----MPVTTELG----------------TNEVAFTSSINLS---------------
------------------------------------------GLTPVPQRVA--------
------------------------------------------------------------
------------------------------------------------------------
---------------------
>Roodoodoo_DAZ923201
--------------------------MGVR------------------------------
----------------ALGAFM------VAPGEYTGF-KGSMRMKSGRVM-RVMMNDLSM
TIFGTYVPFRLCM--------------------------GDTEWEDFMSGETDAL-----
---------------------------------------PW-------------------
-----------------------------------------------------------G
NVA-------------AF--------------------------PGI-------------
---------------------------------------------FEGGTAWRSLLMRRA
FKLAYNHHFGDETVGSANG-----------------------------------------
------------------------------------------------------------
-------------------------------AWYDDPMAD--AVV--TEMRVRSYEQNAV
SG--------------VLTTEADQDT--------------YLA-----------------
----------------P-------------------------------------------
------------------------------------------------------------
----------------------------------------------------VAGATA--
------------------------------------------------------------
---------TISLGDMMR-AMRNSRASERR-ALAGD-----KYVDQM-KRF--GI-----
---NLGD-SLHQQPLGLGGKSVSLKPKTRDFD-YALIAAGY-SGMTTWEGETSFS-----
----L-----P------------------------------ARKF-----TEHGVVIIMG
AVRHPSFVYGL-LNRSLWFQ-----GSLQDRNG-LYDPDADEEGGSV---------SAPL
YA-----------------------------KNSAIVG----GQFHDTRFPHYLKGEHSV
GS-----------HTSIAQYWATVSTVGTPAQ-----------------------HMYP-
------V-----SAFSL-----------------------ADA-----QVFV------VA
KMT---------------------------------------------------------
------------------------------------------AVRKTPVR----------
------------------------------------------------------------
------------------------------------------------------------
---------------------
>Roodoodoo_DAZ923121
---------------------------------------------------------MKR
FEYKCHYPVFTGG---FERQLVPFFRMEVLPGETINI-DMFAKIKQATTN-RPYLGMWKY
RYAFFYVPHRQTW----------------------------DGWVDYLLTQTGNP-----
-------------------------------------------GVTISN-----------
------------------GSA--------------------------------------R
QFF-------------DA--------------------------NGA-------------
---------------------------------------------------FVNRMYRTA
YVQIFNEYYRHPTEAEYA----------------PT--------VGAE------------
------------------QTQF--------VARSG-------------------------
-------------------------------LLDYDWTNT-----------EPPNSDVNY
DV----------------------------------------------------------
------------------------------------------------------------
------------------------------------------------------------
----------------------------------------------------QSGS----
-----------------------P-----------------DFV----------------
---------QINMNELRT-ELANAGRSRAR-SFSGD-----KYVDML-ANY--GV-----
---DASW-MVADRPEVLHSGTWYQGAHDID---------------STGTGT---------
----------------------GLGERSTSEQTSVKVKVP-NKKF-----AEHGYIWGLM
YSD-PHNFNDS-KVRTFDSY--------RGPEE-VFTPETANISWK----------ETPT
TV-----------------------------MSTASFGTL-----YQFPWQKYQQGEELV
GPSIRG---------NSTENWALMHQVSA-------------------------------
-----------------ANDLLKA----------------TNE----NSIYYSP------
-TT--------QAPPDD------------TTDGMNYCIRADVKVQ---------------
------------------------------------------RFNQVPPPGYSTQLS---
------------------------------------------------------------
------------------------------------------------------------
---------------------
>Roodoodoo_DAZ923081
------------------------MVLAGKGLI------------------------MIR
YNSNVKGGTYTSG---QTYSLVPIVRHQVVPGQTINL-DAQVSLKTAALT-QNVSTPSIM
SVWFFYVPHRLTW----------------------------EDWPAYLSQ----------
--------------------------------EEGAPAFP---TTTTAS-----------
-----------------------------------------------------------D
TFF-------------DKT---------------------FAAASGV-------------
-----------------------------------------------------SPLYRRA
YKMVYNEFFGTETLETSGVKQ---------------------------------------
------------------------------------------------------------
-------------------------------AWYSDITAD-------SQVN--QYGLRNP
QQ---------------------------------------FA-----------SKL---
------------------------------------------------------------
------------------------------------------------------------
--------------------------VATDTSVDPEFTV-------------TASS----
------------------------------------------------------------
----------IPLNEFYR-QLMNARSTQRS-QMTGN-----KYVDTL-ARM--GV-----
---DASW-MIAERPEFLGTKSKMVAPQLTG---------------NTTSTD---------
-----------------------SAFETARWQCGLEVSLK-NKHF-----AEHGYIIGVA
GIR-PLVIDSG-----------------VTASD-AYVGVFDGYG-D--------------
---FYKADNLQSRDKVSE---------QMILSSGTDSA-------YTDRFAYLRSGQWQT
G-------------YITSNPWYAQSTNTT-------------------------------
----------------------------------------LAQ-----AIYP--------
-VP---ENIPFSDELGDVS----------VDTKAQAAFTTSYSIT---------------
------------------------------------------GKTPVKLSVA--------
------------------------------------------------------------
------------------------------------------------------------
---------------------
>Roodoodoo_DAZ923041
---------------------------------------------------------MQR
YNLNLRGGTYTQG---DTYTALPIFRQQVVPGQTVNI-EADVNVKTAAYL-NNLTTPCLM
SVWFFYVPHRLSW----------------------------DGWTSFISK----------
--------------------------------EEGAPAFPE--VSATDS-----------
-----------------------VA----------------------------------P
FFF---------EGNADS------------------------ITSGV-------------
---------------------------------------------------RGSPLYRRA
YKLCYNEYFGTDAGGT--------------------------------------------
------------------------------------------------------------
-------------------------------TWYTDVSDD-------SVIT--PYDTRNP
EQ---------------------------------------FS-----------SQL---
------------------------------------------------------------
------------------------------------------------------------
-------------------------RIDDAGIVDPEFSV-------------VSSS----
------------------------------------------------------------
----------IPLNEFYR-SMMNARSQQRS-QMTGN-----KYVDTL-ARM--GV-----
---DASW-MVSERPEFLGTKSKLVGPQLTA---------------NTTATE---------
-----------------------AGFETARFTCNLSVDIR-NKHF-----AEHGYIVGVA
SCR-PIVMTSG-----------------RRPND---------------FRPTLDMNPEDW
LPSFYTADNLQTKDTYNK---------FLVDAVSPDQA-------FTERFAYLKKGEWLL
G--------------SGTTRWNANNQVIQ-------------------------------
----------------------------------------ISD-----AIYPNSG-----
-------LLSFSEELG----------------GAQCAITTSHKLS---------------
------------------------------------------GKIPIGKSVA--------
------------------------------------------------------------
------------------------------------------------------------
---------------------
>Roodoodoo_DAZ923001
---------------------------------------------------------MQR
YNLNLKGGTYQES---DTYDLIPIYRQQVVPGQTVSL-DAQVNMKSTALT-KLITTPTLC
SVWFFYVPHRLVW----------------------------DDWTNFISK----------
--------------------------------EEGYSFDI---ATTFKA-----------
-----------------------------------------------------------P
FFF-------------DNY---------------------ESASSPL-------------
----------------------------------------------------MSPLYRRA
YKLVCNEYFSSKPYR---------------------------------------------
------------------------------------------------------------
-----------------------------------DVTAD-------SANN--PSRAKNP
EQ---------------------------------------FV-----------SHL---
------------------------------------------------------------
------------------------------------------------------------
--------------------------VDNDQVEDPEFPV-------------VASS----
------------------------------------------------------------
----------IPLNEFYR-AQMNARSKQRS-QMTGD-----KYVDTL-ARM--GV-----
---DASW-MIAERPEFLGTKSKLVNPVLHS---------------STESAT---------
-----------------------LGQEVSRFNCSTSVQIA-NKHF-----AEHGYIVGIA
CMR-PLVFFPD-----------------RAAPD-AEFVNQAG-S------------ANEW
IENFYSADNLQTRDAV---FDRVMG-----QNFATNTW-------SASRFAYLKRGTWLY
G---------------QGTSWVPEVTPTD-------------------------------
----------------------------------------WDD-----FVYPN-----GQ
LFD-----FFSETELG----------------GNQVAVTTAVNLK---------------
------------------------------------------GKTPVPNHVA--------
------------------------------------------------------------
------------------------------------------------------------
---------------------
>Roodoodoo_AXH774431
--------------------------MYRSQVYNES------------------------
----------------RFFRVTPIGRFDVVPGQSVDL-ETAVRLRTPNFI-NPVLSGGLA
VVATFYVPYRLLW----------------------------NGWIDFVTERIGNT-----
-------------------------------GTNLSATVP---TSAVSS-----------
-----------------------------------------------------------P
FLL-------------ER------------------------------------------
------------------------------------------------RSSQKNTFGRRA
YKLIYNQFFGDKDMG---------------------------------------------
------------------------------------------------------------
-------------------------------EYYPTITDD-------ADI-STPHGARAL
EQ---------------------------------------LL-----------SKL---
------------------------------------------------------------
------------------------------------------------------------
--------------------------VMTGSITEQTFSID------------TSGATA--
------------------------------------------------------------
---------AIPLNQFHH-ALVTARQMKRR-DMTGN-----KYVDAL-LSM--GV-----
---KLDW-RVQQAPELLALHKQEFGAQVTAAQ-----------NKQTTDTDQT-------
-----------------------LGQFSTYYDFQMKHRTG-RKFF-----AEHGVVMTVA
VLR-PHVFHET-AAGSYFQN--------MTDYDLFFWGDNVGGK----------------
----------------------------TSPTPGNLLGSVAGSSAQLPFMQWYESGQNIM
G-------------AHGPQPWVMSKD-----------------------------TAVPS
----------------------------------------IDD-----LVYPSVDR----
-VQ-------VKANVG---------------SGTQFVAYAQHQAV---------------
------------------------------------------MQTPIPKGVN--------
------------------------------------------------------------
---------------------------RI-------------------------------
---------------------
>Roodoodoo_AXH761141
--------------------------MFRQNTYNEG------------------------
----------------SYYTLCPLARQDVVPGQSVAI-DLDMVMESDAFL-QNVLNGGQA
SIYAFYTPHRLVW----------------------------DEWVDFATD----------
--------------------------------PQTSLTIP---STSVVA-----------
-----------------------------------------------------------A
SLF-------------DQ------------------------------------------
----------GPT--------------------------------------AISALPRRA
FKLIYNQYFGSEQFG---------------------------------------------
------------------------------------------------------------
-------------------------------FYYADITDD-------AAVNRLPLRTNDQ
LIGR------------IFPGAGAP----------------DVP-----------------
-------------YNVPVTG----------------------------------------
------------------------------------------------------------
----------------------------------------------------ISGSTGSG
------------------------------------------------------------
---------TIQLNDFRR-ALNSAKSIRRS-NLTGD-----KYVDAM-ARM--GV-----
---NLNW-AIQMAPELLGQTSWDFEAKETRA--------------SYTPADPA-------
----------PVG-------SSSTGRAYARYSEKRKFKTA-RKYF-----AEHGTIWVLL
AVR-PWAFQAN--------------------------------------YTG----PQSA
FQLQRS-QQFWGDNQA-----------GVQNAPVSQVGGSGAAEVFQSRFDWLLAGQNMV
G-------------DASSVPWITKVTAPT-------------------------AGVGP-
------------------------------------------------LVYP--------
-------ALAIADDAT---------------LDARFATYTRYRGM---------------
------------------------------------------GPTPVKAGVI--------
------------------------------------------------------------
------------------------------------------------------------
---------------------
>Roodoodoo_DAZ922961
---------------------------------------------------------MQR
YNLNLKGGTYTQQ---DCYRLTPIYRQQVVPGSTVNI-DAQVNLKTASFT-KLITTPCLA
SVWFFYVPHRLVW----------------------------DDWTAFISK----------
--------------------------------SEPQVSFI---GSTFKG-----------
-----------------------------------------------------------P
NYF-------------DKT---------------------KAASPSV-------------
----------------------------------------------------VSPLYRRA
YKLVYNEYFNSDKNNA--------------------------------------------
------------------------------------------------------------
----------------------------------YDITDD-------SSVTI-MGDLRNP
EQ---------------------------------------FA-----------SKM---
------------------------------------------------------------
------------------------------------------------------------
--------------------------RLEAEVIDPEFTV-------------TGST----
------------------------------------------------------------
----------IPLNEFYR-AQMNARSKQRS-QMTGD-----KYVDTL-ARM--GV-----
---DASW-MIAERPEFLGTKSKLCAPVLTA---------------STESAT---------
-----------------------LGQEVSRFNCSLSLDIK-GKHF-----AEHGYIVGVV
GLR-PLLTFTD-----------------RGSPD-MNPGYSSP-T------------DEQW
LDMFYSADNLQTKDQT---YDHLNGFG--AASAADNEA-------YLQRFGYLKNGSWLT
G---------------KGDSWVSTAVASS-------------------------------
----------------------------------------FED-----IIYPD------R
TYD-----FINTDELG----------------GDEFAATSSINMS---------------
------------------------------------------GKTPVPVRVA--------
------------------------------------------------------------
------------------------------------------------------------
---------------------
>Reekeekee_DAZ923521
--------------------------MP------------------GSNTSISRSSNPLT
GVRRPRHPGMIAG--QALRTLRPFALQPIRPGEILESVSMVGDIRHNALIDTLNAPFTHA
EVAVWFIPLHAYG----------------------------PEFTALFTTDAEDI-----
------------------------------------------------------------
------------------------------V--QR------------------------G
TFG-------------DI--------------------------EGA-------------
-----------PGDANNPD-----------------------------------------
----------------------------------PF------------------------
------------------ENRI--------TSG---------------------------
----------------------GLS--QLNRPWAGEIGDP-----TDTGSTYVPWASHGA
YIVADSF----YGLDTTLDFRDDA----------------LLG-----------------
------------------------------------------------------------
------------------------------------------------------------
---------------------------------NPPFVSDF-----------VRGATLQS
R----------------------------------------D--------------I---
---------NIGLDSISSNETSLTQLLENM-FLMTTPDR--TFPEIL-AGF--GV-----
--------D----PHRASGMPVPILTEQMMLR---APEDHYLHGQSTGVSSQNNDSDEGW
QSFRYGAAVSPDPDQGHVWNDRPFGQL----MTPVNINRKRGIRA-----NTFGMLMATS
VVY-NTQGLQQ-DYGHMFDA-----TRLLNLGH-WGDPSFGGIE------------EIDF
ITI----QDLYNREG-------------TTDATQQAFN----------------------
----------------LLNLYMHGDIF---------------------------------
----------------------------------------VDHDRNDRNVFS--------
---YRGP----DGEVVPA-----------TRLDFTTKVSTQFNIR-TDLVG---------
------------------------------------------------------------
------------------------------------------------------------
------------------------------------------------------------
---------------------
>Reekeekee_DAZ923471
--------------------------MSA----------------------------SDR
GLRNPRHTFGVQT---PNRTLMPFMMAPLRPGETLVGLRLEARSFMNQMVKYFHSVPAEV
EYCVWKVSVRQIG----------------------------EFFVDMFTSDLDDS-----
------------------------------------------------------------
----------------------------------R------------------------A
SLSV------------DPS-------------------------TGL-------------
--------KIAPAPINIQGH----------------------------------------
-----------------------QTRL-------PL------------------------
------------------------------------------------------------
------------------------Q--NRDRGWAGELAQA------DGEVTVAAQASYAP
YVSH--------AIW-HIARMCYD---------------LRLN-----------------
------------------------------------------------------------
---------------------------------------------TLNEMVDGNSGTYGT
SAVP----------------------ENASLYQFPPPLGRL-----------VRSATNSA
MGW---------------------------------------------------------
---------QVGSDQTPV-ATSLSEWASRL-SVLDNPNR--TYQEYL-KAF--GI-----
--------D----PKRIDGMPEPVLMQRRTLKPHGSPQVAY-VSAPTAASALDNS-----
----MGLRARPIPTIGGGANNVIQGDFGGLYNIGAFLDQTRGKRLFV---DEPSFLVGTV
AWW-PYDLDQR-AFANVFDA----V-YMINSGT-WGEPTGGAVD------------ERDF
LLNRALDSAITGTSGEPL---------GSAVTGQNEVG----------------------
--------QSGPFAINMLNLYLNGDNY----------------------------TTSPT
Y--------MG-----------------HMKGMG-DGVPATD------DTYG--------
-ST--------PSHAL----------------GTALRLLTYGKCS----FG---------
------------------------------------------VATDLVM-----------
------------------------------------------------------------
---------------------------R--------------------------------
---------------------
>Reekeekee_DAZ923371
---------------------------------------------------MKGSELAER
GLRNPRHTFGVMH---SSHTLMPLFIAPLRPMETMIGIRMRARSMLNRMVALPTSAPMEV
EYAVWRVPVRAAG----------------------------EFFVDMFINDPGDI-----
------------------------------------------------------------
-----------------------------------------------------------G
QIEV------------GT--------------------------MGLP------------
--------EYAPLPINQQGH----------------------------------------
-----------------------RSRT-------PL------------------------
------------------------------------------------------------
------------------------Q--SRDRPWAGELAQA------DGEVSIAPQATYAP
YVSQ--------AIW-HIARSWY-----------------NIE-----------------
------------------------------------------------------------
----------------------------------------------ATETTLGDSSEIGK
LPLPSTA-------------------DGFDYYQNPPKLGRL-----------VRSALSQA
IGV---------------------------------------------------------
---------GSHTDQSPT-GTSLTDWAMRL-SVLDNPNR--SWPEYLKAQ---GV-----
--------D----PRRIDGMPEPVIMQRRLLQPYGSPIAAF-AGGPTAVAYANGVGTNKR
DGWLAG--SDPGIQNAGTAAGGLYGNFAGYQMMAAFLDETRGKRLLI---EEPTLLIGTL
NYR-PFDFDQR-SQCHVFDA----V-YMINGGT-WGDSAGGAVD------------ERDF
LVSRAIDRSVELTTGGIA---------GSNVPAQNDFG----------------------
--------QTSPFAINFLNLYLYGDSY----------------------------CNAPK
E--------LGHHNPPLSR---------HIPGSS--------------DAYG--------
-TI---------AAAF--------------HEQENLRLNTYGDVR----FG---------
------------------------------------------VATDLVS-----------
------------------------------------------------------------
------------------------------------------------------------
---------------------
>Tainavirinae_WP_0496430021
---------------------------------------------------MYNRNQQRR
NTRRESVTKAGRF---RGGKLAPVMCVPLRESEGGYL-QQTMFYELDPIA-GRLVSPITA
ELISVFVPVQAIDALKD--------PSVDL-----------PGNTEFLRHKMLLG-----
-------------------------------------------QTPFAL-----------
-----------------------------------------EPE---------------N
DIS-------------KR--------------------------LGV-------------
----------EPRQTGLGP--------------------------------VVNEVARLG
YNCAVNYLRRRKYHKAAQ-----LGVL---------------------------------
------------------SNEV--------VPS---------------------------
-------------------------------LYSRTVLERLNGV-------LDPEDR---
-------------VDGAVDL---------------------------------SGKI---
----------------PI---------------------------TGLGVVK--------
--------------------GPG------------------GDEAKIKE-TGGSLP----
-------G-V-----T-------YAK-----KWDSD----F---SEFLLQEDPDNPGF--
-----------------------------------PGLFA-D-------LA--------R
A-AQ-----SLSLRDFYR-AEEMDKLTREMRDLVDKFP---EYGGELVARFAAGFNV---
--------DVGAQPFVIYENEVTFGQNLQR---------------ATD--GPNL------
------------------------------GKLQSSLTQTIDFAVPIPKTEMGGVIITMA
SVK-PDEALAR-MPHPILTRG-------WKARN-HVADEIQ-ID------------PQPL
YA-----ADVDSSVD--------------SANRKDVVC-------YTGINEIERNYVNYG
FSRKTDLTTV----AAKTAIWRVDVPI----------------------------SVTP-
--------------ETV------------SYPAD------IHH-----YPFA--------
-DR--------LAE------------------VCQYTIASQAIIETPRVFGP--------
-----------------------------------------RPVEELEQIETADVFGDAV
------------------------------------------------------------
------------------------------------------------------------
---------------------
>Tainavirinae_AXH761511
-----------------------------------------------------MEDMQEM
QTRREVRSIVGRS---RGGKLMPVNVVPVIGGESGML-SQSVMVELDPIA-GRLLNPVTV
EMTAVFVPLQAMEHTRW--------PSDDT-----------KSVTELIRRRLDSG-----
-------------------------------------------EDLYPL-----------
-----------------------------------------EAP---------------N
EVT-------------DR--------------------------LRI-------------
----------HPRMVAGVP--------------------------------KVSSSVRIA
HNAAVNFLRKRRYTYAAQ-----RLPG---------------------------------
------------------DITI--------SPA---------------------------
-------------------------------ILSQTVLDRMNAV-------LDPEER---
-------------VNGFVPFD--------------------LP----------TLTL---
----------------PV---------------------------EGIGVREAA------
------------G-----AIAPGY----------------NPASGSVVE-TGGDFA----
-------S-P-----E-------TKVTTSSSGSDANPVMAL---T---------AAGV--
-----------------------------------PDVNV-V-------FG--------G
Q-TS-----GISLTDMYN-AETQDKLVRYFRRVIDANP---IDGEEQILRWCYGLSM---
--------DTARNPWVIAERTISLGMDYSE---------------ATD--GVSLL-----
-----------------------------NDVARSKLMGNISFSAPVPKTELGGMIVTFL
SVK-PDEVLEG-QPHPILTEG-------VSMPN-RAADMLK-ID------------PVPV
TM-----REIDTSVP--------------SGSETSIAF-------YTGYNELKRLYVDYG
FSLHLDPADI----ENRSALWQLKIPP----------------------------SVTP-
--------------SNI------------LYPAD------LDH-----YPFA--------
-DN--------LAE------------------VARYQINSSFAAKTPLVFGP--------
-----------------------------------------TPLEAVDVVTDENLFEEE-
------------------------------------------------------------
------------------------------------------------------------
---------------------
>Tainavirinae_WP_0101395631
-----------------------------------------------------MSYQNAR
NVRREARTLVGRF---RGGKLAPVMAVPVRGNEGGFL-SQQVTYELDPIA-GRMITPITG
ELISVFVPVQAIDAIKD--------PEAAY-----------AGMTEVIREKLLSG-----
-------------------------------------------NPLFGL-----------
-----------------------------------------ENE---------------G
EIS-------------KR--------------------------CGV-------------
----------NPRSIGGVK--------------------------------KVNEMVRLG
HNAAVNFLRQRKYVKAST-----LLHS---------------------------------
------------------NTAL--------TPC---------------------------
-------------------------------LIGQTVLDRLNGV-------LDPEDR---
-------------VNGKVSL---------------------------------SGEI---
----------------PV---------------------------KGVGLATD-------
-------------------VSPN------------------GTAHSTWSLETGDTA----
-------G-------S-------AVQRVGWNSDDGSHGTGE---VSFFIAQDPAKPGS--
-----------------------------------PKIWA-D-------LG--------G
AA-------DISLTDFYN-AETQDRLTRAMRKIVDENA---EYGEEMALRWAHGLSV---
--------DTGKIPFVISEQRKVFGRSIVG---------------ATDKTGVNE------
------------------------------DVMRSDMMLQISFNVPIPRTELGGIIITFA
SIK-PDETLSS-QPHPYLSDN-------WGLDN-FVADELA-LD------------PVPV
TV-----RELFSDCD--------------AGDESTVAL-------YVGHNGLKRTYVHYG
LGRQLDPETV----ANKTAVWQLEVPM----------------------------SVTP-
--------------ESI------------LYPDD------LEH-----YPFA--------
-DQ--------LAE------------------VCTYIASSTVVMQTPTIFGP--------
-----------------------------------------TPVEELAILEDENVFGDNE
E-----------------------------------------------------------
------------------------------------------------------------
---------------------
>Tainavirinae_WP_1384244191
-------------------------------------------------MKSFARLAVAD
NLRTEERQKVGRM---ACGKIAPVMGTFVEQGEGGAL-HQEITFKLDPIP-GEMRTGIYA
EIHNVWVPVQATHALKN--------DTDEY-----------AHVAEIIRDKLVSD-----
-------------------------------------------TPLFAL-----------
-----------------------------------------EAE---------------T
EIS-------------KR--------------------------MEI-------------
----------VPIKVGGST--------------------------------YVTEEARLA
YIAAVNYLRQRIFVDAEL-----LPKT---------------------------------
------------------ETGV--------TPA---------------------------
-------------------------------LLGSTALQRMRGV-------LDPEDR---
-------------VDGYVDF---------------------------------EGEI---
----------------NI---------------------------RGIGIQNN-------
------------------KLGDNI----------------DSSGYLFHEGDGGARH----
--------------------------------------------YDYNKFAAVAGAGV--
---G----------------IEVD-------DTGRPQVKG-DM------TT--------G
H--------GLSLTDYFQ-AKYMDKLTREMRAMLDKNP---EMGEEMIARMAFGLQM---
--------ETDNVPVLLSKKTVRLNQDWRF---------------GFDGDGLDKS-----
---------------------------------QTRVMDTVRMHVPVPRTELGGVVVTLV
TVK-PDESLAR-VPHPFFTRA-------RGGIN-FLADAME-MD------------PQPV
SE-----REVYADCD--------------TADEENVVM-------HVGYNRRFRQYRDVG
YSAALDTSTV----EADTAFWQYQIPT----------------------------SVTP-
--------------TNV------------IYDED------FDQ-----PVFA--------
-DN--SP----GVQ------------------PVTYIVSSMVRMATPIPFGP--------
-----------------------------------------DPVEDMPIIDDADLFEEEE
S-----------------------------------------------------------
------------------------------------------------------------
---------------------
>Tainavirinae_WP_0080288421
----------------------------------------------------MKNYQSTR
NTRRESRTLVGRF---RGGKLFPVLATAVRGSEGGLL-SQNVTLELDPIA-GRLITPITA
EMYSVFVSVQAIDAIIS--------PENAY-----------SGMTDVIREKLLTG-----
-------------------------------------------NPLFVT-----------
-----------------------------------------EAE---------------S
DIS-------------KA--------------------------CGV-------------
----------NPRRITGVA--------------------------------RVNQAVRIA
HNAAVNFLRQRKYSKAAV-----LLHS---------------------------------
------------------NTAI--------TPA---------------------------
-------------------------------LIAQTVLDRMNGV-------LDPEDR---
-------------VNGAVALQ--------------------IP----------NMVL---
----------------PV---------------------------EGIRFTG--------
--------------------AP-------------------ATQSAVWR-----------
-------------------------QDGNWSTLDAVHTQQL---TVGFEKTGIGASMV--
-----------------------------------PHVTA-K-------LN--------G
ATAG-----AVNLVDFYN-AQTQDRLVRTMREIADENP---EYGDEMILRWAHGLSV---
--------DPGRMPILLAEKTVTFGRNIVG---------------ATDTTGVQD------
------------------------------DVIRSDMAVTMGFTVPVPSTELGGIIVTFC
TVK-PDETISA-QPHPILSDV-------WGLDN-FVADELA-LD------------PVPV
TV-----REMDADCA--------------QAQEATVLF-------YTGLNALKATYVHYG
LSRRLDPATV----ENKTAVWQLEIPM----------------------------SVTP-
--------------ENI------------LYPAS------LDH-----FPFA--------
-DQ--------NAE------------------VCTYTVSSNLVLRTPMIFGP--------
-----------------------------------------TPVEELAIIETADIFEDAP
------------------------------------------------------------
------------------------------------------------------------
---------------------
>Tainavirinae_JAHKQQ010000030
-------------------------------------------------MHMRSKYQQPR
GERRETRTLSGRV---RGGKLYPVMAQAFLGSESGVV-SQTITAELDRIM-GRLLTQTTF
EVTCVMVPVLACRAVRY--------PDDPI-----------QAGTDLTREKLLSG-----
-------------------------------------------NPLFSL-----------
-----------------------------------------GNE---------------T
EIT-------------QR--------------------------MGV-------------
----------EPRKIGGDL--------------------------------KVSTICAYA
HNAAVNYLRRRKYVKADQ-----VHYS---------------------------------
------------------NNEI--------TPA---------------------------
-------------------------------LFGRSALQMLNGA-------LDPEDR---
-------------VNGSVDLE--------------------LQ----------DIQI---
----------------PV---------------------------K--------------
-------------------TPPT------------------GANQSL-------------
---------I-----T-------VADNSGDVVTDTH---------------------S--
-----------------------------------QEVFA-D-------FK--------G
ASAG-----RLSLLDFYL-AEEEDGLVRTMRKIVDQDP---VHGEEQIRNWAHGLSL---
--------DSDKQPFVVYEKEHIFGTSMQS---------------AMD--GPNL------
------------------------------DLRQTNSAASIDFTVPIPPTEFGGILVTFI
SIK-PDETMMH-QPHPILSEP-------WGAIN-FVADEMAKYD------------PVPV
TN-----RELFADID--------------TADEETIAF-------YTGNNELKFNYVNYG
FRRGTDMTTV----ENKSAMWQIQVPM----------------------------SLTP-
--------------SSI------------IYPDV------LDH-----YPFAL-------
NGE--------EDE------------------VCTYTVSSRARINTPLIRGH--------
-----------------------------------------TPVEELAEIETSNLFEDAE
------------------------------------------------------------
------------------------------------------------------------
---------------------
>Tainavirinae_AYPR01000020
--------------------------MPHSCGL-----NNPT----SKAGEITVSYQTKR
NVRREARTLMGRF---KAGKLAPVMAVPVKGSEGGML-SQSVSFELDPIA-GRMATPITA
EMCAVFVPVQACDALKN--------PEADY-----------AGMTEIVREKLLSG-----
-------------------------------------------NPLFVL-----------
-----------------------------------------EPE---------------T
DVS-------------KR--------------------------CGV-------------
----------NPRSNNGLM--------------------------------RVNEIVRLA
HNCAVNFLRRRRYVDAVQ-----LTAA---------------------------------
------------------NHST--------TPA---------------------------
-------------------------------ILSQTVLDRFNGA-------LDPDPN---
-------------VNGAVQLS--------------------MP----------DMRL---
----------------PV---------------------------AYDAEKAV-------
-------------------TAP--------------------------------------
---------L-----T-------VKRGNENRRLDAG--------ISRLAAAEVAAATD--
-----------------------------------AALYA-V-------FG--------G
REAG-----NVSLTDFYN-AQKMDELTRVMRKICDDNP---EYGEEMVLRWAHGLSV---
--------DPGRVPFLLAEKSVVLGRQIIG---------------ATDTAGVED------
------------------------------GVKRSDMAAQLSFTVPIPTTELGGIIVTFA
CIK-PDETLSS-QPHPILADH-------WRLDN-FVADELA-LD------------PQPV
MA-----RELDYKVA--------------QANETTVVF-------YTGLNELKKTYVSYG
LCRALDPNTV----ESKNAVWQLEVPL----------------------------SVTP-
--------------ETV------------LYPAD------LPQ-----YPFA--------
-DQ--------QAE------------------VCTYVVQSTAVMPTPMIFGP--------
-----------------------------------------SPVEQLAVIETEDLFED--
------------------------------------------------------------
------------------------------------------------------------
---------------------
>Occultatumvirinae_AXF526471
-----------------------------------------------MARQSTTPVSFNK
STRKDTCVLMSSG---KAGVVQPIGYIPLLAGDSCSG-QAFVKVALKEMP-KPLLNVVHA
NFQAWFVPKSAHPQFPG---------RDELM----------HAYTGESIKSLGAA-----
-----------------------------------DRAPPP----FFTM-----------
-----------LTGTARATAAA-------------------------------------S
DFF-------------KK--------------------------VGI-------------
---------------------------------------------HVPTGSNINTDLIDA
FNIIYNFRLAAHSSRLQR-----RKYA-------------------VEDIDA--------
------------------ATTL--------PAA---------------------------
-------------------------------FWPSSRFSR-----------VVNDYERA-
------------LIVGSFDLD--------------------IA----------AGRL---
----------------AV---------------------------SGIGLGGTLSA----
-----------------------------------------YGANNAIMSNGDGSQ----
---------------------------VSVNGKNGANVV-----------MQTTAAGV--
-----------------------------------PQVFA-E-------MA--------G
QGI------NVTLADIDK-ARTTQAFAKLRTAYAGNDATGFDNDDTLVALLMQGI-----
---AMPQPDDFKRPWLLDSKRVEVNMAERF---------------ATDAANLDASVTVGA
GQA--------------------------------------QLSLNVPVQDVSGVIIITV
EVL-PERIDER-QSDEWLLA--------WKPDN-LPNALRDIQR------------VEPV
DIV----LNRRIDVK--------------HSAPGGQYG-------FEPMNDKWNRDFTRL
GGDFYMATPGGGFTENRSNIWQTE-------------------------------IVNP-
---------------IYSTTH-------FLAPQP------FPQ-----DVFA--------
-DQ--------NAD------------------CFEVVCRHAVSIVGLTQIGD--------
-----------------------------------------VLAEN--NDDYEAVQGAGL
------------------------------------------------------------
------------------------------------------------------------
---------------------
>Occultatumvirinae_AXH739301
---------------------------------------MAQ----IKTRHATNPLAVPR
TRRKHDVRNMTSL---PAGKVVPVATIPLLREDSMR-GRFAFAFEMQQTV-EVLLNGIDV
VCEAWLVPNLAMPEFRT---------ADDLD----------LAYTGR---KRDGE-----
-----------------------------------AAPTP-----YFVT-----------
-----------QPAGAP-ET---------------------------------------N
QIH-------------QR--------------------------LGK-------------
---------------------------------------------HRRATQSANMSYVRA
YNAAVNFARSEVSANIPQ-----RDLL---------------------------------
------------------DKTL--------AQA---------------------------
-------------------------------MWPKNMFSH-----------IVPDFDQA-
------------VMQGEVALT--------------------VA----------QQNLTLK
GPANARYVDVTNPTTAPL---------------------------TTLSSGAG-------
---------------------------------------------------GGTPT----
---------------------------PIKTVDRAGNHVA------------YAGLGDI-
--------------------------------RQITGLKA-DLQGAVAVLQ--------D
NGI------TISLANIET-ARKAQIFANIMKRYNA-------HEDMIRDLLMDGI-----
---SVTE-QAWRQPILLKRGDTRFGMSKRY---------------SSDADAMTTSIVDGA
AAI--------------------------------------EFNLNVPRVPGGGVVIILA
YCA-PEQLFER-MEDPYLAA--------LSPDD-LPAFLEDHLD------------PEAV
QIV----KNDYIDND--------------HDQPDDIYG-------YGPKNFPWNFVPPGI
GGRFHRPEVDAGFDEDRNAIWAVE-------------------------------TQNP-
---------------RLTKDA-------YLVPAD------IHL-----KPFW--------
-TS--------TID------------------PFDCITLGQCVIEGNTQFGP--------
-----------------------------------------ALIEALPVSEYDVIMSKVD
---------------------------------LERIDKEPVPA----------------
------------------------------------------------------------
---------------------
>Occultatumvirinae_QIG671031
------------------------------MPQLSA--NDIR----NIARTNTTPIPIAR
STRQINQIVATSM---PAGKMVPVTAFPLLREDQLRNSMIHCKVDLMETA-EIIKNGIKC
RFMAYFVPFLAFDRFNG--------GMDEFN----------RSYMKQ---TIADG-----
-----------------------------------ATVTP-----FFNT-----------
-----------MVAGAV-GS---------------------------------------I
PIH-------------KY--------------------------LGF-------------
---------------------------------------------HAAATDTINTAYIEA
YNLIWNFRARNRSETLYQAK--KRLST---------------------------------
------------------ATSL--------APA---------------------------
-------------------------------FWQHEQFKY-----------VVPDWDDV-
------------AMEGSVDLS--------------------FT----------SAKV---
----------------PV---------------------------YGIGFDPTVAA----
----------------------------------------QAGSVGSIRHATGVTD----
-------------------------------NVNNWNATAG------YLKTKTKGVAG--
--------------------------------QIFPDIYA-D-------LQ--------A
SGV------KISLANIEL-AKRTQWYADLKAHFEG------LPDSWIIDMLMQGI-----
---SVPD-QMWKQPILIADKTEIFGIEKRW---------------ATDGANLTDAVVNGA
AMC--------------------------------------DLDMVLPRTPTGGIVMIVA
EIL-PEQLFER-GRDPLLFT--------TDPAK-LPNALKDDLD------------PQKV
ERM----SKGEIDTS--------------HSDPNGLFG-------YRPLNWQWQQSNTRI
GGKWFKSAPSNTFNEDRQHFWTVE-------------------------------VTDP-
---------------AYNSDF-------MIS-EV------FNT-----LPFI--------
-VT--------NQD------------------VGEVQLQGTAIIEGNTQFGT--------
-----------------------------------------RLLEN--DNAYAEVIAQVD
---------------------------------QTRLTKGV-------------------
------------------------------------------------------------
---------------------
>Occultatumvirinae_QCS370591
------------------------------------------------------------
-MRRQSARGITSL---PAGKMVPIAAFPLLREDAIRSGRLRFSFESMETA-EILMNAINV
CVMAYLVPNLALERFNG--------SMDQLN----------LSYEGK--PPLDGE-----
------------------------------------PVTP-----YIET-----------
-----------APFGAH-GT---------------------------------------N
DIY-------------TY--------------------------LGL-------------
---------------------------------------------HGRPTQQVNTAYLEA
YNCIWNFRAKNRSKELSE-----RARL---------------------------------
------------------QTDL--------APA---------------------------
-------------------------------FWSHDMFKH-----------IVPDFDQA-
------------AIDGEVPLN--------------------IT----------DGRM---
----------------PV---------------------------RGIGLGGTTSI----
------------------------------------------ATNSAVRESGGTAT-YAR
---------------------------STTTAVDTGQSV--------RLQLAATGTGT--
--------------------------------TVLPDIYA-E-------ME--------E
NGI------TVSLSNIEL-ARKTQAFAKLRTQYNA-------HDDWIINLLMDGI-----
---SIPE-QAFKQPMLLAEKRTIFGMAKRY---------------ASDSGNLTESVVNGA
TFL--------------------------------------DMSIQLPRIGTGGVVMIVA
EIT-PDQLFER-QEDPYLHT--------TNVEQ-LPQYLRDTLD------------PEKV
DIV----KNGRIDVD--------------HDQPDATFG-------YEPLNARWNINAPRI
GARFYRPEVDAGFDEDRQRIWAVE-------------------------------TKNP-
---------------TLSTDF-------YLC-TN------MHT-----KPFV--------
-VT--------NQD------------------PFEVVTQGDVFIEGNTVFGG--------
-----------------------------------------HLIEA--TDDYEKVLAVAD
---------------------------------QTRIEKEQA------------------
------------------------------------------------------------
---------------------
>Occultatumvirinae_AXH781121
-------------------------------MALKG--NAFG----AVTRTRTTPVPVQR
TNRAMEQRILTSL---PAGKMVPLMVLPLLREDSIATAAYRLSFEMQETV-EVLMNAVNV
RVMAYLVPNLAFDRFPG---------LDVLN----------RSYEGQ--PTSTAD-----
-----------------------------------PTIVP-----WFET-----------
-----------IAGPAH-GV---------------------------------------N
QIL-------------TK--------------------------MGK-------------
---------------------------------------------HFREGQMINTAYVEA
YNQIWNFRAKNRSPDITL-----RTRL---------------------------------
------------------DDTL--------APA---------------------------
-------------------------------FWQHQTFAH-----------IVPDFDQA-
------------VIDGEVALN--------------------VT----------NAKM---
----------------PV---------------------------LGMG-AFSVSL----
-----------------------------------------APGSLTLRESGDKDTAYPR
A----------------------YQVASSQETASAGQSA---------LGFKAGATDG--
----------------------------------YPDVWA-E-------LQ--------D
NGI------TVSLSNIEM-ARKTQAFAQLRRQYHG------HSDEYIIDLLMDGI-----
---SIPD-EAWKQPMLLADDSTVFGMSKRY---------------ASDGASLTESVVNGV
TFI--------------------------------------DVRFSVPRCPTGGVVMMVA
EIA-PEQLFER-QMDPYLHA--------KTVDD-LPQFLRDTLD------------PEKV
SVV----PNEYVDID--------------HTVPGGVFG-------YAPLNHQWAKSIPQI
GGRFYRPEVDAAFDEDRQRIWAVE-------------------------------TVDP-
---------------VLSEDF-------YLV-TS------MHY-----KPFV--------
-VTD------LNVD------------------PFDCLVRGTANIRGNTVFGG--------
-----------------------------------------LLVEA--SSDYAEVVEEQP
---------------------------------TDRIEKPVTAEAE--------------
----------------------------------------------------GEGE----
---------------------
>Occultatumvirinae_QIG676041
M------------------GCVWCAPSSTGEENMTV--NDAA----IQTRKMTTPVPVER
SRRNHKIRNLTSL---PAGKCVPIAVVPLLREDAASM-NVSLAFEMQETV-EILLNSVNV
NVQCWLFPNLASTRFRS---------MDDIN----------LSYAGE-------------
-------------------------------PRGTDPVVP-----WFEL-----------
-----------AAAGAY-GT---------------------------------------N
AIH-------------DR--------------------------LGK-------------
---------------------------------------------HAKSTDMVNMAYVEA
YNAIWNHRATEISPNITQ-----RARL---------------------------------
------------------DKTL--------AQA---------------------------
-------------------------------FWPKNMFSH-----------IVPDFDQA-
------------VMEGEVALN--------------------VT----------NQML---
----------------PL-------------------------VKTGASSGINV------
------------------------------------------------KFTGGSER----
-----------------------------TLVINAGDNIVR------GAGSNFAGTQSI-
--------------------------------TEFTNVFA-E-------LQ--------D
NGI------TVSLANIEL-ARKTQAWADIRKQYNG------LSEEMLIDLLMDGI-----
---SVPE-QMWKQPILLKAAQTQFGMAKRY---------------ASNGEALTQSVVNGA
AAV--------------------------------------EFRVATPKVPCGGVIMITA
EIA-PEQLFER-RLDPYLHA--------QGVAD-LPSYTRDFLD------------PEKV
DVV----PNRYIDID--------------HDTPTDVYG-------YAPLNYLWNDAGPGI
GGRFIRRTVDASFDEDRQAIWAVE-------------------------------TQNP-
---------------TLSEDA-------YLVPAD------IHL-----KPFW--------
-TS--------TID------------------PFDCITIGETVITGNTVFGP--------
-----------------------------------------RLIEAQAASDYDKVMEKVD
---------------------------------VARIEK---------------------
------------------------------------------------------------
---------------------
>Occultatumvirinae_QCS372691
----------------------------------------MK----TVNRQETRPQDVPR
TQRNHNVTVLSSM---PAGKVVPLAAVPLLREDALRGLGMNIAVEMHETV-EVLMNPVHV
IVQAHLVPWLAFDRFEG--------SEDQFN----------RSYMGQK-KTDDAG-----
-----------------------------------AAVVP-----FIEK-----------
-----------HAMGAH-GS---------------------------------------V
EVY-------------KR--------------------------LGL-------------
---------------------------------------------HGNPTDQVNTAYLEA
YNKIWNFRAKNRSPSIVE-----RARL---------------------------------
------------------DGTL--------AQA---------------------------
-------------------------------FWPASRFQH-----------IVPNFDQA-
------------VIDGEVALN--------------------LV----------NKRI---
----------------PV---------------------------MGIGVGGNVTT----
-----------------------------------------AGQIVGIKESGSQTA----
---------------------------PTWNHWFNGSNV----------GIKATGLNG--
----------------------------------FPDVWA-E-------LQ--------E
NGV------TLSLSNLEL-AKKTQAFAKIREQYNE------LDDEWVIDMLMDGL-----
---SIPN-QALKQPILLGQQSAKFGQAKRY---------------ATDSGNLDESVVSGL
AAL--------------------------------------SMRLRAPRLHVGGVVMVTA
EVV-PEQLFER-QKDPFFHL--------GSVDE-LPEFMRDTLD------------PEKV
EVV----QNGFIDTS--------------HATPNGTFG-------YAPLNHKWTTFGPRI
GGRFLRPTANTATDVARQRIWAVE-------------------------------TVNP-
---------------QLSQNF-------YVV-SD------IHL-----KPFV--------
-DQ--------TTD------------------PFDVVIVGNGVIEGNTVFGG--------
-----------------------------------------VLHEN--ATDYDAIMAKAP
---------------------------------QQRIVKP--------------------
------------------------------------------------------------
---------------------
>Occultatumvirinae_QCS372151
----------------------------------------MR----INETISTSPISTEK
SVRGDEIRALTTC---RAGKVVPVAFIPLLREDRVSRGRLRLKFDMAETI-HPLMNAVNV
TAFVHFVPFMAFHRFGG--------SMDAFN----------RSYQGV---AELTT-----
-----------------------------------STVIP-----FIYT-----------
-----------APFGR---N---------------------------------------Q
DFW-------------KT--------------------------LGV-------------
---------------------------------------------HWKNGAPINMAPVEA
YNEIINFRRKARSDKLPV-----RGNT---------------------------------
------------------DTSL--------ASA---------------------------
-------------------------------FWKNSNLWH-----------IVPDFDQA-
------------AMDGEVELQ--------------------FA----------SPLLNVT
G---------IGASTAPV---------------------------TGVLQGQTV------
----------------------------------------------WDHARAGQTT-YAN
S----------------------VRIDNTSYRLNTGPTG---------------------
----------------------------------IPQIYA-E-------LD--------Q
QGI------KLSLANLEL-AKQTAAFAKLRQKYEG------LDDDHIVDLLMEGI-----
---RVPD-EALKQPILLDKKSTIFGYSERH---------------AMDGANLDVSVTTGE
TSL--------------------------------------DLNFRTPPMNTGGIILVTV
EIV-PEQLYER-QKDMFLGA--------TNPNQHFPNFMRDYLD------------PEKV
SVV----TNDFVDVS--------------HATPTGTFG-------YAPLNHQWKRSLTRI
GGKYYRPEVDT-FMEDRQRFWAVE-------------------------------QLNP-
---------------ALTTDF-------YLV-NQ------LPH-----NVFL--------
-DT--------ISD------------------PFEILTVGSVEIVGNTVFGK--------
-----------------------------------------VLEED--GGHYDAVMDQVD
---------------------------------TGRIKQA--------------------
------------------------------------------------------------
---------------------
>Occultatumvirinae_QCS372481
----------------------------------------MR----LKNRMKSDPVPVVR
QSREVAVRAITTM---PPGQMVPVAAFNLLRMDSCTG-RISIAAEMSETY-EVLMNRTFM
RVSAWFVPHIALERFQQ--------STAIFE----------RSYHGEPMSKEVGA-----
------------------------------------PVVP-----FIET-----------
-----------KAAPATAGS---------------------------------------H
AVY-------------KA--------------------------LGL-------------
---------------------------------------------HAKPGTQVNTSYEES
YNLIANYVRRNRSKSLPE-----RQLD---------------------------------
------------------DTGF--------APA---------------------------
-------------------------------LWGDSAFGD-----------VVPDFDDA-
------------MIAGELPLT--------------------VV----------EARM---
----------------PV---------------------------TGIGLNTGNPAVTD-
--------------------------------------PA------NIRQTGGVDG----
---------------------------GDVVSVPSSTAAA-------DWRMHVDGAPG--
--------------------------------ALFPRIFA-K-------MS--------Q
NGV------TVSLANIDQ-ARALVDWAKVREGYEG------HKDAFIIDSLMAGI-----
---QVED-QQWFQPMLLDQKMVEIKQLKRM---------------ATDGASLEDGVANGV
GGT--------------------------------------TLGINVPPNTYGGVVMVIA
EAI-PEQLYER-QADPWFTA--------TSVDD-LPNYFRDVTN------------PMPV
VEV----KNKEVDTD--------------HTTPEGLFG-------WARRNWRWARWPTRV
GGDLFAPNATAATTVARRAIWPTD-------------------------------VANP-
---------------TLSEDF-------YTS-NS------LGR-----SVFK--------
-DQ--------VKD------------------PFKLGIGGSIGVTGLTVVGE--------
------------------------------------------VHES--EANYDEVRAAAP
P-------------------------------L-----------------------L-LP
NK----------------------------------------------------------
---------------------
>Occultatumvirinae_QCS369791
-----------------------------------------------MARQSTIPVSFNK
STRKDTAVLMTSA---KAGVVAPVAYIPLLPGDSASG-RVGIDVQLKEMP-KPLLNGVFA
NVQAWFVPKSAFPHFSG---------RDELM----------HAMTGEKIKTLTGE-----
------------------------------------RTPPD----YFSV-----------
---------T-TAGGAN-SVAN-------------------------------------S
ELG-------------KV--------------------------LGL-------------
---------------------------------------------HVAANETINTDLVDA
FNLVYNFRLAAHSSRLPR-----RQYY-------------------AENGAA--------
------------------SLTL--------PPA---------------------------
-------------------------------FWPSSRLSR-----------VVPDYERA-
------------LLVGSLDLD--------------------VA----------AGRL---
----------------PV---------------------------SGIGVDPANKT----
----------------------------------------WASSTGSIESTGNAAKTYNR
G-------------------------LVVGENKNAAAVV-----------IKKSNNGE--
----------------------------------MPEIFA-E-------MA--------G
QSM------NITLADIDK-ARTTQAFAKLRTAYAGNDATGFDNDDTLVALLMQGL-----
---NVPD-EQFKRPWLLDSQRVAVGFAERF---------------ATDAANLDASVTLGR
ASA--------------------------------------TLSLNVPQQDVGGMIIVTV
EVL-PERVDER-MSDEYLYA--------TKFDD-LPNALRDVQR------------TEPV
DLV----LNRRIDAK--------------HATPRGLYG-------YEPMNDKWNRDFTRL
GGDFYMATPGGGWTENRSNIWQTE-------------------------------IVNP-
---------------TFSATH-------YLAPKP------FPQ-----DVFA--------
-DP--------TAD------------------AFECVCRHAVSIVGLTQIGD--------
-----------------------------------------VLAEN--NDDYSQIISAGD
N------------------------------PGPNKVIG---------------------
------------------------------------------------------------
---------------------
>Occultatumvirinae_AXH758951
-----------------------------------------------MARQSTTPVAFNR
STRTDTSVLMSSG---RAGQVCPVGYIPLLAGDSCSG-RIGVDFDMAEMP-KPLLNGVIL
NLQAWFIPKSSQPQFSG---------YDEFL----------AAFQGHQIKQLGAA-----
-----------------------------------DRNAPA----FFSK-----------
--------IFDTPDVATLNS---------------------------------------S
AFF-------------NT--------------------------LGL-------------
---------------------------------------------HVPVATKTQSDLIDA
FALVHNFRLASHSSKLAR-----VKYA-------------------AENVAE--------
------------------ALSL--------KRA---------------------------
-------------------------------FWGSGRFSR-----------VVPDYEKA-
------------LVMGSLDLD--------------------VT----------AGQV---
----------------PI---------------------------SGLWAEHAVVT----
-------------------------------------------KSNQLLEKGGETL----
---------------------------SAAYNHTFSPLYA-------HRSTATGGSGL--
----------------------------------LEKINA-E-------MA--------G
MTI------GTSLADIDR-ARDTQAFAKVRASYAGNDSTGFDNDDAITAHLMQGL-----
---SVPA-DQFKRPWLLDSVRQGFGFTQRH---------------ATDAANLDQSVSVGR
ASA--------------------------------------TLSLNVPQNDVGGLIIILA
EIL-PERLDER-QSDEWLHI--------TDHNE-YPNALRDVLR------------TNPV
DVV----QNRRLDAR--------------HATPLGLYG-------YEPMNDKYNRSTTRL
GGKFYQADPTNPFKEARSAIWQTS-------------------------------VINP-
---------------SYTADH-------FLAPEN------FPH-----SVFS--------
-DT--------LAP------------------AFEFTARHNVSIVGLTQIGD--------
-----------------------------------------VLYED--NNDYQPTQEGN-
------------------------------------------------------------
------------------------------------------------------------
---------------------
