# Supplementary material for: Integrating Sequence- and Structure-Based Similarity Metrics for the Demarcation of Multiple Viral Taxonomic Levels
Source: Viruses. 2025 Apr 29;17(5):642. doi: 10.3390/v17050642 (PMC12115509; doi:10.3390/v17050642)
Supplement: Supplementary file 1 [file viruses-17-00642-s001.zip › Datasets FASTA/Orthobunyavirus/Orthobunyavirus_55_RDRP.fasta]

>AGU16235.1 RNA-dependent RNA polymerase [Schmallenberg virus]
METYKINIFRDRINQCRSAEEAKDIVADLLMARHDYFGREVCYYLDIEFRQDVPAYDILLEFLPAGTAFNIRNCTPDNFIIHNGKLYIIDYKVSTDHAYGQKTYEKYTQIFGDALSELPFDFEVVIIRADPLRDTIHVNSNQFLEIFGPLNINLDFTWFFNLRSLIYEKYKDDDRFLEIVNQGEFTMTGPWIDEDTPELYSHPVFLEFYDSLDEMAKLTFHESMTFDATRGEKWNQNLQKVINRYGNDYNIFVKEAAAGIFRCEGNYPKPNHDEITIGWNQMVQRVSTERNLTQDVSKQKPSIHFIWGQPDETSNATTPKLIKIAKALQNISGESTYISAFRALGMLMDFSENTALYEAHTSKLKSMARQTSKRIDTKLEPIKIGTATIYWEQQFKLDTEIMNTKDKSHLLKDFLGIGGHVQFSKKTIDDLDTDKPTILDFNKKEVIDFCKFQYENVKKILSGDNNLERIGCYLEEYGANIASCSKDTWDQINQIGKSNYWACIKDFSVLMKNMLAVSQYNRHNTFRVVCCANNNLFGFVMPSSDIKAKRSTLVYFLAVLHSTPQNVMHHGALHATFKTGSKYLSISKGMRLDKERCQRIVSSPGLFMLTTLMFAGDNPTLNLTDVMNFTFHTSLSITKAMLSLTEPSRYMIMNSLAISSHVRDYIAEKFGPYTKTSFSVVMANLIKRGCYMAYNQRDKVDMRNICLTDYEITQKGVRDNRDLSSIWFEGYVSLKEYINQIYLPFYFNSKGLHEKHHVMIDLAKTILDIERDQRLNIPGIWSTTPRKQTANLNITIYAVAKNLIMDTARHNYIRSRIENTNNLNRSICTISTFTSSKSCIKVGDFEKEKSSATKKAADCMSKEIKKYTIANPEFVDEELLNATIRHSRYEDLKKAIPNYIDIMSTKVFDSLYQKIKRKEIDDKPTVYHILSAMKNHTDFKFTFFNKGQKTAKDREIFVGEFEAKMCLYLVERISKERCKLNPDEMISEPGDSKLKKLEELAESEIRFTAATMKQIKERYLAEMGEASHMIAYKPHSVKIEINADMSKWSAQDVLFKYFWLFALDPALYLQEKERILYFLCNYMQKKLILPDEMLCSILDQRIKHEDDIIYEMTNGLSQNWVNIKRNWLQGNLNYTSSYLHSCSMNVYKDILKRAATLLEGEVLVNSMVHSDDNHTSIVMIQDKLDDDIVIEFSAKLFEKICLTFGNQANMKKTYITNFIKEFVSLFNIYGEPFSVYGRFILTSVGDCAFLGPYEDVASRLSATQTAIKHGAPPSLAWTAIALTQWITHSTYNMLPGQINDPTSSLPSHDRFELPIELCGLINSELPTIAIAGLEADNLSYLVRLSKRMSPIHLCREPIQHQYENIHTWDISKLTQCDIFRLKLLRYMTLDSTMSSDDGMGETSEMRSRSLLTPRKFTTASSLSRLHSYADYQKTIQDQQKIEELFEYFIANPQLLVTKGETCEEFCMSVLFRYNSRKFKESLSIQNPAQLFIEQVLFANKPMIDYTSIHDRLFGIQDDPNINDATCIIGKKTFVETYQQIKIDVEKFTLDVEDIKTIYSFCIMNDPILVACANNLLISIQGVEMQRLGMTCCYMPEIKSLKVIYHSPALVLRAYVTDNYEQKGMEPDEMRRDIYHLEEFIEKTKLRTNMQGRIANNEIKLMKRDLKFEVQELTKFYQICYEYVKSTEHKIKIFILPKKAYTPIDFCSLVTGNLISDNKWMVVHYLKQITVPAKKAQIATSIDLEIQIAYECFRLIAHFADMFLNDDSKKAYINAIINTYTYKDVQVSSLYKKIKNSRLRSKIIPLLYHLGDLQQIDVDRFDAEKAEEQITWNNWQTSREFTTGPIDLSIKGYGRSIRIVGEDNKLTAAEMQLSRVRSDIVSRHGQALLNKPHGLKLEKMEPVTDLNPKLWYIAYQLREKKRYHYGVFSTSYIEEHNSRIEASRIRKTNKWIPVCPIAISKQSSDGKPSLAKIPMLNIGEIKFTKLQIAVDDHAMIRKAPFSKMVFFDGPPIQSGGIDIGKLMKNQNILNLRLDNIQSITLLDLCRIFSCRGSKVDQDAFEFLSDEPLDEDVIDELDSSPALVVSYTKKSTKSNSFKNVIVRALIRECDIFEDIMDITDDGFTSDSNLEVLENLTWILNMLATNQWSTELLACIHMCLYRNEMDHIYHNFQVPEIFVDNPISLNVKWDEVIMFLNILRDRDYKFEPWVSILNHSLTKAIEYAYKKMEEERKQKSTGINKFLKGKKMGGRSKFDFQ---------------------------
>AIN37024.1 polymerase [Mojui dos Campos virus]
MEQTTFNQFLCRINAAKDASTAKDIDIDLMMARHDYFGKEICRSLGIEYRNDVPLVDIFLDVYPDFDPLSVSIPAVTPDNYYFTNGKLYILDYKVSVSKETSLQTSIKYEQIMADIASEFPINYEIVIIRSNPSTMELSFSSDEFRGLFGTISIELDYTRFFDLKRILYDKFADDEEFILKAAHGDFTLTAPWCKTGADEVYQHPIYREFKFSMPIPYRRLFEESMNFNSYKSERWNTNLINIKEYTREPYEKFVNKCAKYVFVCDDDYPKPTENEIDEGWTEMSKRVAKSRQISTLASDQKPSAHLLWAPPDKNYSNESIDKLLRLSRSLQNIKDPGEHVDSFKAVGKCMDIAGNIPMYSTLCTNRKKEARQNLGHVKNKKLEPVKIGSALVLWEQQFVLNNEFFPKNARILFQKNFFGIGNHRSFKDRNIDDLELDKPKILDFNNESIKLESIKLMESIKTVLIRKNNLDVSKDFIFNYFGEKIRGCNEDTFNNMLYIMNSNSWSSINDISVLMKNILAVSQYNRHNTFRVAMCANNNLYGLIFPSSDIKTKRATVVFCTVVLHKDQYILNPGCLFNTYKTTGGYISISKAIRLDKERCQRIVTSPGLFMLTSLLFLHDNKNIHIENVIPFAFLTSLSITKSLLSLTEPARYMIMNSLAISSNVKGYIEEKFSPYTKTLFSVYVTNLIKKACYKAYSQRDKIRIRDIYFNDYDITQKGVRDDPEFQSIWFPGTVSLKSYLTQIYMPFYFNAKGLHEKHHVMIDLAKTVLDIEMEQRKELLEIWSETPNKQTVNLPVFLHSLSKNLILDTSRHNHLRNKIENRNNFRRSINTISTFTSSKSCIKIGDYELLKKRNEEQRKNIHKKTLAKAKLANPMFYNSDDENSIIEHSNYLSLKNSIPNYVDYISTKVFDRLYELQTRGILEEKPFIEIAMDMMKNHDQFYFTFFNKGQKTAKDREIFVGEFEAKICMYTVERIAKERCKLNPDEMISEPGDGKMKVLEQKSEQEIRFLIENTKQKNRLIDNEMRAYLEDGKQEERIKMLAAERYRGTKIEINADMSKWSAQDVFFKYFWVIALDPILYPEEKERILYFLCKYMQKRLILPDELLCNVFDQRTIYEGDIIAESTNSFNSNWVEIKRNWLQGNFNYISSYVHSCAMSVFKEIYKEVAKLIEGEILINSLVHSDDNQTSLSIIQNRIPEGNLINHSVQLFQTICLTFGCQANMKKTYINNIIKEFVSLFAISGEPFSVFGRFLLTSVGDCAYIGPYEDLASRLTSTQTAIKHGCPPSLAWVSIAVSHWITFTTYNMLPGQVNDPASKLPITNRNEIPIELFGILEADLSTISLVGLESGNLTFLVNLLKKMSDVMDKKSPIIDQVSKVLLWDLNKLSDSDIFKLKLMRYLVLDAELDIDNVMGETSDMRGRSIITPRKFTTKGSLKKLVSYNDYQELMQTQANQDEILEYMLSKPELLVTKGEEPEDFRVSVLHRYNSKKFKESLSIQNPAQLFIEQILFSNKPVIDYSGISDKYGSIADTLFEENSSEISGKMTFPEVYRQISIDLSKLPLNTSDIAIIYNFMILNDPLLTTIANSLILRLDSAEQLRTGLTCNAMPEIRNMKLIKHSPALVLRSYTKGAPDIPGCDPDEMRRDLLHLEEFIEKTNIKNRTMARINMNQAQAQSRDLRFEIKEWTKFYQILYEYIKSTEHKVKIFILPSRAYTSTDFCALIQGNLIYDNKWVLIHYLRPINTGGFKAIIQKTSSSEMNIALECFKLLSYFGDLFINDYSKKQFLNKIIADFTYKNIPVNTLLHMILDSHLRHEFIPILYWTNNLEQRDLDKYDAMKSSEHISWNNWQISRSLNTGPVDLKISGYNREIRIIGEDNKLTIAELQLNRNTIEAITLGGRKLLSSRHGLKLENFERVKFLEPNNFYITYQKKPKNQYSYQIHNTESILRRNEEHSAVKTRIFNEIVPVCPVIISVGEFKKTYSMKKISYLNYDNICLSRLKLEEDEYATIKRAHLHKMQNFMGPEIKTGLLNITELMRTTELLNNSFEKVKNVSMVSISRIIDCSGEGSNDDLEFLSDNPLDFEETEEIQSTPIFNIVFNKRGERHMTYRNALKIAIETQVKEVETAFDFSGSGFSSGENLGCLEVLVSTIKLLETNEWSTIILNSIHIALIQNNLDREYHLFSMPSYFLNDPVKMNINWTRLKDFFLTMPSPNIPMWNVMFLRFKEKALSIIESNELKGRSFNNYISVLRKSGGKGLFEFN--------------------
>AKO90158.1 RNA-dependent RNA polymerase [Catu virus]
MAHQLGEIVRQFAARVRTCNNPELGRDLLSDITVARHNYFAQEFCYSIGIEYRNDVPALDIVMEMVPDFNPTQIRVPNITPDNYYRDGNKIYIIDFKVSVSDESGNHTFKKYNTLFGDIFDQLGVEYEIVIIRMDPSSMHLHISSDNFANIFPNVILNLDFSWYFRLKDELYERFRDNEEFMELVAHGEFTPTIPWVNEETAELFDHPVFIDFMNSLGPEARNDFFQALNYNAFQADKWNDLLHMFIRKYSMKYKDFLKDMSKRVFMADEHFNKPSRLEIQKGWAEMIDRVRETRDMVTDIHKQKPSIHFIWSPHDGTKPQENNAKILELSVSLQRIKETDHISTAFKYIGRMMDFSSDINAYEQFCSRLKRDARSTSRQKSTPIEPIKIGPCTALWEQQFKMDTDVIPKEIRLRFLKEFCGIGNHKQFKNRMLDDLDLEKPQILDFSDINIQRNANLMFQDTKSMMSKKSGLQKVGNVLEEFKDKIEGANEKTWEHIEHIAHSRFWQAINDFSVIIKNILSVSQYNKHNTFRVVASANNRFFGLVYPSASIQSKKSTVVFSTVCLHKDQKDVLKCGALYKTYKIGDQYISISKAIRLDKERCQRLVTAPGIFMLTTLLLKGDTEIDLNEIMAFSFFTSLSITKSMLSLTEPSRYMIMNSLAVSSHVREYIAEKFSPYTKTLFSVYMTELIHRGCMSANNQRTKISVKDVFLNEYEITQKGVSEDRDLESIWFPGHVNLKEYINQVYLPFYFNAKGLHNKHHVMIDLAKTVLEIELEQREQLPNPWGKDFQKQSVNLEILIYSIAKMLNNDTSKHNHLRSRIENRNNFKRSLASISTFTSSKSCIKVGDFSEHKTKTVKRLKKVQEKDAKKTRIANTEFVAEEDRDLEIAHSTYLDLIKSVPEYTDYISTKVFDRLYEKFKTGEFEDKPAIEIIMDVMKEHKDFKFCFFNKGQKTAKDREIFVGELEAKLCLYCVERIAKERCKLNPEEMISEPGDGKLKKLEINSESELRYLIEMTRREMSKEEEFIETLTKEPKGIKVEINADMSKWSAQDVFFKYFWLIVLDPILYPYEKQRILYFFCNYMDKELILPDEMMCSLLDQKAERENDIIRQMTNNFHTNTVNIRRNWLQGNLNYTSSYIHSCSMMVFRDIVKDATELLEGNCNVNSMVHSDDNQTSVIIIQDKISNDCILHYICDLFEACCLTFGNQANMKKTYITNNIKEFVSLFNIYGEPFSVYGRFLLPAVGDCAYIGPYEDMASRLSATQTAIKHGCPPSLAWVSIALNHWITFNTYNMLPGQVNDPTRIFYCERDELPIELCGILKADLSTIALIGLEAGNISFLTNLLRKMSPPQLIKESVQSQCNNIEFWDLTKLTKMEIIKLKILRYIVLDTDITGDNTMGETSDMRSRSIITPRKFTTLSSLSRLVSYNDYQAITQSKEEFDNLLEDMLEHQELLVTKGECPGDFIKTILFRYNSKKFKESLSIQSPTQLFVEQILFSNKPIIDYSGIRDKYVGLLDMPQVQESETIIGKKTIPEAFETLNKDLEKFELDVDDIKLVYSFCILNDPLNTTACNAILLSQVQSLMDRTSMSAVTMPEFRNMKLIRYSPALVLRAYLHGTYTLGGATEEGMKRDLYHLEEFINQTGILQKVEERIRDHEARIAERDLLFEIRERTKFLQTCYDYIKSTEHRVKVFILPSKAYTAFDFCATIHGNLIKDKGWYSVHYLKQIVSGTAKAIINQSPASEQINMDECFKLISHFSDTFIEPSSRLSFAKRIINEYTYKNIPVKKLYEMLIKDLNKRQHFMPLLYHMNELKQSDLDKFDANKTNERVSWNDWQVNRDMSTGTIDLTIKGYMRSIRIKGEDDRLEIAELQLVIGDNTSVESHGRKLLNTRHNLKLERMQTHKFLEQGMYYICWQRRNKYTYTYQILLAEIIENRNRQPVSLISGKANLLNPVCPVIVSRAPSMEKIRLTALRYMNPEVELSKLKITQNEFATTRRCHFSKMPFFYGSEFTVGNININKLMSTPSLLNVNYASLCQTPLITLAQIFQCDGQTEEVDEFEFLSDEALEEIDTAPVNAIPFFNVSFPTRSKKGYTYKQALQQALSTGLDEMEREFDFTGQGYFSPKNIGVISFMIGLVNRLNTNEWSTVLVKCIHMSFFNNKKDRVFHLFKIPKVFIKDPIGEIVDWNKAREFLIGIKPKDETNHWGQMFNHFKQKCLNAIDLEIKMEGTSWGDMLDMIDEFKDEEMFHFE-------------------------------
>AKO90156.1 RNA-dependent RNA polymerase [Bahig virus]
MDQEIIRRFNGRIRAVKEPTVARDILTDLYDERHNYFAREFCFANNLVYRNDVKATEIIGEMIPDFYIGDVEHIKYTPDNYVKVGEKLFIIDFKVSTDDTSSIETYNKYMNAFADVFKDVDYEVVIVRANPMSNQIIIKSDEFRTYFGRVPPGLTFNWFFDLRRMLMDKFKDNDEFQDMVDHGDFTLTAPWVSEDTPELYDHPIYREFIDSMGAKHEVLFNKTLNHDAYESKADKWNSNLVYLKEKTEDYYNDFVRKMSDNVFIADGKYSKPTKDEIEQGWKEMTKRVHEEREVIQDVSKQKPSIHMIWSPNDPSASNENNAKILKLSKYLQNIKDTDKYAQNFQAIGKLMDFSENVFKYERFCNELKRDARAKIQKRDQKIEPIKIGDCTILWEQQFKYEIIDHDKYSRSNFYKNYLGIGGHKEFKNRGLDDINLEKPKVLDFNDSSIIMASRVMMDKTKALLAQNSTLQKCGNLLDEYQSKIENASPKTWDNIKTICGTRYWQAINDISTLTKNMLSVAQYNKFNTFRVVCCANNNMFGIVFPSSDIKTKKATMVFVTICIHDSIEDVLDSGALYRTYKSNGKYISISKGIRLDKERCQRLVSAPGPFMLTASLFKSDNDLASMPDIPNSPFLTSLSITKAMLSLTEPSRYMIMNSLAISSDVKNYMAEKFSPYTKTLFAVYMTNLIKKGCYEANEQKDSVELRDIFMSDIEITQKGVRSERKLKSIWFPGLVSLKEYINQIYLPFYFNSKGLHEKHHVMIDLAKTVLEIEKDQRVNIPGIWGESFEKQTVNLDVLIHSLTKNLMLDTSRHKHLRHRVESRNNFKRAISTISTFTSSKSCIKIGDFEKVKTEQVEKKRKAQKKADSTLRIANPLLAGEMGAEEVHHADYIDLKKAVPEYVDMQSTKVFDRLYEKIKNGEIVDVTIEEIMKVMKNHKQFYFAYFNKGQKTAKDREIFVGEFEAKMCLYGVERISKERCKLNPEEMISEPGDGKLKRLEQMAEDEIRFIIENVKSLKERDGEATAESEFLDKVSGENTRAQKIEINADMSKWSAQDVMYKYFWLIAMDPILYPFEKKRIIYFLCNYMQKRLILPDELMYNILDQRYVRSDDIIMEMTNGFKRNWVEIKRNWLQGNLNYTSSYLHSCAMSVYRDIFDITAKRLQGEVLVNSLVHSDDNQTSISMIQSRMDPDVIIQFAINTFAKVCLAFGNQPNMKKTYITNFIKEFVSLFNIYGEPFSVFGRFILTCVGDCAYIGPYEDFASRLSATQTAIKHGCPPSIAWVSIALNQWITYSTYNMLPGQNNDPARNLGMENRFEIPIELGGYLESDLSTIALLGLEAGNVTFLTRLIQKMSNIMYKKEDIVGQTLRIDTWNLEQLTKSELFRLKLLRYVSLDSEMSIDNGLGETSDMRSRSLITPRKFTTVGSLAKLTSYRDYQKIAESPDETEELFEFFIANPELLVTKGETAEEFCKTIIYRYNSKKFKESLSIQNPVQLFIEQVLFSNKPTIDYTGLAERFVNAIDFDENLDETTIAGRMTIAEALRRIADDITQLELDHEDVKTIYGFCITNDPMIITASNSMILQITGTGQERTGMSSNYMPEMRNFRLMQHSPAVVLRGYIHGVDSVEFADQSELRRDIIHLEDFIKKTGLKERMEERIKTYHETKDDDSKRFDLKEITKFYQVCYDYIKSTEHKVKVFILPIKVHTASDFCAVLHGNLLMDDLWFNIHYLRQIESSSHKGEITSFRNVEIDVAVECFKLLAHFADWFIAGHSRKTYLKLMIQDYSYKGMTVKELYELLLKSEQRVNFIPILFRLGDLKQEDINKFDALKTNEKITWNNWQVSQRMNTGLIDLTITGYNKRITITGEDDRLDEAMLYIKKDSYDQISNQSRKLLNTRHNLMFEKMKPVKFIDPREWYICHQKGRRGKCDYVVLLGKQINSRNEQISQIHHRSQNYLVPVCPVGISIFEDSEATTLEDIEDMNLDNNSVTRLRVNRDEFAIVRRAMITKMIHFSGPPMVAGIIDIEKLMHCRPLLNITYTTVRNSSLMDIVQIFSCTGDDDSKDGTFAFSEDPLEDEESQEIDSLPIFNVTFRKRGKSYMSYKNAIEEAIKVTTDEFKVAFDFSDDGFFSSKNLGIIQTISSLIKELGTNEWSTSLDKCIHLCMYREGMDEIYHLFEMPKYFLRKVDETKADETVVNRGDWGDVVEQAEYEIINRINWEKVLGFIDALPNAKGAPWCEIFTHFKKKAKELVLSKISALQKKMTLDDFAEELKVEGGKSMYQFF-
>AEZ35255.1 RNA-dependent RNA polymerase [Anhembi virus]
MDDQKYAQYIARINATRDPTIAKDIDVDLMIDRHNYFGRQLCEAINIQYRNDVPLLDILLDAVPGIDPMAMEIPNITPDNYIIINDRIIIIDYKVSVSSETTEITLEKYSRCMEIIKNQLPINYEVAIIRVNPITNQLHLIGETFIRHFPNIPLNLDFSRFFELKTMLYQKFADDEEFMLKVAHGDFTLTAPWCHEETPELLVHPEFNFFINSMPPIAQNLFFETLEFSAYSSERWNSQLHKIREITKPEYDNFIKKHAIDIFNMDGNFEKPNQQQIDEGWKLMTKRVSEERDLTTDISKQKPSVHFLWSEACNRKLNGPTSKLIFLSNSLQAIKDASTITETLKAIGLSMDIDNQIGKYESLCMERKMLARSTGKKIENKKLEPIKIGNALVLWEQQFVLPNDLFKANERQKFFQKFLGIGGHKRFNKKTADDVDCTKPRILDFNNQNIIDASLFMVNKNQKFLQKPSDFEVDHPIIETYRGQISESNQETMKTLDIIKTTNYWRCINDISVLMRNILAVSQYNRHNTFRVAMCANDSLYALVFPSSDIKTKRATVVFCTICIHKTKESLFNAGALHSTLKLNTGEYISVSKAIRLDKERCQRIVSSPGLFILSAMLMYNNNPSINLYDVLNFTFYTSLSITKSMLSLTEPSRYMIMNSLAISSHVKDYISEKFSPYTKTLFSVYMTTLIKKGCGTANAQSQKIQLRNVFLSDYDITQKGAGDERDLESIWFPGKVSLKEYISQIYLPFYFNAKGLHEKHHVMIDLAKTVIEIELEQRKIAQEIWSDKPIKEHVNLPILLYSISNNLILDTSRHNHLRNRVENRNNFKRSITTISTFTSSKSCIKVGNFKEEKISQSKRNIKNVQMAEKKYRVSNPLFISDEMLDLETAHTRYEQIIEVIPDYKDCISTKVFDRLYELLKINKLDEKPFIEHAMKMMKEHTEFNFTFFNKGQKTAKDREIFVGEFEAKMCMYVVERIAKERCKLNSDEMISEPGDSKLKVLEMKSEQELRFIVERTKDRFAKADRAKALKMEINADMSKWSAQDVFYKYFWLITMDPILYPKEKKRILYFMCNYLCKNLILPDELIGNILDQKKTYNDDIILEGTEFFHQNYIKIRRNWLQGNFNYISSYIHTCAMSVYKDIIKRVSILLDGDVLVNSMVHSDDNQTSITYIQNKLPEDMLIQHALTKFELVCLTFGCQANMKKTYMTHNIKEFVSLFNIHGEPMSVYGRFLLPSVGDCAYIGPYEDLASRLSAAQQSLKHGCPPSYAWIAISCSHWITYTTYNMLDDQVNSPIGYFPTRNRFDIPVELNGYLSSPLYLIALVGLEAGNLWFLIKLLKKLVPIDKQKEDIQTQVLSIRITDLTDIELLKLKLLRYLSLDTEISGDSNFGETSDMRSRSLLTPRKFTTLGSLNKLISYLDFKNSMNSDDHVNNLDYMINNPELLVTKGETKEEFMNSILYRYNSKRFKESLSIQSPAQLFIEQILFSHKPIIDYSSIFDKLTSLAETDMILEETMPIGRLTFPQAYRQLVKDINELRITQEDIIIIYRHCILNDPLMVTAANTSILCMRGSPQPRVGLSACQMPEFRNMKLIHHSPALVLRAYSKGEIDIPGIDQIELQKDLYHLDEFIKETKIKEKFEERINSIPENLTKTERRIHYLRELTKLYQVCYDYIKSTEHKVKIFILPMKSYTALDFCTLIQGNTLSDKEWFTMHYLKHIIAGNLKGQVLQHSSNDQIIASECFRALVHFADYFVEATTRVAFLHQIVESYNYKNISVKQLFQIILSTNMRLNFIPLLYRMGELTQNDLNKYDALKTDERISWNNWQTNRTLNSGIIDLTITGYLRSIRIMGNDKKLEISELVVQNFHPNTIFHAGNKLLNSRHGLKFEYMDEVLIDEKVNYYITYQKKRAHKYNYQISTIEHIIRRNKEGEQTRGVKHNKMIPVCPVIPTIKEEETIISINDIQPLNMLNYSMSRLLVKPDEYSTIKKAHMSKMMFFDGPEIMAGIINLTVLMRTQELLNLDFDNICKNSILPFCRILHCNGSFEGEAIFLSDEIMDLTISEEIESIPIFTIQYNKKGENHMTYKNAIIKMIARGKEEIEKVFDFTNDGFYSKKNLGLINAICSVIDMLDTNEWSTLIKNAFHIAMIAENMDRQFHLFKIPISFMSNPSSGEINWPKILRFINSLPDIEEEPWGSMFSRFKLKTEYLIKKEIKKESKLDEFLDELEFEEGKSSFTFS---------------------------------------------
>AJT55735.1 RNA-dependent RNA-polymerase [Orthobunyavirus teteense]
MDQEMIRRFNGRIRAVKEPTVAKDILSDLYNERHNYFAREFCFANNLTYRNDVKATEIIGEMIPDFYYGDVEHIKYTPDNYVRVGDKMFILDFKVSTDDTSSIETYNKYMNAFSDVFKDVDFEVVIIRANPMSGQIIIKSDEFRTYFGRVPPGLSFNWFFDLRRLLMNKFKDNDEFQDMVDHGDFTLTAPWVNEDTPELYDHPIYREFIDSMGARHEALFNKTLNHDAYESKADKWNSNLVHLKEKTEEYYNDFVKSISDNVFMLDGNYSKPTKMEIEQGWQIMTERVHEEREVIQDVNKQKPSIHMIWTPNDPQSSNDNIQKLIKLSKHLQDIKDTDKFAQNFQAIGRLMDFSKNVPKYEKFCNELKRDARAKIYKKDQRIEPLKIDDCTILWEQQFKYEIIDHDKYSRAHFYKKFLGIGGHKEFKDRTLEDLDLDKPRILDFNDPSVIMAAKVMMEKTKALLAQDNMLERAGNLLDEYRPKIENASPKTWQNIEVITKTRYWQAINDISTLLKNMLSVAQYNKFNTFRVVACANNNMFGIVFPSSDIKTKKATMVFVTICIHDEESNVLDPGCLYRTYKSRGKYISISKGIRLDKERCQRLVSAPGLFMLTSLLLKGDNDMVSMLDILNFAFYTSLSITKAMLSLTEPSRYMIMNSLAISSDVKNYMAEKFSPYTKTLFAVFMTNLIKRGCYEANEQKNNVELRDVFMSDIEITQKGVRSERKLKSIWFPGYVNLKEYINQVYLPFYFNSKGLHEKHHVMIDLAKTVLEIEKDQRINIPGIWGDKFEKQTVNLDVLIHSLAKNLILDTSRHKHLRHRVESRNNFKRAISTISTFTSSKSCIKIGDFENIKKQIVEKKRKALKKAEAALRIANPLIAGEVTNNEVHHADYLDLKKAVPDYVDMQSTKVFDRLYEKIKEGEMGRTTIEEIMDTMRKHKQFYFAYFNKGQKTAKDREIFVGEFEAKMCLYGIERISKERCKLNPEEMISEPGDGKLKRLEQMAEDEIRFIVENVKSLQPNEGDATRESEFLEKVAESGLKAQKIEINADMSKWSAQDVMYKYFWLFAMDPILYPFEKKRILYFLCNYMQKRLILPDELMYNILDQRFVRENDIIVEMTNDFKRNWVEIKRNWLQGNLNYTSSYLHSCAMSLYRDIFEVTAKRLKGEALVNSLVHSDDNQTAIAIIQSVVDPEVIIHFSIDTFSKVCLTFGNQPNMKKTYLTNFIKEFVSLFNIYGEPFSVYGRFILTCVGDCAYIGPYEDFASRLSATQTAIKHGCPPSLAWVSIALNQWITYSTYNMLPGQNNDPAKNLRIQDRFKIPIELGGYLDADLSTVALLGLESGNVSFLTRLIQKMSHIMYKKEDIVGQTLRIDSWNLEKLDNTEKFKLKMLRYVTLDSEMSIDNGLGETSDMRSRSLITPRKFTTIGSLAKLTSYRDYQLVAGSNEQTEELYEFFLQRPELLVTKGETLEEFCKTIVYRYNSKKFKESLSIQNPVQLFIEQVLFSNKPTIDYTGLADRFANSLDFDENLEDNSISGRMTIADALSKISDDIESLPLTHEDIKTIYGFCITNDPLIITAANSLILQITGTGQERTCLSSNYMPEMRNFRLMQHSPAVVLRAYIHGVESLAFADQAELSRDVIHLDTFIKKTKLKEKMEQRIKEYHENNDDDSKKFDLREVTKFYQVCYDYIKSTEHKVKVFILPIKVHTAGDFCAVLHGNLLMDDQWFNIHFLRQIESSSHKGEITSLRNVEIDIACECFKLLAHFSDWFIAGASRANFVRRIIREYTYKGLVVQELYNLLLKSEQRINFMPILFHLGDLTQEDINKFDALKTNEKITWNDWQVSQRMNTGVINLTITGYNKKITIVGEDDRLDEAILYIKKDTYDQISNQSRKLLNTRHNLMFEKMRQVKFVDPREWYICYQKGRRNKYDYVVLLGKQINARNEQIKVIQHRSQNYLIPVCPVGINVFEDSKAITLEDIKTKNIINESMTKLRINDDEIATVRRAMITKMIHFSGPPMVAGVIDIEKLMHCRPLLSITYTTVKNSSLMDIVQIFHCEGDDESKGGTYTFSEEPMEDEESEEIASQPVFNVTFRKKGKKYMTYKNAIEEAIQKTTEEFQSAFDFSDDGFFSPKNLGIIKTISSLIKELGTNEWSTSLDKCIHLCMHRAGLDDTYHLFDMPKYFLRKIDENKPDREVIVQGDWGEIVREAELEVVNRVNWEKVLSFIETLPEAKVAPWGEIFAHFKRKARELVLRRIALCQKKMTLEEFAEELQIEEGHSMYHFNA
>AEZ35261.1 RNA-dependent RNA polymerase [Macaua virus]
MEDNKYAQFNARIAAARDAAVGKDIDVDLMIERHNYFGKQLCEAINIEYRNDVPLVDILLDTIPGFDPMRIEIPNITPDNYVFIDGWIIIIDYKVSVSSESTEITLEKYSRCMELINQQIPINYEVAIIRINPISNQLFITGDQFIRNYPNIPLNVDFSRFEELKRTLYQKFADDEEFMLKVAHGDFTLTAPWCHTATPEIYEHPEFNFFISSMPECYQKLFFKTMEFNAYSAEKWNDQLHEIKDATKPYYDNFVKSNAKQAFLIDGNFEKPTQSEIDKGWELMSARVAEEREIITDISKQKPSVHFIWSEACDRKLPGATSKLMFLSKSMQSIKDISTITETMKAIGLAMDIDDKVGQYEALCMERKMLARSTGKKIENKKLEPVKIGQALVLWEQQFVLPNELFKANERQRFFREFLGIGGHKRFNKKTADDIDLSKPKILDFNNKSVQDAAFFMVKRNQKYLQEFSRFKVDHPIIENYKDQIKESNIDTAQTLETISKTNFWRCINDISTLMRNILSISQYNRHNTFRVAMCANDSIYALVFPSSDIKTKRATVVFCTIAIHNEEKVLFDAGCLHTTLKLKTGDYISISKAIRLDKERCQRIVSSPGLFLLSAILMYNNNPSINLFDVLNFTFYTSLSITKSMLSLTEPSRYMIMNSLAVSSHVRDYIADKFSPYTKTLFSVYMTLLIKKGCSSANAQSSKIQLRNVYLSVYDITQKGAGDNRDLESIWFNGLVSLKEYISQIYLPFYFNAKGLHEKHHVMIDLAKTVIEIEMDQRKIAQEIWSEKPIKEHVNLQVLLHSIAKNLILDTSRHNHLRNRVENRNNFKRSITTISTFTSSKSCIKVGDFKDIKLEHSKKAQKAIQSIERKYRVSNPLFLTEETENLETAHSKYEQIIQTIPDYRDIMSTKVFDRLYELLKTGILTDEPFIEQAMEMMHNHQEFCFTFFNKGQKTAKDREIFVGEFEAKMCMYVVERISKERCKLNSDEMISEPGDAKLKVLEQKAEQELRFIVEKTKDRFLKGDPCKALKLEINADMSKWSAQDVFYKYFWLIAMDPILYPKEKYRIIYFMCNYLQKILILPDELIGNILDQKKTYTNDLILEGTEFFRQNYIHIRRNWLQGNFNYISSYIHTCAMSVYKDILKEVSYLLDGDVLINSMVHSDDNQTSITYIQNKLPEAVLINHSLQTFELVCLTFGCQANMKKTYLTHNIKEFVSLFNIHGEPMSVYGRFLLPSVGDCAYIGPYEDLASRLSAAQQSIKHGCPPSCAWVAISCSHWITQLTYNMLDDQINSPIGYFPTRNRFDIPVELNGLLNAPLYLIALVGLESGNLWFLIKLLKKLVPLDKQKEDIQTQILCIQEAELSDMEIIKLKLLRYLALDTEISSDTNFGETSDMRSRSLLTPRKFTTIGALNKLISYNDFKFTLNDNTHIDNLDYMINNPELLVTKGEQTIEYMNSILYRYNSKRFKESLSIQSPAQLFIEQILFSHKPIIDYSSIFDKLTSLSETDMILEETTPIGRLTYPQAYKQLINDLSGLKLTVEDIVIIYRHCVMNDPLLITAANTALLCMRGSPQSRVGLSACQMPEFRNMKLIHHSPALVLRAYSKGTIDIPGVDQNELQNDLYHLEEFLRETKILEKFQERIDNIPANLTETEKRIYHLRELTKVYQVCYDYIKSTEHKVKIFILPMKSYTALDFCTLIQGNTISDKEWYTMHYLKHIIAGNQKGHVLQHSTNDQIIASECFRALTHFADYFIEATSRRAFIIQVIENYRYKNVKVSDLLNIILNSSMRINFIPLLYRVNELTQSDLNRYDALKTDERVSWNNWQTNRTLNSGIIDLTITGYMRSIRIVGEDKNLKIAELIVQNFHPNTIFHAGNKLLNSRHGLKFEYMEEIMLDENINYYITYQKKRINKYNYQISTIEHILRRNKEGEALRGAKFNRMVPVCIVIPAIRDAERMISIIDIDSLNMINYYMARLIVKPEEYATIKKAHMSKMMFFSGPDITKGIINITILMRTQELLNLDFDNLCKNSILPFCRILNCDGQIDEEMLFLSDEVMDLTISEEVESVPLFTIQYSKKGEKYMTYKNAIMEMIRRGKNEIEETFTFTRDGFYSKKNLGILKAIVAIIDLLETNEWSTLIKNAIHIAMIAENMDREFHLFTIPLSFMSNPASGELNWSKILKFINSLPDVKIEPWDSMFARFKIKTEFLIKKEIQKESTLEDFLDELEFEGGKSGLTFE---------------------------------------------
>QLA46901.1 L [Patois virus]
MAYTIEELYPRFRARIQACTKPELARDILAELLMCRHNYFAQEFCNSIGIEFRNDVPAEDLVLEMIPDFDPLSIKIPNLTPDNYYRDGNKLYVIDFKVSVSDESSIHTYKKYNNMLGDVFNQLAISYEIVIIRMDPSTMRLHISSDQFSQLFPNIVLNIEFNWYFNLRQQLFDKFENDPEFMEMVAHGEFTPTFPWVTESTPELFTHPIYLEFIESLEPDLQKDFDQALNYNAFSAEKWNDLLHIMMFKNKDYYHKYTRNAAQEVFLMNGSYERPTRNEISKGWSEMIERINNTREVTSDISKQKPSIHFIWARHDPHSSNENISKLLKLSKYLKMIPQQDNHSTAFKYIGQLMDFSSDINRYTDFCTRLKVEARKTLRPKTTSVQPIKIGTCTILWEQQFKLDTDVMPKEVRIKFLKEFCGIGNHKLFKDRLIEDLDLEKPRILNFNDPDILIAAKQMVNNTKVTLSKPSGLEKIGNLLEEYKLQIENASKDTWENIKAITSSSFWQAINDISILVKNMLAVSQYNKHNTFRIVASANNSFFGIVYPAASIKSKKSTIVYSTIVIHELEQEVLNCGALYKTYRVGDKFISISKAMRLDKERCQRIVTAPGLFMLTSLLFKHENEINLNDIMTFSFYTSLSITKSMLSLTEPSRYMIMNSLALSSHVREYISEKFSPYTKTLFSVYMTELIRQGCMSANDQKDLISLKSIYLNEYEITQKGVSQERNLQSIWFPGKVNLKQYINQVYLPFYFNAKGLHNKHHVMIDLTKTVLEIEQEQRIDLPNPWSTDLKKQSVNCRVLIYSISKMLNNDTSKHNHLRNRVENRNNFKRSLTSISTFTSSKSCIKIGDFTDIKSKSAKYLEKIRKKDANKTRIANTEFVSENERDYTIIHSTYLDLKKCIPRYTDYISTKVFDRLYEKYKYEGLEDKPAIEIIMDTMLNHTDFKFCFFNKGQKTAKDREIFVGEFEAKLCLYGVERIAKERCKLNPEEMISEPGDGKLRKLEQNAENEIRTLISMSKSVTEEDRLLDELTDRVKGIKLEINADMSKWSAQDVFFKYFWLIVLDPILYPYEKQRILYFLCNYMNKELILPDDLMCALLDQKVKRENDIIRDMTDNYNTNSVNIKRNWLQGNLNYTSSYIHSCSMMVYKDIIKDAIELLRGQCHVSSMVHSDDNQTSLVLMQDKVSNDIMIEFVCKKFEQCCLAFGNQANMKKTYVTNHIKEFVSLFNIYGEPFSIYGRFLLPSVGDCAYIGPYEDMASRLSATQTAIKHGCPPSLAWVSIALNHWITYSTYNMLPGQINDPSTIFGCNRNELPIELCGLLQADLPTVALVGLESGNISFLTNILRKMSAPQYVKESVQVQCQHIDEWNMDKLTPMEELRFKLLRYVVLDAEVTEDDKMGETSDMRSRSLITPRKFTTLSSLEKLVSYKDFQEIISDKDLSTNLFEELLNKPELLVTKGEDSKEFLLTILYRYNSKKFKESLSIQNPTQLFIEQILFSNKPIIDYTGIKERFLSILDIPKIQESDNIIGRKTIPEAFREILQDLSKLPLDLSDIKLVYSFCILNDPLNTTACNSILLSQVRSEMERTSLSSVTMPEFRNMKLIKHSPALVLRAYVHNRFDIGNADEDALKRDVYHLVEFINQTKMEEKLKKKIEEHNQKSTERDLIFELREYTKFYQTCYDYIKSTEHKVKVFILPLRAYTAFDFCAAIHGNLLSDHCWYSVHYLKQIVSGTTKAMISHTPSSEQMTIDECFKLLCHFCDTFISPESRLQFLHNVIDNFTYKGVKVKYMFEMLLNSPRRSQFLPLLFWTRSLKQSDLDKYDANKSNERISWNEWQINREMNTGKIDLTIKGYLRSIRIIGEDDQLILAELEILETDKTSIESHGRKLLNARHNLKFERMKPIQVMEPKSYYICAQKKTRFTYSYQLLMSEVIEARNKNTTSLTGDKYNMLVPVCYVNISKVNSMEKIKMHTLRVLNQTYNITKLQLTKSEFATIRRCHFSKMTFFEGKMNPIGKIDMSKMLKTPMLLTTNYSSLSQVSLYHISKIFHCDGDENDQDEFEFLSDDILEDYTVETINTMPIFEIAYTSKSRAGYTYKQALQEALRRGLDELEYEMSFTNEGFFSSKNISIISLIISLINRLKTDEWSQILKNCIHISFFNNGKDRLFHTLKTPKPFIKETIGEKLDWAMIKSFLHDTKCKTRGSFWDQIFDQFKEKCYRAIDLELKIEGKSWGEIVEELDDYDGVEMFNF----------------------------------
>AIS74638.1 RNA-dependent RNA polymerase [Alajuela virus]
MNETLEEELKALEGRLKGVRETSDGKELFTAILVRRHDYFGYELCKAMDIPYRNDVKLVDILHECFHDIDTGDVTIPNITPDNFIFDGEVLTILDYKVSVSLESTEHTIEKYTKELDKIRNFLPSRVELCIIRCHPRTTKLTFTNDRIKRMYANIQLELNFEPFENLITELKDRFRDSDEFLAMIAHGDVTLTVKWCQTGCPELRQHPIFNEFYESLEDEYKEMFDRSMQFSAYSAEKWNQNLIKIRDQTSDEYKEFVRRNSSELFQTDGNYPEPSKEEILAGWDEMSERIQQTRQMSKDINDQKPSIHFIWSEHNPKLPTHSTHKLMMVSKLLQNLSSNSDFADDFRQIGKLMDIGDNVLVYENHCEALKLEARKNLKPIQNRKLNPRRIGSAQVLWEQQFLMSAEDMGKARKVHLLKEYFGIGRHRDFSHKTNADINMEKPKILDFNDPDIIRMSQIMMEKTSGLLSQQTTLKPNHAIVDEYMDNIKEANENTFKTIKQILSTKYWSCISDISMLMKNILSVAQYNRSHTFRLAMCANNSLYALVLPSADIKSRKSTVVFCIIALHTEEESVFNPGCLHATYKTFTSDKTGWLSISKAIRLDKERCQRIVTSPGLFLSTVTLLKQDNNSIDLNDVMNFALYTSLNVTKSMLSLTEPSRYMIMNSLAVSSHVKEYISEKFNPYTKTLFSVYMCNKIKIGCLNAFNQRQKIKLRDIFLTDFDITQKGISDNRDLTSIWFPGFVTLKEYLNQIFLVFYLNPKGLHEKHHVMIDLLKTVIEIELDQRNNIPVPWSDTPKKQTVNLPIFLNSVAINLMHDTAYCTHLRSRIENRNNLRRSFSTISTFTSSKSCIKIGDFSSLKTEINRKIEKARKAEEKRSRIANPNFIHDEEYKNVVEHCNYDMMRKAIPEYTDHISTKVFDRLYELQKNGTLTDEPVVGQILEMMVNHKQFFFSFFNKGQKTAKDREIFVGEYEAKMCMYLVERIFKERSKVNPDEMISEPGDGKLKVLERKAEQEIRFLIEHIKQRNSPIMEEIENLKESVLFDKSKLEDLVNSKYHGLKLEINADMSKWSAQDVFFKYFWVVAMDPILYPEEKERIIYFFCNYMNKRLIIPDEVIYTILDQQIPYKNDMVMQVTNGLHSNTFNVKRNWLQGNFNYMSSYVHSCAMSVYKDILRTAAKKIEADIMVNSMVHSDDNQTAICLINNRLDTRVFTKFAIQLFEKICLTFGCQANMKKTYVTNHIKEFVSLFNLYGEPFSVYGRFTLTAVGDCAYIGPYEDLASRISSTQTAIKHGCPASLAWLSISISHWITYLTYNMLPGQINDPSVSLGIENRREIPIELGGYLEANLSMIALAGLESGNIQFLINLLTKMVNPILFRENVVSQCSDIKNWDLTRLTFSEIFRLKVLRFLALDAEMDCSDTMGETGEMRSRSLLTPRKFTTAGSLRKLVSFGDFQACQSEPEGINTVVEYMIEHPELLVTKGETAEDYKNIVLYRYNSRRFKESLSIQNPAQLFLEQILFSHKPIIDYTGIQEKYLNLSDSTVTEDQPEILGRVTFPEAFRKIREDLSTLKITINDIQTVYDFVILNDPMVIAIANAHLLSNQGAMQDRLGSSCSTMPEFRNLRLITHSPALVLRSYSTGRYDVPGADPDEMRRDRTHLQEFIDNTKLLLKMEQRIEQNEKAKGSRDILFEIKEITKFYQVCYEYIKSTEHKVKVYILPVKCYTTTDFCAAIQGSLIKDKQWAVIQHIHPVSAGGHKGIVQKHTTNEIKLAEDCMRLIAFFIDTFIDENHRIYMFKRMVDEFTYSGRKVSDLLEIIATSKNRVDFLPILYRSGLLEQRDLDSYDALKSSGRPTWNKWQTTRALDMGKIDLSIDTHRSSIRIIGEDRNLHYAELYLPSINYDSITRSGYKLLNAKHGLKFQSMSEVSVRKDEWYITYQRKSRDNYVYKIFYGKKLLNPLPDHDLRYNRTTNPIVPVCHVIPMVRPDIDRIMLEDMDSLNIENFKIGVLNTGIGEQARLRRCMLHKMKNFEGPDIKSKVINLTKLMKDNTLMSLNYDNVCNVHLSQFCKLLDCNGNEGTLDDAMYSFSDEPMEQTQIDEIECTPIFKVQYSVPGSRYLNYRNAIKELLSREIRQFREAFTLVGDDFDSPENIGYLENIICIIDQLQTNEWSTIMKKCIHICFLASNQDHVFHTFSLNKYFFEGNTPASGRLNWRNLKSFIISLPEIKSAPWRNIFSSFKLKCIALLDREIAKVEVNQDFSKILAREDLRQSFFNFF--------
>AIS74637.1 RNA-dependent RNA polymerase, partial [Calchaqui virus]
MNETLEDDLKALEGRLKGIRETSDGKELFTAILVRRHDYFGHELCKAMDIPYRNDVKLIDILHECFHDIDTGDVTIPNITPDNFIFDGDVLTILDYKVSVSLESTEHTIDKYTKELDKIRHFLPSRVELCIIRCHPRTTKLTFTNDRIKRQYANIQLELNFEPFENLITELKDRFRDSDEFLAMIAHGDVTLTVKWCQTGCPELRQHPIFNEFYESLEDDYREMFDRSMEFSAYSAEKWNQNLIKIRDQTSEEYKEFIRRNSSELFQTDGDYPEPSKEEILEGWEEMTERIQQTRNVSRDVNDQKPSIHFIWSEHNPKLPTHSTHKLMMLSKLLQNISSSSDFADDFRQIGKLMDIGDNVLLYENHCEALKAEARKNLKPIQNRKLNPRRIGNAQVLWEQQFLMSAEDMGKSRKIHLLKEYFGIGRHKDFSHKTNSDVNMDKPKILDFNDPDIIRMSQIMMDKTSGLLSQPTTLKPNHAIVNEYMDNIKEANQNTFETIKKILSAKYWSCISDISMLMKNILSVAQYNRSHTFRLAMCANNSLYALVLPSADIKSRKSTVVFCIIALHAEEESIFNPGCLHSTYKTFVSDKTGWLSISKAIRLDKERCQRIVTSPGLFLSTVTLLKQDNNSIDLNDVMNFALYTSLNVTKSMLSLTEPSRYMIMNSLAVSSHVKEYISEKFNPYTKTLFSVYMCNKIKTGCLNAFNQRQKIKLRDIFLTDFDITQKGVSDNRDLTSIWFPGFVTLKEYLNQIFLVFYLNPKGLHEKHHVMIDLLKTVIEIELDQRNNIPVPWSRTPKKQTVNLPIFLNSVAVNLMHDTAYCTHLRSRIENRNNLRRTFSTISTFTSSKSCIKIGDFSSLKTEINRKIEKARKSEEKRSRIANPEFIQDTEYKNVVEHCNYDMMRKAIPEYVDHISTKVFDRLYELQKEGILTDEPVVGQILDMMVTHKQFFFSFFNKGQKTAKDREIFVGEYEAKMCMYLVERIFKERSKVNPDEMISEPGDGKLKVLERKAEQEIRYLIERIKTRNSPIIEEIENLKESILFNKERLDDLTKSKYHGLKLEINADMSKWSAQDVFFKYFWVIAMDPILYPEEKERIVFFFCNYMDKRLIIPDEVIYTILDQQIPYKNDMVMQVTNGLHTNTFNVKRNWLQGNFNYMSSYVHSCAMSVYKDILRTAAKKIEADILVNSMVHSDDNQTAICLINNRLDTRIFTKFAIQQFEKICLTFGCQANMKKTYVTNHIKEFVSLFNLYGEPFSVYGRFTLTAVGDCAYIGPYEDLASRISSTQTAIKHGCPASLAWLSISISHWITYLTYNMLPGQINDPAISLGIENRREIPIELGGYLDANLSMIALAGLESGNIQFLINLLTKMVNPMLFREDVVSQCSDIKNWDLQKLSFSELFRLKVLRFLALDAEMDCSDTMGETGEMRSRSLLTPRKFTTAGSLRKLVSFSDFQACQSSMEGINTIVEYMIEHPELLVTKGESSEDYKNIVLYRYNSKRFKESLSIQNPAQLFLEQILFSHKPVIDYTGIQEKYLNLSDSTVVEDQPEILGRVTFPEAFRKIREDLSTLKITINDIQTIYDFVILNDPMVVAIANAHLLSNQGAMQDRLGSSCCTMPEFRNLRLITHSPALVLRSYSTGRYDVPGADPDEMRRDRTHLQEFIDNTKLFLKMEQRIEQNEKAKGARDLLFEIKEITKFYQVCYEYIKSTEHKVKVYILPVKCYTTTDFCAAIQGSLIRDKQWAIIQHIHPVSAGGHKGIVQKHTTNEVKLAEDCFRLIAFFIDTFIDETYRLYVFKRMVEEFTYSGRKVSSLLEIIATSKNRVDFIPILYRCGILEQRDLDSYDALKSSGRPTWNQWQTNRALDMGKIDLSIDTHRSSIRIIGEDKNLNYAELYLPAINYDSITRSGYKLLNAKHGLKFQSMAEVSVRKDEWYITYQRKSRDNYVYKIFHGKKLLNPLPDHDLRYNRTSNPIVPVCHVIPIVRPDIDRIMLDDIDSLNMENFKIGVLNTGVGEQARLRRCMLHKMKNFEGPDIKSKVINITKLMKDNTLMSLNYDNVCNVHLSQFCKLLDCNGNEGSLDDAMYSFSDEPMEQTQTDEVECTPIFKVQYSVPGSHYLNYRNAIKELLSREIRQFRDAFTLVGDDFDSPENIGYLENIVCIIDQLQTNEWSTIMKKCIHICFLAADKDHVFHTFNLNSYFFEGGNPASGMLNWRNLKSFIISLPEIKTAPWRNIFSSFKLKCIALLDKEIAKVEVN----------------------------
>AIN37025.1 polymerase [Kaeng Khoi virus]
MDKQQYDQFIARIRAATDPSVAKDIDTDLLMARHDYFGRELCKALNIEYRNDIHITDIFLEILPDFNPLEINMPNITPDNYLFVNNKLYVIDYKVSVSKDTAVQTFNRYNEIFRDVCPKLGVAYEVVIIRINPISKEVNFSSDEFRNLFNDITLDINFDQFFDLKRMLYEKFADNEEFILKVSHGDFTITAPWCKTGCDDLYKHPIYKEFKYSMPIPYRRLFEESIRFNAHEAEKWNVNLIKLKDYTKAEYNKYIDKLVKSVFLLDGNYSKPVKADIQIGWDAMTERIKIERELSNNICDQKPSGHFIWTPPNHLKSNNNIEKIIRLSKSLQNLNGPAELASAFKSMGACMDFSEEVEKYNQICLTRKEEARLSWKKVTKKLEPVKVGKCYMLWEQQFILANEYFDKNDKIKLLKNFFGIGGHKTFKNKMNNDLDLNRPKILDFNDDNIYLESIKMLDATRSILSKESNLDPLKDFIYTNFATEIKSASEDMSKHLEYIIKSCYWSSLQDISVLMKNMLSVSQYNRHNTFRVATCANNNMFGLVMPSSDIKTKRATLVYSIIVLHETESCLLNPGALYATFKTVNGYISISKSIRLDKERCQRLVTSPGLFLTTTLLFKYYSPNVELVDIMNFSYYTAISITKSLLSLTEPARYMIMNSLAISSKVKDYIAEKFAPYTKTLFSVYVTRLIKNACFTANRQKEKIELRSVALSDYDITQKGVEDNYDFESIWFPGKVTLKGYINQIYLPFYFNAKGLHEKHHVLIDLAKTVLEIEKDQRLNTVNPWSEDEVKQTVNLPILIHSLSKNLLLDTSRHNHLRNKIENRNNFNRSLSTISTFTSSKSCIKIGDFKELKSHVNKKIEKANSAFEKKMRVANPLFIDEEKIDLEVNHSNYEDLRQSIPNYQDFMSTKVFDRLYELYKDDKIDDNLTTIQTIMNTMVEHKDFYFTFFNKGQKTAKDREIFVGEFEAKLCMYGIERIAKERCKLNPDEMISEPGDSKMKILELKSEQEIRFIVENMKQRRSDQILGENNDEIYKALKIEINADMSKWSAQDVFFKYFWLIAMDPILYPQEKERMIYFFCNYMEKKLILPDEMICNILDQKIHRENDIILEMTDNLNANYVNIKKNWLQGNFNYTSSYVHSCAMSVYKDIIKDVAQLIEGNSLVNSLVHSDDNQTSIVYIYNRLSKEILIQHSIETFEKVCYAFGCQANMKKTYLNSVIKEFVSLFCISGEPFSIFGRFLLTSVGDCAYIGPYEDMASRLTSTQTAIKHGCPPSLAWLSIAINYWITFNTYNMLPGQINDPLLGLPAKNRVDLPVELFGIIQSELSTIALLGLEAGNVTFLTNLLQRCSPIDMRKEQIVDQCTKIQDWDMRILTDNDIFRLKVLRYLVLDSELEVDNTMGETSEMRGRSLLTPRKFTTNGCLKKLISFNDYQNQLSNHGGLDPNLEYMLAKPELLVTKGENKQDFMNAVIYRYNSKKFKESLSIQNPAQLFIEQILFSHKPVIDYSGVKNKYSYIGDNLELEEQPDILGRMTFQESYQMLSKDLNNLTLSLHDIELIYQFIILNDPLILTIANSLVLKLESLPLKRTGVTCNNMPEIRNLKLIQHSPALVLRAYSQNTLDLPGADEEELRRDVLHLVDFIEKTKLKDKMLERINKNRAKLQVTQDLKYEIMEYTRFYQICYEYVKSTEHKVKIFILPTKSYTSTDFCALVHGNLKRDDNWIMVHFLKNISSLNYKGTIQKASSNEMNIAIECFRLIAYFADSFIIDFSKKKFLKEMIDKFTYKLVPVQHLFDVIRRSHIRHEFIPILYWTDELTQKDLDKYDAMKSAEHVTWNDWQVNRALGTGPIDLKIESYNRSIHIIGENDKLMIAELQLARTGMDIITFSGRKLLSSKHGLKFENFSKVEFDDRVDYYITYQRKTKNTYSYQIHNQDSILRRNQEHFGNKTRAFNEIIPVCPVIVSTISKKPRIDKNKLQYLNYESVSLGKLIVNENETVLLKRAQLHKMQHFDGPELPYGLIDLTALMKTTELLNTNYDKISKASLISLSKIVHCQGAVEEETLEFLSDDPMDMEDQTNIESQPIFSVTYLKKADKKMSYKSAIKELIYKQTEIFETLFDFSENGFCSGENLGVLETIVCIIKMLKTNEWSTMIDNCIHITLIKNGLDKEYHLFSLSTYFFLNVATGDIDWHKIKEFVLTLPEIDSEPWATMFSRFRNKALDLIDKEIKKNKQFKSFITVLKKRGGRSMFTFDE--------------------------------
>AKO90159.1 RNA-dependent RNA polymerase [Orthobunyavirus guajaraense]
MAHLIRELVRQYQARIRACTQPELGRDILTEITVARHNYFAQEFCESTNLTYRNDVPALEIVQAIRPGFDPMSRQVPDLTPDNFLIHGNKMYIIDFKVSVSDESSIHTYRRYTERFTDIFNFIGVDFEVVIIRMDPSNMQLHISSDNFLQLYPNIILNLDFSWYFRLKNELFERFRDSEEFMELVAHGEFTPTIPWVTTETPELYDHPVFIDFLNSMPPKDRNNFLRAMSDNAFHSDKWNDLLHTMMREYGDKYKAFIKDMAKRVFLADSNYDKPTRLEIQKGWSEMILRVKESRNMTTDVHKQKPSIHFIWSPHDPKKTNENSMKLLMLSAGLQDIKEKDPFSIAFKHIGKLMDFRSDIRGYERFCARLKQDARSTPKSKSSKIEPLQIDSCTVLWEQQFKMDTGIIPKDIRLKFLKEFCGIGNHKQFKNRMLDDLDLDKPVILDFSDPDIQKHANLMFQDTKSMLSKESGLYKIGNVIEEFKDKIINANAKTWETIESIAKTRFWQAMNDFSILVKNILSVSQYNKHNTFRVVCTANNQFFGIVYPSASIQSRKSTIVFSTVTFHDEAKDVIKCGSLFRTYKITKGYMSISKAIRLDKERCQRLVTAPGIFLLTTLLLKGDTEIDLNEVMAFAFFTSLSITKSMLSLTEPSRYMIMNSLAVSSHVREYISEKFSPYTKTLFSVYMTELIRRGCMSANNQRTKISVKDVFLNEFEITQKGVSENRDLESIWFPGFVNLKEYINQIYLPFYFNAKGLHNKHHVIIDLAKTVLEIELEQREELPNPWGEDFKKQSVNLDILIYSIAKMLKNDTSKHNHLRSRVENRNNFKRSLASISTFTSSKSCIKVGDFYAHKSDTVKRMKKIQNKEAKRTRIANTEFVDEEDRDLEIAHSTYLDLIKSVPNYTDYISTKVFDRLYEKFKTEEFDDRPAIEIIMDVMKDHKNFKFCFFNKGQKTAKDREIFVGELEAKLCLYCVERISKERCKLNPEEMISEPGDGKLKKLEMNSESELRYLIEMTRRETTKEGSFLQEFTSEPKGIKIEINADMSKWSAQDVFFKYFWLIALDPILYPYEKQRILYFLCNYMDKELILPDELMCSLLDQKAERENDIIRQMTNNFHTNTVNIRRNWLQGNLNYTSSYIHSCSMMVFKDIVKECSDLLEGNCNVNSMVHSDDNQTSVIMIQDKIHNDCILNFICKLFEACCLTFGNQANMKKTYITNNIKEFVSLFNIYGEPFSVYGRFLLPAVGDCAYIGPYEDMASRLSATQTAIKHGCPPSLAWVSIALNHWITFNTYNMLPGQANDPSKIFNCERSELPIELCGILKSELSTIALVGLESGNISFLTGLLRKMSPPQLVKEGVQTQCNNIENWDITKLTTMEIIKLKILRYIVLDTDITDDNTMGETSEMKSRSIITPRKFTTLSSLTKLTSYNDYQDVVSDPDQLEALLEGMLENQELLVTKGESPEDFRKTILFRYNSKKFKESLSIQSPTQLFVEQILFSNKPVIDYTGIREKYVGAVDMPNNQEDEGIMGKKTIPEALEILRDDLSKMLLTLDDIKLVYSFCILNDPLNTTACNAILLSQIQSLMDRTSMSAVTMPEFRNMRLIKYSPALVLRAYLHGELTIGGAIEDDMKRDLYHLEEFIDQTGILRKVEAKIQAHEIQNGARDLLYEIRERTKFLQTCYDYIKSTEHRVKVFILPCKAYTAFDFCATIHGNLIKDKGWYSVHYLKQIISGTAKAIVNQTPASEQINMDECFRLISHFADTFIEPSSRHYFADKIIKEYSYKNIPVTDLYDQLKRDMNKRQHFMPLLYHMQELKQSDLDRYDANKTYEKVTWNNWQVNRDMSTGTIDLTIKGADRSMRILGEDDKLQIAELRLVQGDTTAVESHARRLLNAKHNLQFEKMQEYTYLEPGMFYICWQKRSKFAYNYQMLLCEIIENRNNQPATLLSGKINLLHPVCPAVISRIPSPEKIRITALKYMNQNCELSRLQLLKNEFATTRRCHFSKMTHFNGKEFVVGNIDINRLMATPTLLSVNYPSLSQTPLITLSQIFRCNGVEEEVDEFEFLSDEVLEDTDTAPVNAIPFFHVSYSTKSKHGYTYKQALQHALRIGLEEMENEFDFTGQNLGFFSSRNIGIISFLVGLVNRLNTNEWSTVMMKCIHMAFFNNQKDRTYHLFKIPKIFIKDPIGEKVDWAKAKDFLQGIRPRDETNHWGQMFIHFKNKCIDAIDLEIKMEGASWGEMLEMLDEFKDEGMFNFG-----------------------------
>AIN37020.1 polymerase [Nyando virus]
MDQNQYQQYLARIRSARDATVAKDIDTDLLMSRHDYFGQQVCRALGIEYRNDIPLIDIFLEIDSDFDPLSMSIPAITPDNYQFVDNILFIIDYKVSVSKDSSIQTFNKYTELIGPICKNIGIMLDVVIIRANPLTQEVSINSDLFKNYFTIRNLEFDFHQFADLKRILYEKFSDDEEFLLKISHGDFTLTAPWTQENVRELYDHPIYREFKYSMPIPYRRLFEESLQFSAYSAEKWNTNLLNLKRYTQDYYSQYIASQAKTIFTSTGDYPKPSEQEILTGWAEMTNLLSAEKQFSNNINDQKPSGHFIWGEPDIEQSNSSIPKLLKVSKALRSIKSNDKIGDAFISIGHCCNIEGFESIYEDVTALRKVKAQTEWKTVLNKKLEPVKINEALVLWEQQFIIQNEYFKDNNRVVLLKDFFGIGKHKTFKDKTVTDTEIGRPKILDFNDKIIYLESVKMVDKSKQILSKRSNLDINKDFIYSTYSQQIKNASSCTHDNLCSLLTSNFWACLSDISTLMKNMLAVSQYNRHNTFRIATCANNNLFALVMPSVDIKTKRSTLVYCIILLHRQEDGFLNPGALFNTYKTYTGYISISKSMRLDKERCQRIVTSPGLFLTTSLLFKEENNNLDLNDIATFSFYTSVSVTKSLLSLTEPSRYMIMNSLALSSHVKDYIIEKFRPYTKTLFSVYVVMKIKDACISAYNQKSKIELRDVYLTDYEITQKGVSNKKSFNSIWFSGKVSLKSYINQIYLPFYFNAKGLHDKHHVYVDLAKTILEIEADQRRTTGDIWSNTPKKQHVNLPLLVHSISKNLLLDTSRHNHLRNKIENRNNFKRSLSTISTFTSSKSCLKIGDFEEEKKKISKLANKATQSAIKKTRIANLNFVSEEELTNTVQHATYKDLKAAVPNYTDHISTKVFDRLYELFKNGMPDKPAVELFLDAMKNHKKFYFTFFNKGQKTFTDREIFVGEFEAKMCLYLIERIAKERCKLNPDEMISEPGDSKMKALEAKYNEEVRYIIEKTRSANNEIDAKIEELQNQSNINPDINKRLKDLQDTKAKAVKLEINADMSKWSAQDVFYKYFWLIAMDPILYPNEKEHILYFFCNYMQKEVILPDELMCNILDQKIQHDNDLISMMTNNFNTNSVCIKRNWLQGNFNYTSSYIHTCAMSVFKDIVKEIALYLEGDCLVNSMVHSDDNHTSVILVQNKISEEVIIDTTMQQFERTCLAFGCQANMKKTYVNNIIKEFVSLFCISGEPFSVYGRFLLTSVGDCAYIGPYEDMASRLTSTQTAIKHGCPPSLAWVSIALNQWITFNTYNMLPGQKNDPTKIFLTKREELPLELFGLLSTELSTLALLGMDSNNVTFLTNLLRKCTPILYRRESIQVQSQKIQDWDLRLLSNAEIFYLKVLRYFVLDNIMEVDDTMGETSEMRGKSILTPRKFTTAGSMKKLLSYRDYQDTIENQDRFHANLEYMLKKPELLVTKGETKEDFMNSIIYRYNSKKFKESLSIQNPAQLFIEQILFSSKPVIDYLGLKEKIYTVGDTLFEENNPDIFGRLTFPQAYRLIYTELETLNLESPDIELIYNFCILNDPLTTTIANSLLMQLIGPEQDRLGLTCNTMPEMRNMKLIHHSPALVLKAYSSSQVDIPGVEIEELQRDLVHLEEFIEKTKLTEKITKKFQARQTEQMSKEQKLILQLKEKTKFYQICYEYIKSTEHKVKIFILPSKAYTSTDFCALIQGNLLKDRTWSSIHYLKPIISTNYKGFIDKTPALEQQVASECFKLISYFGDTFINEFSKKTFLNKMIESYTYKGLQVKHLLEIIEASNYRHEFMPILYWLGKLTQKDLNKYDAMKTGEKAIWNDWQINRSLGTGPINLKITGLDKSLTIIGTDDKLHMAELSITEINQTLITISGRKLLGARHGLRFELFSKITTLEEGMYYITYQKKGRNQYAYQIHTTESILRRNEIHLGNRTRIFNEIVPVCPTIIARVGRRQRITIETLEYFNYDQISLSRLKISDDEYATIKRAQLHKMLAFDGPDIDNDALSITRLMKMPELMTNNFIEVVSVDMVNLSRLLNCCGTKSLDDSLLTFSDEPMEEIESSVVETVPVFNICYQRSAKKSRTYRNALQTAIKRETNNFMEAMDFTTEGFLSNENLGCLEALVSIIDLLETNEWSTVLKNAIHLSMLANDFDSHFHTFTLPELFYEGNPIDNKICWQKIKEFVLTMPDIITPPWDIVIRNFKEKAVHLVDEKVKRERNFNSFILSLKKRGGRSNLEFV-------------
>AIN37018.1 polymerase [Orthobunyavirus bwambaense]
MTLDKDLILEFQQRITRAKDACTAKEINSDLLEARHNYFGFEYCKSIDIQYRNDVFFSDIILDIYPDINPIDYKFPNITPDNYVFVHNTLYVLDYKVSVSNETSQITFNKYYELTREISIELGLRIEVAIIRCDPITRNIYISNDKFRDIFPNTPQDLSFDWYFDLKQILYDKFGEDDEFLLKVAHGDFTLTAPWCKTGCDEYKSHPIFKEFKYSMPIPERRLFDESMKFSAYESERWNTQLLRVKDYTKEAYDNYVNSSAKTIFTIDGNYPQPNRDEIQKGWNEMSKRIELEREVSNDFNDQKPSIHFIWTEPSISYPTQSAQKIQFLSDSLKYLEGTGRFKDAFISIGEMINLESNFRTYESFCNDRKTKARQTWGQVQNQKLEPVKIGQALVLWEQQFVLNSEKIQKDNKRHLIKEFYGIGGHKQFKNKTEEDIKLSKPKILNFNNEIIKIKAISMVNQAKTILGNQSTYKKDHFIIENFGDEIKCANENTYKLISKILSTNFWSCISDFSVLMKNILSVSQYNRHNTFRIATCANNSMFALVMPSADIKTKKATVVFNIICIHKSEDSVFNPGVLHMTYKSRNNYVSVSKAVRLDKERCQRIVSSPGLFLLTVLLFLNNNETLSLDDVMAFSLFTSLSITKSMLSLTEPSRYMIMNSLAISSHVREYISEKFSPYTKTLFSVYMTDLIKNACFDAYQQRNKIQLRDIFLSDYDITQKGIKDNRNIKSIWFPGSVTLKEYLTQIYMPFYFNAKGLHEKHHVMIDLAKTILEIERDQRMMVSQIWSLEPKKQTVNLQILMHSLAKNLLLDTSRHNHLRNRIENRNNFRRSMTTISTFTSSKACIKIGDFSKLKEAQTKRDKKVNLNNEKRYRVANNLFTEDINMNAEVAHATYNMLKNSIPNYVDFTSTKVFDRLYEKIKNKEIHDNACIEEIMETMVKHKTFYFSFFNKGQKTAKDREIFVGEYEAKMCLYAIERIAKERCRLNPEEMISEPGDGKLRVLEQKSEQEIRYLVESTRQKNRDIDDEIQNLIVNPEENLEKIEFLQKQKYRGLKLEINADMSKWSAQDVFYKYFWLIALDPILYPQEKERIIFFMCNYMQKKLLLPDELLCNILDQKLSYNNDIISEMTDQLSQNFVDIKRNWLQGNFNYTSSYVHTCAMSVYKDILKQMALYLDTEIVVNSLVHSDDNQTSITLCQNKLDDNVITNFSIKIFESVCLTFGCQANMKKTYVTNFIKEFVSLFNLYGEPFSIYGRFLLTSVGDCGYLGPYEDLSSRISSAQTALKHGCPPSLIWVSIAASHWITYLTYNALPGQSNDPINYFPVEARDEIPIELNGILKAPLSLISILGLESGNVNFLLGLLRKYTPITKRRETILTQCQAISSWDINSMTPSEIFRLKILRYLVLDSEMDPNDIMGETSEMRGRSILTPRKFTTAGSLRKLVSFNDFQIAQKSENGINSILEYLIEKPELLVTKGENAEDFRQSILYRFNSKRFKESLSIQNPAQLFIEQVLFSNKPVIDFTGIREKYLNFNDSLKQEEGTQILGRVTFTEAYRLLMRDIEELSLSTEDIETVYSFIILNDPLIVATCNMILLSVVGNPQSRLGMSCSTMPEFRNIKVTINSPALILRAYSKGTADIIGADPTEMSRDLIHLEEFIAATKLKEKMEFRIKKNEESCNKRDIIFEIKELTRFYQTCYEYVKSTEHKIKVFILPSKAYTTTDFCALVQGNLISDHHWFTIHYLKQIMSTASKAIVQSMPTTELNISIECFRLLPHFADTFLEITSRIAFVRTVIEKFTYKNISVEYLFKILMSSNSRLDFIPLLFRLDLLTQSDLDKYDASKSQERVSWNDWQCTRFLDTGPINLTITGNNRLITILGENNILQYSELQLGKVYPDNIIRSGRKLLNTKHGLKFENMKRVQTYPATYYITYQKIDKNRWFYQIHTHESIQRKNEEMFGNKLKAFHEIVPVCPVNVAEAEGSQRIWLRKLDILNNSNFSIAKVKITTDEFAMIKRSHFSKMTFFEGPELNTGILDISKLMKSPELLSLTYDNIVNGSIIPFSKILNCIGSRGLDDGLDFLSDDPMEYTEGETINATPIFNIFYSKKGYRHMTFKNAIATLIEKEVIRFERTFTFAGDGFLSNENLGCLESIISLIRLLKTNEWSTIMENCIHICLIKSNMDSIFHLFDVPEYFIKDKYQYSINWHNYLEFIETIPRPAEAPWNVIFENFVKKSKELILEELKSTRNFQEIAANVARRDGKSNLDFV-----------------
>AEZ35264.1 RNA-dependent RNA polymerase [Sororoca virus]
MDDAKYDQYLARINAVRDPSIAKDIDVDLMIERHNYFGRQLCVAIGIQYRNDVPLIDILLESIPGFDPTTIDIPNITPDNFVVIEGRIIIIDYKVSVGSESTEITLEKYSKCMEKVREQLPINYEVAIVRVNPVTNQLHLIGESFIRAYPNIPLDLDFSRFFELKTMLYQKFADNEEFMLKVAHGDFTLTAPWCHEDTPELLMHPEFNFFINSMAMPIQNLFFETLDFSAYSSERWNSQLHKIKDAMKDDYEYFIKKNAIDIFDMDGNYERPDQKEINIGWEIMTKRVSNEREMTNNVSKQKPSVHFLWTEALNRKLNTQTSKLIFLSNSLQSIKEPSTITDTLKAIGLSMDIDGQVGKYETLCMERKMLARSTSKKIENKKLEPVKIGNALVIWEQQFVLPSELFKANERQKFFQQFLGIGGHKRFNKKTADDVNCDKPRILDFNNQGIIDASLFMVNRNQKYLQTKSNFLVDHPIIESYRGQIMESNGETMETWDIIKDTNYWRCINDISVLMRNILSILQYNRHNTFGVAKWANDSDYALVFPSSDIKTKRATVVFSTICIHKNKDNLFDAGSLYSTLKMSTGGYISISKAIRLDKERCQRIVSSPGLFILSAILMYNNNKSINLYDVLNFTFYTSLSITKSMLSLTEPSRYMIMNSLAISSHVRDYIAEKFSPYTKTLFSVYMTHLIKKGCSTANLQSKKIQLRNIFLSDYDITQKGAGDERDLESIWFPGLVNLKEYISQIYLPFYFNAKGLHEKHHVMIDLAKTVIEIELEQRKISQEIWSVKPRKEHVNLSILIYSIANNLILDTSRHNHLRNRVENRNNFKRSITTISTFTSSKSCIKIGNFKELKTAQLKKNIKNVQMAEKKYRVSNPLFIDDETKDLEAAHVRYDKIIETIPDYKDCLSTKVFDRLYELLKLEKLDDTPFIEHAMATMRNHREFNFTFFNKGQKTAKDREIFVGEFEAKMCMYVVERISKERCKLNSDEMISEPGDAKLKVLEQKAEQELRFIVEKTKDRFAKADPSRALKMEINADMSKWSAQDVFYKYFWLIAMDPILYPKEKKRILFFMCNYLEKNLILPDELIGNVLDQKKTYNDDIILEGTEFFRQNYIKIKRNWLQGNFNYLSSYVHTCAMSVYKDIIKRVAALLDGDVMVNSMVHSDDNQTSVTYIQNKLPENILIQHALEKFEIVCLTFGCQANMKKTYMTHNIKEFVSLFNIHGEPMSVYGRFLLPSVGDCAYIGPYEYLASRLSAAQQSLKHGCPPSYAWLAISCSHWITHMTYNMLEDQVNSPIGCLPTTNRFDIPVELNGFLNAPLYLIALVGLESGNLWFLIRLLKKIIPLDKQREDIQTQVQYIQDANFSDIELLKLKLLRYLSLDTEISSDSNFGETSDMRSRSLLTPRKFTTLGALNKLISYMDFKESMNTRDHIQNLEYMINNPELLVTKGEKKEEYMNGILYRYNSKRFKESLSIQSPAQLFIEQILFSHKPIIDYSSIFEKLTSLAETDMILEEAVPIGRLTFPQAYRQLLKDLNSLKITLEDITIIYRHCILNDPLMVTAANTSILCMKGSPQPRVGLSACQMPEFRNMKLIHHSPALVLRAYTKGNVDVPGAEQLELQKDLYHLEEFIKETKIKDKFEERITSIPDNLTEVEKKIHHLRELTKFYQVCYDYIKSTEHKVKIFILPLKSYTSLDVCTLIQGNTLSDKEWFTMHYMKHIIAGNLKGQVLQHSTNDQIIASECFRALVHFADYFVEATSRVAFLHQIVESYKYKNILVSDLFRIILSTTMRLNFLPLLYRMNELTQADLSKYDALKTDERIAWNNWQTNRSLNSGVIDLTITGYMRSIRIMGSDKHLDIAELIVQNFHPSTIFHAGNRLLNSRHGLKFEYMEEVLIDEKINYYITYQRKRAHKYNYQISTIDHIRQRNLEGEQLRGKKHNRLIPVCPIIPTIREEEVIISIQDIDPLNMTNYSMARLLIKPEEYATIKKAHMSKMMFFDGPYIMAGILNLTILMRTQELLNLDFDNICKNSILPFCRILHCNGSVEGELIFLSNEVMDLTVSEEIESIPIFTIQYNKKGERNMTYKNAIIKMINKGKEEIEDVFDFTTDGFYSAKNLGIINALCSIIDLLETNEWSTLIKNAFHIAMISQGMDSHFHLFKIPVAFMSNPASGEINWPKVLRFISSLPDIEREPWGSMFARFKTKTEFLIKKEIKKESKLEEFLDELEFSEGRSGFLFK---------------------------------------------
>AEZ35267.1 RNA-dependent RNA polymerase [Taiassui virus]
MEEEKYAQFTARIATARDATVGKDIDVDLMIERHNYFGRQLCDSLEIEYRNDVPLVDILLDAIPGFDPMATEIPNITPDNYLLIDGWIIIIDYKVSVTNETTEITLEKYNRCMEIINQQIPINYEVAIIRINPITNQLFVTGEQFMRHFPNIPINVDFSRFEELKRSLYLKFADDEEFLLKVAHGDFTLTAPWCYDMTPEIFEHPEFVFFISSMPKPFQELFFKTMDFSAYSAERWNSQLHLIKDYTKRYYEEYVRKHAKNVFIFDGNYERPTQSEIDKGWEIMSSRIESEREITTDISKQKPSVHFIWAEAADRKLSNSTSKLIFLSNSLKSIKDISTITETLKAIGQSMDIDNKVGQYESLCLERKMLTRSTGKKIENKKLEPVKIGNALVLWEQQFVLPNELFKANERQKFFKQFLGIGGHKRFNKKTADDIEIEKPRILDFNNKQVQDAATFMVNKNKKYLQEFSKFTVNHPIIDNYREQITETNIETMKTLDIISKTNFWRCINDISTLMRNILSVSQYNRHNTFRVAMCANDSVYALVFPSSDIKTKRATVVFCTIAIHKEEKGIFDAGCLHTTLKMNTGGYISISKAIRLDKERCQRIVSSPGLFILSAILMYNNNPSINLFDVLNFTFYTSLSITKSMLSLTEPSRYMIMNSLAVSSHVKDYIAEKFSPYTKTLFSVYMTMLIKKGCSTANNQSKKIQLRNVFLSDYDITQKGAGDDRDLESIWFNGLVSLKEYISQIYLPFYFNAKGLHEKHHVMIDLAKTVIEIELEQRKIAQEIWSETPIKEHVNLNILLHSIAKNLILDTSRHNHLRNRVENRNNFKRSITTISTFTSSKSCIKRGNFRELKTEQSKKSQKAATSAEKKYRVSNPLFITEELDKLETTHAKYEQIIQVIPNYRDIMSTKVFDRLYELLKNGTITDKPFIEQALNMMKTHTDFTFTFFNKGQKTAKDREIFVGEFEAKMCMYVVERIAKERCKLNSDEMISEPGDAKLKILEQKAEQELRFIVERTKDKFLKGDPCKALKMEINADMSKWSAQDVFYRYFWLIAMDPILYPKEKYRILFFMCNYLQKVLVLPDELIGNILDQKKTYNNDIILEGTDFLHQNYVNIRRNWLQGNFNYLSSYIHTCAMSVFKDILKEVSYLLDGDVLVNSMVHSDDNQTSITYVQNKIEESVLINHGLKTFETVCLTFGCQANMKKTYLTHNIKEFVSLFNIHGEPMSVYGRFLLPSVGDCAYIGPYEDLASRLSAAQQSVKHGCPPSLAWLAISCSHWITHLTYNMLDDQVNSPIGYFPSRNRFDIPVELNGLLNAPLYLIALVGLESENLWFLIKLLKKLVPIDKQKEDVQTQILAIQEAELTESEVLRLKLLRFLALDTEITSDTNFGETSDMRSRSLLTPRKFTTIGALNRLISYLDFKLSLNDNAHIENLDYMIENPELLVTKGESSVEYMNSILYRYNSKRFKESLSIQSPAQLFIEQILFSHKPIIDYSSIFDKLTSMSETDMILEEATPIGRLTYPQAYRQLVSDLNNLNITLEDIIIVYKHCIINDPLLITAANTALLCMQGTPQQRVGLSACQMPEFRNMKLIHHSPALVLKAFSKNTLEIHGVEQLELQKDLYHLEEFLRETRILEKFQERLENLPANLTETERRIHHLRELTKVYQVCYDYIKSTEHKVKIFILPMKSYTALDFCTLIQGNTISDKEWYTMHYLKHIIAGNQKGHVLQHSTHDQIIANECFRALTHFADYFIEGTSRQSFIVQVIENYRYKNIKVKDLLNVILNSPARINFLPLLFRVNELTQSDLNKYDALKTDERVSWNNWQTNRTLNSGIIDLTITGYMRSIRIVGEDKTLKIAELIVPNFHPNTIFHAGNKLLNSKHGLRFEYMEEVLIDENVNYYITFQKKRANKYNYQISTIEHIMRRNREGEALRGIKHNRMVPVCPVIPAIQEIDRIISLKDIPALNMVNYYMARLLIKPEEYATIKKAHMSKMHFFNGPDITKGIISITSLMHTQELLNLDFDNLCKNSILPFCRILNCNGEIDEEPLFLSDEIMDFTISEEIESIPLFTIQYSKKGETHMTYKNAIRQMILRGKQEIEEIFTFCDDGFYSKKNLGILNAIVSMIDLLETNEWSTSIKNAFHIAMIAEGMDRQFHLFKIPLTFMSNPASGEINWSKVLRFVNSLPDIRVEPWGSMFNRFKIKTEFLIKREMQKGSNLEDFLEELEFSEGKSNLSFI---------------------------------------------
>AFY52605.1 polymerase [Batai virus]
MDDQMYDQFLRRIQASRTAVVAKDISTDILEARHDYFGRELCTAIGIEYKNNVLLDEIVLDVCPGVNLMDYNIPNVTPDNYIWDGDFLIIMDYKVSVGTDSSEITYKKYTTLILPIMESLGIPTEIAIIRANPLTYQLTIIGENFRERYPNIPLQLDFTKFFELRKMLLDKFADDEEFLLMIAHGDFTLTAPWCVDDTPELSDHPIYQEFLGSMPKRFVDLFNEAIEFSAYSAERWNTLLYKAKSITDEDYQDYLSRKAHNIFNMDGNYMKPTQNEIDKGWEMMSMRVAQERDIITDTTKQKPSVHFIWTRNNNRKLLGSTAKLIFLSNSLKSINEQSTWSESLIAIGMSMDIGNNIGQYESLCAERKMIARSTGKKIDNKRLDAVKIGNALVLWEQQFILANELFKNQERQKFLKNFFGIGKHKSFKDKTATDIDIEKPKILDFNNSIVLMAAKAMVNKNKVFLSQQNTLNDFHPIISTFYDKIEEASEETAEILKKISKTYFWQCITDISTLMRNILSVSQYNRHNTFRVAMCANDSVYGLVFPSSDIKTKRATVVFCIVCIHEDKKDIMDAGALFTTLELKTKNYISISKAIRLDKERCQRIVSSPGLFLLSSLLLYNNNPLISLTDVLNFTFYTSLSITKSMLSLTEPSRYMIMNSLAISSHVKDYIAEKFSPYTKTLFSVYMVNLIKMGCSSANEQSSKIQLRNIYLSDYDITQKGVHDERNLESIWFPGKVNLKEYINQIYLPFYFNAKGLHEKHHVMMDLAKTVLEIEMNQRSENLGIWSKAEKKQHVNLPILIHSLSKSLILDTSRHNHLRNRVESRNNFRRSITTISTFTSSKSCVKVGDFKDLKSKNFQKQKKTNNKALEKYRLSNPLFLEDEEQTLETQHCNYESLIKKIPNYKDYISVKVFDRLYELLKNETLNNDPFIEQAMSMMKNHKEFTFTFFNKGQKTAKDREIFVGEFEAKMCMYVVERISKERCKLNTDEMISEPGDAKLRILEKKAEEEIRFIVERTKDNMLKGNPTKALKLEINADMSKWSAQDVFYKYFWLIALDPILYPKEKKRILFFMSNYMQKHLIIPDDLIANILDQKTPYKNDLILEATNGLNRNFVNIKRNWLQGNFNYISSYVHSCAMLVYKDIIKESLKLLEGDCLVNSMVHSDDNQTSLAILQNKVSDDMVIQFSTITFEQVCLSFGCQANMKKTYVTHTCKEFVSLFNLHGEPLSVYGRFLLPSVGDCAYIGPYEDLASRLSAAQQSIKHGCPPSLAWVAISCSHWITYLTYNMLDDQINSPLNYLPFKSRHDIPVELNGYIDAPLYLIALVGLEAGNLWFLMNILKKLVPLDKQRETIQTQFQTIGSLKSLNDSDIFRLKILRYLTLDTEITGDNNMGETSDMRSRSLLTPRKFTTVGSLNKLVSYNDFKESMSTDNYKENLTYMLDNPELLVTKGEDKEQFMQSILYRYNSKRFKESLSIQNPAQLFIEQILFSHKPIIDYSSIFDKLTSLAESDLIAELPEIIGRVTFPQAYQMINRDISQLPLDINDVKVVFKYCILNDPLMITAANTALLCVRGTPQDRTGLSANQMPEFRNMKLIHHSPALVLKAFSKSTTDIAGADPIELAKDLHHLEEFLSNTGIQDKINQNIDNPPKHLVDAEILMYKIREITKLYQLCYDYIKSTEHKVKVFILPMKSYTSVDFCTLIQGNTIRDDKWYTMHYLKQIVSGSVKGTIVTTSTTEQLIASECFRVLCHFADSFVEEGSRLSFITEVIDNFTYKNISVNSLYNIILGSNMRLDFLPLLFRMQSLTQSDLNKFDALKTNERVSWNNWQTNRSLNSGIIDLTISGYLRSIRIVGEDKTLKIAELTVPNFYPNTVFHAGNKLLNSRHGLKFEYMQEVLLDEKYNYYITFQKKRAHIYTYQVSTIDHIIKRNEEGLSTRGIRFNKLIPVCPVVLSVRDELFRMNMDNVFSLNMTNFSMSRLHVSPDEMATIKKAHMSKMMFFNGPDIKAGIVNLTALMRTQELLSLSFDNICKSSIIPFCRILDCSGEEQGELIFLSDEIMDFTISEEIESMPIFTIKYQKKGSEKMTYKNAISKLVTRGVEEIKEVFDFSRDGFYSKKNLGIINTISSIINLLETNEWSSILLNSFHIAMLLEGMDREFHLFTLPAAFYINTAAGIINWTKMLKFIKSLPEISSEPWSTMMKRFIEKTIFLIEKEMNKEANFEDFLDELEFSSGKSMFTFF--------------------------------------------
>AGM34029.1 RNA-dependent RNA polymerase [Ngari virus]
MEDQAYDQYLHRIQAARTATVAKDISADILEARHDYFGRELCNSLGIEYKNNVLLDEIILDVVPGVNLLNYNIPNVTPDNYIWDGHFLIILDYKVSVGNDSSEITYKKYTSLILPVMSELGIDTEIAIIRANPVTYQISIIGEEFKQRFPNIPIQLDFGRFFELRKMLLDKFADDEEFLMMIAHGDFTLTAPWCTSDTPELEDHEIFQEFINSMPPRFVSLFKEAVNFSAYSSERWNTFLYKARAETEVDYNQFLSDKAHKIFMLEGDYMRPTQAEIDKGWELMSQRVYTEREIITDVTKQKPSIHFIWAKNADRKLIGSTAKLIYLSNSLQSITEQSTWTDALKAIGKSMDIDGKVGQYETLCAERKMIARSTGKKVDNKRLEAVKIGNALVLWEQQFILANDLFKNQERQKFMKNFFGIGKHKSFKDKTSSDIETDKPKILDFNNTIVLMAARTMVNKNKALLAKDNTLQDLHPIIMQYASEIKEASKDTFDALLKISKTCFWQCIVDISTIMRNILAVSQYNRHNTFRVAMCANDSVYALVFPSSDIKTKRATVVFSIVCMHKEKNDLMDAGALFTTLECKNKEYISISKAIRLDKERCQRIVSSPGLFILSSMLLYNNNPEVNLVDVLNFTFYTSLSITKSMLSLTEPSRYMIMNSLAISSHVRDYIAEKFSPYTKTLFSVYMVNLIKRGCASANEQSSKIQLRNIYLSDYDITQKGVNDDRNLDSIWFPGKVNLKEYINQIYLPFYFNAKGLHEKHHVMIDLAKTVLEIEMNQRGDNLGIWSKAEKKQHVNLPILIHSIAKSLILDTSRHNHLRNRVESRNNFRRSITTISTFTSSKSCIKVGDFREIKDKQTEKSKKSTEKFDKKFRLSNPLFLEDEEANLEVQHCNYRALIQKIPNYKDYISVKVFDRLYELLKDGVLTDKPFIELAMEMMKNHKEFSFTFFNKGQKTAKDREIFVGEFESKMCMYVVERISKERCKLNTDEMISEPGDSKLKILEKKAEEEIRYIVERTKDSIIKGDPSKALKLEINADMSKWSAQDVFYKYFWLIAMDPILYPAEKTRILYFMCNYMQKLLILPDDLIANILDQKRPYNDDLILEMTNGLNYNYVQIKRNWLQGNFNYISSYVHSCAMLVYKDILKECMKLLDGDCLINSMVHSDDNQTSLAIIQNKVSDQIVIQYAANTFESVCLTFGCQANMKKTYITHTCKEFVSLFNLHGEPLSVYGRFLLPSVGDCAYIGPYEDLASRLSAAQQSLKHGCPPSLVWLAISCSHWITFFTYNMLDDQINAPQQHLPFNNRKEIPVELNGYLNAPLYLIALVGLEAGNLWFLINILKKLVPLDKQKETIQSQCLHLCNSIDKLTESEKFKLKILRYLTLDTEMSVDNNMGETSDMRSRSLLTPRKFTTLGSLNKLVSYNDFRSSLDDQRFTDNLNFMLNNPELLVTKGENKEQFMQSVLFRYNSKRFKESLSIQNPAQLFIEQILFSHKPIIDYSSIFDKLTSLAEADIIEELPEIIGRVTFPQAYQMINRDIGQLPLDIDDIKLIFRYCILNDPLMITAANTSLLCVKGTPQDRTGLSASQMPEFRNMKLIHHSPALVLKAFSKGTSDIPGADPIELEKDLHHLNEFVETTAIKEKILHNIDNPPKHLIGNEILIYRIREMTKLYQVCYDYVKSTEHKVKIFILPMKSYTAIDFCTLIQGNTISDNKWYTMHYLKQIASGSIKGNIVTTSTSEQIIANECFRVLCHFADSFVEEASRLSFINEVLDNFTYKNISVNSLFNTLLASTTRLDFIPLLFRLKVLTQTDLNRFDALKTNERVSWNNWQTNRSLNSGLIDLTISGYLRSIRVVGEDNKLKIAELTIPNFYPNTVFHAGNKLLNSRHGLKFEYMEEIILDEKYNYYITYQKKRAHIYTYQVSTIEHILRRNNEGLQSRGPRYNKMVPVCPVVLSVRDELFRMSLENVFSLNMTNFSMSRLFVSPDEVATVKKAHMSKMMFFSGPTIKAGIINLTSLMRTQELLTLNYDNLCKSSIVPFCRILECNGDEQGELIFLSDEVMDFTISEEIESMPLFTIRYQKRGTEIMTYKNAIMKLVAAGVDEIKEVFDFSKQGFYSKKNLGIINTICSIINILETNEWSTILYNSFHIAMLLESMDREFHMFTLPEAFFINVAGGIVNWTKLLKFIKSLPVIEQEPWSMMMSRFVEKTVYLIEREMNKDVDFTDFLDELEFSSGKSLFTFF-------------------------------------------
>AGW82153.1 RNA-dependent RNA polymerase [Orthobunyavirus FSL2923]
MAILLEDVIRQYSARIRNCNNPEIGRDILAEITMTRHNYFAQRFCEAIGIEYRNDVPAADIVLEMVPGLDLTRIRIPNITPDNYYRDGTKIYIIDFKVSVSDESAQHTYKKYDTLFGDVFNQLNIEYEVVIVRMNPSDMHLHISSDNFSALFPNITLNVTFDWYFRLRDDLFHQFRDNEEFMELIAHGEFTPTIPWVNENTPELFDHEVFQEFIASMPLENREDFYYALNHNAFQSDKWNDLLHVIMRKYGDRYHDFVKANARRIFLTDDKYNRPTKDAILQGWKEMIERVQEQREIIDDLSKQKPSIHFIWGPNSKTESNENNTKIIRLSKSLQSIREKDSFSIAFKNMGMLMDFSDDIDKYEAFCAKLKADARSSLKPKSKKIDPIKIGPSTILWEQQFKMDTDIIPKEIRLKFLKEFCGIGNHKQFKDRMMEDLDLGKPKILNFENQDIKNQAYAMMQNTSYFMSKPSNLTKVGNTLEEFKDKIINANEDTWALIEDIAKTRYWQSINDFSVLIKNILAVSQYNKHNTFRIVCTANNNFFGIVYPSTSIQSKRSTIVFSTIVLHENETDILKCGALYKTYRIKNGYLSISKAIRLDKERCQRLVISPGLFMLTSLLFKGDCDVSLNDVMNFAFFTSLSITKSMLSLTEPSRYMIMNSLALSSHVREYIAEKFSPYTKTLFAVYMTDLIKRGCMAANDQRQQISIKDVFLNEFEITQKGVTNDRNLQSIWFPGKVNLKEYINQIYMPFYFNAKGLHNKHHVMIDLAKTVLEIELDQRVNLPTPWGTDLKKQSVNLDVLVFSIAKMLNLDTSRHNHLRSRVENRNNFKRSLASISTFTSSKSCIKVGDFKEFKEKSALHMKKLQGKEAKKTRIANTEFVSDNDRDLEIVHSTYLDLRKSVPNYTDYMSTKVFDRLYERFKNHDFEDKPAIEIIMDVMRCHTDFKFCFFNKGQKTAKDREIFVGELEAKLCLYGVERIAKERCKLNPDEMISEPGDGKLKKLEINGESEIRYLIDATKNLTREQSKIDDILDTPKGIKLEINADMSKWSAQDVFYKYFWLIALDPILYPFEKQRIIFFFCNYMNKELILPDEMMCSLLDQKAQRENDLIRQMTNGFTTNTVNIRRNWLQGNLNYTSSYIHSCSMMVFKDILKEVSALLEGRCNVNSMVHSDDNQTSVIMVQDKLHNDVITNFVCSTFERCCLTFGNQANMKKTYITNHIKEFVSLFNIYGEPYSVYGRFLLPAVGDCAYIGPYEDMASRLSATQTAIKHGCPPSLAWVSIALNHWITFNTYNMLPGQINDPTKVFHFERRELPIELCGLLQADLSTIALVGLESGNISFLTSLLKKMSPPQLVKESVQAQCQNIESWDLDLLSESEIMKLKILRYVVLDSEVREDSTMGETSDMRSRSLITPRKFTTPASLERLVSYKDFQEILADPVRTEDLLDTMINNPELLVTKGENSNEFMTTILYRYNSKKFKESLSIQSPTQLFIEQILFANKPVIDYTGIQDRYLSILDVPRVQENEGIIGRRTIPETFIAIKRDLSLMNLDHKDIKLVYSFCILNDPLNTTACNAILLSQVQSLMDRSSLSAVTMPEFRNMKLIRYSPALVLRAYIHNNLTIAGANENAMKRDLFHLQEFINQTKIRERLDRRIQDNEEIKGERDRMFEIKEITKFYQACYDYIKSTEHRVKVFILPMKAYTAFDFCATIHGNLMKDKGWFAVHYLKQIVSGTAKANVSQAPASEMIIVGECFRLIAHFCDTFIDVGSRLQFLYNIIDNFTYKNIPVKKLLEIMMRTNKRQHFLPILHWLEELTQHDIDKYDAYKANERVVWNDWQVNRDMNTGNIDLTIKGYQRTLRIIGEDDVLKIGELEILKGDTTPIETHGRKLLNSKHGLKFEKMQRYKIIEPNTYYICWQNRTRFSYTYQLLLSNIIEARNSQTVSVTGGKFNELVPVCPVIVSRVDSDDKMNLRQIKYLNMDCSLTRLQLNQNEFAIVKRCHFSKMVFFNGPEMIVGNINITNLIQTPSLLTTNYPSLSQMPMMTLTRIFNCNGEEKEVDEFEFLSDEILEETETAVINAQPMFNIQYETKSKKGYTYKKALQEALARGIQEIEHNFDFCKDGFYSPKNIAIVALLVNVIDRLHTNEWSSIIRKSFHMCFFNNGKDKLFHMMSIPKTFIKNPIGEIPNWEKIRTFIVQLETAYPGNNWHQMFEHFKEKCILLIDREIKMEGMSWGEMLDELDDYKDTEMFHFS---------------------------------
>AGW82145.1 RNA-dependent RNA polymerase [Caraparu virus]
MAILLEDVIRQYSARIRNCNNPEIGRDILAEITMTRHNYFAQRFCEAIGIEYRNDVPAADIVLEMVPGLDLTRIRIPNITPDNYYRDGTKIYIIDFKVSVSDESAQHTYKKYDTLFGDVFNQLNIEYEVVIVRMNPSDMHLHISSDNFSALFPNIALNVTFDWYFRLRDDLFHQFRDNEEFMELIAHGEFTPTIPWVNENTPELFDHEVFQEFIASMPLENREDFYYALNHNAFQSDKWNDLLHVIMRKYGDKYHNFIKANARRIFLTDDKYNRPTKEAILQGWKEMIERVQEQREIVDDLSKQKPSIHFIWGPNSKNESNENNTKIIRLSKSLQLIREKDSFSIAFKNLGSLMDFSEDVDKYEAFCAKLKADARSSLKPKSKKIDPIKIGPSTILWEQQFKMDTDIIPKEIRLKFLKEFCGIGNHKQFKDRMMEDLDLGKPKILNFENQDIKNQAYAMMQNTSYFMSKPSNLVKVGNTLEEFKDKIVNANEDTWALIEEIAKTRYWQSINDFSVLIKNILAVSQYNKHNTFRVVCTANNNFFGIVYPSTSIQSKRSTIVFSTVVLHENESDVLKCGALYKTYRIKNNYLSISKAIRLDKERCQRLVISPGLFMLTSLLFKGDCDVNLIDVMNFAFFTSLSITKSMLSLTEPSRYMIMNSLALSSHVREYIAEKFSPYTKTLFAVYMTDLIKRGCMAANDQRQQISIKDVFLNEFEITQKGVTNDRNLQSIWFPGKVNLKEYINQIYMPFYFNAKGLHNKHHVMIDLAKTVLEIELDQRINLPTPWGTDLKKQSVNLDVLVFSIAKMLNLDTSRHNHLRSRVENRNNFKRSLASISTFTSSKSCIKVGDFKEFKERNALHMKKLQGKEAKKTRIANTEFVSDNDRDLEVVHSTYLDLRKSVPNYTDYMSTKVFDRLYERFKNHDFEDKPAIEIIMDVMRCHTNFKFCFFNKGQKTAKDREIFVGELEAKLCLYGVERIAKERCKLNPDEMISEPGDGKLKKLEINGESEIRYLIDATKNLTREQSKIDDILDTPKGIKLEINADMSKWSAQDVFYKYFWLIALDPILYPFEKQRIIFFFCNYMNKELILPDEMMCSLLDQKAQRENDLIRQMTNGFTTNTVNIRRNWLQGNLNYTSSYIHSCSMMVFKDILKEVSALLEGRCNVNSMVHSDDNQTSVIMVQDKLHNDIITNFVCDTFERCCLTFGNQANMKKTYITNHIKEFVSLFNIYGEPYSVYGRFLLPAVGDCAYIGPYEDMASRLSATQTAIKHGCPPSLAWVSIALNHWITFNTYNMLPGQINDPTKVFHFERKELPIELCGLLQADLSTIALVGLESGNISFLTSLLKKMSPPQLVKESVQAQCQNIDSWDMDLLSESEIMKLKILRYVVLDSEVREDSTMGETSDMRSRSLITPRKFTTPASLERLVSYKDFQEILADPARTEDLLDTMINNPELLVTKGENSKEFMTTILYRYNSKKFKESLSIQSPTQLFIEQILFANKPVIDYTGIQDRYLSILDVPRVQENEGIIGRKTIPETFVAIKRDLSLMNLDHKDIKLVYSFCILNDPLNTTACNAILLSQVQSLMDRSSLSAVTMPEFRNMKLIRYSPALVLRAYIHNNLTIAGANENAMKRDLFHLQEFIDQTKIRERLDRRIQDNEEIKGERDRMFEIKEITKFYQACYDYIKSTEHRVKVFILPMKAYTAFDFCATIHGNLMKDRGWFAVHYLKQIVSGTAKANVSQAPASEMIIVGECFRLIAHFCDTFIDVGSRLQFLYNIIDNFTYKNIPVKKLLEIMMRTNKRQHFLPILHWLEELTQHDIDKYDAYKANERVVWNDWQVNRDMNTGNIDLTIKGYQRTLRIIGEDDILKIGELEILKGDTTPIETHGRKLLNSKHGLKFEKMQRYKIIEPNTYYICWQNRTRFSYTYQLLLSNIIEARNSQTVSVTGGKFNELVPVCPVIVSRVDSDDKMNLRQIKYLNMDCSLTRLQLNQNEFAIVKRCHFSKMVFFNGPEMIVGNINITNLIQTPSLLTTNYPSLSQMPMMTLTRIFNCNGEEKEVDEFEFLSDEILEETETAVINAQPMFNIQYETKSKKGYTYKKALQEALSRGIQEIEINFDFCKEGFYSPKNIAIIALLVNVIDRLHTNEWSSIIRKSFHMCFFNNGKDKLFHMMNIPKTFIKNPIGEVPNWEKIRTFIVQLETACPGNNWHQMFEHFKEKCILLIDREIKMEGMSWGEMLDELDDYKDTEMFHFN---------------------------------
>AGS56984.1 RNA polymerase [Oya virus]
MNPDKIEEYRNRIELCRDPERAQEIWRALLVERHNYFSREFCDSAGWEYRNDVPSEDICSEVLPNDIARRVRYCTPDNYYIDTNGKIYIIDFKVAIDERSAREAREKYNEIFGEIFNANGIDYEIVIIKHNPTTNTTMIDSDNLRRELGQINLTIDLSWFFELKDFLFGKFKDDERFLEIINQGDFTMTMPWLEEDTPELFEHRKFIEFIESMPEEERETFFQALGFRSDDASKWNECLQTIMDQYKSRYNSFIRKSAQEIFNTSGQYPRPTKGAIDEGWAEMVARVKEERNVTTDMAKQKPSFHFIWSPNSDESNSNIPKILKLSKKLQSITGVGSFVKAFRSLGKLMDFSGDISGYERFCNKLKVDARSTPKRLDKKIEEFTSGTCTALWEQQFKLDTAVITKEDRIHLMKDYFGIGNHKSFAKRLNDDLDLEKPTILDFNDPDVIRKCKAQYTNVEEILGKVNRLDKIGNYLDHYSPKIQSASGKMWDVVFKISKTQFWQCINDYSTLMKNMLAVSQYNKYNTFRVVTCANNNVFGIVMPSSDIKTKKATLVYCVVTIHSNEEDVAHLGSLYGTFRSSNCYVSISKAFRLDKERCQRIVSSPGLFMMTACLFIGDNNTLHFDNLLNFSFHTSVSITKAMLSLTEPSRYMMMNSLAMSSHVKEYISEKFAPYTKTAFSVVMTDLIKKGCYNAFNQREKVQLRDIHMTDYDVTQKGVQKKRDLRSIWFPGKVDLKEYINQIYMPFYFNSKGLHEKHHVLVDLAKTILEIEKDQRENLPEPWSEKPKKQTVNLDILIYAIAKNLNLDTSRHNFVRSRVENSNNLKRSITTIATFTSSKSCIKRGDFTEFKTRIQKKVDKNIKKEVKKVTIANPSLIEEITNDMEIHHATYLDIKKAVPEYIDFMSTKVFDRLYEILKENKYKTERTIDIIFKVMHEHTEFVFAFFNKGQKTAKDREIFLGEFEAKLCLYLIERIAKERCKLNPDEMISEPGDSKLRILEKQAEDEIRFLAKTIKNVNKELLDKLKIGAWGGDFSLDDLGHDKAHGMKLEINADMSKWSAQDVIYKYFWLIAMDPILYPNEKKRILFFLCNYMEKKLLLPDELMQIILDQRVPRYNDIIGQMTEGYHRNWVVIERNWLQGNMNYTSSYLHSCSMSVFKDVMRECANLLEGEVLVNSLVHSDDNQTSICMVQNKVKDDNVIEFVIKLFEFICLTFGNQANMKKTYVTNFIKEFVSLFNIHGEPFSVYGRFLLTAVGDCAYLGPYEDLASRLSATQTAIKHGCPASLAWVSIALNHWITHTTYNMLPNQINDPLPFFPTTNREEIPIEMCGLLNSELQTIALVGLEAGNLSYLTSLLRRMSPITHQRESVQSQCSQIKTWDLKLLTSMDLIKLKSLRYISLDSEVTTDDGMGETSEMRSRSLLTPRKFTTSGSLNRLISYNDFQRIISDEAEKERMFEFFVRHPELLVTKGETAQEYMNSVVFRYNSKKFKESLSIQNPSQLFIEQILFSSKPVIDYTSIHDKIFGLQDHPDLEEMDTIIGKKTFVQSYVQIIDDLSKFDLTHDDIETIYSYCLLNDPLLVTASNNIVMSVKGAEQERLGQSACRMPEMRSLKLIYHSPALVLRAYVNQSPEVPGADPDEMLRDLTHLEEFIEKTRLRSHMRERIEINQKKMMKRDIQFEVKELTRFYQVLYDYIKSTEHKIKVFILPYKVYTPIDFCAALTGNLIKDDKWHIIHFLKNIISTTHKAQVATSPDLEVQLAMECFRLIAHFGDMFLAEESRVPFLKGIIEKFSYKAIPVSRLYDKLRESKHRIKFIPILFHMDDLTQRDLNKYDADKSDERITWNNWQVSREMNTGPIDLIITGYDRQIQIRGEDDQLLGAELKLARVSRETISGHAKSILNRKHGLKFEKMKKIEEMSDKLDYIVYQQRGRNRFFYNILPKQIILDHNSRVDKTKSIGESKWIPVCPVVVRKLYQQKRPDKDKIMRLNMQVYTLSKLQVNPNEYATVRKAHFQKMTFFSGPPIKSGGMDIAALMSSPSLLSLNYDTMAQASLIDMCRAFKCEGYKEDQMAFEFLSDEVMQVDIEEQLECNPIFSVVYNTKGERGMTYKGAFRTALIRECEKFEKAFDFLDMGFCSNENLSILEEIHWIVIELKTNQWSTELDQCIHMCMYRNNMDPEFHQFDIPKVFLEDPILRTIKWKRVRKFLEVLRDFKVKEEPWKSIIQHFCDKAFRLTNEKIRQNQKSEGFEAFVDPEKRGGRSKFEFN--------------------
>APA28997.1 polymerase [Lumbo virus]
MDHQEYQQFLARINTARDACIAKDIDVDLLVARHDYFGRELCKSLNIEYRNDVPFIDIILDIRPEVDPLTIDAPHITPDNYLYINNILYLIDYKVSVSNESSIITYDKYYELTRDISRRMNIEIEIVIVRIDPISKELHISSNRFKELYPALVIDINFNQFFDLKQLLYEKFGDDEEFLLKVAHGDFTLTAPWCREGCPDFWKHPIYKEFKMSMPIPERRLFEESVRFNAYEAERWNTNLIKLKEYTKKDYSDFVTKSAKDIFLATGFYKQPNKNEISEGWDLMVERVHEQRNITKSLHEQKPSIHFIWGPHNPGNSNNSTFKLILLSKSLQSIKGLSTYTEAFKALGKMMDIGDRATEYESHCESLKSKARSSWKQVMNKKLEPKQINSALVIWEQQFMINNEKIDKNDRIKLLKNFCGIGKHKQFKSKMLDDIDNSKPTILDFDDENVYLASLTMMEQTKRILSKPSGLKNENFILNEFGQRIKDCNKDTYANMSQIFETRYWQCISDFSTLMKNILSVSQYNRHNTFRVAMCANNNVFAIVFPSADIKTKKATVVYSIIVLHKEEDNVLNPGCLHGTFKCINGYISISRAIRLDKERCQRIVSSPGLFLTTCLLFKHENPTLVMNDVMNFSIYTSLSITKSVLSLTEPARYMIMNSLAISSNVKSYIAEKFSPYTKTLFSVYMTKLIKNACFDAYGQREKVQLRDIYLSDYDITQKGIKDNRELVSIWFPGSVTLKEYLTQVYLPFYFNAKGLHEKHHVMVDLAKTILEIENDQRDNITEIWSTNCTKQTVNLKILIHSLCKNLLADTSRHNHLRNRIENRNNFRRSITTISTFTSSKSCLKIGDFRKEKEQQNAKQRKLLENESRKRRLANPIFVTDEQVNLEVGHCNYNMLREAMPNYTDYISTKVFDRLYELLDTGVLNDKPVIEQIMDMMVNHKKFYFTFFNKGQKTSKDREIFVGEYEAKMCMYAVERIAKERCRLNPDEMISEPGDGKLKVLEQKSEQEIRFLVETTRQKNRDIDDAISALASENFEKNIEKIDKLSKGKSRGLKMEINADMSKWSAQDVFYKYFWLIALDPILYPQEKERILFFMCNYMQKELILPDELLYNLLDQKITYQNDIISTMTNQLNSNTVSIKRNWLQGNFNYTSSYVHSCAMSVYKDILKEAITFLDGSILVNSLVHSDDNQTSITIVQDKTTNEVLIDFAMQEFEKSCLTFGCQANMKKTYVTNCIKEFVSLFNLYGEPFSVYGRFLLTSVGDCAYIGPYEDLASRISSAQTAIKHGCPPSLAWVSIAISHWMTYLTYNMLPGQSNDPIDYFPADTRKEIPIELNGVLDAPLSMISTVGLEAGNLNFLISLLNKYTPVMMKRESVVNQIAEVKSWRVENLTDNEVFKLKILRFLVLDAEMDPNDIMGETSDMRGRSLLTPRKFTTAGSLRKLYSFSKYQDRLSAPGGMEELFTYLLEKPELLVTKGEDSKDYMESVIFRYNSKRFKESLSIQNPAQLFIEQILFSHKPVIDFSGIRDKYVNLHDSRAIEKEPDILGKVTFTEAYRLLMKDLSSLTLTNEDIQVVYSYIVLNDPLMITIANTHILSIYGSPQKRMGMSCSTMPEFRNLKLIHHSPALVLRAYSKNSPDVQGADPTEMARDLVHLKEFVENTGLEEKMKLRIAQNEEEKGQRDIVFELKEMTRFYQVCYEYVKSTEHKIKVFILPAKAYTTTDFCALMQGNLIKDKEWYTVHYLKQILSGGHKAIMQHNATSEQNIAFECFKLIVHFADSFIDASSRSAFLQLVLEQFSYKDVKVHKLYDIIKNGHNRTDFIPLLFRTGDLNQADLDKYDAMKSHERVTWNDWQTSRHLDMGVINLTITGYNRSITIIGEDNKLTYAELCLTRKTPENITISGRKLLSARHGLRFENMVKTPTYPGNYYITFRKKDRHQYVYQIHSHESIVRRNEEHMAIRTRIFNEITPVCVVNVAEVDGDQRILIRKLDFLNNDVFSLSRIKVGLDEFATIKKAHFSKMVSFDGPPIKTGLLDLTELMKSQDLLNLNYDNIRNSNLISFSKLICCEGSNDINDGLEFLSDDPMNFTEGESIHSTPIFNIYYSKRGENHMTYRNAIKQLIERETTSFEEAFTFSTNGFISSENLGCLEAIVSLIKSLKTNEWSTVIDKCIHICLIKNGMDYMYHTFDIPRCFVDNPINRKVNWIMYKEFISNLPTVGIPPWNVMMDNFKKKCIALIETKLETQRDFSEFMQMMKKEGGKSNLEFD------------------
>ASY08211.1 RNA-dependent RNA polymerase [Orthobunyavirus tacaiumaense]
MEYNTIREFRARIANARNADVAKDIDIDLYSARHDYFGRCVCNAYQIEYRNDVPLVDILLDCIQDFDPMSIQVPNITPDNYIYHNNTIFIIDYKVTMSMETVHMTIKKYSEALNKINMLPVNFELVIIQINPRTMELYVSSDLFKEVFGNPPIEADFKDFFDLKDALYGKFENDEEFLLKISHGDFTLTAPWIDEDTPELEHHPEFIFFMNSMDKKYQRLFLDSLNHSAYTTERWNTNLHLIREETKDEYTSFVKKTACEIFNKTGNYSRPDKDSIMRGWKRMTERIMEQRELQDSAVMQKPSGHFIWTPPDSNETSNNTSKILRLSKMLQNITGYHPMLEPLKELGICCDFSEDIGRYESETSRRKEQARKSRDTVKNKKIEPLKIGTSTVLWEQQFSLNTDFISVSNRKRLLKDFCGIGAHKTFSNKSSEDTDLSKPKILDFNNQQILMNSMEMMSKTAQMLKKDHNVEKREFIMEYFGDKIESCSRETFSAINNVQKSRYWTCINDYSMLIKNLLSVSQYNRPNTFRIVTCANNNLFAILLPSVDIKTKRSTIVYFVVALHKDKNNILDPGCLSYTYQSGSYYLSVSKAIRLDKERCQRIVSSPGLFLLSTLIMYNNNPLIDLYDVMAFTFYTSISITKSMLSLTEPARYMIMNSLAISSDVEGYIAEKFSPYTKTLFSVYMTDLIKKACFEANIQREKVTFRDVYLTDFDVTQKGVADSREIKSIWFKGFVSIKEYVNQVYLPFYFNSKGLHEKHHVMIDLIKTVGEIELEQRKMGDTIWSNIPTPQTVNLPIFIHSLAKMLIADTSRHNHLRSKIESKNNFRRSPATVSTFTSSKSCIKVGDFKHLKSKRFQSSEKKLEREQRVANSLFYDDELHNVRIGHATYEDLRNSVPNYTDYITTKNFDRLYELFVSGTVPDDPTIKVCFDMMKNHTQHKFAIFNKGQKTAKDREIFEPQWETKTGMYVIERLSKERCKLNADEMISEPGDNKLRILEQKSEQELRFMLSKNKELTANDDSVPYRSYKLEINADMTKWSAQDVFYKYFWLISMDPVLYPYEKKRILYFMCNYLEKELIIPDEVMKSLLDQRINRADDIFMELTQNFNRNTFKVKRNWLQGNFNYTSSYIHSSAMQTFKEIVKQAAVLLEGDCLVNTLVHSDDNHTSVVIVQNKLTDNEITHFIVDTFKITCLTFGCQANMKKTYFTNFIKEFVSLFNIVGEPFSIYGRFLLTSVGDCAFIGPYEDLSSRISATQSAIKHGCPPSLAWVSIALSHWMTYMTYNMLPNQRNDPTAYFPTQNRKDLPIELFGILDSSLANIALLGMESKNTEFLVSLLIKMNGPLRNKEPISSQVALTKSWDVSKIAPEDLFRLKLLRFFVLDTESTSESIGETSDMRSRSIITPRKFTTEGSIVKLKSYNDYKEIMTSEEKIMELLDYIKSHPELTITKGENMEEFLNMTLFRFNSKRFKESLSIQNPSQLFIEQILFSNKPTIDYTKIREKFISISETYANEEFGSIKGRYTFPESYSQLNVDVSGIKLESEDIEVVYNYCILNDPLTATVANTILLSTIGSPIQRTALSANSMPEFRSMKLIHHSPALVLRCYSANRLDLPGVNPEEMERDIIHILDPGCLSYTYQSGSYYLSVSKASYDQKGKVPENRELTKIYQVCYEYIRSADHKVKIFILPVKTRTVNDFCSVIQGNLISDGCWFTMHYLKQVVVQGHKAVISKAQSNDFLIASECFRVLGFFLDTFVAESFRKFVLQEMIESHSYKNVELSVLLGYITSSQNRQDYLPILWNLKLLTQHDLDKFDAMRSSERISWNDNQINREFNTGPIDLSISGYNREIRIVGEDDKLIVAELKLTSINPDIISNSGRKLLNARHGLKFEKLQRCDVEENCRYITYQKRSHNTYAYQIHSTYSIQTRNTENKSKGRYFNEIVPVCPVIVSKYYSKSKLTMESIEFYNQDNYKLTRLRVDERETIMMKRGLLDRMKLFEGPDINIGLVSLNALSKSTELLTSDYSKLSKVSLISLAQIIECTGLECPDSECEEFDFVAMSDDPMECLTPQDIEMSPALNIYVHKSTSSKLTYRNALNTALKQSIDRFTCAFDFSGEGFYSSKNLGVIATLKSLIELLSTNEWSTIIIKCIHLCMITNKMDAVYHTLDMPAIFVLNPIVPTYDWIKLLKFLTSLPPMIDPFWMQLFNHFIDKSKTMILHYIEEQDQEFQDILENIAVPGGKGDFEF-----------------------------------------
>ACV95628.1 RNA dependent RNA polymerase [Tensaw virus]
MEDQMYDQFFKRIQSAKSATVAKDISADILEARHDYFGRELCSSIGIEYKNNVLLDEIILDVVPGVNLMNYNIPNVTPDNYIWDGEYLIILDYKVSVGNDSTDITYKKYTSLILPVMDQLGIPTEIAIIRANPVTNQITIIGENFRARYPNIPIQLDFSKYFELRKFLLDKFADDEEFLLMIAHGDFTLTAPWCMEDTPELYEHPIFKEFIGSMPPRFVSMFEDSITFSAYSAERWNSLLYNIKGQTEKDYQEFLSIKSHNVFNMDGKYMRPTQSEIDEGWELMSLRIAKERDITTDINKQKPSVHFIWTKNANRKLSNSTAKLIFLSNSLQSINEPSTWTDSLKAIGKSMDIDGNVGLYENLCTERKMIARSTGKKIDNKRLEAVKIGNALVLWEQQFILANDLFKNQERQQFMKKFLGIGGHKSFREKTATDVEVEKPRILDFNNAIVLMAAKSMVNKNKAFLSQNNTLDNLHPIISNFASQIKDASENTFAVLEKINKTCFWQCITDISTLMRNILAVSQYNRHNTFRVAMCANDSVYALVFPSSDIKTKRATVVFSVICIHEEKQCLMNAGALFTTLELKTKNYLSISKAIRLDKERCQRIVSSPGLFILSALLLYNNNSDISLMDVLNFSFYTSLSITKSMLSLTEPSRYMIMNSLAISSHVKDYIAEKFSPYTKTLFSVYMVNLIKNGCSSANEQSNKIQLRNIYLSDYDITQKGVNDERNIDSIWFPGKVNLKEYINQIYLPFYFNAKGLHEKHHVMIDLAKTVLEIEMSQRSDNLGIWSKHEKKQHVNLPVLVHSLAKSLILDTSRHNHLRNRVESRNNFRRSITTISTFTSSKSCIKIGDFRDVKSKAHSAALKSQQKACEKYRLSNPLFMLEEESTLEVSHCCYEDLIAKIPNYRDYISVKVFDRLYELFKNGSLDDSSFIEQAMRMMKNHVDFSFTFFNKGQKTAKDREIFVGEFEAKMCMYVIERISKERCKLNTDEMISEPGDSKLRILEKKAEEEIRYIVEKTKDSIQKGDPTKALKLEINADMSKWSAQDVFYKYFWLLALDPILYPNEKKRMLFFMCNYMQKSLILPDDLLSNILDQKTPYNNDLILDSTNNLSSNFVNIKRNWLQGNFNYISSYVHSCAMMVYKDIFKETMKLLDGDCLVNSMVHSDDNQTSLAIMQNKVADDVMIQFAANTFESVCLTFGCQANMKKTYITHTCKEFVSLFNLHGEPLSIYGRFLLPSVGDCAYIGPYEDLASRLSATQQSIKHGCPPSFAWVAISCSHWITHLTYNMLTDQVNSPTNYLPFIDRSEIPVELNGYINAPLYLISLVGLEAGNLWFLIEMLKKLVPLDKQRETVQTQCQWLINLNHLSDSDKFKFKILRYLTLDTEVCTDSTMGETSDMRSRSLLTPRKFTTPGSLNKLVSYVDFKDSMSSDGHKNNLDYMLNNPELLVTKGENKEQFMASILYRYNSKRFKESLSIQNPAQLFIEQILFSHKPIIDYSSIFDKLSSLVESDIIAELPEIIGRVTFPQAYQMICRDINQLPLDIDDIKIVYKYCILNDPLMITAANTSLLCVKGTPQDRNGLSANQMPEFRNMKLIHHSPALVLKAFSKGTTDLPGADPIELEKDLHHLNEFLDNTGIKVKIDQNTDNPPKHLIGVEVTMYKIKEITKLYQLCYDYIKSTEHKVKVFILPMKAYTAVDFCTLVQGNTLSDEKWYTMHYLKQILSGTVKGTIVTTSTSEQIIANECFRTLCHFTDSFVEEASRLNFITEVIDSFQYKNIPVNSLYNIILESNLRLDFIPLLFRMQALTQADLNKFDALKTNERISWNNWQTNRSLNSGIIDLTISGYLRSIRIVGEDKVLRIAELTIPNFYPNTVFHAGNKLLNSRHGLKFEYMTECVLDEKYNYYVTFQKKRAHMYTYQVSTIEHIYRRNQEGAISRGNRFNRMVPVCPVVLSVRDELFRMNLSNVFSLNMTNFNMSRLYVSPDEMATIKKAHMSKMVFFNGPDIKAGVVNLTALMRTQELLSLNYDNICKSSIIPFCRILSCDGSEDTGELIFLSDEIMDFTISEEIESMPIFTIKYQKKGHEKMTYKNAISKLVTRGVEEITTVFDFSGDGFYSKKNLGIINTICSVINLLETNEWSSILLNSFHIAMLMEGMDREFHMFSLPSAFFVNVAGGIVNWVKLLKFTKSLPKITHEPWSMMMNRFIDKTVYLIERELNKEANFNEFLEELEFKSGKSMFSFF-------------------------------------------
>ARI46650.1 polymerase [Playas virus]
MEDQMYDQFLKRIQSAKTATVAKDISTDILEARHDYFGRELCASIGIEFRNNVLLDEIILDVAPGINLMNFNIPNVTPDNYIWDDDFLIIMDYKVSVGNDSTEITYKKYTTLILPVMEQIGIPTEIAIIRANPVTYQISIIGENFKAKYPNIPIQLDFSKFFELRKLLLDKFADDEEFLLMIAHGDFTLTAPWCMDDTPELYDHPIYKEFIGSMPPRFVNLFDEAISFSAYSAERWNSLLYTAKAKTEQDYQEFLSEKSHAIFNMNGEYMKPTQSEIDKGWELMSRRISEERDIITDINKQKPSIHFIWAKNANRKLSSATAKLIFLSNSLQSIIEPSTWTDSLKAIGKSMDIDGNVGAYENLCIERKLIARSTGKKIDNKRLEAIKIGNALVLWEQQFILANDLFKGQERQKFLKNFLGIGKHKNFKDKTTTDLELDKPKILDFNNTIVLMAARSMINKNKTFLAQTNTLENLHPIMGVFSDQIKEASEDTFNTLKKINKTCFWQCITDISMLMRNILSVSQYNRHNTFRVAMCANDSMYALVFPSSDIKTKRATVVFSVVCIHQEKQSIMDAGALFTTLELKTKNFISISKAIRLDKERCQRIVSSPGLFLLSALLLYNNNPNISLVDVLNFAFYTSLSITKSMLSLTEPSRYMIMNSLAISSHVKDYISEKFSPYTKTLFSVYMVNLIKRGCSSANEQSSKIQLRNIYLSDYEITQKGVNDERNLESIWFPGRVNLKEYINQIYLPFYFNAKGLHEKHHVMIDLAKTVLEIEMTQRMDDLGIWSKHGKKQHVNLPILIHSLAKSLILDTSRHNHLRNRVESRNNFKRSITTISTFTSSKSCIKIGDFREIKAKNLATSVKSQQKACEKYRLSNPLFLVDEESTLETRHCSYEDLVAKIPNYRDYISVKVFDRLYELFKLKELDDRPFIDQAMEMMQKHKDFSFTFFNKGQKTAKDREIFVGEFEAKMCMYVIERISKERCKLNTDEMISEPGDSKLRILEKKAEEEIRYIVEKTKDSIQKGDPTKALKLEINADMSKWSAQDVFYKYFWLIVLDPILYPNEKKRMLFFMCNYMQKVLILPDDLLSNILDQKTPYNNDLILNSTNGLNANFVNIKRNWLQGNFNYISSYVHSCAMMVYKDIFKETMKLLDGDCLVNSMVHSDDNQTSLAIMQNKVKDDMVIQFAAHTFESVCLTFGCQANMKKTYITHTCKEFVSLFNLHGEPLSIYGRFLLPSVGDCAYIGPYEDLASRLSATQQSIKHGCPPSLAWLAISCSHWITHLTYNMLDEQVNCPTNHLPFTNRKDIPVELNGYINAPLYLISLVGLEAGNLWFLIEMLKKLVPIDKQRETIQTQCQWLAQLGNLTESEKFRFKILRYLTLDTEVSTDSNMGETSDMRSRSLLTPRKFTTPGSLNKLVSYVDFKNSMSNDDYKETLSYMLQNPELLVTKGENKEQFMTSVLYRYNSKRFKESLSIQNPAQLFIEQVLFSHKPIIDYSSIFDKLSSLVESDIIADLPEIIGRVTFPQAYQMIVRDINHLPLDLEDISIVYKYCILNDPLMITAANTSLLCVKGTPQDRNGLSANQMPEFRNMKLIHHSPALVLKAFSKGTTDLPGAEPTELEKDLHHLNEFLESTGIKEKIGQNMDNPPKHLTGMEITMYKIRELTKLYQLCYDYIKSTEHKVKVFILPMKAYTSVDFCTLIQGNTISDDKWFTMHYLKQILSGSAKGNIVTTSTTEQIIANECFRVLTHFADSFVEEASRLSFITEVVDNFSYKNIPVNSLYNTILGSNLRLDFIPLLFRMQALTQADLNKFDALKTNERVSWNNWQTNRSLNSGVIDLTISGYLRSIRIVGEDKILKIAELTIPNFYPNTVFHAGNKLLNSRHGLKFEFMSEQVLDDKFSYYITYQKKRAHMYTYQVSTIEHIYRRNQEGLAARGNRYNRMVPVCPVVLSVRDELFRMSMNNVFSLNMTNFSMSRLYISPDEMATIKKAHMSKMMFFNGPDIKAGIINLTALMRTQELLSLNYDNICKSSIVPFCRILSCEGSEDNGELIFLSDEVMDFTISEEIESMPIFTIKYQKRGNEKMTYKNAISKLVSHGVEEITTVFDFSKDGFYSKKNLGIINTLCSIINLLETNEWSSILLNSFHIAMLLEGMDREFHLFSLPSAFFNNVASGNINWTKLLKFIKSLPKIHNEPWSMMMERFIEKTIYLIEKELNKEANFSDFLDELEFQTGKSMFSFF-------------------------------------------
>ARI46642.1 polymerase [Tlacotalpan virus]
MEDQMYDQFLKRIQSAKTATVAKDISTDILEARHDYFGRELCASIGIEFRNNVLLDEIILDVAPGINLMNFNIPNVTPDNYIWDDDFLIIIDYKVSVGNDSTEITYKKYTTLILPVMEQIGIPTEIAIIRANPVTYQISIIGENFKAKYPNIPIQLDFSKFFELRKLLLDKFADDEEFLLMIAHGDFTLTAPWCMGDTPELYDHPIYKEFIGSMPPRFVNLFNEAISFSAYSAERWNSLLYAAKAKTEQDYQEFLSEKSHAIFNMNGEYMKPTQSEIDKGWELMSRRISEERDITTDINKQKPSIHFIWAKNANRKLSSATAKLIFLSNSLQSIIEPSTWTDSLRAIGKSMDIDGNVGAYENLCMERKLIARSTGKKIDNKRLEAIKIGNALVLWEQQFILANDLFKGQERQKFLKNFLGIGKHKNFKDKTTTDLELDKPKILDFNNTIVLMAARSMINKNKTFLAQTNTLENLHPIMGVFSDQIKEASEDTFNTLKKINKTCFWQCITDISMLMRNILSVSQYNRHNTFRVAMCANDSMYALVFPSSDIKTKRATVVFSVVCIHQEKQSIMDAGALFTTLELKTKNFISISKAIRLDKERCQRIVSSPGLFLLSALLLYNNNPNISLVDVLNFAFYTSLSITKSMLSLTEPSRYMIMNSLAISSHVKDYISEKFSPYTKTLFSVYMVNLIKRGCSSANEQSSKIQLRNIYLSDYEITQKGVNDERNLESIWFPGRVNLKEYINQIYLPFYFNAKGLHEKHHVMIDLAKTVLEIEMTQRMDDLGIWSKHEKKQHVNLPILIHSLAKSLILDTSRHNHLRNRVESRNNFKRSITTISTFTSSKSCIKIGDFREIKAKNLATSVRSQQKACEKYRLSNPLFLVDEESTLETRHCSYEDLVAKIPNYRDYISVKVFDRLYELFKLKELDDRPFIDQAMEMMQKHKDFSFTFFNKGQKTAKDREIFVGEFEAKMCMYVIERISKERCKLNTDEMISEPGDSKLRILEKKAEEEIRYIVEKTKDSIQKGDPTKALKLEINADMSKWSAQDVFYKYFWLIVLDPILYPNEKKRMLFFMCNYMQKVLILPDDLLSNILDQKTPYNNDLILNSTNGLNANFVNIKRNWLQGNFNYISSYVHSCAMMVYKDIFKETMKLLDGDCLVNSMVHSDDNQTSLAIMQNKVKDDMVIQFAAHTFESVCLTFGCQANMKKTYITHTCKEFVSLFNLHGEPLSIYGRFLLPSVGDCAYIGPYEDLASRLSATQQSIKHGCPPSLAWLAISCSHWITHLTYNMLDEQVNCPTNHLPFTDRKDIPVELNGYINAPLYLISLVGLEAGNLWFLIEMLKKLVPIDKQRETIQTQCQWLAQLNNLTESEKFRFKILRYLTLDTEVSTDSNMGETSDMRSRSLLTPRKFTTPGSLNKLVSYLDFKNSMSNDDYKETLNYMLQNPELLVTKGENKEQFMTSVLYRYNSKRFKESLSIQNPAQLFIEQVLFSHKPIIDYSSIFDKLSSLVESDIIADLPEIIGRVTFPQAYQMIVRDINHLPLDLEDISIVYKYCILNDPLMITAANTSLLCVKGTPQDRNGLSANQMPEFRNMKLIHHSPALVLKAFSKGTTDLPGAEPTELEKDLHHLNEFLENTGIKEKIGQNMDNPPKHLTGMEITMYKIRELTKLYQLCYDYIKSTEHKVKVFILPMKAYTSVDFCTLVQGNTISDNKWFTMHYLKQILSGSAKGNIVTTSTTEQIIANECFRVLTHFADSFVEEASRLSFITEVVDNFSYKNIPVNSLYNTILGSNLRLDFIPLLFRMQALTQADLNKFDALKTNERVSWNNWQTNRSLNSGVIDLTISGYLRSIRIVGEDKILKIAELTIPNFYPNTVFHAGNKLLNSRHGLKFEFMSEQVLDDKFSYYITYQKKRAHMYTYQVSTIEHIYRRNQEGLAARGNRYNRMVPVCPVVLSVRDELFRMSMNNVFSLNMTNFSMSRLYISPDEMATIKKAHMSKMMFFNGPDIKAGIINLTALMRTQELLSLNYDNICKSSIVPFCRILSCEGNEDNGELIFLSDEVMDFTISEEIESMPIFTIKYQKRGNEKMTYKNAISKLVSHGVEEITTVFDFSKDGFYSKKNLGIINTLCSIINLLETNEWSSILLNSFHIAMLLEGMDREFHLFSLPSAFFNNVASGNINWTKLLKFIKSLPKICNEPWSMMMERFIEKTIYLIEKELNKEANFSDFLDELEFQTGKSMFSFF-------------------------------------------
>ARI46638.1 polymerase [Maguari virus]
MEDQIYDQYIKRIQSAKTATVAKDISTDILEARHDYFGRELCSAIGIEYKNNVLLDEIILDVVPGVNLMNYNIPNVTPDNYIWDGDFLIVLDYKVSVGHDSTEITYKKYTSLILPVMEELGIPSEIAIIRANPVTYQISIIGENFKARYPNIPIQLDFSKFFELRKMLLDKFADDEEFLLMIAHGDFTLTAPWCMEDTPELYEHQIFNEFLGSMPPRFVNLFKESLAFSAYSAERWNSLLYNVKASTEKDYQDFLSIKSHNIFNMDGNYMRPTQAEIDEGWELMSRRIAKERDIITDINKQKPSIHFIWTKNADRKLSGSTAKLIFLSNSLQAISEPSTWTESLKAIGKSMDIDGNVGLYENLCLERKLIARSTGKKIDNKRLEAVKIGNALVLWEQQFILANDLFQNQERQKFFKKFLGIGGHKVFKDKTATDVDFDKPKILDFNNTIILMAARSMVNKNKAYLSQANTLANPHPIMETFSRQIAEASEETATILKKINKTCFWQCITDISTIMRNILAVSQYNRHNTFRVAMCANDSMYALVFPSSDIKTKRATVVFSIVCIHDDRQSIMNAGALFTTLELKTKNFISISKAIRLDKERCQRIVSSPGLFLLSALLLYNNNTEVSLTDVLNFTFYTSLSITKSMLSLTEPSRYMIMNSLAISSHVKDYIAEKFSPYTKTLFSVYMVNLIKKGCSSANEQSSKIQLRNIYLSDYDITQKGVNDERNLDSIWFPGKVNLKEYINQIYLPFYFNAKGLHEKHHVMIDLAKTVLEIEMNQRMDNLGIWSSHEKKQHVNLPVLVHSLAKSLILDTSRHNHLRNRVESRNNFRRSITTISTFTSSKSCIKIGDFKELKSKAHQTSLKNQKKACEKYRLSNPLFILEEETSLEVNHCNYEDLTAKIPNYRDYISVKVFDRLYELFKIGVLDDKPFIDQAMTMMKEHKDFSFTFFNKGQKTAKDREIFVGEFEAKMCMYVIERISKERCKLNTDEMISEPGDSKLRILEKKAEEEIRYIVEKTKDSIQKGDPTKALKLEINADMSKWSAQDVFYKYFWLIALDPILYPSEKKRMLYFMCNYMEKVLILPDDLLSNILDQKTPYNNDLILNSTNGLNSNFVKIKRNWLQGNFNYISSYVHSCAMMVYKDIFKETMKLLEGECLVNSMVHSDDNQTSLAIMQNKLPDNIMIQFAADTFESVCLTFGCQANMKKTYITHTCKEFVSLFNLHGEPLSIYGRFLLPSVGDCAYIGPYEDLASRLSATQQSIKHGCPPSLAWVAISCSHWITHLTYNMLNDQINSPINYLPFESRHNIPVELNGYINAPLYLISLVGLEAGNLWFLIEMLKKLVPLDKQRETIQTQCQWLSGLNNLTESEKFRFKILRYLTLDTEVSADSNMGETSDMRSRSLLTPRKFTTPGSLNKLVSYLDFKESMSSDKYKETLDYMYNNPELLVTKGEDKEQFMESILYRYNSKRFKESLSIQNPAQLFIEQILFSHKPIIDYSSIFDKLSSLVESDVIAELPEIIGRVTFPQAYQMIYRDITQLPLDLEDIKIVYKYCVLNDPLMITAANTSLLCVKGTPQDRNGLSANQMPEFRNMKLIHHSPALVLKAFSKGRTDLPGADPIELEKDLHHLNEFLDNTGIKEKIDQNIENPPKHLTGLEIIMYKIRETTKLYQLCYDYIKSTEHKVKIFILPMKAYTAIDFCTLVQGNTLSDSKWYTMHYLKQILSGSVKGNIVTTSTTEQIIAGECFRTLVHFADSFVEEASRLSFITEVIDNFQYKNIPVNSLYNTILGSNLRLDFIPLLFRMQALTQSDLNKFDALKTNERVSWNNWQTNRSLNSGVIDLTISGYLRSIRIVGEDKMLKIAELTIPNFYPNTLFHAGNQLLNSRHGLKFEYMSECVLDDKYNYYITYQKKRAHLYTYQVSTVEHIFRRNQEGLASRGTRYNKMTPVCPVVLSVRDELFRMSLHNVFSLNMTNFSMSRLYVSPDEMATIKKAHMSKMMFFNGPDIKAGIINLTSLMRTQELLSLNYDNICKSSIIPFCRILSCDGNEDSGELIFLSDEIMDFTISEEIESMPIFTIKYQKKGHEKMTYKNAISKLVTRGVEEITTIFDFSEDGFYSKKNLGIINTLCSLINLLETNEWSSILLNSFHIAMLMEGMDKEFHMFSLPSPFFINVAGGIIDWTKLLKFIKSLPKIIHEPWSMMMERFIDKTIYLIERELNKEANFNDFLNELEFQSGKSLFSFF-------------------------------------------
>ARI46622.1 polymerase [Maguari virus]
MEDQIYDQYIKRIQSAKTATVAKDISTDILEARHDYFGRELCSAIGIEYKNNVLLDEIILDVVPGVNLMNYNIPNVTPDNYIWDGDFLIVLDYKVSVGHDSTEITYKKYTSLILPVMEELGIPSEIAIIRANPVTYQISIIGENFKARYPNIPIQLDFSKFFELRKMLLDKFADDEEFLLMIAHGDFTLTAPWCIEDTPELYEHQIFNEFLGSMPPRFVSLFKESLAFSAYSAERWNSLLYNVKANTEKDYQDFLSIKSHNIFNMDGNYMRPTQAEIDEGWELMSRRIAKERDIITDINKQKPSIHFIWTKNADRKLSGSTAKLIFLSNSLQAISEPSTWTESLKAIGKSMDIDGNVGLYENLCLERKLIARSTGKKIDNKRLEAVKIGNALVLWEQQFILANDLFQNQERQKFFKKFLGIGGHKVFKEKTATDVDFEKPKILDFNNTIILMAARSMVNKNKAYLSQANTLANPHPIMETFSRQIAEASEETATILGKINKTCFWQCITDISTIMRNILAVSQYNRHNTFRVAMCANDSMYALVFPSSDIKTKRATVVFSIVCIHDDRQSIMNAGALFTTLELKTKNFISISKAIRLDKERCQRIVSSPGLFLLSALLLYNNNTEVSLTDVLNFTFYTSLSITKSMLSLTEPSRYMIMNSLAISSHVKDYIAEKFSPYTKTLFSVYMVNLIKKGCSSANEQSSKIQLRNIYLSDYDITQKGVNDERNLDSIWFPGKVNLKEYINQIYLPFYFNAKGLHEKHHVMIDLAKTVLEIEMNQRMDNLGIWSSHEKKQHVNLPVLVHSLAKSLILDTSRHNHLRNRVESRNNFRRSITTISTFTSSKSCIKIGDFKELKSKAHQTSLKNQKKACEKYRLSNPLFILEEETSLEVNHCNYEDLTAKIPNYRDYISVKVFDRLYELFKLGILDDKPFIDQAMTMMKEHKDFSFTFFNKGQKTAKDREIFVGEFEAKMCMYVIERISKERCKLNTDEMISEPGDSKLRILEKKAEEEIRYIVEKTKDSIQKGDPTKALKLEINADMSKWSAQDVFFKYFWLIALDPILYPSEKKRMLYFMCNYMEKVLILPDDLLSNILDQKTPYNNDLILDSTNGLNSNYVKIKRNWLQGNFNYISSYVHSCAMMVYKDIFKETMKLLEGECLVNSMVHSDDNQTSLAIMQNKLPDNIMIQFAADTFESVCLTFGCQANMKKTYITHTCKEFVSLFNLHGEPLSIYGRFLLPSVGDCAYIGPYEDLASRLSATQQSIKHGCPPSLAWVAISCSHWITHLTYNMLNDQINSPINYLPFESRHNIPVELNGYINAPLYLISLVGLEAGNLWFLIEMLKKLVPLDKQRETIQTQCQWLSGLNNLTESEKFRFKILRYLTLDTEVSADSNMGETSDMRSRSLLTPRKFTTPGSLNKLVSYLDFKESMSSDKYKETLDYMYNNPELLVTKGEDKKQFMESILYRYNSKRFKESLSIQNPAQLFIEQILFSHKPIIDYSSIFDKLSSLVESDIIAELPEIIGRVTFPQAYQMIYRDITQLPLDLEDIQIVYKYCVLNDPLMITAANTSLLCVKGTPQDRNGLSANQMPEFRNMKLIHHSPALVLKAFSKGRTDLPGADPIELEKDLHHLNEFLENTGIKEKIDQNIENPPKHLTGLEIIMYKIRETTKLYQLCYDYIKSTEHKVKIFILPMKAYTAIDFCTLVQGNTLSDNKWYTMHYLKQILSGSVKGNIVTTSTTEQIIAGECFRTLVHFADSFVEEASRLSFITEVIDNFQYKNIPVNSLYNTILGSNLRLDFIPLLFRMQALTQSDLNKFDALKTNERVSWNNWQTNRSLNSGVIDLTISGYLRSIRIVGEDKMLKIAELTIPNFYPNTVFHAGNKLLNSRHGLKFEYMSECVLDDKYNYYITYQKKRAHLYTYQVSTVEHIFRRNQEGLASRGTRYNKMTPVCPVVLSVRDELFRMSLHNVFSLNMTNFSMSRLYVSPDEMATIKKAHMSKMMFFNGPDIKAGVINLTSLMRTQELLSLNYDNICKSSIIPFCRILSCDGNEDSGELIFLSDEIMDFTISEEIESMPIFTIKYQKKGHEKMTYKNAISKLVTRGVEEITTIFDFSEDGFYSKKNLGIINTLCSLINLLETNEWSSILLNSFHIAMLMEGMDKEFHMFSLPSPFFLNVAGGIINWTKLLKFIKSLPKITHEPWSMMMERFIDKTIYLIERELNKEANFNDFLDELEFQSGKSLFSFF-------------------------------------------
>APM83095.1 RNA-dependent RNA polymerase [Ananindeua virus]
MAHQLGALVRQFAARIRACHSPELGRDLLSDITVARHNYFAQEFCYSIGLEYRNDVPALDIVMEMVPDFDPRAIRVPNITPDNYYRDGDKIYIIDFKVSVSDESGNHTYKKYNTLFGDIFDQLGIEYEVVIIRMDPSSMHLHISSDNFLNVFPNVILNLDFSWYFRLKDELFERFRDNEEFMELVAHGEFTPTIPWVNEETPELFCHPVFTEFLDSLGYEVRNDFFQALNYNAFQADKWNDLLHIIIRKYGVQYRDFLKTMSHKIFIADSDFNKPSRLEIQKGWSEMIDRVRQTRDVTTDIHKQKPSIHFIWSPHDSTKPCENNPKILELARSLQEIKENDPISSAFRYIGKLMDFSGDIGKYEEFCIKLKKDARSTPKQKTNPIEPIVIGDCTILWEQQFKMDTQVIPKDIRLKFLKEFCGIGNHKQFKNRMLEDLDLEKPRILDFSDINVQRTANLMFQDTKSMMAKPSGLHRVGNILEEFRDKIEGANEKTWENIETIGKTRFWQAINDFSIIIKNMLSVSQYNRHNTFRVVTSANNRFFGLVYPSASIKSKKSTIVFSTISIHKDQRDVLKCGALYKTYKIDGQYISISKAIRLDKERCQRLVTSPGIFMLTSLLLKGETEIDLIEIMAFSFFTSLSITKSMLSLTEPSRYMIMNSLAVSSHVREYISEKFSPYTKTLFSVYMTELIHKGCMSANNQRSKISVKDVFLNEYEITQKGVSEERDLESIWFPGHVNLKEYINQVYLPFYFNAKGLHNKHHVMIDLAKTVLEIELEQREQLPNPWGTDFEKQSVNLHVLIYAIAKMLNNDTSKHNHLRSRIENRNNFKRSLASISTFTSSKSCIKIGDFSEHKTKTAMRIRKIQEKDAKKTRIANTEFVAEEDRDLEVAHSTYIDLVSSIPQYTDYISTKVFDRLYEKFKTEEYGDVPAVEIMMDVMRSHKNFKFCFFNKGQKTAKDREIFVGELEAKLCLYCVERIAKERCKLNPEEMISEPGDGKLKKLEVNSEHELRYLIEMTRKEMSKEEEYVSIITKEPKGIKIEINADMSKWSAQDVFFKYFWLIALDPILYPYEKQRILYFFCNYMDKELILPDEMMCSLLDQKAARENDIIRQMTNNFHTNTVNIRRNWLQGNLNYTSSYIHSCSMMVFRDIVKDAVELLEGDCNVNSMVHSDDNQTSVIVIQEKLSNDCILHYICDLFEACCLTFGNQANMKKTYITNNIKEFVSLFNIYGEPFSVFGRFLLPAVGDCAYIGPYEDMASRLSSTQTAIKHGCPPSLAWVSIALNHWITFNTYNMLPGQVNDPTRIFYCDREEIPIELCGILKADLSTIALVGLEAGNVSFLTTLLKKMSPPQLMKESVQSQCHNIGSWDLSKLTKMEVIRLKILRYIVLDTDITEDNTMGETSDMRSRSIITPRKFTTISSLSRLVSYNDYQSIVQNKEEFDQLLEEMLGHQELLVTKGECPEDFIKTILFRYNSKRFKESLSIQNPTQLFVEQILFSSKPTIDYSGIRDKYAGLLDMPQVQESETIMGKKTIPEVFELINKDLDMFDLTTDDIKLVYSFCILNDPLNTTACNAILLSQIQSLMDRTSMSAVTMPEFRNMKLIRYSPALVLRAYLHGDHTIGGATEEGMKRDLYHLEEFINQTGILEKVEERIRDHEQRLAKRDLLFEIKERTKFLQTCYDYIKSTEHRVKVFILPSKVYTAFDFCATIHGNLIKDKGWYSVHYLKQIVSGSAKAIVNQSPASEQINMDECFKLIAHFSDTFIEPSSRLNFAKRVINDYTYKNIPVKKLYEMLIKDLNKRQQFIPLLYHMGELNQSDLDKLDANKTNERVSWNDWQVNRDMNTGIIDLTIKGYMRSIRIKGEDNKLEIAELQLIVGDNTPVESHGRKLLNTRHNLKLEKMQTHKYLEQGMYYICWQRKNKYTYTYQILLAEIIENRNKQPASLVSGKINILSPVCPVIVSRIPSMERIRITSLRYLNQVCELSKLRIAQNEYAIVRRCHFSKMPFFYGSEFTVGNIDINKLMSTPSLLNVNYASLCQTPLITLAQIFRCNGLTEEVDEFEFLSDETLEEVDSAPVNAIPFFNVNFPTKSKKGFTYKQALQQALSSGLNEMEQEFDFTGTGYFSPKNIGVISFMVSLVNRLNTNEWSTVLIKCIHMSFFNNKKDRTYHLFKIPRVFINDPIGEKIDWNKAREFLIGIKPRDEGNHWGQMFNHFKTKCLHAIDLETRMEGASWGDMLEMIDEFKDEEMFHFE-------------------------------
>APA28985.1 polymerase [Serra do Navio virus]
MEQTEYQQFLARINSAKDACVAKDIDVDLLMSRHDYFGRELCKSLNIEYRNDVPFIDIILDIRPDIDPLSLDIPHITPDNYLYINNILYIIDYKVSVSNESSIITNTKYFELTRDISDKLNIPIEIVIIRIDPISRELYISSDRFKDLFPTLVVDINFNQFFDLKQLLYEKFGEDEEFLLKVAHGDFTLTAPWCKTGCPLVWQHPVYKEFKMSMPIPERRLFEESMKFNAYEAERWNTNLIKIREYTKQKYSTFVTKSAKHVFLATGDFKQPNKNEINEGWNLMVERIQDQREVSRSIHDQKPSIHFIWGSNNPNNSNNATFKLILLSKSLQSIKGSSTYTDAFRSLGKMMDIGDKLSEYESHCEQLKMQTRLSWKQVMNKKLEPKKINSALVLWEQQFMINSEMINKSDKLKLFRDFCGIGKHKQFKNKMLDDIDTSKPKILDFNDEAIYMASLTMMEQTKILLSENSNLKPNNFILDEFGQRIKDCNKDTFEIMLAIFETKFWQCISDFSTLMKNILSVSQYNRHNTFRIAMCANNNMFALVYPSADIKTKKATVVYSIIVLHTQESNVFNPGCLHGTFKCNNGFISISKAIRLDKERCQRIVASPGLFLTTCLLFKHENPTIRLDDIMTFSIYTSLSITKSVLSLTEPARYMIMNSLAISSNVKDYISEKFSPYTKTLFSVYMTRLIKNACFDAYNQRQKVQLRDIYLSDYDITQKGIKDNRELTSIWFPGSVTLKEYLTQIYLPFYFNAKGLHEKHHVMIDLAKTILEIEKDQRENITKIWSEDCTKQTVNLQILIHSLCKNLLSDTSRHNHLRNRIENRNNFRRSITTISTFTSSKSCIKIGDFQKEKETQYSKQKKTIEMESRKRRLANPLFVTDEEINLEVGHCNYSMLRDAMPEYKDYMSTKVFDRLYELLDTNVLDDKPTIELIMDMMAEHDKFYFTFFNKGQKTSKDREIFVGEYEAKMCMYAVERIAKERCKLNPDEMISEPGDGKLKVLEQKSEQEIRFLVETTRQKNREIDEAIEALAAENFQENIGKIEKISKGKARGLKMEINADMSKWSAQDVFYKYFWLIALDPILYPQEKERILFFLCNYMQKELILPDDLIYNLLDQKISYKEDIISAMTNQLHTNSIQIKRNWLQGNFNYTSSYVHSCAMSVYKDILKEAMSYLEGSILVNSLVHSDDNQTSVTIVQDKLPDEVLIEFCIKEFEMICLTFGCQANMKKTYVTNCIKEFVSLFNLYGEPFSIYGRFLLTSVGDCAYIGPYEDLASRISSAQTAIKHGCPPSLAWVSIAISHWMTALTYNMLPGQNNDPLDYFPADTRKDIPIELNGVIDAPLSMISTVGLEAGNLFFLIKLLNKYTPVMQKRESVVNQITEIHSWDLNKLDDNEIFRLKILRYLVLDAEMDPSDIMGETSDMRGRSILTPRKFTTAGSLRKLYSFSKYQDKLSAPGGMNDLFAYLLQKPELLVTKGEDKKDYMESVIFRYNSKRFKESLSIQNPAQLFIEQILFSHKPVIDFSGIRDKYINLHDSRVLEREPDIIGKVTFTDAYRILMKDLNTLPLTNEDLQVIYSYIILNDPLMITIANTHILSIYGSPQKRTGMSCSTMPEFRNLKLIHHSPALVLRAFSKGTPDVQGADPTEMARDLVHLKEFINNTNLEEKMKARIQQNELEKGSRDVIFELKEMTRFYQVCYEYIKSTEHKIKVFILPAKAYTTTDFCSLMQGNLIKDREWYTVHYLKQILSGGHKAIMQHSATSEQNIAFECFRLITHFGDSFIEASSRAAFLQLIIDGFSYKDVRVNKLYEIIKNGHNRTDFIPLLFRTGDLTQYDLDKYDAMKSQERVTWNDWQTSRHLDMGAINLTISGYNRSITIIGEDNKLTYSELNITRKTPENISISGRKLLSSRHGLKFENMTKVTTYPGNYYITYRKKDRHQYVYQIHTHESIIRRNEEHLAIKTRIFNEIVPVCLVNIAEVDGDQRILIRSLDYLNNDVFSLARIKVGLDEYAVIKKAHFSKMVSFDGPPIKTGLINLTELMKSQDLLNLNYDNIRNSNLISFSKIICCEGSDNIDDGLEFLSDDPMAFTEGETIHSTPIFNIYYSKKGEKHMTYRNAIKLLIERETANFEEAFTFYNDGFLSPENLGCLEAIVSLIRVLKTNEWSSVIDKCIHICLIKNNMDYVYHRFDIPTCFYDNPISRNINWMMYRDFMATLPKTYIAPWNIMLEHFRTKCSTLIMDKMEVHRNFSEFAKLMRRSEGRTNLDFD------------------
>APA28981.1 polymerase [South River virus]
MDNTEYQQFLARINAARDACVAKDIDVDLLMARHDYFGKELCKSLNIEYRNDVPFVDILLDIKPDIDPLTLEIPHITPDNYLYLDNVLYIIDYKVSVSNESSIITNTKYFEMTRDIASALNLHIEVVIIRIDPISRDLHISSDRFKDLFPTLVVDINFNQFFDLKQALYEKFGDDEEFLLKVAHGDFTLTAPWCKTGCPEVWHHPIYKEFKLSMPIPERRLFEESMRFNSYESERWNTNLIKIREYTKQEYNNFVTRSAKEVFLATGNYKQPNRSEILEGWEMMVERVHQQREVSQSIHDQKPSIHFIWSTNNPNNSNNATFKLILLSKSLQSIKGNSTYTDAFKSLGKMMDIGDKIMDYESHCDYLKTQARLSWRQVMNKKLEPKKINDALVLWEQQFMVNSELISKNDKLKLFRDFCGIGKHKQFKNKMLEDVELSKPKILDFNDENIYLASLTMIEQCKIMLSEQSRLKGNNFILDEFGKKIGDCNKNTLDIMTSIFETKFWQCISDFSTLMKNILSVSQYNRHNTFRIAMCANNNLFALVYPSADIKTKKATVVYSIIALHKHETDVFNPGCLHGTFKCNNGYISISRAIRLDKERCQRIVSSPGLFLTTCLLFKHENPTVRLDDIMTFSLFTSLSITKSVLSLTEPARYMIMNSLAISSNVKDYIAEKFSPYTKTLFSVYMTRLIKNACFEAYNQRQKVQLRDIYLSDYDITQKGIKDNRELTSIWFPGSVTLKEYLTQIYLPFYFNAKGLHEKHHVMVDLAKTILEIENEQRNEITKIWSKDLTKQTVNLQILIHSLCKNLLADTSRHNHLRNRIENRNNFRRSITTISTFTSSKSCIKIGNFQKEKEVQYTKQKKTLEIESRKRRLANPLFVSDEEVGLEVGHCNYNMLREAMPEYRDYISTKVFDRLYEMLDTDQISDKPAIELIMDMMVNHREFYFTFFNKGQKTSKDREIFVGEYEAKMCMYAVERIAKERCKLNPDEMISEPGDGKLKVLEQKSEQEIRFLVETTRQKNREIDEAIEALAADNFEGNISKIEKLAQGKARGLKMEINADMSKWSAQDVFFKYFWLIALDPILYPQEKERIIFFLCNYMQKKLILPDDLMCNLLDQKAIYRDDIISIMTNQLQSNCVEIKRNWLQGNFNYTSSYVHSCAMSVYKDVLKEAMSYLEGSIIVNSLVHSDDNQTSVTIVQDKVPDEVLIEFNISQFQKICLAFGCQANMKKTYVTNCIKEFVSLFNLYGEPFSIYGRFLLTSVGDCAYIGPYEDLASRISSAQTAIKHGCPPSLAWVSIAISHWITGLTYNMLPGQSNDPMDYFPAESRKDIPIELNGVLDAPLSMISTVGLEAGNLWFLIKMLNKHTPIMQKRESVVNQISEIRNWDINQMDENEIFKLKILRYLVLDAEMDPSDIMGETSDMRGRSILTPRKFTTSGSLKKLYSFSKYQDRLSSPGGMNELFQYLLEKPELLVTKGEDKRDYMESVIFRYNSKRFKESLSIQNPAQLFIEQILFSNKPVIDFSGIRDKYINLHDSRALEKEPDIIGKVTFREAYRILMKDLNSLPLTNDDIQVVYSYIILNDPLMITIANTQILSIYGSPQKRTGMSCSTMPEFRNLKLIHHSPALVLRAYSKDTPDVQGADPTEMSRDLVHLKEFVDNTNLKTKMEKRILDNELEKGARDIVFELKEMTRFYQVCYEYIKSTEHKIKVFILPAKAYTTTDFCSLMQGNLIKDKEWHTVHYLKQILSGGHKAIMQHNSTSEQNIAFECFRLITHFADSFIDANSRSAFLQLVMDSFSYKDVRVNKLYEIIKNGHNRTDFIPLLFRTGDLTQYDLDKYDAMKSQERVTWNDWQTSRHLDMGAINLTISGYNRSITIIGEDNKLTYSELNITRKTPENISISGRKLLSSRHGLKFENMARVTTYPGNYYITYRKKDRHQFIYQIHTHESILRRNEEHMAIKTRIFNEIVPVCLVNVAEVDGDQRILIRKLDYLNNDVFSLARIKVGVDEYAVIKKAHFSKMVSFDGPPIKTGLLNLTELMKSQDLLNLNYDNIRNSNLISFSKIICCEGMDNIDEGLEFLSDDPMAFTEGETIHSTPIFNIYYSKKGERHMTYRNAIKLLIERETSNFEEAFTFYKDGFLSPENLGCLEAIISLIKVLKTNEWSTVIDKCIHICLIKNNMDYLYHKFDMPLCFIDDPISRNVNWLMYRDFISTLPPTYIAPWNIMLEHFRTKCLALIMDKMETQRNFQDFAKLMRRSEGRTNLDFS------------------
>ANB45710.1 RNA-dependent RNA polymerase [Anadyr virus]
MEDQVYEQFLKRIQASKTATVAKDISTDILEARHDYFGRELCASIGIDYRNNVLLDEIILEVCPGVNLMNYNVPNVTPDNYIWDGNFLIIMDYKVSVGTDSSEITYKKYTTLILPVMQELGIPTEITIIRANPLTYQLTIIGEVFRERYPNIPIQLDFTKYFELRKMLLDKFADDEEFLLMIAHGDFTLTAPWCMEDTPELDEHPVYQEFINSMPKRFVDLFREAIDFSAYSAERWNTLLYKAKAVTDRDYQDYLSEKSHDIFNMDGNYMRPTQVEIDRGWEMMSQRVSQERDIITDTTKQKPSIHFIWTKNNNRKLLGSTAKLVFLSNSLKSINEQSTWTDSLIAIGLSMDIGNNIGQYESLCSERKMIARSTGKKIDNKRLEAVKIGNALVLWEQQFILANELFKSQERQKFLKNFFGIGKHKSFKDKTATDIDLDKPKILDFNNTIVLMAARTMVNKNKVFLSQQNSLNDMHPIISTFYQQIEEASEDTAEILKKISKTCFWQCITDISTLMRNILSVSQYNRHNTFRVAMCANDSVYGLVFPSSDIKTKRATVVFCIVCIHEDKKDIMDAGALFTTLELKTKNYISISKAIRLDKERCQRIVSSPGLFLLSSLLLYNNNPLISLVDVLNFTFYTSLSITKSMLSLTEPSRYMIMNSLAISSHVKDYIAEKFSPYTKTLFSVYMVNLIKRGCSSANEQSSKIQLRNIYLSDYDITQKGVHDERNLDSIWFPGKVNLKEYINQIYLPFYFNAKGLHEKHHVMMDLAKTVLEIELNQRSEGLGIWSKGEKKQHVNLPILIHSISKSLILDTSRHNHLRNRVESRNNFRRSITTISTFTSSKSCIKVGDFKELKSKDHAKQKKLNNKSAEKYRMSNPLFLSEEEQILETQHCDYEALVGKIPNYRDYISVKVFDRLYELLKTNKLNDDPFIEQAMAMMKTHKDFTFTFFNKGQKTAKDREIFVGEFEAKMCMYVVERISKERCKLNTDEMISEPGDSKLRILEKKAEEEIRYIVERTKDNILKGNPTKALKLEINADMSKWSAQDVFYKYFWLIALDPILYPREKKRILFFMSNYMQKNLIIPDDLIANILDQKTPYKNDLILDATNGLNRNYVNIKRNWLQGNFNYISSYIHSCAMMVYKDIVKESMRLLEGDCLVNSMVHSDDNQTSLAILQNKISDDMVIQFSTITFEKVCLAFGCQANMKKTYVTHTCKEFVSLFNLHGEPLSIYGRFLLPSVGDCAYIGPYEDLASRLSAAQQSIKHGCPPSLAWVAISCSHWITYLTYNMLDEQVNSPLNYLPFRDRHEIPVELNGYLNAPLYLIALVGLEAGNLWFLMNTLKKIVPLDKQKETVQTQFQFINSLKNLTDADIFRLKILRYLTLDTEVTGDSNMGETSDMRSRSLLTPRKFTTIGSLNKLISYNDFKESMSTNSYKENLIYMLENPELLVTKGEDKEQFMASILYRYNSKRFKESLSIQNPAQLFIEQILFSHKPIIDYSSIFDKLTALAEADLIAELPEIIGRVTFPQAYQMISRDINQLPLDVNDIKIIYKYCILNDPLMITAANTSLLCVRGTPQDRTGLSANQMPEFRNMKLIHHSPALVLKAFSKSTTNIPGADSIELTKDIHHLEEFLTSTGIRDKINQNIDNPPRHLVDTEILIYKIREITKLYQLCYDYIKSTEHKVKVFILPMKSYTSVDFCTLIQGNTIRDDKWYTMHYLKQIVSGSVKGTIVTTSTTEQLIASECFRVLCHFADSFVEEGSRLSFVMEVIDNFTYKNISVNSLYNTILNNNMRLDFIPLLFRMQSLTQADLNKFDALKTNERISWNNWQTNRSLNSGIIDLTISGYLRSIRIVGEDKILKVAELTVPNFYPNTVFHAGNKLLNSRHGLKFEYMQETLLDEKYNYYITFQKKRAHIYTYQVSTIDHIMKRNEEGLQTRGARFNKMVPVCPVVLSARDELFRMNIENVFSLNMTNFNMSRLHVSPDEMATIKKAHMSKMMFFNGPDIKAGIVNLTALMRTQELLSLNFDNICKSSIIPFCRILSCTGEEEGELIFLSDEIMDFTISEEIESMPIFTIKYQKKGSEKMTYKNAISKLVSRGVEEIKEVFDFSKDGFYSKRNLGIINTICSIINLLETNEWSSILLNSFHITMLLEGMDREFHLFTLPAAFYISVPGGLVNWTKMLKFIRSLPEITNEPWATMMKRFIEKSIFLIEREMNKEANFDDFLEELEFSSGKSMFTFF--------------------------------------------
>AMR98956.1 RNA-dependent RNA polymerase [Capim virus]
MAHLIRELVRQYRARIRACTQPELGRDILTEITVARHNYFAQEFCESTNIPYRNDVPALEIVQAIRPDFDPMTRRIPDLTPDNYYIDGEKMYIIDFKVSVSDESSIHTYRRYTELLGDIFEFIGVEMEVVIIRMDPSNMQLHISSDNFLQLFPNIILNLDFNWYFQLKEELFERFRDNEDFMELVAHGEFTPTIPWTNEETPELFEHPVFREFLNSMPERERANFQRALNNNAFQSDKWNDLLHTMMREYGDNYKTFIKDMAKRVFIADENYNKPSRSEIQKGWNEMISRVRESREMTCDVHKQKPSIHFIWSPHNPEITNENTAKILRLSKGLQQIKERDNMSLAFKSLGKLMDFSSDVRGYERFCNKLKQDARSTPKKKTQKIEPLVIDDCTILWEQQFKMDTNVIQKDIRLKFLKEFCGIGNHKQFKDRMLDDLDLNKPTILDFSNIEIQRHANLMFQDTKSLLSKQSGLSKVGNIMDEFEEKITNANKDTWETIESVAKTRFWQAINDFSVIIKNILSVSQYNRHNTFRVVCSANNQFFGIVYPSASIQSRKSTIVFSTIAFHDEAKDVLKCGSLFRTYKIDKGFVSISKAIRLDKERCQRLVTSPGIFLLTTLLFKGQTDIDLNEIMAFAFFTSLSITKSMLSLTEPSRYMIMNSLAVSSHVREYIAEKFSPYTKTLFSVYMTELIRKGCMSANNQRTKISVKDVFLNEYEITQKGVSDARDLESIWFPGHVNLKEYINQIYLPFYFNAKGLHNKHHVIIDLAKTVLEIELEQREQLPNPWGSEFKKQSVNLDILIYAISKMLKNDTSKHNHLRSRVENRNNFKRSLASISTFTSSKSCIKIGDFSEHKSDIVKRMKKIQNKEAKRTRIANTEFVADDERDLEISHSTYLDLLKSIPNYTDYISTKVFDRLYEMFKIGEYDDRPAVEIIMEVMKNHKDFKFCFFNKGQKTAKDREIFVGELEAKLCLYCVERISKERCKLNPEEMISEPGDGKLKKLEINSESELRYLIEMTRRELSKEDKFLGELTSEPKGIKIEINADMSKWSAQDVFFKYFWLIALDPILYPNEKQRILYFFCNYMDKELILPDELMCSLLDQKAERENDIIRQMTNNFHTNTVNIRRNWLQGNLNYTSSYIHSCSMMVFRDIVKECSDLLEGNCNVNSMVHSDDNQTSVIMIQDKLHNDCILNYICSLFEACCLTFGNQANMKKTYITNNIKEFVSLFNIYGEPFSVYGRFLLPAVGDCAYIGPYEDMASRLSATQTAIKHGCPPSLAWVSIALNHWITFSTYNMLPGQTNDPTKVFDCARSDLPIELCGLLKADLSTIALVGLESGNISFLTNLLRKMSPPQLIKEGVQSQCNNIQNWDLTKLTNMEVLKLKILRYIVLDTDITDDNTMGETSEMKSRSIITPRKFTTLSSLTKLVSYNDYQNVVSNANLLDELLENMLENQELLVTKGESSEDFRNTILFRYNSKKFKESLSIQSPTQLFVEQILFSNKPIIDYSGIREKYVGLVDIPNNQEDEGIMGKKTIPEALEILRNDLNRMILTLDDIKLVYSFCILNDPLNTTACNAILLSQIQSLMDRTSMSAVTMPEFRNMRLIKYSPALVLRAYLHGDMSIGGAVEEDMRRDLYHLEEFINQTGILRKVEARIQAHQIENGARDMLFEIRERTKFLQTCYDYIKSTEHRVKVFILPCKAYTAFDFCATIHGNLIKDKGWYSVHYLKQIISGTAKAIVNQSPASEQINMDECFRLVSHFADTFIEPSSRLYFADKIIKNYRYKNIPVIDLYNQLKRDANKRQHFIPLLYYMKELKQSDLDRFDANKTYEKVSWNNWQVNRDMSTGTIDLTIKGANRSIRILGEDDQLKIAEMQLIEGDNTSVESHARRLLNARHNLQFEKMKEYTYLEPGMYYICWQKKSKFTFNYQMLLCEIIENRNKQPATLLASRINLLHPVCPAIVSRIPSPEKIRITALKYLNQECELSRLQLLKNEFATTRRCHFSKMTHFAGVEFVVGNIDVNRLMGTPSLLSVNYPSLSQTPLITISQIFRCNGVETEVDEFEFLSDEILEDTDTAPVNAIPFFHVSYSTKSKQGYTYKQALQHALRMGLEEMENEFDFTGQNLGFFSPKNIGIISFLVGLVNRLNTNEWSTVMLKCIHMSFFNNHKDRMFHMFKIPKIFIQDPIGEKINWVKAKEFLNGVMPKDEMNHWGQMFMHFKRKCFEAIDLEMKMEGSSWGEMLDMLDDYKDEGMFSFG-----------------------------
>ACF10362.1 RNA polymerase L [Inkoo virus]
MDNTEYQQFLARINAARDACVAKDIDVDLLMARHDYFGRELCKSLNIEYRNDIPFVDILLDIKPDIDPLTLEIPHITPDNYLYLNNILYIIDYKVSVSNESSVITNTKYFEMTRDIASALNLHIEIVIIRIDPISRDLYISSDRFKDLFPTLVVDINFNQFFDLKQALYEKFGDDEEFLLKVAHGDFTLTAPWCKTGCPQVWQHPIYKEFKMSMPIPERRLFEESMRFNSYESERWNTNLIRVREYTKKEYDDFVTKSAKEVFLATGDYKQPNKGEILEGWEMMVERVHQQREVSKSIHDQKPSIHFIWSSHNPNNSNNATFKLILLSKSLQSIKGNSTYTDSFRSLGKMMDIGDKITEYESHCDHLKTQARQSWRQVMNKKLEPKKINDALVLWEQQFMVNSELINKNDKLKLFRDFCGIGKHKQFKNKMLEDIELSKPKILDFNDENIYLSSLTMIEQCKIMLSEQNGLKSNNFILDEFGKKIGDCNKNTLDVMTSIFETRFWQCISDFSTLMKNILSVSQYNRHNTFRVAMCANNNLFAIIYPSADIKTKKATVVYSIIALHKNEIDVFNPGCLHGTFKCNSGYISISKAIRLDKERCQRIVSSPGLFLTTCLLFKHENPTIRLDDVMTFSLFTSLSITKSVLSLTEPARYMIMNSLAISSNVKDYIAEKFSPYTKTLFSVYMTRLIKNACFEAYNQRQKVQLRDIYLSDYDITQKGIKDNRELTSIWFPGSVTLKEYLTQIYLPFYFNAKGLHEKHHVMVDLAKTILEIENEQRNEITKIWSKDLAKQTVNLQILIHSLCKNLLADTSRHNHLRNRIENRNNFRRSITTISTFTSSKSCIKIGNFQKEKEVQYTKQKKNIEIESRKRRLANPLFVSDEELGLEVGHCNYNMLREAMPEYKDYISTKVFDRLYEMLDTDQVSDKPTIELIMDMMTDHTDFYFTFFNKGQKTSKDREIFVGEYEAKMCMYAVERIAKERCKLNPDEMISEPGDGKLKILEQKSEQEIRFLVETTRQKNREIDEAIEALAAENFEGNISKIEKLAEGKARGLKMEINADMSKWSAQDVFFKYFWLIALDPILYPQEKERIIFFFCNYMQKKLILPDDLMCNLLDQKTTYKDDIISVMTNQLQTNYVEIKRNWLQGNFNYTSSYVHSCAMSVYKDVLKEAMSYLEGSIVVNSLVHSDDNQTSVTIVQDKAPDEVLIEFSITQFQKICLAFGCQANMKKTYITNCIKEFVSLFNLYGEPFSIYGRFLLTSVGDCAYIGPYEDLASRISSAQTAIKHGCPPSLAWVSIAISHWITGLTYNMLPGQSNDPMDYFPAETRKDIPIELNGVLDAPLSMISTVGLEAGNLWFLIKMLNKHTPIMQKRESVVNQISEIKNWDLSRLDDNEIFKLKILRYLVLDAEMDPSDIMGETSDMRGRSILTPRKFTTSGSLRKLYSFSKYQDRLSSPGGMNELFQYLLDKPELLVTKGEDKKDYMESVIFRYNSKRFKESLSIQNPAQLFIEQILFSNKPIIDFSGIRDKYINLHDSRALEREPDIIGKVTFKEAYRILMKDLNSLPLTNDDIQVVYSYIILNDPLMITIANTQILSIYGSPQKRTGMSCSTMPEFRNLKLIHHSPALVLRAYSKNTPDIQGADPTEMSRDLVHLREFVDNTNLRLKMEKRISDNELEKGARDIVFELKEMTRFYQVCYEYIKSTEHKIKVFILPAKAYTTTDFCSLMQGNLIKDKEWYTVHYLKQILSGGHKAIMQHNSTSEQNIAFECFRLITHFADSFIDAGSRPAFLQLILDSFSYKDVRVNKLYEIIKNGHNRTDFIPLLFRTGDLTQHDLDKYDAMKSQERVTWNDWQTSRHLDMGAINLTINGYNRAITIIGEDNKLTYSELNITRKTPENISISGRKLLSSRHGLKFENMAKVTTYPGNYYITYRKKDRHQYIYQIHTHESILRRNEEHMAIRTRIFNEIVPVCLVNIAEIDGDQRILIRKLDYLNNDIFSLAKIKVGIDEYAVIKKAHFSKMVSFDGPPIKTGLLNLTELMKSQDLLNLNYDNIRNSNLISFSKIICCEGTDNIDEGLEFLSDDPMAFTEGETIHSTPIFNIYYSKKGERHMTYRNAIKLLIERETDKFEEAFTFYKDGFLSPENLGCLEAIISLIRVLKTNEWSTVIDKCIHICLIKNNMDYLYHRFDMPSCFIDDPISRNINWLMYRDFISTLPPTYVAPWNIMLEHFRTKCSMLIMDKMETQRNFQDFAKMMRRSEGRTNLDFN------------------
>ALI93835.1 polymerase [Trivittatus virus]
MEPGEYQQFLARINSAKDACIAKDIDVDLLMARHDYFGKELCKALNIEYRNDVPFVDIILDIRPDFDPLSIELPHITPDNYLYINNILYIIDYKVSVSNESSVITNTKYYEMTRDISDHLNIPIEIVIIRIDPISRELHISSDRFKEMFPTLAIDINFNHYFDLKQMLYEKFGDDDEFLLKVAHGDFTLTAPWCKSGCKDFWKHPIYKEFKMSMPVPQRRLFEESIKFNAYESERWNTNLMKLKDFTKSEYNTFVQKEAKNIFLASGNYNQPNKEEIDAGWHLMVERINNQREVSKSIHDQKPSIHFIWSEHNDKLSNNSTYKLVLLSKSLQSIKGLSTYADCFRSIGKMMDIGDNLTEYESFCSNLKSEARSTWKQVMNKKLEPKKINNALVLWEQQFMVNNDLISKTDKLKLFKNFCGIGKHKQFKNKMIDDIDISKPKILDFNDESLYLASLAMMEKTRILLSQKSGLKPNNYILDEFGSRIEECNPETTKNMISIFESKYWQCISDLSTLMKNILSVSQYNRHNTFRIAMCANNNLYAIVYPSADIKTKKATVVYSIIALHKEEENIFNPGALHGTFKCQNGYISISRAMRLDKERCQRIVSSPGLFLTTCLLFKHNNPTVNITDIMNFSLYTSLSVTKSMLSLTEPSRYMIMNSLAISSNVKEYIAEKFSPYTKTLFSVYMTKLIKNACFDAYKQRQKVQLRDIFLSDYDITQKGVKDNRELTSIWFPGSVTLKEYLTQIYLPFYFNAKGLHEKHHVMIDLAKTVLEIENDQRQHIKDIWSTNNTKQTVNLNILIHSLSKNLLADTSRHNHLRNRIENRNNFRRSITTISTFTSSKSCIKIGDFKCEKEVQAQKQKKFMETEIKRRRLANPLFVTDEQVNLEVGHSNYSMLREAMPEYVDYMSTKVFDRLFEMLDKNILNERPTIELIMDMMVDHKDFYFTFFNKGQKTAKDREIFVGEYEAKMCMYAVERIAKERCKLNPDEMISEPGDGKLKILEHKSEQEIRFLVETTRHKNREIDEAIAQMATEDFENNVDKISKLSLQKSRGLKMEINADMSKWSAQDVFFKYFWLIAMDPILYPQEKERILFFFCNYMEKKLILPDDLIYNLLDQKLQYKDDIISIMTNQLHTNAVSIKRNWLQGNFNYTSSYVHSCAMSVFKDIIKEAVSLLDGSVLINSLVHSDDNQTSITLVQDKLDDDPIIEFTIKEFEKICLTFGCQANMKKTYVTNCIKEFVSLFNLYGEPFSIYGRFLLTSVGDCAYIGPYEDLASRISSAQTAIKHGCPPSLAWVAIAISHWMTALTYNMLPGQSNDPIDYFPAETRKEIPIELNGVIDAPLSMISTIGLEAGNLSFLLKLLNKQASIMIRRESVINQIADIQNWNMCNLTDNEIFRLKILRYLVLDAEMDPSDIMGETSDMRGRSLLTPRKFTTAGSLRKLYSFSKYQDRLSAPGGMMELFTYLLDKPELLVTKGENKQDFLESVIFRYNSKRFKESLSIQNPAQLFIEQILFSHKPVIDFSGIRDKYINLHDSRALEKEPNILGKVTFKEAYRMLMKDLNSLPLTNDDIQVVYSYIILNDPLMVTISNTQILSIYGSPQRRTGMSCSTMPEFRNLKLIHHSPALVLRAYSKNTADVLGADPSEMARDLVHLKEFIENTKLEEKMLRRIAQNELEKGQRDIVFELKEKTRFYQVCYEYIKSTEHKIKVFILPSKAYTTTDFCSLMQGNLIKDQEWYTVHYLKQILSGGHKAIMQHNSSSEQNIAFECFRLLSHFADSFVDSNSRQPFLRLIVDDFAYKDVKVKKLYELIKNGSNRVDFLPLLFRMGDLKQYDLDKYDAMKSQERVTWNDWQTSRHLDMGVINLTITGYNRSITIIGEDNKLTYSELNITRKTPENITISGRKLLSSRHGLRFEKMSRITTYPNNYYITFRKKDRQQYVYQIHSHESIIRRNEEHASIKTRIFNEIIPVCIVNIAEIEGDQRILIRNLDYLNYDNFSLARLKVSQEEFATIKKAHFSKMVSFDGPPIKTGLLNLTELMKSQDLLNLNYDNIRNSNLISFAKIICCEGSENIDDGLEFLSDDPMDFTEGEQIHSTPIFNIYYSKRGERHMTYRNAIKLLINRETTLFEEAFSFSGDGFISPTNLGILETIISLIRILKTNEWSSVLEKCIHICLIKNGMDSVYHTFDIPKCFYSDPIARSINWIMYRDFILSLPERNSAPWGTMLNHFKTKCLSLIMDRLEVHLDFAGFANLIKRDEGRANLDFV------------------
>AKO90169.1 RNA-dependent RNA polymerase [Matruh virus]
MDQEIIRRFNGRIRAVKEPTVARDILTDLYDERHNYFAREFCFANNLVYRNDVKATEIIGEMIPDFYIGDVEHIKYTPDNYVKVGEKLFIIDFKVSTDDTSSIETYNKYMNAFADVFKDVDYEVVIVRANPMSNQIIIKSDEFRTYFGRVPPGLTFNWFFDLRRMLMDKFKDNDEFQDMVDHGDFTLTAPWVNEDTPELYDHPIYREFIDSMGAKHEVLFNKTLNHDAYESKADKWNSNLVYLKEKTEDYYNDFVRKMSDNVFIADGKYSKPTKDEIEQGWKEMTKRVHEEREVIQDVSKQKPSIHMIWSPNDPSASNENNAKILKLSKYLQNIKDTDKYAQNFQAIGKLMDFSENVFKYERFCNELKRDARAKIQKRDQKIEPIKIGDCTILWEQQFKYDIIDHDKYSRSNFYKNYLGIGGHKEFKNRGLDDINLEKPKVLDFNDSSIIMASRVMMDKTKALLAQNSTLQKCGNLLDEYQSKIENASPKTWDNIKTICGTRYWQAINDISTLTKNMLSVAQYNKFNTFRVVCCANNNMFGIVFPSSDIKTKKATMVFVTICIHDSIEDVLDSGALYRTYKSNGKYISISKGIRLDKERCQRLVSAPGLFMLTALLFKSDNDLVSMLDILNFSFFTSLSITKAMLSLTEPSRYMIMNSLAISSDVKNYMAEKFSPYTKTLFAVYMTNLIKKGCYEANEQKDSVELRDIFMSDIEITQKGVRSERKLKSIWFPGLVSLKEYINQIYLPFYFNSKGLHEKHHVMIDLAKTVLEIEKDQRVNIPGIWGESFEKQTVNLDVLIHSLAKNLMLDTSRHKHLRHRVESRNNFKRVISTISTFTSSKSCIKIGDFEKVKTEQVEKKRKAQKKADSTLRIANPLLAGEMGAEEVHHADYIDLKKAVPEYVDMQSTKVFDRLYEKIKNGEIVDVTIEEIMKVMKNHKQFYFAYFNKGQKTAKDREIFVGEFEAKMCLYGVERISKERCKLNPEEMISEPGDGKLKRLEQMAEDEIRFIIENVRSLKERDGEATAESEFLDKVSGENTRAQKIEINADMSKWSAQDVMYKYFWLIAMDPILYPFEKKRIIYFLCNYMQKRLILPDELMYNILDQRYVRSDDIIMEMTNGFKRNWVEIKRNWLQGNLNYTSSYLHSCAMSVYRDIFDITAKRLQGEVLVNSLVHSDDNQTSISMIQSRMDPDVIIQFAINTFAKVCLAFGNQPNMKKTYITNFIKEFVSLFNIYGEPFSVFGRFILTCVGDCAYIGPYEDFASRLSATQTAIKHGCPPSIAWVSIALNQWITYSTYNMLPGQNNDPARNLGMENRFEIPIELGGYLESDLSTIALLGLEAGNVTFLTRLIQKMSNIMYKKEDIVSQTLRIDTWNLEQLTKSELFRLKLLRYVSLDSEMSIDNGLGETSDMRSRSLITPRKFTTVGSLAKLTSYRDYQKIAESPDETEELFEFFIANPELLVTKGETAEEFCKTIIYRYNSKKFKESLSIQNPVQLFIEQVLFSNKPTIDYTGLAERFVNAIDFDENLDETTIAGRMTIAEALRRIADDITQLELDHEDIKTIYGFCITNDPMIITASNSMILQITGTGQERTGMSSNYMPEMRNFRLMQHSPAVVLRGYIHGVDSVEFADQSELRRDIIHLEDFIKKTGLKERMEERIKTYHETKDDDSKRFDLKEITKFYQVCYDYIKSTEHKVKVFILPIKVHTASDFCAVLHGNLLMDDLWFNIHYLRQIESSSHKGEITSFRNVEIDVAVECFKLLAHFADWFIAGHSRKTYLKLMIQDYSYKGMTVKELYELLLKSEQRVNFIPILFRLGDLKQEDINKFDALKTNEKITWNNWQVSQRMNTGLIDLTITGYNKRITITGEDDRLDEAMLYIKKDSYDQISNQSRKLLNTRHNLMFEKMKPVKFIDPREWYICHQKGRRGKCDYVVLLGKQINSRNEQISQIHHRSQNYLVPVCPVGISIFEDSEATTLEDIEDMNLDNNSVTRLRVNRDEFAIVRRAMITKMIHFSGPPMVAGIIDIEKLMHCRPLLNITYTTVRNSSLMDIVQIFSCTGDDDSKDGTFAFSEDPLEDEESQEIDSLPIFNVTFRKRGKSYMSYKNAIEEAIKVTTDEFKVAFDFSDDGFFSSKNLGIIQTISSLIKELGTNEWSTSLDKCIHLCMYREGMDEIYHLFEMPKYFLRKVDESKPDETVVNRGDWGDIVEQAEYEIINRINWEKVLGFIDALPNAKGAPWCEIFTHFKKKAKELVLSRISALQKKMTLEDFAEELKVEGGKSMYQFF-
>AKO90162.1 RNA-dependent RNA polymerase [Lukuni virus]
MERELKRNFRARINAATTADVAKDIDIDLFMARHDYFGKMICEAYNIEFRTDVPLTEILLDTIDGFDPMAFKIPNITPDNYVALDGRIFLIDYKVTLSMETVYATMDKYTNAVGEVQPNIPAILEVVIVQINPRTKEIYISNDIFREIFGVPQIDINFDDFFELKDMLYTKFENDDEFLLKIAHGDFTLTAPWINEDTPELYEHDMYKEFIDSLPEVYRDLFIESLDFNAYNSERWNSLLYRVRDLTRAEYNLKVSQSAKKVFETNGKYNKPSKDEIKEGWDLMSERIKTTRTLLSSSGDQKPSIHFLWCEPSGNSQKRPEEKIANLSKQLQGITGCHDMVNPFRELGACFDISEGLDIYIIETRKRKDDARRKQGQVQNKKLSPFLAGKASVIWEQQFVLSQENITLQSKKKILKDFCGIGNHKVFKAKTQDDIDLTQPKILDFNNESIYLDSVKMINKTKNLLSKEAKYKAKSNFILDNFGRQIFDSSAETFNVMEKIFSSQYWSFINDYSTLMRNMLAMSQYNRPNTFRIATCANDNLYGILLPSSDIKTKQSTIVYIIVCLHDKEEDIIDPGAKCYTFKSANRFITISRAMRLDKQRCQRIVSSPGLFLLSTLLMYNNNPMVNLADVMNFTLFTSLSVTKAMLSLTEPSRYMIMNSLAISSDVKGYISEKFSPYTKTLFSVFMTHLIKNACFQAYNQRDKVSFRDIYLTDFEITQKGVRENRDIKSIWFPGNVTIKEYLNQIYMPFYFNSKGLHEKHHVMIDLIKTVGEIEIGQQSLGSEYWSDIPKPQTVCLPIYLNCLSRSLITDTSRHNHLRNKVESRNNFKRSPATVSTFTSSKSSVKTGDFSDFKERKSQKESNMREIAKIKLANPIFFDDETIDSELKHANYQALKQCIPDFKDYITTKNFDRLYEMYADGTINDETTIQCCLNMMRTHKEHNFAIFNKGQKTAKDREIFEPEWETKAGMYVIERLAKERCKLNLDEMISEPGDGKLKVLEQKCEAELRYMLSKQTELRKKTEMDNYRSTKIEINADMTKWSAQDVFVKYFWLIALDPILYPFEKKRIIYFMCNYLNKNLIIPDEVMCSLIDQKLMRENDIFLELTNNYTRNYFPVKRNWLQGNYNYTSSYVHSCAMLYFKDIMKETGKLLQGDCLVNTLVHSDDNQTSVTFVQNIMPDENLIEHIVKTFTVTCLTFGCQANMKKTYFTNFIKEFVSLFNIMGEPFSIYGRFLLTSVGDCAYIGPYEDLSSRLSSIQSSIKHGCPPSYCWAGIAVAHWMTYLTYNMLPGQINDPIQHTPYTDRKKMPIELFGVLDAPLHVIALAGMECQNLSFLINLLQKNSTILQKKDPVISQIQNIKNWRLSDLTEEETLNLKILRHIHLDSDQTSDNIGETSDMRSRSLLTPRKFTTAGVMRKLTSFIDYQTVMSSKDKTKELLEYISGHPELTITKGENKEEYMNIILYRYNSKRFKESLSIQNPSQLFIEQILFSHKPVIDYDHLSERFLTLSDSIAVENHPKISGRYTFVESYYKLIQDLNSLPLTIDDIIIVFNHCIANDPLLVTIANSMVLSTIGSPLPKVGIAANSMPEFRSMKLIHHSPALVLRAYSRGNPDIHGANVEEMERDLVHLNQFIDEVGLIKKMEDKLSKIEFADEIQYNLAKIRELTKVYQICYEYIKSADHKVKVFILPTKTKTVHDFCSVIQGSLIKDDKWFSMHYLKQVVVQGHKSIITKTESTDYNIAVECFRLLFFFLDSFVSQDYRTSVLKEMISTYSYKNIPLEKLLDMICQSQNRFDFIPLLWRTGYLTQNDLDRYDAMKSSERITWNMAQTSREFDRGPIDLQINGYNRSIRIVGQDDILTAAELRLINTRYETIINAGRKLLNTRHGMRFERMQKCTIDEGEFYITYQRKNQNQYTYQIHNYSSIITRNEENKNKGRFFNEIIPVCLVIVTEQKASSKVLLRRVPFLNDENFLLSKVQITPTEQVAMRRANLSKCSMFYGPDLNIGMVSLRKLLNCQELMTLDYSKISNLSLISISKILSCDGTQRTDCDEFDFNAFSDDIMEVQEMEDIETTPILKLYTSRYGNSRTTYKNAINESLIKSMNNFKTAFDLASDGYYSRKNLGILSIIVSTAKLLETNEWSSILVDCIHITLIANNMDSTFHKFEMPLAFLENPLSFEVKWLKLKSFIQSLPDVIDPMWSEIFHHFKEKSITLLDKRIAEPIDFMAILDEIEVEEGLVEFEFH----------------------------------------
>ABW87611.2 L polyprotein [Snowshoe hare virus]
MDHQEYQQFLARINAARDACVAKDIDVDLLMARHDFFGKELCKSLNIEYRNDVPFIDIILDIRPEIDPLTIDAPHITPDNYLYINNILYIIDYKVSVSNESSVITYDKYYELTRDISARLNIPIEIVIIRIDPVSRDLHISSDRFKEIYPTLVVDINFNQFFDLKKLLYEKFGDDEEFLLKVAHGDFTLTAPWCKTGCAEFWKHPIYKEFKMSMPVPERRLFEDSVRFNAYESERWNTNLVKVREYTKKDYSDYISKSAKNIFLATGFYKQPNKNEISDGWTLMVERVQEQREISKSLHDQKPSIHFIWGAHNPGNSNNATFKLILLSKSLQSIKGLSTYTEAFKSLGKMMDIGDKASEYEEFCVSLKNKARSSWKQIMNKKLEPKQINNALVLWEQQFMVNNDLIDKNEKLKLFKNFCGIGKHKQFKNKMLEDIDTSKPKILDFDDANMYLASLTMMEQSKRILSKDSGLKPDNFILNEFGSRIKDANKETYENMHKIFETRYWQCISDFSTLMKNILSVSQYNRHNTFRIAMCANNNVFAIVFPSADIKTKKATVVYSIIVLHKEEDNIFNPGCLHGTFKCMNGYISISRAIRLDKERCQRIVSSPGLFLTTCLLFKHDNPTLAMNDVMNFSIFTSLSITKSVLSLTEPARYMIMNSLAISSNVKDYIAEKFSPYTKTLFSVYMTRLIKNACFDAYDQRQHVQLRDIYLSDYDITQKGIKDNRELTSIWFPGSVTLKEYLTQIYLPFYFNAKGLHEKHHVMIDLAKTILEIECEQRENIKEIWSTNCTKQTVNLKILLHSLCKNLLADTSRHNHLRNRIENRNNFRRSITTISTFTSSKSCLKIGDFRKEKEMQSVKQKKILETESRKRRLANPMFVADEQVSLEVGHCNYGMLREAMPNYTDYISTKVFDRLYELLDKEVLTDKPVIEQIMDTMVNHKKFYFTFFNKGQKTSKDREIFVGEYEAKMCMYAVERIAKERCKLNPDEMISEPGDGKLKVLEQKSEQEIRFLVETTRQKNREIDEAIEALAAEGYEANLEKIEKLSISKAKGLKMEINADMSKWSAQDVFYKYFWLIALDPILYPQEKERILYFMCNYMEKELILPDELLFNLLDQKVVYQNDIITTMTNQLNSNTVPIKRNWLQGNFNYTSSYVHSCAMSVYKEILKEAVTLLDGSVLVNSLVHSDDNQTSITIIQDKLENDKIIHFAMGEFEKACLTFGCQANMKKTYVTNCIKEFVSLFNLYGEPFSIYGRFLLTSVGDCAYIGPYEDLASRISSAQTAIKHGCPPSLAWVSIAISHWMTALTYNMLPGQSNDPLDYFPAENRKDIPIELNGVLDAPLSMISTVGLESGNLYFLIKLLNKYTPVMQKRESVVNQIAEVKNWKVEDLTDNEIFRLKILRYLVLDAEMDPSDIMGETSDMRGRSILTPRKFTTAGSLRKLYSFGKYQDRLSSPGGMLELFTYLLEKPELLVTKGEDMRDYMESVIFRYNSKRFKESLSIQNPAQLFIEQILFSHKPVIDFSGIRDKYINLHDSRALEKEPDILGKVTFIEAYRLLMRDLSSLELTNDDIQVIYSYIILNDPMMITIANTHILSIYGSPQKRMGMSCSTMPEFRNLKLIHHSPALVLRAYSKNNPDVQGADPTEMARDLVHLKEFVENTGLEEKMKIRIALNEAEKGQRDIVFELKEMTRFYQVCYEYVKSTEHKIKVFILPAKSYTTTDFCSLMQGNLIKDKEWYTVHYLKQILSGGHKAIMQHNATSEQNIAFECFKLITHFADSFIDSSSRSAFLQLILDEFSYKDVKVAKLYDIIKNGHNRTDFIPLLFRTGDLKQSDLDKYDAMKSHERVTWNDWQTSRHLDMGAINLTITGYNRSITIIGEDNKLTYAELCLTRKTPENITISGRKLLSSRHGLKFENMSRIQTYPGNYYITFRKKDRHQFVYQIHSHESITRRNEEHMAIKTRIYNEITPVCIVNVAEVDGDQRILIRSLDYLNNDVFSLSRIKVGLEEFATIKKAHFSKMVSFDGPPIKTGLLDLTELMKSQDLLNLNYDNIRNSNLISFSKLICCEGSDNINDGLEFLSDDPMNFTEGEAIHSTPIFNIYYSKRGEKHMTYRNAVKLLIERETKVFEEAFTFSSNGFISPENLGCLEAIVSLIKLLKTNEWSTVIDKCIHICLIKNGMDHMYHSFDVPKCFMENPITRDINWVMFREFVNSLPSTDIPPWNVMTENFKKKCIALINSRLETQRDFSEFAKLMKKEGGRSNIEFD------------------
>ADQ08671.1 RNA-dependent RNA polymerase [Tahyna virus]
MDHQEYQQFLARINTARDACIAKDIDVDLLMARHDYFGKELCKSLNIEYRNDVPFIDIILDIRPETDPLTVDAPHITPDNYLYVDNILYLIDYKVSVSNESSIITYDKYYELTRDISRRMNIEIEIVIVRIDPVSKELHISSNRFKELYPALVVDINFDQFFDLKQLLYEKFGDDEEFLLKVSHGDFTLTAPWCKEGCPDFWKHPIYKEFKMSMPVPERRLFEESVKFNAYESERWNTNLIKIREYTKKDYSDFITKSAKDIFLATGFYKQPNKNEISEGWDLMIERIHEQRNITKSLHEQKPSMHFIWGPHNPGNSNNSTFKLILLSKSLQSIKGLSTYTEAFKSLGKMMDIGDRATEYESHCESLKNKARASWKQVMNKKLEPKQINTALVLWEQQFMVNNEIIDKNNRIKLLKNFCGIGKHKQFKNKMLDDIDNSKPTILDFDDENVFLASLTMMEQTKRILSKPSGLKSDNFILNEFGQRIKDCNKGTYENMYQIFETRYWQCISDFSTLMKNILSVSQYNRHNTFRIAMCANNNVFAIVFPSADIKTKKATVVYSIVVLHKEETNVLNPGCLHGTFKCMNGYISISRAIRLDKERCQRIVSSPGLFLTTCLLFKHENPTLVMNDVMNFSIYTSLSITKSVLSLTEPARYMIMNSLAISSNVKAYIAEKFSPYTKTLFSVYMTKLIKNACFDAYGQRERVQLRDIYLSDYDITQKGIKDNRELVSIWFPGSVTLKEYLTQVYLPFYFNAKGLHEKHHVMVDLAKTILEIESDQRENITEIWSTNCTKQTVNLKILVHSLCKNLLADTSRHNHLRNRIENRNNFRRSITTISTFTSSKSCLKIGDFRKEKELQNAKQKRLLENESRRRRLANPIFVTDEQVNLEVGHCNYNMLREAMPNYTDYISTKVFDRLYELLDTKVLSDRPVIEQIMDMMVNHKKFYFTFFNKGQKTSKDREIFVGEYEAKMCMYAVERIAKERCKLNPDEMISEPGDGKLKVLEQKSEQEIRFLVETTRQKNRDIDEAISALASENFEENVERIEKLSRGKSRGLKMEINADMSKWSAQDVFYKYFWLIALDPILYPQEKERILFFMCNYMQKELILPDELLFNLLDQKVTYQNDIISTMTNQLNSNTVPIKRNWLQGNFNYTSSYVHSCAMSVYKDILKEAITFLDGSILVNSLVHSDDNQTSITIVQDKTTNEILIDFAIREFEKSCLTFGCQANMKKTYVTNCIKEFVSLFNLYGEPFSIYGRFLLTSVGDCAYIGPYEDLASRISSAQTAIKHGCPPSLAWVSIAISHWMTYLTYNMLPGQSNDPIDYFPAENRKEIPIELNGILDAPLSMISTVGLEAGNLNFLISLLNKYTPVMMKRESVVNQIAEVRSWKVEELTDNEIFKLKILRFLVLDAEMDPNDIMGETSDMRGRSLLTPRKFTTAGSLRKLYSFSKYQDRLSAPGGMEELFTYLLEKPELLVTKGEDSKDYMESVIFRYNSKRFKESLSIQNPAQLFIEQILFSHKPVIDFSGIRDKYINLHDSRAIEKEPDILGKVTFTEAYRLLMKDLSSLTLTNEDIQVVYSYIILNDPLMITIANTHVLSIYGSPQKRMGMSCSTMPEFRNLKLIHHSPALVLRAYSKNNPDVQGADPTEMARDLVHLKEFVENTGLEEKMRLRIAQNEVEKGQRDIVFELKEMTRFYQVCYEYVKSTEHKIKVFILPAKAYTTTDFCALMQGNLIKDKEWYTVHYLKQILSGGHKAIMQHNATSEQNIAFECFKLIVHFADSFIEASSRSAFLQLILEQFSYKDVRVHKLYDIIKNGHNRTDFIPLLFRTGDLKQTDLDKYDAMKSHERVTWNDWQTSRHLDMGVINLTITGYNRSITIIGEDNKLTYAELCITRKTPENITISGRKLLSSRHGLKFENMAKIPTYPGNYYITFRKKDRHQYVYQIHSHESITRRNEEHMAIRTRIFNEITPVCVVNVAEVDGDQRILIRKLDFLNNDVFTLSRIKVGIDEFATIKKAHFSKMVSFDGPPIKTGLLDLTELMKSQDLLNLNYDNIRNSNLISFSKLICCEGSEDIDDGLEFLSDDPMNFTEGESIHSTPIFNIYYSKRGESHMTYRNAIKQLIDRETLSFEEAFTFSTNGFISPENLGCLEAIVSLIRILKTNEWSTVIDKCIHICLIKNGMDHMYHAFDIPKCFVDNPINRKVDWVMYREFINNLPTTRVPPWNVMMDNFKKKCLALINSKLETQRDFSEFVQMMKKEGGRGNLEFD------------------
>YP_006590073.1 RNA-dependent RNA polymerase [Sathuperi virus]
METYKINIFRDRINQCRSAEEAKDIVADLLMARHDYFGREVCYYLDIEYRQDVPAYDILLEFLPPGTAFDVRNCTPDNFIVHNGKLYIIDYKVSTDHTYGQKTYEKYTQIFGDALSELPFEFEVVIIRADPLRDTIHVNSNQFLEIFGPLNINLDFTWFFNLRSLIYEKYKDDDRFLEIVNQGEFTMTGPWIEEDTPELYSHPIFLEFYDSLDEMAKLTFHESMTFDATRGEKWNQNLQKVINRYGNDYNIFVKDAAAGIFKCEGNYPKPDHDEITIGWNQMVQRVSVERNLTQDISKQKPSIHFIWGQPDETSNATIPKLIKIAKALQNISGESTYINAFKALGSLMDFSENIALYEAHTSKLKSMARQTSKRIDAKLEPIKIGTATIYWEQQFKLDSEIMNPKDKSHLLKDFLGIGGHVQFSKKTIEDLDTDKPTILDFNKKEVIDFCKFQYENVKKILSEENNLERIGCYLEEYGANISSSSKDTWNQINQIGKSSYWACIKDFSILMKNMLAVSQYNRHNTFRVVCCANNNLFGFVMPSSDIKAKRSTLVYFLAVLHSGSQNIMHHGALHATFKTGSKYLSISKGIRLDKERCQRIVSSPGLFMLTTLMFAGDNPTLNLNDVMNFTFHTSLSITKAMLSLTEPSRYMIMNSLAISSHVRDYIAEKFGPYTKTSFSVVMANLIKRGCYMAYNQRDKVDMRNICLTDYEITQKGVRDNRDLSSIWFDGYVSLKEYINQIYLPFYFNSKGLHEKHHVMIDLAKTILDIERDQRLNIPGIWSSTPRKQTANLNVTIYAVAKNLIMDTARHNYIRSRIENTNNLNRSICTISTFTSSKSCIKVGNFEKEKSLAVKKAADCMSKEIKKYTIANPEFVDEELMNATIRHSRYEDLKKAIPNYIDVMSTKVFDSLYQKIKKKEIDDKPTVHHILTTMKNHTDFKFTFFNKGQKTAKDREIFVGEFEAKMCLYLVERISKERCKLNPDEMISEPGDSKLKKLEELAESEIRFTAATMKQIKERYLAEMGEASHMITYKPHSVKIEINADMSKWSAQDVLFKYFWLFALDPALYLQEKERILYFLCNYMQKKLILPDEMLCSILDQRIKHEDDIIYEMTNGLSQNWVNIKRNWLQGNLNYTSSYLHSCSMNVYKDVLKRAAILLEGEVLVNSMVHSDDNHTSIVMIQDKLNDDVIIEFSAKLFEKICLTFGNQANMKKTYITNFIKEFVSLFNIYGEPFSVYGRFILTSVGDCAFLGPYEDVASRLSATQTAIKHGAPPSLAWTAIALTQWITHSTYNMLPGQINDPTSVLPSHDRFELPIELCGLINSELPTIAIAGLESDNLSYLVRLSKRMSPIHLCREPIQHQYENIHTWDINKLTQCDIFRLKLLRYMTLDSTMSSDDGMGETSEMRSRSLLTPRKFTTASSLSRLHSYADYQTTIQDQQKIEELFEYFIANPQLLVTKGETCEEFCMSVLFRYNSRKFKESLSIQNPAQLFIEQVLFANKPMIDYTSIHDRLFGIQDDPNINDATCIIGKKTFIETYQQIKADIEKFTLDTEDIKTIFSFCIMNDPILVACANNLLISIQGVEMQRLGMTCCYMPEIKSLKVIYHSPALVLRAYVTDNYEQKGMEPDEMRRDIYHLEEFIEKTKLRTNMQARIGANEIKLMKRDLKFEVQELTKFYQICYEYVKSTEHKIKIFILPKKAYTPIDFCSLVTGNLISDNKWMVVHYLKQITVPAKKAQIATSIDLEIQIAYECFRLITHFADMFLSDDSKKAYINAIISTYTYKDVQVSSLYKKIKSSKLRSKIIPLLYHLGDLQQVDIDRFDAEKAEEQITWNNWQTSREFTTGPIDLSIKGYGRSIRIVGEDNKLTAAEMQLSRVRSDIVSRHGQALLNKPHGLKLEKMEPVTDLNPKLWYIAYQLREKKRYHYGVFSMSYIEEHNSRIEASRIRKSNKWIPVCPIAISKQTSDGRPNLAKIPMLNIGETKFTKLQIAVDDHAMIRKAPFSKMVFFDGPPIQSGGIDIGRLMKNQNILNLRLDNIQNITLLDLCRIFSCRGTKIDQDAFEFLSDEPLDEDVIDELDSSPALVVSYTKKSTKSNSFKNVIIRALIRECDIFEDIMDITDDGFTSDSNLEVLENLTWILNKLATNQWSTELLACIHMCLYRNEMDHIYHNFQIPEIFVDDPISLNVKWDEVVMFLNILRDRDYKIEPWISILNHSLTKAVDYAYKKLEEERRQKSTGINKFLKGKKMGGRSKFDFQ---------------------------
>AEA02985.1 RNA polymerase [Leanyer virus]
MQNSKEIIRTRIATCKDADSAKDIYLDLLNERHNDFAKEFCLAINLEYRNDVPSQDICLEVLPYDIASKVRYCTPDNYVVYNNKLYIIDFKVSVDDVSSRETMKKYNEIFGEILVPNGIPFEVVIIRFDPTRSVVTISSPEFNQLITPYQLDYNVKWFDELKTMLFDKFKEDERFLEIISQGEFTLTTPWTMEETPELFEHENFIEFIESLPEEERYLFMESLDRDPFEDDKWSDRLKNIKLMYEDYYKSFVKSKAQEIFLKDGNYPKPSAQEIDQGWQQMISRVKIERNLTNNVDDQKPSFHFIWSKPNAHNPTKNNEKIILLSKCLQNIKTKGKYTNAFKAIGKLMDFSGDIAGYEAFCTKLKHEVKKVPGKINSNIKLEPKKFGSAVVFWEQQFKLSLDEIDIKDKNTLLREYFGIGKHKRFSQKMMEDITQDKPEILNFENKDIIDKSIFKMNEIKDYLSETTQITTNTAYINEYIERIKDASNSTFENIKSITGSYFWNFINDYSTLMKNMLSVSQYNKHNTFRVVCCANNSVYGLVFPSTDIKTRKSTLVYCVITIHKERHDVCEHGSSRLCLETKDGFISISKAFRLDKERCQRIVTSPGLFLLTTCLLKSDNPNLDVYDVANFSLHTSLSVTKAMLSLTEPSRYMIMNSLAVSSHVKEYIAEKFSPYTKTLFSVYVTNLIKNGCYMANKQRENVKLRNIYLTDFDIMQKGVNNERDLTSIWFPGLVNLKEYINQIYLPFYFNAKGLHEKHHTLIDLAKTILEIEKDQRENIICPWSEIPQKQTVNLKVLIYSIAKNLLLDTSRHNYVRSRIENANNFKRSISTVSTFTSSKSCIKIGNFREIKMRSNRNQQKLVEKEVCKYTIANPLFAKEHIDNLSVKHSTYEDLINSIPNYIDHISTKVFDRLYEQSKSGKITDKPLVEIIMDTMKNHNEFYFGFFNKEQKTAKDREIYVGEYEAKLCLYLIERISKERCKLNPEEMISEPGDSKLRKLEQISESEMRYMASTIKDKNREINEQLETSRTLPSEIQSLLSNKPKGLKIEINADMSKWSAQDVLYKYFWLFCLDPVLYPTEKKRILYFLCNYLNKKLILPDEMLMNILDQKIVHENDLIGEMTDYYQNNTVNIKKNWLQGNMNYTSSYLHTCSMSVYKDILKEASDLLEGDILVNSMVHSDDNHTSISWVQSKLPDEVLIQFAIDIFEMVCLTFGNQANMKKTYLTYFIKEFVSLFNIYGEPFSIFGRFLLTAVGDCAYLGPYEDFASRLSATQTAIKHGCPASLAWLSIALNQWLTHTTYNMMPGQINDPIPHFPTMERSEIPLELCGTLSTDLATLAMVGLEADNLTYLTNLSIKMSNVMIKKETIQSQFERLDEWDLSKLTKMDIIRLKMLRYISLDSVASVDDGMGETSDMRSRSLLTPRKFMTSASLSRLISYQDFQIVIKTEQEKEDLFNYFIDKPELLVTKGETLEEYCKSILYRYNSKKFKESLSIQNPSQLFIEQILFSSKPTIDYSSIFDRMFGLQDHEKVQEMDTIIGRKTFNECYQLLQEDLSKFTLELEDIKTVYSYCLLNDPLLVTCSNNIIMSIRGTEHERLAQSSSTMPEMRSLKLITHSPAVVLRSYIHNKFDFPKVEEEELRRDVVHLENFIEKTHIREKMLERIAEKRLRDGKDDRLFQLKELTKFYQICYDYIKSTEHKVKIFILPYKVYTSAEFCCAVTGNLISDNKWCTIHYLKPIVSTSHKAQVAINPDTEIKVAMECFRLICHFADMFLSEFSRINFLKSVIEEFTYHNIPVKILYQKLLNSRFRTKYLSVLFYTNTLTQRDLDKFDAEKTEDKISWNDWQSSREMSTGVIDLIITSPRRKLKIYGEDDQLIAAELEIFKIDNSNIQMHGQAALNKPHGLKFEKMRPITEMSSKLHYIVYQQRAKRRYFYSILPKSIIEEHNDRVEASKMRTQAKWIPVCPVAVSELIRTSRPMLYDIKYLNSENTELSRLKISVEEYQIIQRVSFQKAIFLEGPVLDTGGLNINELMKSTSILTSDFDKLIATDLLTLSRIFDCDGSQNSDSFEFLSDEIIDTNVTEKLECNPIFNISYNIKGNRKMTYRNAIKIAVSRATQDFEECMDFSGEGFYSNENISIIECIHWIIQELKTNQWSTDLDRCFHLMMRRGNLDEQYHMFDIPIQFMKTPITREVWWFEVNDFLDALAEHDIKISPWKTIIENFLIKAKELVKNKIKEKKKKKKVTDFVSKKNFGGHSKFEFL---------------------
>AEE01391.1 RNA polymerase [Oyo virus]
MDPSKVNQFRHRINAVKEATLARDILSDMYMARHEYFATEYCLSNNIEYRNDVRASEIYCTVYPDRSPFDIERIRYTPDNYVFLGDRLYIIDFKVSTDSDSSIETYNKYINAFQEFFPDIEFEVVIVRCNPMSMQITINSDSFQQLFPNIPTNLSFHWFFELRRILLEKFRDNEEFQDMIDHGDFTLTAPWLDEDTEDLYTHPVYLEFIESLSSKHESLFQRSLNFDAYSSQTDKWNSNLIYLKEKTTETYNNYVHDMAQSIFETPDIDIPTKDKIIEGWNNMYMRIQNERELSKSPVDQKPSIHFIWGKPDKNKPTGNNEKIIRLSKSLQGIKDNTGYANNFKSIGILSDFSSDVNKYENFCSVLKKEARSKAKPNSKGVEPIKIKNCTILWEQQFKYEIIDNDKYSRSNFYKNYLGIGKHKQFKDRTDIDLSRPKILDFEDMIIKLASKTMIQKAKSVLNDENILEHKGCFLDEYIENIKVCSVETFDFINKLTKTNFWSSINDFSILMKNMLSVSQYNKYNTFRIVTCANNNLFGIVFPSSNIRTKKSTIVFVTIVLHEDKSEILDAGALFNTYETSGGFISISKAIRLDKERCQRIISSPGLFILTAVLLKNDNKTIVDSDVMTFSYFTSLSITKAMLSLTEPARYMIMNSLALSSQVKEYIEEKFSPYTKTLFSVYMTELIKRGCMNANSIREKINLRNIHMSDLEMTQKGVSDDKTLTGIWFPGEVSLKEYINQVYLPFYFNSKGLHEKHHVAIDLAKTVLEIEKDQRESLPSAWGVNFEKQTVNLDILIYSLAENLMLDTSRHKHLRHRVESRNNFKRSLTTISTFTSSKSCIKIGDFYEEKSKQNAKYLKDRNTEIKKYKVANPLFDNEILEHEIKHSDYNDLIRAIPEYIDMKSTKVFDEMYVYIEKNPKNTIEEIMEVMKDHKTFYFTFFNKGQKTFKDREIFVGELQAKMCLYCIERISKERCKLNPEEMISEPGDGKLKKLEQKAEDEMRFIVENLQPVGKCDPNSLIEAVNKPKGSKFEINADMSKWSAQDVLFKYFWLFAMDPILYPNEKKRILYFLCNYMQKRLILPDEMMCSILDQKEVRQFDLIREMTENYKRNYVIIKRNWLQGNLNYTSSYLHSCSMSVYKEVVKRATALLDGKVVVNSLVHSDDNQTSVNFIQDKLSNDYLLSFVMKTFQKVCASFGNQVNMKKTYATNFIKEFVSLFNIYGEPYSVYGRFLLTCVGDCAYIGPYEDFASRLSATQTALKHGCPPSNAWLSIAMNSWMTYNTYNMLPGQANDPVKSLAMERKHIPIELGGLLNSELSTIALLGLESGNTTFLTSLLKRMSGVMIRRENVTKQVQDIKKWDISSLKKHELFYLKLLRYVYMDAIITNDSTVGETSEMRNRSLITPRKFTTKGSLKRLKSYDDYKEICESSEKIEELFQYMIRNPELLVTKGETITEYKMTILYRYNSKKFKESLSVQTPVQLMIEQILYSNKPTVDYNSISDKFYSIDDLELESDEIIGKYTISETLSKIVLDLEKLPLTNDDVATVYNFCICNDPLTLSIANSLILKVESSEVSRTGLVATTMPEIRNLKLIQYSPAIVIRAYIHSNYDFKGIDEAELRRDVLHLSEFIDKTGLKDRMEKKIEDYYNSNDDESLMFRLRELTKFYQICYDYIKSTEHKVKVFILPTRTYTSQDFISVVMGNYLSDKSWSIVHFLKPLEGNNYKGQVAKDPMIELQIADECFRLLAHFTDYFIADYTKKQFLIKILSEFKFKDFKVSNLWQLLKQSEHRLKFLPILYIMDELTNRDLVKYDSYRTDERITWNDWQLSQRLNIGRIDLVINGYNKRIAIYGEDNKLLEAILYIKRDTFDQIPSQSRKLLNARHNLLLEKMEPIKVLDSRSWYICYQKGRKNRYDYVVLNGYQINSRNKSIDDAAHRSKNYTVAVCPVGINTFTDTESVDIASVKNLNYEHTSCTKLKINEYETATIRRCNLSKMSFFDGPQIIAGSLNINNLIVSKSLLTLNYKSILKVDLLSILPIFNCNQTDQEIDFEFLSEEPVDVDEVMDLESQPVFSITVSKKSKGKITYKKAIEECIKINTEKFEDLFDFFEDGFYSSKNLGVIRTIVALIDELTTNEWSTKLKESIHLCMSTKGYDAMFHTFTLQDAFLLKDGVNKIINWEKIIIFLKKMPDIREEPWKEIFANFKTKAILNANEEMSKKSASLTLEDLAEELAEAGGHSKYQFH-----------------------------------------
>YP_009117083.1 RNA-dependent RNA polymerase [Maprik virus]
MDQIKRNNYEQRIMNCRDPSLAKEIHTDLLQDRHNYFGRIFCQAIDIEYRNDIPFEKILDEIMDDVQIDNIPFFTPDNYIFVNNKLYLLDYKVSVSMESTTQTLAKYREKMALVELYLPFDYEVVIIKIDPYTKQLYINSQDFLNLYPNINIDPNFTDFIELRQMLLEKFADDDDFVAMIAHGDFTMTSAWTEEDCKQVYNNPIYKEFKYSMPLPYRRLFEESMNFNAYKSERWNMMLIQMRDYTKQAYDDYILDEAEEIKRLDGNYPKPSKEEILQGWRLMRRRTLSSRELITDPAKQKPSGHFIWAPPDFGKTNNNIQKILYLSKSLQKINEPDANKNAFVALGKMMDFSADIEGYVNYTTELKIEARKNPKKLSTKKLDFKLIGTSKIMWEQQFLLNFDLISKEDKANFFRKFLGIGNHKQFSKKTLDDLDLDQPKILDFDSKEVLLAARGMMNETKRILAQNSNLNKQDTIFDDYLPEIEKSSPEVIKSVNMLMNSKYWSCLLDISTIIKNLLSVSQYNRTNTFRVVTCANNNLFGLLFPSSDIKSQRSTMVYCIIAIHDTEILNPGSLYRTFKIGSKNISISRAMRLDKARCQRLVTAPGLFIQTAALFKGDNEILDIYDIANFAFYTSISITKSMLSLTEPARYMMMNSLAISSHVKDYIAEKFSPYTKTLFSVYVCNLIKKGCLMANEQKDKIELRDVFMTDYEFTQKGVKDERSIDSIWFPGKVNLKEFINQIYLPFYFNAKGLHEKHHVLINLAKTVIEIELEQRREIKEIWSSIPKKQTVNLQVFLHALSKNLILDTSRHNHLRSRVENRNNLKRSLTTIPTFTSSKSCIKVGDFKELKEKTSKVQIERLKKEADKVRIATPYLVDETMLDLQIKHANYKLLRESVPEYQDYISTKVFDSLYTKLKTDEVGDGPAVSEILKVMRTKEDFYFTFFNKEQKTYVDREIFVGEFEAKMCMYLVERIAKERCKLNPEEMISEPGDGKLKVLEQRSEFETRYIVKETVQYNKNIIDKFENYEAAIPMLKKGFKLEINADMSKWSAQDVMYKFFWLTALDPILYPQEKEHILNFLCNYMRKRLILPDNLMYNLLDQKVQRADDIIALITDGFRTNHFNVKRNWLQGNFNYVSSYLHAVSMSTYKDLIKATVRDGQTQVNSLVHSDDNQTSIIMIQDLYPEDVMIHYILTKFERVCLSFGCQANMKKTYATNVIKEFVSLFNICGEPFSIYGRFLLTAVGDAAYLGPYEDFASRISAAQTAIKHGCPPSLAWLSIAIANWITSLTYNMLPGQANDPSKHLEMQRSQIPIELGGSLNAPLYLTALLGLESDKIYFLLQVLRKIVNPMLVREEISTQVRSLTEDSLVKLNEVEILKLKLIRYLSFDSEISPSDTLGETSDMKTKSILTPRKFTTSGVLKKLTSYVDFQNLPDGIDPILDFMIENPELLVTKGETKEQFINSILFRYQSRKFKESLSIQNPVQLFIEQILFSNKPTIDYKSIFRDTDILPDSIIDEKHNIHGNVTIAQALINLKEDLKSFKLDIDDLRICFLFTILNDPLVSTAANSFILSVQSNKMSREGLSCASMPEFRNMRIMHHSPALVLKAFTRNQIDLPGSDPEEMRRDLNHLEHFINETKIVEKMQKKIIELKEDGTYTKQSEIRELTKIYQTCYDYIKSTEHKVKVFILPHKAYTTIDFCSLLQGNMYLDKYYITMHYLKQITTHSKKGEVQMLTNTELLVAREAFRVLPFFLDTFIASISRIDLLKTIVAKFTYKDMKVSDLLTLIENSNARTDYIPILYRLDKLEQRDLDRYDALKSDDAITWNQWQINRTFDTGEIDLLINGKDKYIRIIGIDDKLTVAELHLPSSRAEDIRMAGRRLLNQRHGLRLERMRDVIMEERQYYITYQKRYKNQYHYAIYTEDYINNKNAEIKSHATREHNLLIPVCLVYIAVDVNRARVLLEDLEYLNYENFEVSRLKLTIDEYATVKRAQINKMLFFDGPEIDSNLISINGLMKSQELLDNTYSRLVSKSIIPIAKIFKCNQIADIEDEVLVFNDEPMEETESIGVQSEPLFNVVFTKKGEKQLTYKNALVKMITSGLERFEMVFDFSGDGFFSSENRGLIEMIVSIIQRINTNEWSTIMMNTIHLLYIKYDMDREFHAIETPEAMMAEDQLNIDLCLDFIAALPSIKDDIWSNIFDHFKSKANDLLLEMRAEQNQDLKKFMRILKKKDKVSKGIFSYF------------------------------------------
>YP_008709776.1 RNA-dependent RNA polymerase [Murrumbidgee virus]
MEQNLNQLLARINAAKEATIARDIHTDLMQLRHDYFGQEICKSLDIEYRNDVPLEKILDEILDDNDIENIPYITPDNYLLIDNTLFIIDYKVSVSMESTTQTLKKYAEKLELIEDYIPYKIEVVVLKIDPYTKQLYISSNTFANLFPNIHLDVNFEPFIDLRNLLLEKFSDDEDFATMIAHGDFTMTSSWTDESCKELYNHPIYKEFKYSMPIPYRRLFEEAINHNSYKSERWNSFLIKLREYTKAPYSDFIEEMSKQIYSTDGNYPKPDKSAILKGWDDMRDRIQGMRTMSDNVSDAKPSAHFIWAEHDTNRSNHNITKLLYLSKSLQQIKGTDPIERSYAAIGKMMDFSSHIEEYTELIEKLKNEARLSKRKISDTKLKPTPLGSAQVLWEQQFLFNNDLISKDDKRHFYKKYLGIGGHKQFTNKTMSDLDINQPKILDFDNKDIILAARSLINRTKRHLSSLSNLNYSEHPIMDYMAEIKKCSDDSSNIINQILATNFWACLNDISVIMKNLLSVAQYNKINTFRVVTCANNSVFGFLFPSSDIKSQRSTLLYSIVIIHKMPLIFEGSSLYRTIAFRDGFISISKAIRLDKARCQRLVLSPAMFLQTSLLFKGDNQFLNLMDICTFAFFTSISITKAMLSLTEPARYMMMNALAVSSHVREYIADKFSPYTKTLFSVYVCNLIKVGCLNANAQRENIKLRDVYLNDYEIIQKGVKNEKLLDSIWFPGKVDLKEFITQIYLPFYFNAKGLHEKHHVLVNLAKTIVEIELEQRQIKDIWSSEPKKQTVNLPVFVHALTKNLILDTAKHNHLRHRVESRNNFKRSITTIKTFTSSKSCIEIGDFKDFKTKISTKQQKLLKKEVERTRIACPDLVDEIDHNLKIAHANYNLLRSSVPNYVDFISIKVFDALYKTDKSVLEQFPDTISYAMHTMRTKKDFYFTFFNKEQKTYVDREIFVGEFEAKLCMYVLERIAKERCKLNPEEMISEPGDNKLKILEQRSEIETRYLINQTLAHNKAILAKIDKTPLDETALKRGFRLEINADMSKWSAQDVMYKFFWLFACDPILYPNEKEHILYFLCNYMSKKVLLPDNLMCNLLDQKVIYENDMLKEITNGFRTNSIDVKRNWLQGNFNYVSSYMHTVMMASYKDVLKKTHENAELVVNSLVHSDDNQTSIVLIQDKFPEEVAIHHLLNTFEKICLTFGCQANMKKTYATNFIKEFVSLFNICGEPYSIYGRFILTSVSDCAYLGPYEDLASRISAAQTAIKHGCPASIAWLAIACAQWVTSLTYNMLPNQRNDPAKVLNCSKWEIPMELGGNINAPLYLTALVGLESDRLHFLLNILRKLVKINYIREDVSVQVKNLDELKIIKLSEIELFKLKLIRYLSFDTNLSLNDTMGETCDMKSRSILTPRKFTTSGILKKLASYRDYQHTTDNPLSLESIYDYMLANPELLVTKGETFDQFKKCILYRYQSKKFRESLSIQNPVQLFIEQILFSHKPTIDYASIFEGTDITPDSLIDEKHNIHGNLTISQTLQALKSDLSRLELTLTDIKLCLTFTILNDPLMTMAANSYIMGITGDKSERTGLSCCTMPEFRNMRVVHHSPALILRAYAHSNPDQVGADIIEMQRDLLHVENFIKETHIQERMLANMASKEFEGLDKKRFELKELTRFYQTIYNYVKSTEHKVKIFILPHKAYTNIDFCSLLQGNLISDKTYTTIHYIKQIASYTKKAHIKTSPNIEINIAKEAFRVLSFFLDTFLSIDSRIPALRKMIENFTYKTLPLKYLLQLIENSQVRFEFLPLLYRLEKLEQSDLDRYDSLKSDDNITWNQWQVNRTFDKGEIDLILKGKDKYIHIIGIDDILKIAELHIPTKKNEDIRAVGRKLLNQNHGLRFEKMKSIITEPDNYYICYQKRMRNQYHYCIQSTDYIDFKNNEIRSKLSREQNLMVPVCIVFIAIDIQRSRVLLRSIDYLNNENFEVSRMKITNDEFCTIKRAQMSKMQFFDGPELASTIISINGLMRSPELMNLNYTTITKNSIISLAKIFQCSGNEKLDFQYLADEPMEDLESITLDLEPALTIVHSKRANRLQTFRNAITKIVSDGIMEIEDSLDISQDGFFSATNIGLLEAIIAIIDSIETNEWSTILKNSIHIVFKHYDRDAEFHLFEMPIQFLINGEPNYTLIKEFILSLPVLQNDTWSTIFEHFKQKASAILDALIMEKKDEGLNKFKTLLKKESKGSFSGMFNFFS---------------------------------------
>AHY22330.1 RNA polymerase [Facey's Paddock virus]
MEADRVNQFRNRIIAAREAEVAKEIWRDMLMERHNNFAREFCEAADLEYRNDVPSEDICMEVLDAGEARKVRYCTPDNYLIDNGKVYIIDFKVSVDDKSARETRERYNQIFGEVFTRNGIDFEVVIIRHNPNDGTTIIDSDQFRQLLPPLQLNINMAWFFELKDFLFDKFKDDEKFLSIINQGDFTMTLPWLEEETPELFEHPIYKEFINSMPEEERQHFIDAVNFETTKAEKWNNFLKITMEKYKDRYNSFVKTSAHEVFYTDGNYPKPTREEIDKGWKEMVERVKNERDVTSDISKQKPSFHFIWSPNSEGSNSNIPKILKLSKKLQNISGTGTFTNAFKALGRLMDFSSNVAGYEKYCQKLKLDARNTSGKIDRKIEPLICGTSTVLWEQQFKLDTNVISKEDRIHLMKDFFGIGNHKSFNKRLNDDLDLEKPIILDFNDGDVIRKCKSDYQNVEQILGKVSNLEKIGNYLNNYSPRIQAASAEMWDTVFKITRTQYWQAINDYSTLMKNMLAVSQYNRHNTFRVVTCANNNVFGIVMPSSDIKTKKATLVYCVITIHEKEEDVAHLGGLYNTYKSANCYVSISKAFRLDKERCQRIVSSPGLFLMTACLFIGNNYTLHLDNLLNFSFHTSVSVTKAMLSLTEPSRYMMMNSLAISSHVREYIAEKFSPYTKTAFSVVMTDLIKKGCYNAFKQKDKVQLRDIHLTDYDITQKGVGDKRDLQSIWFPGKVNLKEYINQIYMPFYFNSKGLHEKHHVLIDLAKTILEIEKDQRENLPAPWSTEPKKQTVNLPILIYSLAKNLNLDTSRHNFVRSRVENANNLNRSITTISTFTSSKSCVKRGDFSEFKTRVQKKSDRVMKKEVKKLTIANPLLAEEISNENEIHHATYEDIKKAVPDYIDYMSTKVFDRLYELIKNGTIDDRPTVKIIFETMLQHKEFVFAFFNKGQKTAKDREIFLGEFEAKLCLYLIERISKERCKLNPEEMISEPGDSKLKVLERQAEDEIRYLARTIKNINKEIFERLNTSQWGKEFNLDDLGEDKTRGLKIEINADMSKWSAQDVLFKYFWLFAMDPILYPAEKKRILYFLCNYMQKKLILPDELLQNILDQRIPRYNDIIGEMTVGYRRNWVEIKRNWLQGNMNYTSSYLHSCSMSVFKDIMREVAQLLEGDTLVNSMVHSDDNQTSICLVQNKLPDENIIQFICDTFEFTCLTFGNQANMKKTYLTNFIKEFVSLFNIHGEPFSIYGRFLLTAVGDCAYLGPYEDLASRLSATQTAIKHGCPPSLAWISIALNMWLTHTTYNMLPGQVNDPLPFFPTHHREEIPIEMCGLLNADLSTIAIVGLEAGNLTYLTDLMRRMSPIMLQRESVQAQFNGIKDWDLSLLTSMDIIKLKALRYIALDNEVSMDDGMGETSDMRSRSLLTPRKFTTSGSLNRLISYQDYQDTISDTTKTEEMFEYFIRYPQLLVTKGETTGEFMNSILFRFNSKKFKESLSIQNPAQLFIEQILFSNKPIIDYTSIHDKIFGLQDHIEMQETDTIIGKKTFVQCYTQIIDDLDRFKLDHDDIMTVYSFCMLNDPLMVTCANNIIMSVKGAQQERLGQSACRMPEMRSMKLIYHSPALVLRAYVSNNPNIAGADPDEMRRDLTHLEEFIVKTHLRDHMRERIETNEKKMMKRDLPFEVKELTKFYQICYDYVKSTEHKVKIFILPYKVYTAIDFCGAVTGNLISDNKWYVVHYLKNIVSSNHKAQVTASPDLELQVAMECFRLIAHFGDTFLNSDSRIQFLKRIVESFSYKNIRVDHLYDKLKQSKFRTKFLPILYHMGELKQEDLDKYDADKSDERITWNNWQVSREMNTGPIDLIIVGYSRQIRITGQDDRLIAAELQVTRMHKEYVYRHGQAMLNKNHGLKFEKMQAYTNLTDGLDYIVYQQRAKRRYFYSILPKQIILEHNARVERSKNIKDSKWVPVCPVAVSKLYQTGRPDKGKISRLNMQTTSLSRLQVNPDEYATIRKAHFQKMTFFTGPQLKSGGIDLAVLMSTPSLLSLNYDNLSQASLIDMCRVFKCDGIMDDQMAFEFLSDDVIETNVEEELECNPLFSITYTKKGDPTMTYKNAFVQALKRECDKFEEAFDFMEDGFCSTENLSILEEVHWIIQELKTNQWSTELDQCIHMCLYRSGMDVQYHKFDIPKIFLIDPIKREVNWNKVEEFIEILRDYEISIEPWKTILEHFCTKAKQLIREKLSSKSSKKSLKDFIDSSKTGGRSNFDFV---------------------
>AHY22335.1 RNA polymerase [Mermet virus]
MDPEKVEEYRNKIENCRDPEKAQEIWRALLVERHNYFSREFCDAAGWEFRNDIPSEDICSEVLPNHIAKGVKYCTPDNYYIDGNGKIYIIDFKVAVDEKSARDTREKYNEIFGAIFNANGIDYEIVIIKHNPATGMTMIDSDNLRREIGQINLTVDLSWFFELKEFLFGKFKDDERFLEIINQGDFTMTMPWLEEDTPELFEHPKFKEFLESMPEEERDTFFQSLNFRSDDAGKWNDCLQDIMEQYKGRYQSFVKRSAQEIFNTTGDYPKPTKAAIDEGWADMVERVKEERNVTTDMAKQKPSFHFIWSPNSDESNANIPKILKLAKKLQSITGVGTFVKAFKSIGKLMDFSSDVAGYERFCNKLKADARSTPKRLDKKIEEFTAGTCTALWEQQFKLDTSVMAKEDRIHLMKDFFGIGNHKSFAKRLNEDLDLEKPTILDFNNPDVVRKCQAQYSNVEQILGKVSNLDRIGNYLEHYSPKIQGASAEMWDTVFKISRTQFWQCINDYSTLMKNMLAVSQYNKHNTFRVVTCANNNVFGIVMPSSDIKTKKATLVYCVVTIHSNEEDVAHLGSLYGTFRSSNCFVSISKAFRLDKERCQRIVSSPGLFMMTACLFIGDNYTLHLDNLLNFSFHTSVSITKAMLSLTEPSRYMMMNSLAMSSHVKEYIAEKFAPYTKTAFSVVMTDLIKKGCYNAFNQREKVQLRDIHMTDYDVTQKGVQKKRDLRSIWFPGKVDLKEYINQIYMPFYFNSKGLHEKHHVLIDLAKTILEIEKDQRENLPKPWSEHPKKQTVNLDILIYAIAKNLNLDTSRHNFVRSRVENANNLKRSITTIATFTSSKSCIKRGDFTEFKTRIQKKVEKNIKKEVKKVTIANPALIDEITNDMEIHHATYLDIKRAVPEYIDFMSTKVFDRLYELLKINKWGTERTIDVIFKAMKEHTEFVFAFFNKGQKTAKDREIFLGEFEAKLCLYLLERIAKERCKLNPDEMISEPGDSKLRILEKQAEEEIRFLARTIKNVNKELLDKLKVGAWGGEFSLDDLGEDKAHGMKLEINADMSKWSAQDVIYKYFWLVAMDPILYPDEKKRILFFLCNYMQKKLLLPDELMQTILDQRVPRYNDIIGQMTEGYRRNWVVIERNWLQGNMNYTSSYLHSCSMSVFKDIMRECASLLEGEVLVNSLVHSDDNQTSICIVQNKLPDDNITEFVTKLFEFICLTFGNQANMKKTYITNFIKEFVSLFNIHGEPFSVYGRFLLTAVGDCAYLGPYEDLASRLSATQTAIKHGCPASLAWISIALNHWITHTTYNMLPNQINDPLPFFPTNNREEIPIEMCGLLNSELQTIALVGLEAGNLSYLTSLLRRMSPVTYQRESVQSQCSQIKTWDLSLLTAMDIIKLKALRYIALDSEVTTDDGMGETSEMRSRSLLTPRKFTTSGSLNRLISYNDFQKIISDENERDRMFEFFIRRPELLVTKGENAREYMNSVVFRYNSKKFKESLSIQNPSQLFIEQILFSNKPIIDYTSIHDKIFGLQDHPDLEEMDTIIGKKTFVQSYVQIIDDLDKFKLSHEDIETVYSYCLLNDPLLITASNNIVMSVKGADQERLGQSACRMPEMRSLKLIYHSPALVLRAYVNQNPEIQGADPDEMLRDLTHLEEFIEKTKLRTHMRDRIELNQKKMMRRDIQFEVRELTRFYQVLYDYIKSTEHKIKVFILPYKVYTPIDFCAALTGNLIKDDKWCIVHFLKNIISTTHKAQIAICPDLEIQLAMECFRLIAHFGDMFLAEKSRVPFLRTIIQNFSYKNVPVVRLYEKLRESKHRTKFIPILFHMDDLTQRDLNKYDADKSDERITWNNWQVSREMNTGPIDLIITGYDRQIQIRGEDDRLLGAELRLARVSRETISGHAKSILNRKHGLRFEKMSKIEEMSDKLDYIVYQQRGRNRYFYNILPKQIIVDHNSRVDKTKSIGESKWIPVCPVVVKKLYQQKRPDRNKIFNLNMQTYTLSKLQVNPNEYATVRKAHFQKMTFFNGPSIKSGGMDIAALMSSPSLLSLNYDTMSQASLIDMCRVFKCEGFKEDQMAFEFLSDEIMQVDIGEQLECNPIFSIVYNTKGEKGMTYKSAFRTALIRECEKFERAFDFLDMGFCSNENLSILEEIHWIVIELKTNQWSTELDQCIHMCMYRNNLDPEFHQFDIPKAFLDDPIKRTIRWKKVKKFIEVLRDFEVREEPWKSIVQHFCDKASRLTIEKIRETKKSTGFEDFVDPDKKGGRSKFDFV--------------------
>AHY22336.1 RNA polymerase [Utinga virus]
MDLASQFRNRILACNDAEVAKDIWRDLLNERHNYFSREFCRAIDLEYRNDIPSEDICMEVLDYDQAKKVRYCTPDNYLIDNGKVYIIDFKVSVDDKSAKLTKEKYDSIFGEVFEPNGIDFEVVIIRHNPNDSRTMIDSPNFERVIGAFQLDMDLSWFFEMKDFLFGKFRDDEKFLSIINQGEFTMTLPWIEENTPELFNHPIYIEFINSMPEEKRQLFIDAVNFKSFGAEKWNIFLKNTMEMHGKKYKEYVKFHSHKIFCLDGNFPKPAKEEIDEGWKLMVKRVGLERNITQDVNKEKPSMHFIWSKNHQGSNNNIAKLIKLSTALRFMSGTSTYLNAFRSLGTLMDISTDVEKYELFCAKLKSIARSTHKKIDKKIEPLSVGTSTVLWEQQFKIDTVYMTREDRIHLMKDFFGIGAHKSFSKKQNADLDLEKPVILDFENSEILRKCNTNYNNVKSILSTDNDLDKIGNYLEHFSQRIESASPQMWDMIFKITKTKYWQCINDYSVLMKNMLSVSQYNRHNTFRVVTCANNSMFGIVMPSSDIKTKKATLVYCIICLHEDENDIVHFGSLHNTFKTKNGYISISKAFRLDKERCQRIVSSPGLFIMTSCLLYNGNDNLDIMSMLNFSFFTSVSITKSMLSLTEPSRYMIMNSLAVSSHVKEYIAEKFSPYTKTGFSVIMTNLIKIGCYNAFEQRSRIQLRDVKLTDYDITQKGVNSERDLKSIWFDGRVNLKEYLNQIYMPFYFNSKGLHEKHHVLIDLAKTILEIEKEQRIEIPHPWSEEPKKQTVNLDILIYSIARNLNLDTSRHNFVRSRIENTNNFNRSISTISTFTSSKSCIKIGDFHDIKSKSAKKNKNYIEKESKKISIANPALLEEVTNESEIIHSTYLDLKQAIPNYTDYMATKVFDRLYEKFADKEIDDAPVIKTILKTMRSHTKFYFGFFNKGQKTAKDREIFLGEYEAKMCLYLVERIAKERCKLNPEEMISEPGDSKLRILEKQAEEEIRYLSRSIKNINDEIKNRLSNKDENLLQDLEDLKTHGLKIEINADMSKWSAQDVLFKYFWLIALDPILYPDERKRILYFLCNYMQKRLILPDELMQTILDQRITRNNDIISEMTDGYRTNTVEIKRNWLQGNLNYTSSYLHSCSMSVYKDIVREAALLLEGDSLINSMVHSDDNHTSICFIQNKLDDDIIINFAITVFEIVCLSFGNQANMKKTYLTNFIKEFVSLFNIHGEPFSIYGRFLLTAVGDCAYLGPYEDLASRLSATQTAIKHGCPPSLAWLSIAMNHWITHNTYNMLPGQSNDPMPYFPAQYRHEIPIEMCGILNTDLSTIALMGLESGNLTFLTDLLRRMSPVLLQRESVQSQIEAIKTWDLKLLTKMDILKIKALRYISLDNTITTDDGMGETSDMRSRSLLTPRKFTTSGSLNRLRSYNDFQQVASSNEKIEDLFEYFVSKPQLLVTKGENMEEYMNSILLRYNSKKFKESLSIQNPSQLFIEQILFSNKPVIDYTSIHDKMFSIQDIPGIEETDTIIGKKTFPESYVQIVEDLNTFDLTTDDIITVYSFCLLNDPLTTTCANNIILSIKGHSQDRTGQSACKMPEMRSLKLIHHSPALVLRAYVKNERDDDCEDEEMDRDITHLKEFIKNTKIEEKMKERIANNEKKMMKRDMRFEIKELTKFYQICYDYIKSTEHKVKVFILPYKVYTSIDFCSAITGNTISDNQWFIIHYLKNIISTSHKAQIASSPDLEIQIADECFRLIAHFADTFLSQESRIPFLKKVVKEFSFKNIPVVQLLSKLLNTKIRTKFLPILFYVNQLTQEDLNKYDADKSDERISWNNWQVSRELNTGPIDLIITGYSRQIRITGNDDTLIAAELQVTRISGDLIHRHGQAMLNKPHGLKFEKMRKVDELSDNLHYIVYQQRSKKRFFYSILPKQIILDHNKRVSLSKSLSESKWVPVCPVAISKLYQTGKPDLSKVKRLNMQEYHLSKLQVNPEEFAIIRRAQFQKMTFFNGPELKTGGIDLSKMMKTTSILNVNYDNILKTSLLDLCRIFKCDGLPEDQDAFEFLSDEVMEISVEEELECTPIFNISYSKKGSQNMTYKNAFHKALIRECDKFEEAFDFVDNGFCSNENLSILEEIHWLVVELKTNQWSTELDKCIHMCMYRNNLDVEYHKFDLPEVFCIDPINREVNWAKVTLFINALSEFPIRMEPWKSILENFCTKCRLLILEKTKIKNPSETMLTFVNPKMKGGKSKFEF----------------------------
>AJT39461.1 polymerase [Perdoes virus]
MSQLLLNQYRNRILHCREPEIAKDIWRDLLNDRHNYFSREFCRAANLEYRNDVPAEDICAEVLDGYKARKVRFCTPDNYLLHDGKMYIIDFKVSVDDRSSRITREKYNEIFGEVFNPEGVDFEIVIIRLDPSNMAIHVDSRDFMNTIGPITLNISMQWFFDMKDFLFGKFRDDDKFHAIISQGEFTMTLPWIEEDTPELLTHPIYNEFMNSMPEAEQALFKEALEFKSFGAEKWNIFLKGVMSRYGEYYKEFTKGHAQSIFLTTGDYPRPDKDQISAGWREMVSRVSSERDMSNDINQEKPSMHFIWAQNDSSSNNNIQKLIKLSKSLQAMSGTGSYISAFKSLGRLMDISSDIKKYESFCGKLKSLARSSVKKLDRKIESIQIGTATVLWEQQFKLDTDVIKREDRIHLMKDYFGIGKHKSFSKKLNSDINTDKPKILNFDNDDIVRKCKDKYNQVTHNLSQVNELDKIGNYLEHFSAKISACSVEMWDFIYNTTKTKYWQCINDYSTLMKNMLAVSQYNRHNTFRVVSCANNNVFGLVMPSSDIKTKKATLVYAIIALHNEEAEIAELGSLYSTFKTTTGYISISKAFRLDKERCQRIVSSPGLFLMTSCLLFNGNKSLEFDKLLGFSFFTSISITKAMLSLTEPSRYMIMNSLAVSSHVREYISEKFSPYTKTSFSVVMTDLIKKGCYSAYEQRKKVQIRDIKLTDYDITQKGVDSKRDLKSIWFPGKVNLKEYLSQIYLPFYFNSKGLHEKHHVLIDLAKTVLEIEKEQRESLPEPWSEIPAKQTVNLNVLIYSIARNLNLDTSRHNFVRSRVENANNFNRSITTISTFTSSKSCIKVGDFEEEKKRKTKNDAKKLAKDISKLTIANPAFLDEITNEHEIRHSTYEDLKQSIPDYTDYMSVKVFDRLYEKITTNEISDKETVKLILETMKKHKIFHFGFFNKGQKTAKDREIFLGEFEAKMCLYLVERIAKERCKLNPEEMISEPGDSKLRVLEKQSEDEIRYISNTIKTLGNAIENLQSGSLDWADICENKARGLKIEINADMSKWSAQDVLFKYFWLIVLDPILYPAERKRIIYFLCNYMQKRLIMPDELLTTILDQRVPYSNDIIGLMTNNYRSNTVEIKRNWLQGNLNYTSSYLHSCSMSVYKDIIREAATLLEGEALVNSMVHSDDNQTSICMVQNKLPDDNIIEFCIKIFEKICLTFGNQANMKKTYLTNFIKEFVSLFNIHGEPFSIYGRFLLTAVGDCAYLGPYEDLASRLSATQTAIKHGCPPSLAWVSIALNHWITHTTYNMLPGQNNDPLPFFPTNNRNEIPVEMCGILESDLSTIALTGLEAGNVTFLTNIARKLSSPILQRESIQDQYNSIEKWDLSRLSQIDILRLKMLRYISLDSSVTSDDGMGETSEMRSRSLLTPRKFTTSGSLNRLKSYKDFQNIIADEDKTNELFENFIRHPELLVTKGETFEEFVNTILFRYNSKKFKESLSIQNPAQLFIEQILFSNKPIIDYTSIHDKIFGLQDMPGIEELDTIIGRKTFVESYVQIVDDLSNLTLDINDVKTIFAFCLMNDPLLITSANNIIMSVKGHSQERIGQSACKMPEVRSLKLIHYSPAVVLRAYVRGPTNVPNVDIDELARDLSHLEDFIQSTKLRENMRERIEINEKRHLGRDFKFEIKELTRFYQVCYDYIKSTEHKIKVFILPYKVFTSIEFCGALTGNLINDKLWYITHYLKNIVSTTHKAQISSSPELELQIADEALRLVAHFADTFLASESRIQFLKKVIEEFTYKGIPVKHLYSKIKNSKLRVKFLGILLWLDDLTQNDLDKFDADKSDEKIIWNNWQVSRDMNTGPIDLMISGYSRQLRITGEDDKLIAAELQVTRLSEDLIYRHGQAMLNKPHGLKLEKMQPVTEMSKQLHYIVFQQRSRKRYFYSILPTQIIEDHNSRVESSRLNRDSKWVPVCPVAVSKLYQQGRPILSKVKNLNMQTHSLSRIQVNVDEYAITRRAHFQKMPFFEGPSIPSGGMDLSELMKSTSLLSLNYDNIKNASLLDMSRVFKCNGSENDQMAFEFLSDEILEQDVVEEIECNPIFSISYTKRGESNMTYKNAFHKALISECDKFEEAFDFLDMGFCSNENLSILEEIHWIISYLKTNQWSTELDNCIHMCMYRNGYDAEYHRFDIPSKFLKDPINRTINWTEVIEFILLIEDFQTKIEPWSSMKSHFCSKAHSVALECMKNEKRSLAEFVDRSKKTGKSKFDF-----------------------------
>AKB96247.1 RNA-dependent RNA polymerase [Nepuyo virus]
MAIPLGDVIRQYNARIRTCVNPELGRDILSEITVIRHNYFAQQFCDAINIEYRNDVPAIEIIQEMVPNLDPLTIKIPNITPDNYYRDGTKIYIIDFKVSVSDESSIYTYKRYNALMGDILDKLNIDYEIVIIRMNPSDMHLHISSDNFANLFPNIALNIDFTWYFRLRDDLFERFRDNEEFMELIAHGDFTPTIPWVDEDTPELMTDSIFLEFLDSMPEDTVRDFFYCLNNNAFETEKWNDLLHIIMRKYGDYYNKFVKDQAKNIFLLDENFEKPTKDEIEKGWKEMAERVSNEREIIDDVTKQKPSIHFIWGKHNEGASNENNTKIINLAKKLQTINSNDTMASAFKAIGKLMDFSDDIPRYEQFCLRLKAEARSSLKPKTKKIDPIKIGDCTILWEQQFKLDTDVIPKEVRIKFLKEFCGIGNHKQFKDRMLDDIDLDKPKILNFQNPDIINQSYIMMKDTQVLMEKESGLKKIGNVLEEFKDKIIGANENTWTLIEEITKTRYWQAINDFSTLIKNMLAVSQYNKHNTFRVVCTANNSVFGLLYPAASIKSKRSTIVFSTIVIHENEKEILSCGSLYKTYKVKGGYLSISKAIRLDKERCQRLVTSPGLFLLTTLLFKGDTNIKLSDIMNFAFFTSLSITKSMLSLTEPSRYMIMNSLALSSHVREYISEKFSPYTKTLFSVYMTDLIKRGCMSANDQRQQISIKDVFLNEFEITQKGVSNDRNLQSIWFPGKVSLKEYINQVYMPFYFNAKGLHNKHHVMIDLAKTVLEIELDQRLNVPEPWSFDLRKQSANLYVLIFSIAKMLNMDTSKNNHLRNRIENRNNFKRSITSISTFTSSKSCIKVGNFQSVKEKRSSQIKKIQDKEMKKTRIANTEFVDEIDRDYEIAKSTYTDLIKCIPEYTDYISTKVFDRLYEMFRNNEIEDKPAIVIIMETMKKHKDFKFCFFNKGQKTAKDREIFVGEFEAKLCLYGVERIAKERCKLNPEEMISEPGDGKLKKLEINAESEIRYLIDMTRSKNTELSKVDDILDTPKGIKLEINADMSKWSAQDVFFKYFWLIVLDPILYPNEKKRILYFLCNYMKKELILPDEMMCSLLDQKAERDNDIIRQMTNGFRRNTVNIKRNWLQGNLNYTSSYIHSCSMMVFKDIIKESSLLLEGKCTVNSLVHSDDNQTSVIYIQDKINNDIIINFICSTFEKCCLTFGNQANMKKTYVTNHIKEFVSLFNIYGEPFSIYGRFLLPSVGDCAYIGPYEDMASRLSATQIAIKHGCPPSIAWVSIALNHWITFSTYNMLPGQVNDPCKIFTFDRRELPIELCGILQADLSTIALVGLESGNISFLTNLLKKMSQPQFVKESVQAQCTDIINWDLSRLSESEMIRLKILRYIVLDSEITEDSKMGETSEMRSRSLITPRKFTTTSSLERLVSYKDFQDIIVNEERTNQLLDDILMKPELLVTKGEDSEEFMTTILFRYNSKKFKESLSIQSPTQLFIEQILFSNKPIIDYTGIQDRFLSVLDIPRVQENDTIIGRKTIPDTFAAIKKDLNSLKIDHQDIKLVYSFCILNDPLNTTACNALLLSQVQSFIERTSLSAVTMPEFRNMKLIKHSPALVLRAYIHNNMNLPGANEEAMRRDIYHLSEFIRETKMREKLDARIAENKEIKGERDRLFEIKEITKFYQACYDYIKSTEHKVKVFILPAKAYTAFDFCATIHGNLIKDKGWFTVHYLKQIVSGTAKATISNTPTSELIIVDECFKLMGHFCDTFIDTSSRLTFFNNILSNFSYKNIPVKDLLNTMLTSFKRQHFLPILFWIGELNQGDIDKYDALKSGERISWNNWQVNRTLNTGPIDLTIKGYQRTIRIIGEDEKLGVAELQVLKDDTTSVESHARKLLNSKHNLKFEKMERVEVMDQNTYYICWQFKTRFSYTYQMLLSNIIETRNSQTISVTGSKFNELVPVCPVIISRTNSAEQISMKQIKYLNMECSLSRLKLTQYEFATVKRSHFSKMVFFHGPNLIVGNLNITSLIQTPSLLTTNYPALSQIPMMTLTRLFYCIGDTDQTDEFEFLSDELLEETETAVINSIPLFNAQYEVKSKKGYTYKKALQEALRRGIDEIEEVFDFCNDGFFSPKNMAIVALLTNLIDRLKTNEWSTILQSALHMAFFHNDKDEIFHCMKIPKAFIKNPIGEIIDWEKTRKFIIQLETRKQGSHWDQMFEHFKTKCLVLIDKEIRMEGMSWGEMLEELDDYKDVEMFGFGF--------------------------------
>AMD82975.1 RNA-dependent RNA polymerase [Gamboa virus]
MNETLEEELKALEGRLKGVRETSDGKELFTAILVRRHDYFGYELCKAMDIPYRNDVKLVDILHECFHDIDTGDVIIPNITPDNFIFDGEVLTILDYKVSVSLESTEHTIEKYTKELDKIRNFLPSRVELCIIRCHPRTTKLTFTNDRIKRMYANIQLELNFEPFENLITELKDRFRDSDEFLAMIAHGDVTLTVKWCQTGCPELRQHPIFNEFYESLEDKYKEMFDRSIQFSAYSAEKWNQNLIKIRDQTSDEYKEFVRRNSSELFQTDGNYPEPSKEEILAGWDEMSERIQQTRQMSKDINDQKPSIHFIWSEHNPKLPTHSTHKLMMVSKLLQNLSSNSDFADDFRQIGKLMDIGDNVLVYENHCEALKLEARKNLKPIQNRKLNPRRIGSAQVLWEQQFLMSAEDMGKARKVHLLKEYFGIGRHRDFSHKTNSDINMEKPKILDFNDPDIIRMSQIMMEKTSGLLSQQTTLKPNHAIVDEYMDNIKEANENTFKTIKQILSTKYWSCISDISMLMKNILSVAQYNRSHTFRLAMCANNSLYALVLPSADIKSRKSTVVFCIIALHTEEESVFNPGCLHATYKTFTSDKTGWLSISKAIRLDKERCQRIVTSPGLFLSTVTLLKQDNNSIDLNDVMNFALYTSLNVTKSMLSLTEPSRYMIMNSLAVSSHVKEYISEKFNPYTKTLFSVYMCNKIKIGCLNAFNQRQKIKLRDIFLTDFDITQKGISDNRDLTSIWFPGFVTLKEYLNQIFLVFYLNPKGLHEKHHVMIDLLKTVIEIELDQRNNIPVPWSDTPKKQTVNLPIFLNSVAINLMHDTAYCTHLRSRIENRNNLRRSFSTISTFTSSKSCIKIGDFSSLKTEINRKIEKARKAEEKRSRIANPDFIHDEEYKNVVEHCNYDMMKKAIPEYTDHISTKVFDRLYELQKNGTLTDEPVVGQILEMMVNHKQFFFSFFNKGQKTAKDREIFVGEYEAKMCMYLVERIFKERSKVNPDEMISEPGDGKLKVLERKAEQEIRFLIEHIKQRNSPIMEEIENLKESVLFDKSKLEDLVNSKYHGLKLEINADMSKWSAQDVFFKYFWVVAMDPILYPEEKERIIYFFCNYMNKRLIIPDEVIYTILDQQIPYKNDMVMQVTNGLHSNTFNVKRNWLQGNFNYMSSYVHSCAMSVYKDILRTAAKKIEADIMVNSMVHSDDNQTAICLINNRLDTRVFTKFAIQLFEKICLTFGCQANMKKTYVTNHIKEFVSLFNLYGEPFSVYGRFTLTAVGDCAYIGPYEDLASRISSTQTAIKHGCPASLAWLSISISHWITYLTYNMLPGQINDPSVTLGIENRREIPIELGGYLEANLSMIALAGLESGNIQFLINLLTKMVNPILFRENVVSQCSDIKNWDLTKLTFSEIFRLKVLRFLALDAEMDCSDTMGETGEMRSRSLLTPRKFTTAGSLRKLVSFGDFQACQSEPEGINTVVEYMIEHPELLVTKGETAEDYKNIVLYRYNSRRFKESLSIQNPAQLFLEQILFSHKPIIDYTGIQEKYLNLSDSTVTEDQPEILGRVTFPEAFRKIREDLSTLRITINDIQTVYDFVILNDPMVIAIANAHLLSNQGAMQDRLGSSCSTMPEFRNLRLITHSPALVLRSYSTGRYDVPGADPDEMRRDRTHLQEFIDNTKLLLKMEQRIEQNEKAKGSRDILFEIKEITKFYQVCYEYIKSTEHKVKVYILPVKCYTTTDFCAAIQGSLIKDKQWAVIQHIHPVSAGGHKGIVQKHTTNEIKLAEDCMRLIAFFIDTFIDENHRIYMFKRMVDEFTYSGRKVSDLLEIIATSKNRVDFLPILYRSGLLEQRDLDSYDALKSSGRPTWNKWQTTRALDMGKIDLSIDTHRSSIRIIGEDRNLHYAELYLPAINYDSITRSGYKLLNAKHGLKFQSMSEVSVRKDEWYITYQRKSRDNYVYKIFYGKKLLNPLPDHDLRYNRTTNPIVPVCHVIPMVRPDIDRIMLEDMDSLNIENFKIGVLNTGIGEQARLRRCMLHKMKNFEGPDIKSKVINLTKLMKDNTLMSLNYDNVCNVHLSQFCKLLDCNGNEGTLDDAMYSFSDEPMEQTQIDEIECTPIFKVQYSVPGSRYLNYRNAIKELLSREIRQFREAFTLVGDDFDSPENIGYLENIICIIDQLQTNEWSTIMKKCIHICFLASNQDHVFHTFSLNKYFFEGNTPASGRLNWRNLKSFIISLPEIKSAPWRNIFSSFKLKCIALLDREIAKVEVNQDFSKILAREDLRQSFFNFF--------
>YP_009362987.1 RNA-dependent RNA polymerase [Wolkberg virus]
MDDQLYNQFLRRIRVASDPAVAKDIDTDILMSRHDYFGREICRALEIEYRNDVPIIDIFLEVQPDFDPMRYTIPNITPDNYLYRNGTLYIIDYKVSVSTESSIQTNKRYRDILDSICPIIGLNYEVVIIRANPMNNEIYFSSDSFRNLFGPLVINLDFSRFLDIKKLLFEKFGDNEEFLLKVSHGDFTITAPWCKERTPELYDNNIFIEFMNSMSEEYQDMFLDSIMFNPHEADKWNVHLINLKEKTNREYEKYITDIAVKLFESTGNYKKPTRTEIEKGWEEMSNRVQKEREISKDVMDQKPSGHFIWSPPDDAYPKDNIGKILFISKLLQDMSGSSEFLDAFRMIGKAMDFSANVPLYNRVTLTRKEEARSQKGKVMNKKLEPVQIGEALVFWEQQFSLVNDKFDKVVRSNLLKNFFGIGSHKQFKSKMIDDIEVEKPKILDFNSDDIYLESIKMLQSTKNILGQNNNLDENKDFIYSNFSKKIKTCSERMEACLQKIIKCNFWNCLNDISILMKNMLSLSQYNRHNSFRIATCANNSIYGLVLPSSDIKTKRATLVFCILAVHKEKESLLTPGALHATFKSGQYYVSISRAMRLDKERCQRLVTSPGLFLTTSMLFYYYSPNSELLDIMTFAFYSSISITKSLLSLTEPSRYMIMNSLALSSHVREYIAEKFSPYTKTLFSVYVTRLIKIACFNANSQRERISLRSVALSEYDITQKGVEDNEDFDSIWFPGKVTLKAYINQIYLPFYFNPKGLHEKHHVLIDLAKTVLEIEKDQRLNCPEPWSDEALKQTVNLPVLIHSLAKNLLVDTSRHNHLRNKIENRNNFNRSITTISTFTSSKSCIKLGNYSELKEKQAKDREKGTLSVLKRMRIANPLFVNEEDLKNEVAHSNYNNLRQSIPLYKDFISTKVFDRLYELLKTENLSEDGATIQNIMKMMKDHTDFYFTFFNKGQKTAKDREIFVGEFEAKMCMYAVERLAKERCKLNPDEMISEPGDGKLKVLEMKSEQEIRFIIETIKQRNQNLMDDILLGNQRQKFKATKIEINADMSKWSAQDVFFKYFWLIAMDPILYPNEKERMLYFMCNYMNKKLILPDELLCNILDQKMIYRDDIIMEMTDNLNKNYVEIKRNWLQGNFNYTSSYVHSCAMSVYKDILRLVSIKTGSEVLVNSLVHSDDNHTSIVYIHDKLHQDLFIEHSIMSFEKVCSAFGCQANMKKTYLNNTIKEFVSLFCISGEPFSIFGRFLLTSVGDCAYIGPYEDMASRLTSTQTAIKHGCPPSLAWLSIAINHWITFTTYNMLPGQVNDPTARLPLKNRSELPVELFGILNADLSTIALTGLESGNLTFLVELLVKNSPIEMRKETIIDQSLLIKTWDINKLSDAELFKMKILRYLVLDAEIETDSVMGETSEMRGRSIITPRKFTTIGTLKKLISYTDYQKMLSDEQKTNEVFEYMATKPELLVTKGETKEDYMHTILFRYNSKKFKESLSIQNPAQLFIEQILFSHKPVIDYSGIRDKFSMIGDNLELEEQPDIIGRMTFNQVYENLSKDMAALPLTLEDVHVVYDYMILNDPLLTTVANALILKLESLPQSRTGVTACNMPEMRNLKLITHSPALVLRAYSQKNPDIPGADIEEMRRDLLHLEEFVEKTKLKEKMEDRIAKNQMANRNERDIKYELKELTKFYQICYEYVKSTDHKIKVFILPSKAYTSIDFCALVQGNLIKDEKWIMIHYLKSINTIGYKGIIQRTSSGEMNLAMEAIRLIAYFGDTFINPYSRKRFLKEIIDNFTYKFVPVEYLYRLILNSHIRHEFLPVLYWTGELTQHDLDKYDAMKANEHVSWNDWQVNRNLGTGPINLKITAYNKSLYILGEDDILKISELQLTKISNDYIHIAGKRLLSSKHNLRFELFKRYNITSDFNYYITYQRKAKNIFVYQILNTQTIERRNAEHAAVKTRVYNEIVPVCPVIIAEMPRSQGIELKTIRNINYDNNSLTRLKISDREYSIMKRAHLYKMQNFDGPKIKTGILNVNKLMKTPELLNTNYSKVSRSSIVSLSKILECDGTTDDDVLEFLCDDPMDDEEVETIESEPIFTVTYLKKGKKVNSYKSAIKTLIFNETETFESIFDFSKLGFLSGKNLGILEVIVSLVKILRTNEWSTIMLNCIHICLIRHGYDRQYHLFELPRMFIIDPITHKLNWGELKRFVINLPEINVSPWDIIFTNFKAKCSELIDRELGKENRFGYYLDSLEKDFGKSMFDFE-----------------------------
>ATB53300.1 RNA-dependent RNA polymerase [Pueblo Viejo virus]
MNETLEDDLKALEGRLKGVRETSDGKELFTAILVRRHDYFGYELCKAMDIPYRNDVKLVDILHECFHDIDTGDIVIPNITPDNFIYDGEILTILDYKVSVSLESTEHTIDKYTKELDKIRHFLPSRVELCIIRCHPRTTKLTFTNDRIKRMYANIQLELNFEPFENLITELKDRFRDSDEFLAMIAHGDVTLTVKWCQTGCKELRQHPIFKEFYDSLDEDYQEMFDRSVEFSAYSAEKWNQNLIRIRDQTAEDYKEFVKRNSSELFQTDGNYPEPSKEEILAGWDEMSERIQQTRQVSKDVNDQKPSIHFIWSEHNPKLPTHSTHKLMMVSKLLQNISSNSDYADDFRQIGKLMDIGDNALAYENHCEVLKLEARKNLKPIQNRKLNPRRIGNAQVLWEQQFLMSAEDMGKARKVHLLKEYFGIGRHKDFSHKTNTDINMDKPKILDFNDPDIIRMSQIMMEKTSGILSQQTTLKPNHAIVDEYMDNIKEANENTFKTIKQILSTKYWSCISDISMLMKNILSVAQYNRSHTFRLAMCANNSLYALVLPSADIKSRKSTVVFCIIALHTEEEAVFNPGCLHSTYKTFTSDKTGWLSISKAIRLDKERCQRIVTSPGLFLSTVTLLKQDNNSIDLNDVMNFALFTSLNVTKSMLSLTEPSRYMIMNSLAVSSHVKEYISEKFNPYTKTLFSVYMCNKIKTGCLNAFNQRQKIKLRDIFLTDFDITQKGISDNRDLTSIWFPGFVTLKEYLNQIFLVFYLNPKGLHEKHHVMIDLLKTVIEIELDQRNNIPVPWSETPKKQTVNLPIFLNSVAINLMHDTAYCTHLRSRIENRNNLRRSFSTISTFTSSKSCIKVGDFSNIKTEINRKIEKARKSEEKRSRIANPDFIHDEEYKNVVEHCNYDMMRKAIPEYTDHISTKVFDRLYELQKNKILTDEPVVGQILDMMVNHKQFYFSFFNKGQKTAKDREIFVGEYEAKMCMYLVERIFKERSKVNPDEMISEPGDGKLKVLERKAEQEIRYLIERIKQRNSPIIEEIENLKESVLFDKSKLDDLVNSKYHGLKLEINADMSKWSAQDVFFKYFWVIAMDPILYPEEKERIIYFFCNYMNKRLIIPDEVIYTILDQQIPYKNDMVMQVTNGLHSNTFNVKRNWLQGNFNYMSSYVHSCAMSVYKDILRAAAKRIEADILVNSMVHSDDNQTAICLINNRLDTRIFTKFAIQLFEKICLTFGCQANMKKTYVTNHIKEFVSLFNLYGEPFSVYGRFTLTAVGDCAYIGPYEDLASRISSTQTAIKHGCPASLAWLSISISHWITYLTYNMLPGQINDPSMSLGIEKRREIPIELGGYLEADLSMIALAGLESGNIQFLINLLTKMVNPILFREDVISQCSDIKNWDLAKLTFSEIFRLKVLRFLALDAEMDCSDTMGETGEMRSRSLLTPRKFTTAGSLRKLVSFGDFQSCQSEPEGINTVVEYMLEHPELLVTKGETVEDYRNIVLYRYNSKRFKESLSIQNPAQLFLEQILFSHKPIIDYTGIQEKYLNLSDSTVTEDQPEILGRVTFPEAFRKIREDLSTLKLTINDVQTVYDFVILNDPMIIAIANAHLLSNQGAMQDRLGSSCSTMPEFRNLRLITHSPALVLRSYSTGRYDVPGADPDEMRRDRTHLQEFIDNTKLLLKMEQRISQNEKAKGTRDILFEIKEITKFYQVCYEYIKSTEHKVKVYILPVKCYTTTDFCAAIQGSLIRDKQWAIIQHIHPVSAGGHKGIVQKHTTNEIKLAEDCMRLIAFFIDTFIDENYRIYMFRRMVDEFSYSGRRVSDLLDIIATSKNRVDFLPILYRSGLLEQRDLDSYDALKSSGRPTWNKWQTTRALDMGKIDLSIDTHRSSIRIIGEDRSLHYAELYLPSINYDSITRSGYKLLNAKHGLKFQSMSEVSVKKDEWYITYQRKSRDNYVYKIFYGKKLLNPLPDHDLRYNRTTNPIVPVCHVIPMIRPDIDRIMIEDMDGLNIENFKIGVLNTGVGEQARLRRCMLHKMKNFEGPDIKSRVINLTKLMKDNTLMSLNYDNVCNVHLSQFCKLLDCNGNEGTLDDAMYSFSDEPMEQTQVDEVECTPIFKVQYSVPGSRYLNYRNAIKELLSREIRQFRDAFTLVGNDFDSPENIGYLENIVCIIDQLQTNEWSTIMKKCIHICFLASDQDHVFHTFNLNKYFFEGNTPASGKLNWRNLKSFIISLPEIKTAPWRNIFSSFKLKCIALLDKEIAKVEVDQDFTRILAREDLRQSFLNFF--------
>ATI21270.1 polyprotein [Infirmatus virus]
MEPGDYQQFLARINSAKDACIAKDIDVDLLMARHDYFGKELCKSLAIEYRNDVPFVDILLDIIPDFDPLSIEIPHITPDNYLYLNNILYIIDYKVSVSNESSVITNTKYYEMTRDISESLNIPIEIVIIRIDPVTKELHISSDRFKEMFPTLIVDVNFNHFFDLKQMLYEKFGDDDEFLMKVAHGDFTLTAPWCKSGCKEFWDHPIYKEFKMSMPVPQRRLFEESVRFNAYESERWNTNLIKLREFTKVEYNTFIRGEAKNIFLATGNYNQPNKDEINAGWNLMVERIENQRDVSKSVHDQKPSIHFIWAEHNDKLSNNATYKLVLLSKALQSIKGVSTYSDCFKSIGKMMDIGDKLTEYESFCSNLKTEARSTWKSVMNKKLEPRKINNALVLWEQQFMVNNDIITKNDKLKLFKNFCGIGKHKQFKNKMVDDIDVSKPKILDFNDENLYLASLSMMEKTKQLLSQKSGLKSNNFILDEFGKKIEDCNPDTIRHMLQIFESKYWQSISDMSTLMKNILSVSQYNRHNTFRIAMCANNNLYAIVYPSADIKTKKATVVYSIIALHKEENNIFNPGALHGTFKCNNGYISISRAMRLDKERCQRIVSSPGLFLTTCLLFKHNNPTVNLTDIMNFAIFTSLSVTKSMLSLTEPSRYMIMNSLAISSNVKEYIAEKFSPYTKTLFSVYMTRLIKNACFDAYKQRQKVQLRDIFLSDYDITQKGVKDNRELTSIWFPGSVTLKEYLTQIYLPFYFNAKGLHEKHHVMIDLAKTVLEIENDQRLHIKEIWSKNNTKQTVNLDILIHSLSKNLLADTSRHNHLRNRIENRNNFRRSITTISTFTSSKSCIKIGDFRSEKESQSLKQRKTLEIEMKKRRLANPVFVTDEQIGLEIGHSNYAMLREAMPDYIDYMSTKVFDRLFEMLDKEILDERPTIELIMDMMIDHKDFFFTFFNKGQKTAKDREIFVGEYEAKMCMYAVERIAKERCKLNPDEMISEPGDGKLKVLEHKSEQEIRFLVETTRQKNRVIDEAISQMAAEDFNINIDKISKLSLEKSRGLKMEINADMSKWSAQDVFFKYFWLIAMDPILYPQEKERILYFLCNYMNKRLILPDDLIYNLLDQKIQYKDDIISIMTNQLQTNAVPIKRNWLQGNFNYTSSYVHSCAMSVFKDIIKEAISLLDGNVLINSLVHSDDNQTSVTIVQDKLDDDPIIEFTIKEFEKTCLTFGCQANMKKTYVTNCIKEFVSLFNLYGEPFSIYGRFLLTSVGDCAYIGPYEDLASRISSAQTAIKHGCPPSLAWVAIAISHWMTALTYNMLPGQSNDPIDYFPAESRKDIPIELNGVLDAPLSMISTIGLEAGNLSFLLKLLNKQASVMIRRESVVNQIADIQNWNMANLTDNEVFKLKILRYLVLDAEMDPSDIMGETSDMRGRSLLTPRKFTTAGSLKKLYSFSKYQDRLSAPGGMLELFAYLLDKPELLVTKGENKQDYLESVVFRYNSKRFKESLSIQNPAQLFIEQILFSHKPVIDFSGIRDKYINLHDSRALEKEPNILGKVTFREAYSLLMKDLNSLPLTNDDVQVVYSYIILNDPLMVTISNTHILSIYGSPQKRTGMSCSTMPEFRNLKLIHHSPALVLRAYSKNTSDVQGADPSEMARDLIHLKEFIENTKLEEKMLKRIAQNELEKGQRDIVFELKEKTRFYQVCYEYIKSTEHKIKVFILPAKAYTTTDFCSLMQGNLIKDQEWYTVHYLKQILSGGHKAIMQHNSSNEQNIAFECFRLINHFADSFVDTNSRQPFLRLVIDEFSYKDIKVKKLYELIKNGTNRVDFLPLLFRMGDLRQYDLDKYDAMKSQERVTWNDWQTSRHLDMGIINLTITGYNRSITIIGEDNKLAYSELSLTRKTPENITISGRKLLSSRHGLRFEKMAKIATYPGNYYITFRKKDRQQYVYQIHSHESIIRRNEEHASIRTRIYNEIVPVCIVNIAEVEGDQRILIRNLDYLNYDNFSLSRLKVSQDEFATIRKAHFSKMVSFDGPPIKTGLLNLTELMKSQDLLNLNYDNIRNSNLISFAKIICCEGSENIDDGLEFLSDDPMDFTEGEQIHSTPIFNIYYSKRGEKHMTYRNAVKLLIERETTVFEEAFSFFGDGFVSPTNLGALETIISLIRLLKTNEWSSVLEKCIHICMIKNGMDSIYHSFDIPKCFYSDPISRNINWIMYRDFVLNLPDRESAPWGTMLGHFKTKCLSLIMDRLEVHLDFAGFANLIRRDDGRANLDFV------------------
>AVX27622.1 RNA-dependent RNA polymerase [Northway virus]
MEDQVYDQYLRRIQSAKTATVAKDISTDILEARHDYFGRELCSSIGIEYKNNVLLDEIILDVIPGVNLLNYNIPNVTPDNYIWDGEFLIILDYKVSVGHDSTEITYKKYTSLILPVMDQLGIPTEIAIIRANPVTYQINIIGENFKRKYPNIPIQLDFSKFFDLRKMLLDKFADDEEFLLMVAHGDFTLTAPWCMEETPELYSHPIFNEFLGSMPPKFATLFKEAISFSAYSSERWNSLLYNVKASTEKDYQEFLSIKSHNIFNMDGKYMKPTQIEIDEGWELMSRRIAKERDIITNINKQKPSIHFIWAKNANRKLTGSTAKLIFLSNSLQSISEPSTWTDSLRAIGKSMDIDGNVGLYENLCLERKMIARSTGKKIDNKRLEAVKIGSALVLWEQQFILANDLFKNQERQQFFKKFLGIGGHKSFKDKTAMDLELEKPKILDFNNTIILMAARTMVNKNKAFLSQSNTLENPHPIMETFSKQIEDASIETSSILKKKKTCFWQCITDISTIMRNILAVSQYNRHNTFRVAMCANDSVYALVFPSSDIKTKRATVVFSIICIHDDRNSIMNAGALFTTLELKTKNFISISKAIRLDKERCQRIVSSPGLFLLSALLLYNNNTDVSLMDVLNFVFYTSLSITKSMLSLTEPSRYMIMNSLAISSHVKDYIAEKFSPYTKTLFSVYMVNLIKKGCSSANEQSSKIQLRNIYLSDYDITQKGVNDERNLDSIWFPGKVNLKEYINQIYLPFYFNAKGLHEKHHVMIDLTKTVLEIEMDQRQDNLGIWSKNEKKQHVNLPILVHSLAKSLILDTSRHNHLRNRVESRNNFRRSITTISTFTSSKSCIKVGDFKDIKSKAHMASLKNQKKTCEKYKLSNPLFILEEEASLEVGHCNYEDLIAKIPNYRDYISVKVFDRLYELFKLGILDDKPFIDQAMEMMKNHKDFSFTFFNKGQKTAKDREIFVGEFEAKMCMYVIERISKERCKLNTDEMISEPGDSKLRILEKKAEEEIRYIVEKTKDSIQRGDPTKALKLEINADMSKWSAQDVFFKYFWLLALDPILYPNEKRRMLYFMCNYMQKVLILPDDLLSNILDQKTPYNNDLILDSTNNLNYNFVNIKRNWLQGNFNYISSYVHSCAMMVYKDIFKETMKLLDGDCLVNSMVHSDDNQTSLAIMQNKLPDDIVIQIASNTFESVCLTFGCQANMKKTYITHTCKEFVSLFNLHGEPLSIYGRFLLPSVGDCAYIGPYEDLASRLSATQQSIKHGCPPSLAWVAISCSHWITHLTYNMLNDQVNSPINYLPFNDRREIPVELNGYINAPLYLISLVGLEAGNLWFLIEMLKKLVPLDKQRETVQTQCQWLSQVTNLNDAKRFKFKILRYLTLDTEVSANSNMGETSDMRSRSLLTPRKFTTPGSLNKLISYTDFKESMLNDNYKENLDYMLDNPELLVTKGENKEQFMASVLYRYNSKRFKESLSIQNPAQLFIEQILFSHKPIIDYSSIFDKLSSLVESDIIADLPEIIGRVTFPQAYQMIYRDINQLPLDLEDVQIVYKYCILNDPLMITAANTSLLCVKGTPQDRNGLSANQMPEFRNMKLIPHSPALVLKAFSKKNTDLPGSDPIELEKDLHHLNEFLDNTGIKEKIDQNIENPPKHLTGIEITMYKIREITKLYQLCYDYIKSTEHKVKIFILPMKAYTAIDFCTLVQGNTLADNKWYTMHYLKQILSGSVKGNIVTTSTTEQIIASECFRTLSHFADSFVEEASRLSFVTEVIDNFQYKNIPVNSLYNTILRSNLRLDFIPLLFRMQDLTQADLNKFDALKTNERVSWNNWQTSRSLNSGVIDLTISGYLRSIRIVGEDKVLKIAELTVPNFYPNTVFHAGNKLLNSRHGLKFEYMLECILDDKYNYYVTYQKKRAHIYTYQVSTIEHIYRRNEEGTSSRGNRYNRMVPVCPVVLSVRDELFRMSLNNVFSLNMTNFNMSRLYVSPDEMATIKKAHMSKMMFFNGPDIKAGVVNLTALMRTQELLSLNYDNICKSSIIPFCRILSCNGNEDTGELIFLSDEIMDFTIFEEIESMPIFTIKYQKKGHEKMTYKNAISKLVTRGVEEITTIFDFSGNGFYSKKNLGIVNTLCSIINLLETNEWSSILLNSFHIAMLMEGMDKEFHMFSLPSAFFINVAGGVVNWTKLLKFVKSLPKVDQEPWSMMVERFIEKTVFLIERELNKEADFNDFLEELEFQTGKSMFSFF--------------------------------------------
>YP_009667042.1 RNA-dependent RNA polymerase [Patois virus]
MAYTIEELYPRFRARIQACTKPELARDILAELLMCRHNYFAQEFCNSIGIEFRNDVPAEDLVLEMIPDFDPLSIKIPNLTPDNYYRDGNKLYVIDFKVSVSDESSIHTYKKYNNMLGDVFNQLAISYEIVIIRMDPSTMRLHISSDQFSQLFPNIVLNIEFNWYFNLRQQLFDKFENDPEFMEMVAHGEFTPTFPWVTESTPELFTHPIYLEFIESLEPDLRRDFDQALNYNAFSAEKWNDLLHIMMFKNKDYYHKYTRNAAQEVFLMDGSYERPTRNEISKGWSEMIERINNTREVTSDISKQKPSIHFIWARHDPNSSNENISKLLKLSKYLKMIPQQDNHSTAFKYIGQLMDFSSDVNRYTDFCTRLKVEARKTLRPKTTSVQPIKIGTCTILWEQQFKLDTDVMPKEVRIKFLKEFCGIGNHKLFKDRLIEDLDLERPRILNFNDPDILIAAKQMVNNTKVTLSKPSGLEKIGNLLEEYKLQIENASKDTWENIKTITSSSFWQAINDISILVKNMLAVSQYNKHNTFRIVASANNSFFGIVYPAASIKSKKSTIVYSTIVIHELEQEVLNCGALYKTYRVGDKFISISKAMRLDKERCQRIVTAPGLFMLTSLLFKHENEINLNDIMTFSFYTSLSITKSMLSLTEPSRYMIMNSLALSSHVREYISEKFSPYTKTLFSVYMTELIRQGCMSANDQKDLISLKSIYLNEYEITQKGVSQERNLQSIWFPGKVNLKQYINQVYLPFYFNAKGLHNKHHVMIDLTKTVLEIEQEQRIDLPNPWSTDLKKQSVNCRVLIYSISKMLNNDTSKHNHLRNRVENRNNFKRSLTSISTFTSSKSCIKIGDFTDIKSKSAKYLEKIRKKDANKTRIANTEFVSESERDYTIIHSTYLDLKKCIPRYTDYISTKVFDRLYEKYKYEGLEDKPAIEIIMDTMLNHTDFKFCFFNKGQKTAKDREIFVGEFEAKLCLYGVERIAKERCKLNPEEMISEPGDGKLRKLEQNAENEIRTLISMSKSVTEEDRLLDELTDRVKGIKLEINADMSKWSAQDVFFKYFWLIVLDPILYPYEKQRILYFLCNYMNKELILPDDLMCALLDQRVKRENDIIRDMTDNYNTNSVNIKRNWLQGNLNYTSSYIHSCSMMVYKDIIKDAIELLRGQCHVSSMVHSDDNQTSLVLMQDKVSNDIMIEFVCKKFEQCCLAFGNQANMKKTYITNHIKEFVSLFNIYGEPFSIYGRFLLPSVGDCAYIGPYEDMASRLSATQTAIKHGCPPSLAWVSIALNHWITYSTYNMLPGQINDPSTIFGCNRNELPIELCGLLQADLPTVALVGLESGNISFLTNILRKMSAPQYVKESVQVQCQHIDEWDMDRLTPMEELRFKLLRYVVLDAEVTEDDKMGETSDMRSRSLITPRKFTTLSSLEKLVSYKDFQEIISNKDLSTNLFEELLNKPELLVTKGEDSKEFLLTILYRYNSKKFKESLSVQNPTQLFIEQILFSNKPIIDYTGIKERFLSILDIPKIQESDNIIGRKTIPEAFREILQDLSKLPLDLSDIKLVYSFCILNDPLNTTACNSILLSQVRSEMERTSLSSVTMPEFRNMKLIKHSPALVLRAYVHNRFDIGNADEDALKRDVYHLVEFINQTKMEEKLKKKIEEHNQKSIERDLIFELREYTKFYQTCYDYIKSTEHKVKVFILPLRAYTAFDFCAAIHGNLLSDHCWYSVHYLKQIVSGTTKAMISHTPSSEQMTIDECFKLLCHFCDTFISPESRLQFLHNVIDNFTYKGVKVKYMFEMLLNSPRRSQFLPLLFWTRSLKQSDLDKYDANKSNERISWNEWQINREMNTGKIDLTIKGYLRSIRIIGEDDQLILAELEILETDKTSIESHGRKLLNARHNLKFERMKPIQVMEPKSYYICAQKKTRFTYSYQLLMSEVIEARNKNTTSLTGDKYNMLVPVCYVNISKVNSMEKIKMHTLRVLNQTYNITKLQLTKSEFATIRRCHFSKMTFFEGKMNPIGKIDMSKMLKTPMLLTTNYSSLSQVSLYHISKIFHCDGDENDQDEFEFLSDDILEDYTVETINTMPIFEIAYTSKSRAGYTYKQALQEALRRGLDELEYEMSFTNEGFFSSKNISIISLIISLINRLKTDEWSQVLKNCIHISFFNNGKDRLFHTLKTPKPFIKETIGEKLDWAMIKSFLHDTKCKTRGSFWDQIFDQFKEKCYRAIDLELKIEGKSWGEIVEELDDYDGVEMFNF----------------------------------
