# Supplementary material for: Integrating Sequence- and Structure-Based Similarity Metrics for the Demarcation of Multiple Viral Taxonomic Levels
Source: Viruses. 2025 Apr 29;17(5):642. doi: 10.3390/v17050642 (PMC12115509; doi:10.3390/v17050642)
Supplement: Supplementary file 1 [file viruses-17-00642-s001.zip › Datasets FASTA/Orthobunyavirus/Orthobunyavirus_55_segment_L.fasta]

>KU178980.1 Capim virus strain BeAn8582 segment L RNA-dependent RNA polymerase gene, complete cds
TCCCTTGACATAAAATTTAAAATATAAAAAAACAGAACTCCTCAACAACGATGGCTCATCTTATAAGAGA
GCTTGTCCGGCAATACCGTGCTAGGATTAGAGCATGCACCCAACCAGAATTGGGGAGGGACATATTAACA
GAAATCACAGTAGCTAGGCATAATTATTTTGCTCAAGAGTTTTGCGAAAGTACTAACATCCCTTATAGAA
ATGATGTTCCTGCTCTAGAGATTGTTCAAGCCATTAGACCTGATTTTGATCCGATGACTAGACGTATACC
AGATTTAACGCCTGACAACTATTATATTGACGGAGAAAAGATGTATATTATAGACTTTAAGGTTTCGGTG
AGCGATGAGTCTAGTATCCACACTTATCGCAGATATACTGAGCTTTTAGGAGATATATTTGAATTTATTG
GGGTTGAGATGGAAGTTGTCATCATAAGAATGGACCCAAGTAATATGCAACTGCATATATCTTCAGACAA
CTTCCTTCAACTTTTCCCCAATATCATACTGAACTTAGATTTCAACTGGTACTTCCAGCTGAAGGAAGAA
TTGTTTGAGAGATTTAGAGATAATGAAGATTTTATGGAATTAGTTGCTCATGGAGAATTCACTCCAACTA
TCCCTTGGACAAATGAAGAGACCCCAGAACTTTTTGAGCATCCTGTTTTTAGGGAATTTCTGAATTCAAT
GCCAGAGAGAGAGAGGGCAAATTTCCAAAGAGCTCTAAATAATAATGCATTTCAATCTGACAAATGGAAT
GATTTACTACATACAATGATGAGGGAGTATGGTGACAACTATAAAACATTCATTAAAGACATGGCAAAAA
GAGTGTTTATAGCAGATGAGAATTACAACAAGCCGAGTAGGTCAGAAATACAAAAAGGCTGGAATGAAAT
GATATCTAGAGTGAGGGAATCTAGAGAAATGACATGCGATGTCCACAAGCAAAAGCCTAGTATTCATTTT
ATATGGTCTCCTCATAATCCTGAAATAACAAATGAAAATACCGCAAAAATATTGAGATTATCTAAAGGGC
TTCAGCAGATTAAGGAGAGAGATAACATGAGTTTAGCATTTAAATCCCTTGGCAAATTAATGGATTTTAG
CTCAGATGTGCGAGGATATGAGAGATTTTGTAATAAACTTAAACAAGATGCAAGATCTACACCAAAGAAG
AAGACCCAGAAGATAGAGCCCCTTGTTATTGATGACTGCACAATATTATGGGAACAGCAATTCAAAATGG
ATACGAATGTGATACAAAAAGACATAAGATTGAAATTTCTGAAAGAATTTTGCGGTATAGGAAACCACAA
ACAATTTAAAGACAGAATGTTAGATGATTTAGATTTGAATAAGCCAACAATCCTTGACTTTTCTAATATT
GAAATACAGCGGCATGCAAATTTAATGTTCCAAGACACAAAATCCCTACTCAGTAAACAATCAGGTTTAA
GTAAGGTCGGGAATATCATGGATGAATTTGAAGAGAAGATAACAAATGCAAATAAGGACACATGGGAAAC
TATTGAAAGTGTGGCCAAAACCAGATTCTGGCAAGCAATTAATGATTTCTCTGTTATAATAAAAAATATA
CTGTCAGTTTCCCAGTACAACCGCCATAATACTTTCAGAGTTGTATGCTCAGCAAATAATCAATTTTTTG
GAATAGTTTATCCATCAGCGAGTATACAGTCTAGGAAATCTACGATAGTATTCTCCACAATAGCATTTCA
TGACGAAGCAAAAGATGTTCTAAAATGTGGTTCATTATTCAGAACATACAAGATTGACAAAGGATTTGTA
TCAATATCCAAAGCTATTAGGCTTGATAAAGAAAGATGTCAGAGACTGGTAACATCTCCAGGAATTTTTC
TACTGACCACATTGTTATTTAAAGGTCAAACAGATATCGACTTAAATGAGATAATGGCATTTGCATTTTT
CACATCCTTGTCTATAACAAAAAGTATGTTATCTTTAACAGAACCTTCCCGATATATGATAATGAACTCA
TTAGCAGTTTCTAGTCATGTTCGAGAATACATAGCAGAGAAATTCTCTCCGTATACAAAAACACTATTTT
CGGTATATATGACTGAATTAATAAGGAAGGGTTGCATGTCTGCTAACAACCAGAGAACCAAGATATCTGT
TAAAGATGTTTTCCTGAATGAATACGAAATCACCCAAAAAGGGGTCTCAGATGCTAGAGATCTAGAATCT
ATATGGTTTCCTGGACACGTGAACTTAAAGGAATATATCAATCAGATATACTTACCTTTCTATTTTAATG
CAAAAGGGTTGCATAATAAACATCATGTTATAATAGATCTTGCAAAAACTGTCTTAGAGATAGAGCTAGA
GCAACGAGAACAATTACCAAACCCGTGGGGGTCAGAATTTAAAAAGCAGTCAGTGAACTTAGACATATTA
ATTTATGCAATTTCTAAAATGCTAAAAAATGACACTTCCAAACACAATCACTTACGCAGTAGGGTGGAAA
ATAGGAACAATTTTAAAAGATCATTAGCCAGCATTTCCACTTTTACTAGTTCCAAATCTTGCATTAAGAT
TGGTGACTTCTCTGAACATAAATCAGATATTGTTAAAAGGATGAAAAAGATTCAAAATAAAGAAGCCAAA
AGGACAAGGATTGCAAACACAGAATTTGTAGCTGATGATGAAAGAGACTTAGAAATATCGCATAGTACTT
ACTTAGATTTACTGAAGTCTATACCGAATTATACAGATTACATATCAACAAAAGTCTTTGATAGACTGTA
TGAAATGTTTAAAATAGGAGAATATGATGATAGGCCTGCAGTGGAAATTATCATGGAAGTTATGAAAAAT
CATAAGGACTTTAAATTCTGCTTCTTCAATAAGGGCCAAAAAACAGCAAAGGATCGAGAGATCTTTGTTG
GCGAACTTGAAGCAAAATTATGCCTCTATTGCGTTGAGAGGATATCAAAAGAGAGATGTAAACTAAATCC
AGAAGAGATGATCTCAGAACCTGGAGATGGTAAACTGAAGAAATTAGAAATTAACTCTGAATCAGAGCTT
AGATATCTGATAGAAATGACTAGAAGGGAACTCTCAAAGGAAGACAAATTCTTAGGGGAATTAACATCAG
AACCTAAAGGCATAAAGATAGAGATCAATGCGGATATGTCAAAATGGAGCGCACAAGATGTATTCTTTAA
GTATTTCTGGCTTATTGCATTAGACCCTATACTTTATCCAAATGAAAAGCAAAGAATTCTATACTTCTTT
TGCAATTATATGGATAAAGAGCTAATACTTCCTGATGAACTCATGTGCTCTCTACTCGATCAGAAGGCTG
AAAGGGAAAACGATATTATCAGGCAAATGACAAACAATTTCCATACTAACACTGTAAATATAAGGAGGAA
TTGGCTTCAGGGCAATTTAAATTACACTTCGAGTTATATACATAGCTGTTCTATGATGGTGTTCAGAGAT
ATAGTAAAGGAGTGCTCAGATCTTTTAGAAGGTAACTGTAATGTGAATAGTATGGTTCATTCTGATGACA
ACCAAACCTCGGTAATAATGATACAAGATAAATTGCATAACGATTGTATTCTAAATTATATATGTAGCTT
ATTCGAAGCATGTTGTTTAACATTTGGCAATCAGGCAAACATGAAGAAAACCTATATAACAAATAATATC
AAAGAATTTGTTAGTCTTTTTAATATTTATGGGGAACCGTTCTCAGTCTATGGGCGATTTTTGTTACCTG
CAGTTGGTGATTGTGCGTATATAGGACCCTACGAAGATATGGCAAGTAGATTATCTGCCACACAAACGGC
CATAAAGCATGGATGCCCCCCTAGTTTAGCTTGGGTGAGTATAGCCTTAAATCATTGGATAACATTTAGC
ACTTACAATATGCTGCCTGGACAGACAAATGATCCTACCAAAGTCTTTGATTGTGCTAGGTCAGATCTTC
CTATAGAGTTGTGTGGCTTATTGAAAGCAGACCTTTCTACAATTGCATTAGTAGGCTTGGAATCTGGCAA
CATCTCATTTTTAACCAACTTGTTAAGGAAGATGTCCCCACCACAATTAATAAAAGAAGGAGTCCAGAGC
CAGTGTAATAATATTCAAAATTGGGACCTCACAAAATTAACAAATATGGAAGTTTTGAAGTTGAAAATAT
TGAGATATATAGTCTTAGATACTGATATAACTGATGACAATACGATGGGAGAGACTAGCGAAATGAAGAG
TAGGTCTATAATAACACCTAGAAAATTTACAACACTATCATCACTTACTAAGTTAGTTTCATACAATGAT
TATCAAAATGTGGTTTCCAATGCAAACTTGCTTGATGAACTATTAGAAAATATGTTAGAAAACCAAGAAT
TACTAGTGACGAAAGGGGAAAGCTCAGAAGACTTTAGAAATACTATACTGTTTAGATACAACTCAAAAAA
ATTCAAAGAATCCTTATCTATTCAAAGCCCGACACAATTGTTTGTCGAACAAATATTATTCTCAAATAAG
CCTATAATTGATTATTCAGGAATCCGAGAAAAATATGTAGGCTTAGTAGATATCCCGAATAATCAAGAAG
ATGAAGGCATTATGGGGAAGAAAACAATTCCAGAGGCGTTGGAAATACTAAGAAATGATCTCAATAGAAT
GATACTGACATTAGATGACATTAAACTCGTTTATTCCTTCTGCATCTTAAATGATCCTTTAAATACTACT
GCTTGTAATGCTATATTATTGTCCCAGATTCAATCACTGATGGACAGGACTAGTATGTCGGCTGTAACAA
TGCCAGAATTTAGAAATATGAGGCTGATAAAATATTCACCTGCACTTGTTTTAAGAGCATATTTACACGG
AGATATGTCTATAGGTGGTGCAGTGGAAGAGGATATGCGGCGAGACCTTTATCATCTAGAAGAATTTATC
AATCAAACAGGAATATTAAGAAAAGTTGAAGCAAGAATCCAAGCCCACCAGATAGAGAATGGCGCACGAG
ATATGCTTTTTGAAATCAGAGAGAGAACAAAATTCCTTCAAACATGTTATGATTATATAAAATCTACCGA
GCATAGAGTTAAGGTTTTTATTCTACCCTGCAAAGCATATACAGCATTCGACTTCTGTGCGACGATCCAT
GGAAATTTAATAAAGGATAAAGGCTGGTACTCTGTTCATTATTTAAAACAGATAATATCAGGTACTGCTA
AGGCAATAGTGAATCAGTCGCCAGCAAGTGAGCAAATAAATATGGACGAATGCTTCAGGCTGGTTAGTCA
TTTTGCAGATACTTTTATAGAACCATCTTCAAGACTTTACTTTGCTGACAAAATAATAAAGAATTACAGA
TATAAAAATATACCTGTCATAGATCTTTACAATCAGTTGAAGAGAGATGCTAACAAAAGACAGCATTTTA
TACCATTGCTATATTATATGAAGGAGCTAAAGCAGTCTGACCTAGATAGATTTGATGCTAATAAAACATA
TGAAAAGGTTAGCTGGAATAATTGGCAAGTCAATAGAGATATGAGCACAGGTACTATAGATTTAACAATA
AAAGGGGCAAATAGGTCAATACGGATATTAGGAGAAGATGATCAACTAAAGATAGCAGAAATGCAACTTA
TTGAGGGTGACAACACTTCAGTGGAGAGTCATGCGAGAAGACTCCTAAATGCTAGGCATAACCTACAATT
TGAGAAAATGAAGGAATACACTTATCTAGAACCTGGGATGTACTATATTTGTTGGCAGAAAAAGAGCAAA
TTCACATTTAACTATCAAATGTTACTGTGTGAAATTATTGAAAACCGTAATAAACAGCCAGCAACCCTGT
TAGCTAGCCGAATCAATCTCCTCCATCCTGTATGCCCAGCAATTGTCAGCCGGATCCCGTCCCCAGAAAA
GATAAGAATAACAGCGCTTAAGTATTTGAATCAAGAATGCGAACTGTCAAGGCTACAGCTGCTGAAGAAT
GAATTTGCCACCACTAGAAGGTGCCATTTTTCTAAAATGACTCATTTTGCTGGAGTAGAGTTTGTAGTCG
GAAACATAGACGTCAATAGACTGATGGGAACACCATCCTTACTTAGTGTCAATTACCCATCTCTATCCCA
AACTCCTTTAATCACAATATCTCAAATCTTTAGATGTAATGGGGTGGAAACAGAAGTAGACGAATTTGAA
TTTCTATCCGACGAAATATTAGAAGATACAGACACAGCACCAGTAAACGCTATACCTTTCTTTCATGTAT
CGTATTCGACAAAATCTAAACAAGGTTACACATATAAGCAGGCCCTACAACATGCTTTAAGAATGGGTCT
AGAGGAGATGGAAAATGAGTTTGATTTTACCGGGCAGAATTTGGGCTTCTTTTCGCCGAAGAATATTGGA
ATCATTTCATTTCTTGTAGGGTTAGTAAATAGGCTGAATACTAACGAATGGTCCACAGTAATGCTAAAAT
GTATCCATATGTCATTCTTCAATAATCATAAAGATAGAATGTTCCATATGTTCAAAATTCCTAAAATATT
TATACAAGATCCAATTGGAGAGAAGATAAACTGGGTCAAGGCTAAGGAGTTTCTCAACGGAGTAATGCCA
AAGGACGAAATGAATCATTGGGGGCAAATGTTCATGCATTTTAAGCGCAAATGTTTTGAAGCAATAGACC
TAGAAATGAAGATGGAAGGATCCTCTTGGGGGGAAATGTTGGACATGCTTGATGATTACAAAGACGAAGG
GATGTTTAGCTTTGGATAAAAATGGCAATAGATAAATTGTAGCCATTTTAAATAATTATAACCTTAAATT
ATTTGCTATGCAAATAATTTAAGGTTATAAAACTAAAATGAATCAGATAATTTAAAATGATCCTTAAATA
AAA

>KY013484.1 Ananindeua virus strain BEAN109303 RNA-dependent RNA polymerase gene, complete cds
AGTAGTGTACCCTTGACATAATATATACACATAATAAGGTTTAGCACTGCATCTGAACAATGGCTCATCA
ATTGGGTGCTTTGGTTCGTCAGTTTGCTGCAAGGATACGAGCATGTCATAGCCCAGAACTAGGTAGGGAC
CTGCTTTCTGATATAACCGTGGCCAGGCACAATTATTTTGCTCAGGAATTCTGCTATAGCATAGGATTGG
AATACCGGAATGATGTGCCAGCTTTAGATATTGTCATGGAAATGGTCCCTGATTTTGATCCAAGGGCTAT
CAGAGTTCCCAATATCACCCCAGACAACTATTATAGGGATGGAGACAAAATATATATTATAGACTTCAAG
GTTTCAGTCAGCGATGAGTCTGGAAATCATACATATAAGAAATACAATACTCTATTTGGAGATATTTTCG
ACCAGCTTGGGATTGAATATGAAGTAGTTATAATAAGAATGGACCCAAGCTCTATGCATTTGCATATCTC
CTCAGATAATTTCTTAAATGTTTTCCCAAATGTTATATTGAATCTTGATTTTTCTTGGTATTTTAGATTA
AAAGATGAATTATTCGAACGGTTCAGAGACAATGAAGAATTCATGGAACTTGTTGCACACGGTGAGTTCA
CTCCCACTATACCATGGGTCAATGAAGAGACACCAGAGCTCTTCTGCCACCCTGTCTTTACAGAGTTTTT
AGATTCTTTAGGCTACGAAGTTAGAAATGACTTTTTCCAGGCATTGAACTATAATGCTTTCCAAGCCGAT
AAATGGAACGACTTGCTCCACATTATCATAAGGAAATATGGTGTGCAATACAGAGATTTTCTTAAAACCA
TGTCGCATAAAATATTCATAGCAGATAGTGATTTTAATAAGCCAAGTAGGTTAGAAATTCAGAAAGGTTG
GTCTGAAATGATAGACAGGGTTAGACAGACACGAGATGTGACGACAGATATACATAAGCAGAAGCCAAGC
ATCCACTTTATATGGTCACCACATGACTCTACCAAGCCATGTGAGAACAACCCCAAAATCTTGGAACTTG
CAAGGAGTCTGCAAGAGATAAAGGAGAATGATCCAATAAGTAGTGCATTTAGGTATATCGGCAAGCTGAT
GGATTTCAGCGGAGATATTGGGAAATATGAGGAATTCTGCATCAAGTTAAAAAAAGACGCAAGGAGCACG
CCAAAGCAGAAAACAAACCCTATCGAACCGATAGTAATTGGAGATTGCACTATCCTATGGGAGCAACAAT
TTAAAATGGACACACAAGTTATTCCAAAAGATATTAGACTAAAATTTTTGAAAGAATTCTGTGGAATTGG
AAATCATAAACAATTCAAAAATAGAATGTTAGAGGATCTAGATCTAGAAAAGCCTAGAATCTTAGATTTT
TCTGATATTAACGTACAGAGGACAGCAAATCTTATGTTCCAAGATACGAAATCTATGATGGCTAAGCCTT
CTGGTCTGCACAGGGTGGGAAATATTTTGGAAGAATTTAGAGATAAGATTGAGGGAGCAAATGAAAAAAC
ATGGGAAAATATCGAGACTATCGGGAAAACTAGATTTTGGCAAGCAATTAATGATTTTTCCATTATAATT
AAAAATATGCTATCTGTATCTCAATACAATAGGCATAATACATTTAGAGTGGTCACAAGTGCTAACAATA
GATTCTTTGGTCTGGTCTATCCGTCTGCAAGTATCAAATCAAAGAAGTCCACTATAGTATTTTCTACTAT
AAGCATCCACAAGGATCAGAGAGATGTCTTAAAATGCGGTGCCCTCTACAAGACTTACAAAATTGACGGA
CAATATATTTCTATTTCCAAAGCAATACGTCTAGATAAGGAGAGATGCCAGAGGCTTGTCACATCTCCTG
GTATATTCATGCTGACCTCACTTCTTTTGAAAGGTGAAACAGAAATAGACTTAATTGAAATTATGGCCTT
CTCTTTCTTTACGTCTTTATCAATAACAAAAAGTATGTTGTCATTAACAGAGCCTTCTAGATACATGATT
ATGAATTCATTAGCAGTTAGCAGCCATGTCCGAGAATACATATCAGAAAAGTTCTCCCCATACACAAAAA
CGCTATTCTCAGTATACATGACTGAGCTAATTCATAAAGGATGCATGTCTGCTAATAATCAAAGAAGCAA
AATATCAGTTAAGGATGTCTTTCTAAACGAGTATGAGATAACCCAAAAGGGAGTATCTGAAGAAAGAGAT
TTAGAATCAATATGGTTCCCAGGTCATGTAAACCTAAAGGAATATATCAACCAAGTTTACTTGCCTTTTT
ATTTCAATGCTAAGGGCCTACATAATAAACACCATGTGATGATAGATTTAGCAAAGACAGTGTTGGAGAT
AGAATTAGAACAAAGGGAACAGTTGCCAAACCCATGGGGAACTGATTTCGAAAAACAATCAGTCAATTTG
CATGTCCTAATTTATGCAATCGCAAAAATGCTCAATAATGATACTTCAAAACACAATCACTTAAGAAGCA
GAATTGAAAATAGGAATAATTTCAAGAGGTCACTTGCAAGCATATCCACATTCACAAGTTCTAAATCATG
CATCAAGATTGGTGACTTCTCGGAACATAAGACAAAGACAGCCATGAGAATAAGGAAGATTCAAGAAAAA
GATGCAAAGAAAACCCGGATTGCAAATACTGAGTTTGTAGCAGAAGAAGATAGAGATCTAGAAGTGGCAC
ATAGTACCTATATAGATCTTGTATCATCAATCCCCCAATATACTGATTATATATCCACCAAGGTGTTTGA
TAGATTATATGAAAAATTCAAGACAGAAGAGTATGGGGACGTCCCTGCTGTAGAAATCATGATGGATGTT
ATGAGATCCCACAAAAATTTCAAGTTTTGCTTCTTTAACAAGGGGCAGAAAACAGCTAAAGATCGAGAAA
TATTTGTTGGGGAGTTAGAGGCAAAATTGTGTTTGTATTGTGTAGAAAGAATCGCGAAGGAAAGATGTAA
ATTGAACCCAGAAGAGATGATCTCAGAGCCTGGAGATGGCAAATTGAAAAAACTAGAGGTAAACTCAGAA
CATGAGCTACGATATCTAATTGAAATGACTAGAAAGGAAATGTCAAAAGAGGAAGAATATGTATCTATTA
TCACAAAAGAGCCCAAAGGTATAAAAATAGAAATAAATGCTGATATGTCGAAATGGAGTGCCCAAGACGT
TTTCTTTAAATATTTCTGGCTGATAGCTCTAGACCCAATTTTATATCCATATGAGAAACAGAGGATCTTG
TATTTCTTCTGTAATTACATGGATAAGGAACTCATCCTACCTGATGAGATGATGTGTTCATTATTGGACC
AAAAAGCCGCTAGAGAGAATGATATTATCAGACAGATGACAAATAACTTCCATACAAATACAGTAAATAT
TAGAAGGAATTGGCTTCAAGGAAATCTGAATTATACATCAAGTTACATACACAGTTGCTCAATGATGGTA
TTTAGAGATATTGTAAAAGATGCTGTGGAACTATTAGAAGGAGACTGTAATGTAAATAGCATGGTCCATT
CAGATGACAATCAGACATCTGTGATAGTGATTCAAGAGAAGCTGTCCAATGATTGCATACTCCATTATAT
CTGCGACTTATTTGAAGCATGCTGTCTTACCTTTGGGAACCAAGCAAATATGAAGAAGACATATATAACA
AATAACATAAAGGAATTTGTCAGCTTATTCAATATATATGGTGAGCCATTTTCAGTTTTTGGTAGATTTC
TGCTGCCTGCAGTTGGAGACTGTGCTTATATCGGGCCATATGAAGATATGGCCAGCAGACTATCCTCAAC
TCAGACAGCAATTAAGCACGGATGCCCTCCTAGTTTAGCATGGGTCAGTATAGCACTAAATCATTGGATC
ACTTTTAATACTTATAATATGTTGCCTGGGCAAGTAAATGATCCAACTAGGATATTTTACTGTGATAGGG
AAGAGATACCTATCGAATTATGTGGTATTCTCAAAGCAGATTTATCTACAATAGCATTGGTCGGTCTCGA
AGCAGGCAATGTCTCATTCCTAACAACACTCTTGAAGAAGATGTCTCCACCGCAATTAATGAAAGAATCT
GTCCAGAGTCAGTGCCACAATATTGGGTCTTGGGATCTGAGTAAACTAACCAAGATGGAGGTGATTAGAC
TTAAAATTTTAAGATACATTGTGCTAGATACAGACATTACTGAAGACAATACGATGGGAGAGACTAGTGA
TATGAGGAGTAGGTCAATCATTACTCCTAGGAAGTTTACCACAATATCTTCATTGAGCCGCTTAGTGTCA
TATAATGACTATCAAAGTATTGTACAGAATAAAGAAGAATTTGATCAACTTTTAGAAGAGATGTTAGGTC
ACCAAGAGCTTTTAGTGACTAAAGGCGAGTGTCCAGAGGATTTTATTAAAACAATATTATTCAGATATAA
TTCAAAGAGATTCAAAGAATCGTTGTCAATACAAAACCCTACTCAGCTCTTTGTAGAACAGATACTGTTT
TCTAGCAAGCCTACTATTGATTATTCAGGAATCAGAGACAAATATGCTGGATTATTAGACATGCCTCAAG
TGCAAGAGAGTGAAACTATTATGGGTAAAAAGACAATACCAGAGGTGTTTGAATTAATCAATAAGGATCT
TGATATGTTTGATTTGACAACTGATGATATCAAATTAGTTTACTCGTTTTGCATACTTAATGATCCCTTG
AATACCACTGCATGCAATGCTATATTGCTTTCCCAAATTCAATCACTTATGGATAGAACTAGCATGTCAG
CTGTAACTATGCCAGAATTTAGAAACATGAAATTAATTAGGTATTCCCCAGCTCTGGTGTTAAGAGCCTA
CCTTCATGGTGACCACACAATTGGGGGAGCAACAGAAGAGGGCATGAAAAGGGACCTATATCACTTGGAA
GAATTCATCAATCAAACTGGTATTCTAGAGAAAGTAGAAGAAAGAATTAGAGATCATGAGCAGAGGCTAG
CAAAAAGAGATCTGCTATTCGAAATAAAAGAAAGGACTAAATTTTTGCAAACTTGCTATGATTATATTAA
ATCTACAGAGCATAGGGTAAAAGTTTTTATATTGCCTAGCAAAGTATATACAGCCTTTGACTTTTGTGCA
ACTATCCATGGCAATCTTATAAAAGACAAAGGCTGGTACTCAGTACATTATTTAAAGCAAATAGTGTCCG
GTAGTGCTAAAGCAATAGTCAATCAAAGTCCAGCTAGTGAGCAGATCAATATGGATGAATGCTTCAAACT
GATAGCCCATTTTTCAGATACTTTCATAGAACCTTCATCTAGGTTAAACTTTGCAAAGCGTGTTATAAAT
GATTATACATACAAAAATATCCCTGTGAAGAAGCTATATGAAATGCTGATAAAAGATCTCAATAAGCGTC
AGCAATTTATACCCCTGCTCTACCATATGGGGGAGTTGAACCAATCAGATTTGGACAAGCTTGATGCTAA
CAAGACAAATGAACGGGTCAGTTGGAATGATTGGCAGGTAAATAGAGATATGAACACTGGTATAATAGAT
TTGACTATAAAAGGATATATGAGGTCTATAAGGATAAAAGGGGAGGATAATAAATTAGAAATTGCCGAAT
TGCAACTAATTGTTGGAGACAATACACCAGTAGAAAGCCATGGTAGGAAGTTGTTAAATACAAGGCACAA
TTTGAAATTAGAAAAAATGCAAACACATAAATATTTAGAACAGGGTATGTACTATATTTGCTGGCAAAGG
AAAAACAAGTATACCTACACTTATCAAATTTTGTTAGCTGAAATTATAGAAAACAGAAACAAGCAGCCTG
CTTCCCTTGTAAGTGGCAAGATCAACATTCTAAGTCCAGTATGTCCTGTAATAGTGAGTAGAATCCCATC
TATGGAAAGAATTAGGATAACATCTTTAAGATACCTGAATCAGGTATGCGAGCTATCCAAACTAAGGATA
GCACAGAATGAGTATGCTATAGTACGACGGTGTCACTTCTCGAAAATGCCATTTTTTTATGGTAGTGAAT
TTACTGTAGGCAATATTGATATTAACAAATTGATGTCAACACCAAGTTTATTAAATGTCAATTACGCCTC
ACTATGTCAGACACCACTCATAACTCTAGCACAAATATTCCGATGTAATGGGCTTACTGAGGAAGTAGAT
GAATTCGAATTCTTATCAGATGAGACATTGGAGGAAGTAGACAGTGCACCAGTGAATGCAATCCCATTCT
TCAATGTAAATTTCCCCACAAAATCAAAGAAAGGCTTTACCTACAAGCAAGCTTTGCAGCAGGCCCTTAG
TTCAGGTCTAAATGAGATGGAGCAGGAGTTCGACTTTACTGGTACAGGATACTTCTCCCCTAAGAATATA
GGAGTTATATCATTTATGGTAAGTTTGGTAAACAGGTTAAATACTAATGAGTGGTCAACGGTACTAATTA
AGTGCATTCACATGTCATTTTTCAACAATAAAAAAGATAGAACATACCATCTTTTCAAGATACCTAGAGT
TTTCATAAATGACCCGATAGGTGAAAAAATTGATTGGAATAAAGCTAGGGAATTCTTAATAGGTATTAAA
CCTAGGGATGAAGGCAACCATTGGGGACAAATGTTTAATCATTTCAAAACGAAATGCCTGCACGCAATTG
ACTTAGAGACAAGAATGGAGGGTGCATCATGGGGAGACATGTTGGAAATGATAGATGAATTTAAAGACGA
AGAAATGTTCCATTTTGAATGAGTATTTTGTATATACGTCGTCAATAGTGTTAGGATTTTTTCTAACACT
AAATTAATATCAGCAAGGCTAATTTAAATTATGAATAAAATGAATTGTATTATATTATGTCAAG

>KP792660.1 Catu virus strain BeH 151 RNA-dependent RNA polymerase gene, complete cds
TAAAGCAATGGCGCATCAACTTGGAGAGATAGTGAGGCAGTTTGCTGCTAGAGTCCGTACTTGCAACAAC
CCTGAGCTTGGTAGAGACTTGTTGTCTGACATAACTGTTGCTAGGCATAACTACTTTGCTCAAGAGTTCT
GTTATAGCATTGGTATAGAGTATAGAAATGATGTACCAGCTTTGGATATTGTCATGGAGATGGTTCCAGA
TTTTAACCCGACCCAGATCCGAGTCCCCAATATAACTCCTGATAATTATTACAGAGATGGCAATAAAATA
TATATAATAGATTTTAAGGTATCTGTTAGTGATGAATCTGGTAACCACACTTTTAAGAAATATAATACGC
TCTTTGGGGATATATTCGACCAACTAGGGGTAGAATATGAAATTGTTATAATCCGAATGGACCCCAGTTC
TATGCACTTGCATATTTCTTCTGATAATTTTGCTAATATCTTTCCTAATGTCATTTTGAACTTGGACTTT
TCATGGTATTTCAGATTAAAGGATGAGCTATATGAAAGGTTCAGAGACAATGAGGAATTTATGGAGTTAG
TAGCCCATGGCGAATTTACACCCACAATTCCATGGGTCAATGAAGAAACTGCAGAATTGTTCGACCACCC
TGTTTTCATAGACTTCATGAACTCATTAGGGCCTGAGGCAAGGAACGACTTTTTTCAAGCACTGAACTAC
AATGCATTTCAAGCAGATAAGTGGAATGATCTATTACATATGTTCATACGTAAATATAGCATGAAGTATA
AAGATTTTTTGAAAGATATGTCAAAGAGAGTTTTTATGGCAGATGAGCATTTTAATAAACCGAGCCGCCT
AGAAATACAAAAAGGCTGGGCTGAAATGATAGACCGAGTCAGGGAAACACGAGATATGGTCACTGACATA
CATAAACAAAAGCCTAGTATCCATTTTATATGGTCACCTCATGATGGCACAAAACCTCAAGAGAATAATG
CGAAAATATTAGAATTATCAGTGTCTCTACAAAGAATAAAGGAAACTGATCATATTAGCACAGCATTTAA
ATATATAGGGAGGATGATGGATTTCAGCTCGGATATAAATGCTTATGAACAATTTTGTTCGAGATTAAAA
AGAGATGCTAGGAGCACATCTAGACAGAAAAGTACTCCTATAGAACCTATTAAGATTGGACCTTGCACTG
CACTATGGGAGCAGCAGTTCAAAATGGATACAGATGTTATACCAAAGGAAATAAGATTGCGTTTCTTGAA
AGAATTCTGCGGGATAGGCAATCACAAACAATTTAAGAACAGAATGCTGGACGATCTAGATTTGGAGAAG
CCGCAAATCCTCGATTTCTCTGACATAAATATCCAGAGAAATGCCAATTTAATGTTTCAGGATACAAAGT
CAATGATGTCCAAAAAGTCTGGATTGCAAAAAGTTGGGAATGTTCTGGAAGAGTTTAAGGATAAAATTGA
AGGGGCAAATGAAAAAACATGGGAGCATATAGAACATATAGCACATAGTAGATTTTGGCAGGCTATTAAT
GATTTTTCTGTAATAATTAAAAATATATTGTCAGTGTCCCAATATAATAAACACAATACTTTCAGAGTAG
TTGCCAGTGCAAACAACAGGTTTTTTGGTTTGGTATATCCTTCTGCTAGCATTCAGTCGAAGAAATCAAC
AGTAGTGTTTTCAACTGTTTGCTTACATAAGGACCAGAAAGATGTTTTAAAATGTGGAGCTTTATACAAG
ACATATAAAATTGGGGATCAATATATATCAATTTCTAAAGCCATAAGATTGGACAAAGAGAGATGCCAAA
GATTAGTTACTGCACCAGGTATATTCATGCTGACCACATTACTCTTAAAGGGAGACACAGAAATAGATCT
AAATGAAATAATGGCATTCTCATTCTTCACCTCCCTATCAATAACCAAGAGCATGTTATCATTGACTGAA
CCATCCAGATATATGATAATGAATTCATTGGCTGTGAGCAGCCATGTTAGAGAGTATATAGCTGAGAAGT
TTTCTCCATATACCAAAACATTATTTTCAGTTTATATGACAGAATTAATACATAGAGGCTGCATGTCAGC
AAACAACCAAAGGACCAAAATATCTGTTAAAGATGTGTTCTTAAATGAATATGAAATAACTCAAAAGGGA
GTCTCCGAAGATCGTGATCTGGAATCTATATGGTTCCCAGGACATGTAAACTTAAAAGAATATATTAATC
AAGTATACCTCCCTTTCTATTTCAATGCTAAAGGATTACACAATAAACATCATGTAATGATAGACTTGGC
TAAGACCGTTTTGGAAATAGAACTAGAGCAAAGAGAACAATTACCAAACCCATGGGGGAAGGATTTCCAA
AAGCAATCTGTAAATTTAGAAATTCTTATCTACTCAATAGCTAAGATGCTCAATAATGACACCTCTAAAC
ATAACCACCTACGGAGCAGGATTGAAAATAGGAATAACTTTAAAAGATCCCTAGCAAGCATATCCACATT
TACAAGTTCTAAATCTTGCATTAAAGTTGGAGATTTCTCAGAACACAAAACTAAAACAGTTAAAAGACTA
AAGAAAGTTCAAGAGAAGGATGCAAAGAAAACAAGGATAGCCAACACTGAATTTGTTGCAGAAGAGGATA
GAGACCTTGAGATAGCACATAGTACATACCTGGACCTCATTAAATCTGTCCCAGAATACACAGACTACAT
ATCTACAAAAGTGTTTGACAGACTATATGAAAAATTCAAAACGGGAGAGTTTGAAGACAAGCCAGCAATA
GAAATAATTATGGATGTGATGAAAGAACACAAAGATTTTAAATTTTGTTTCTTTAATAAAGGGCAAAAAA
CTGCAAAAGATAGAGAAATCTTTGTTGGGGAATTGGAAGCAAAGTTGTGTCTGTATTGTGTGGAAAGAAT
AGCTAAAGAAAGATGTAAATTAAACCCAGAGGAGATGATTTCGGAACCTGGCGATGGGAAACTGAAGAAA
TTGGAAATAAATTCAGAGAGTGAATTAAGATATTTAATAGAGATGACAAGGAGAGAAATGTCTAAAGAAG
AAGAATTTATAGAGACATTAACGAAAGAGCCCAAAGGTATCAAGGTGGAAATAAATGCAGATATGTCAAA
ATGGAGTGCACAAGATGTATTCTTCAAGTACTTCTGGCTGATAGTGTTAGATCCTATCCTGTACCCATAT
GAGAAGCAAAGAATACTATACTTTTTCTGCAACTATATGGACAAGGAGTTGATTCTGCCAGACGAGATGA
TGTGCTCACTATTAGACCAAAAAGCTGAGAGAGAGAATGACATTATAAGGCAGATGACAAATAATTTCCA
TACTAATACAGTAAACATCAGAAGAAACTGGCTCCAAGGAAACCTGAATTATACATCTAGCTACATACAC
AGTTGTTCAATGATGGTCTTCAGAGATATCGTGAAAGATGCTACTGAATTGTTAGAAGGTAACTGCAATG
TCAATAGTATGGTGCATTCAGATGACAACCAGACATCCGTAATAATAATTCAAGATAAGATCAGCAATGA
TTGTATCTTACACTACATATGCGATTTATTTGAAGCTTGTTGCCTGACATTTGGAAATCAGGCAAATATG
AAGAAAACATACATCACAAACAATATCAAGGAATTTGTAAGTTTATTCAATATATACGGAGAGCCATTTT
CCGTATATGGCAGATTCTTACTTCCAGCAGTTGGAGATTGTGCATATATAGGGCCTTATGAAGATATGGC
TAGTAGACTATCAGCCACACAGACGGCTATTAAGCATGGCTGTCCTCCAAGTTTGGCTTGGGTTAGCATT
GCATTGAACCATTGGATAACATTTAATACTTATAACATGTTGCCTGGACAAGTAAATGACCCAACAAGAA
TATTTTATTGCGAAAGGGATGAGCTCCCAATAGAATTGTGCGGGATTCTGAAAGCAGATTTATCTACTAT
AGCATTGATTGGGCTGGAGGCTGGAAACATATCTTTTTTGACAAATTTACTGAGGAAAATGTCCCCACCA
CAACTTATAAAAGAGTCTGTCCAGAGTCAGTGCAACAATATAGAATTCTGGGATCTGACCAAACTCACAA
AAATGGAGATAATCAAACTGAAGATATTAAGGTATATAGTTTTAGATACTGATATTACCGGTGATAATAC
AATGGGAGAAACTAGTGACATGAGAAGCAGGTCAATAATAACACCTAGGAAATTCACAACCTTATCATCT
TTAAGTCGTTTGGTTTCGTATAATGATTATCAAGCTATAACTCAAAGCAAAGAAGAATTTGACAATTTAC
TAGAAGATATGTTAGAACACCAGGAATTATTGGTCACAAAGGGTGAATGCCCGGGAGATTTTATTAAAAC
TATCTTATTTAGGTACAATTCGAAGAAATTCAAGGAATCATTATCTATACAAAGTCCAACACAGTTGTTT
GTGGAGCAAATCCTATTTTCAAATAAGCCAATAATTGATTATTCTGGTATCAGAGATAAATACGTAGGGC
TTTTAGATATGCCCCAAGTTCAAGAGAGTGAGACAATCATTGGCAAAAAGACAATCCCAGAAGCCTTTGA
AACACTGAATAAGGATCTAGAAAAATTCGAGTTGGATGTAGATGATATAAAATTAGTCTACTCATTCTGC
ATTTTGAATGATCCTTTGAATACTACTGCATGTAATGCTATTCTCCTCTCACAAGTTCAATCTCTTATGG
ATAGGACTAGTATGTCTGCAGTTACTATGCCTGAGTTCAGAAATATGAAGCTCATAAGATACTCTCCAGC
CCTTGTGCTAAGAGCATATCTTCATGGGACTTATACACTAGGTGGTGCAACAGAAGAAGGCATGAAACGA
GACCTCTATCACTTAGAAGAATTTATAAATCAGACAGGAATTTTACAAAAAGTTGAAGAAAGAATAAGAG
ACCATGAGGCTAGAATAGCAGAAAGAGACTTATTATTCGAAATAAGAGAAAGAACAAAATTCCTCCAGAC
ATGCTATGACTATATTAAGTCTACAGAGCACAGGGTGAAAGTCTTTATACTACCATCTAAAGCATACACA
GCATTCGATTTCTGTGCTACCATACATGGGAATTTAATAAAGGACAAGGGCTGGTATTCAGTCCATTATC
TTAAACAGATAGTCTCTGGTACTGCTAAAGCCATCATAAATCAAAGCCCTGCTAGCGAGCAAATTAATAT
GGATGAGTGCTTTAAATTAATATCTCACTTTTCAGATACATTTATTGAACCATCATCAAGACTCTCTTTT
GCAAAGCGCATAATAAATGAATACACATACAAGAACATACCTGTAAAGAAGTTATATGAAATGCTGATAA
AAGACCTTAATAAAAGGCAGCACTTTATGCCATTGCTTTACCACATGAACGAATTGAAGCAATCAGATTT
AGACAAATTTGATGCTAATAAAACAAATGAAAGAGTGAGCTGGAATGATTGGCAAGTAAATCGTGATATG
AGTACTGGTACTATTGATCTAACAATAAAGGGTTACATGAGATCAATAAGGATAAAGGGAGAAGACGACA
GGTTGGAAATCGCCGAGCTGCAGCTGGTGATTGGTGACAATACATCTGTCGAAAGTCATGGCAGGAAACT
CTTGAATACAAGACATAATTTAAAACTTGAGCGAATGCAAACTCATAAATTCTTAGAACAAGGAATGTAC
TACATTTGCTGGCAACGGCGAAATAAGTATACGTACACATATCAGATCTTATTAGCAGAAATAATTGAGA
ACAGAAACAGGCAACCAGTTTCTCTAATAAGTGGCAAAGCTAACCTCTTAAACCCTGTTTGTCCAGTCAT
AGTTAGCAGAGCACCATCTATGGAAAAAATAAGATTAACAGCCTTGAGATATATGAACCCAGAGGTGGAA
CTGTCAAAACTAAAAATAACACAAAACGAATTTGCCACAACAAGGCGATGCCACTTTTCGAAGATGCCAT
TTTTCTATGGAAGTGAGTTTACAGTAGGAAACATAAACATAAACAAACTGATGTCTACACCAAGTCTATT
AAATGTCAACTATGCATCGTTGTGTCAGACTCCCCTGATAACACTAGCTCAAATATTCCAGTGTGATGGA
CAAACAGAAGAGGTAGATGAGTTTGAGTTCCTATCTGATGAAGCTTTAGAAGAGATTGATACAGCCCCTG
TTAATGCTATACCTTTCTTCAACGTTAGTTTCCCAACAAGATCAAAAAAAGGTTATACTTATAAACAGGC
ACTTCAACAAGCGCTCAGTACAGGATTAGATGAAATGGAAAGAGAGTTTGACTTCACAGGTCAAGGATAT
TTTTCTCCTAAGAATATTGGAGTAATCTCTTTTATGATTGGATTAGTAAACAGGCTTAATACAAATGAGT
GGTCAACTGTATTGGTGAAATGTATTCATATGTCGTTCTTTAATAATAAGAAAGATAGAGTTTTCCACTT
ATTCAAAATACCAAAAGTCTTCATCAAAGACCCAATAGGAGAAATAGTTGACTGGAACAAAGCTAGAGAA
TTCTTGATTGGCATCAAGCCTAAAGACGAGACAAATCATTGGGGGCAGATGTTCAACCATTTTAAACAAA
AATGTTTGAATGCTATAGACTTAGAAATAAAGATGGAAGGAACATCTTGGGGAGACATGTTGGATATGAT
TGATGAATTCAAGGATGAAGAAATGTTCCATTTTGAATAATCCTGAAATATTTACTCTGATCAAACATAA
TGCTTTA

>KF254790.1 Orthobunyavirus FSL2923 RNA-dependent RNA polymerase gene, complete cds
TTATACAATTACCAAAGTGCAAAATAAGAGCATAAAGAGATGGCTATCCTCTTAGAAGATGTCATACGGC
AATATTCTGCCAGAATTAGAAACTGCAATAACCCTGAAATCGGGAGGGACATCTTAGCAGAAATAACTAT
GACTAGGCATAATTACTTTGCTCAGAGATTTTGCGAAGCCATAGGGATAGAATATAGAAATGATGTTCCA
GCTGCAGATATTGTATTGGAGATGGTACCTGGGTTAGATTTAACTAGAATTCGGATCCCAAATATCACAC
CAGATAACTATTATCGCGATGGTACAAAGATTTATATCATAGATTTCAAGGTTTCAGTCAGCGATGAATC
AGCCCAACATACTTATAAAAAATATGACACTTTATTTGGTGATGTATTCAATCAATTAAATATAGAATAT
GAGGTAGTTATAGTAAGAATGAACCCAAGTGATATGCATCTTCATATATCAAGTGATAATTTTTCAGCAT
TATTTCCTAACATTACTCTTAATGTAACATTTGATTGGTACTTTAGACTAAGGGATGATTTATTCCATCA
ATTCAGAGATAATGAAGAATTTATGGAATTAATTGCTCACGGAGAATTTACCCCAACAATACCTTGGGTT
AATGAAAATACTCCAGAGTTATTTGATCATGAAGTCTTTCAAGAATTTATCGCATCTATGCCACTAGAAA
ACAGAGAAGATTTTTATTATGCACTAAATCATAATGCTTTTCAATCAGATAAGTGGAACGACTTGTTACA
TGTAATTATGAGAAAGTACGGTGATAGGTACCATGACTTTGTTAAAGCTAATGCAAGAAGAATATTTCTA
ACAGATGATAAATACAATCGGCCTACAAAAGACGCAATATTACAAGGTTGGAAAGAGATGATAGAGAGAG
TTCAAGAGCAACGTGAAATTATTGACGATTTATCTAAACAAAAACCCAGCATTCATTTTATATGGGGTCC
TAATTCAAAAACTGAATCAAATGAAAACAATACTAAAATAATTCGTTTGTCTAAAAGTTTACAGTCTATA
AGAGAGAAAGATTCTTTCAGTATTGCTTTTAAAAATATGGGAATGTTAATGGATTTTAGTGATGATATAG
ATAAATATGAGGCATTTTGTGCAAAACTGAAGGCAGATGCTAGATCTAGCTTGAAACCTAAAAGCAAGAA
AATAGACCCCATCAAGATAGGACCATCTACAATATTATGGGAACAACAGTTTAAAATGGATACAGATATA
ATACCGAAGGAAATAAGATTGAAATTTCTTAAGGAATTTTGCGGAATTGGTAATCACAAACAGTTTAAGG
ATAGAATGATGGAAGATCTTGATTTAGGCAAACCTAAAATTTTAAACTTCGAAAACCAAGATATAAAAAA
TCAAGCTTATGCAATGATGCAAAATACATCATATTTCATGTCAAAACCTAGCAACTTAACTAAAGTAGGA
AATACACTAGAGGAATTTAAAGATAAGATTATTAATGCAAATGAGGACACATGGGCATTGATAGAAGACA
TCGCTAAAACGAGATACTGGCAGAGTATCAATGATTTTTCTGTTCTAATTAAAAACATACTAGCAGTATC
TCAATACAACAAGCACAATACATTCAGAATAGTTTGTACTGCAAATAATAATTTTTTCGGGATAGTTTAT
CCTTCAACGAGCATACAATCAAAAAGATCGACTATAGTGTTTTCGACAATTGTCTTGCATGAAAATGAGA
CAGACATCTTGAAATGTGGAGCTTTATATAAAACATACAGAATTAAAAATGGCTATTTGTCAATATCTAA
AGCAATTAGATTAGATAAAGAGCGATGCCAGAGATTAGTAATATCTCCTGGACTATTTATGCTGACTTCA
TTACTATTCAAAGGAGATTGCGATGTTAGTTTAAATGATGTGATGAATTTTGCATTCTTCACTTCATTAT
CAATCACGAAAAGTATGTTGTCATTAACAGAGCCATCCAGATATATGATTATGAACTCATTAGCATTATC
AAGTCATGTGCGTGAATACATAGCTGAGAAATTCTCACCATACACTAAAACTCTTTTTGCAGTGTACATG
ACTGATTTAATCAAGAGAGGGTGTATGGCAGCCAATGATCAAAGACAGCAGATATCAATAAAGGATGTTT
TCTTAAATGAATTCGAAATTACTCAAAAAGGTGTCACCAACGATAGGAATCTCCAATCAATATGGTTCCC
AGGAAAGGTTAATCTGAAAGAGTATATAAACCAGATATATATGCCATTCTATTTCAATGCAAAAGGTTTA
CATAATAAACATCATGTTATGATAGACCTCGCAAAGACAGTGCTAGAGATAGAACTAGACCAAAGGGTGA
ATCTGCCAACGCCATGGGGGACTGACTTAAAAAAGCAATCAGTCAATTTGGATGTTTTAGTGTTCTCCAT
AGCAAAAATGTTAAATTTAGATACATCTAGACACAATCACTTAAGAAGCAGAGTTGAGAATAGGAATAAT
TTCAAAAGATCTTTAGCAAGTATTTCAACATTTACTAGCTCCAAGTCATGCATAAAGGTAGGAGACTTCA
AAGAATTTAAAGAAAAAAGTGCATTACATATGAAAAAACTTCAAGGCAAAGAAGCTAAGAAGACAAGAAT
AGCTAATACTGAATTTGTGTCAGACAATGACAGGGATTTAGAAATAGTTCATAGCACTTATTTAGATTTA
CGGAAATCTGTGCCTAATTATACAGACTATATGTCAACAAAAGTTTTTGATAGGTTGTATGAAAGGTTTA
AAAATCATGATTTTGAGGATAAACCCGCAATAGAAATAATAATGGACGTAATGAGGTGTCATACAGATTT
CAAATTCTGTTTCTTTAACAAAGGGCAAAAGACTGCTAAAGATAGAGAGATATTTGTAGGAGAGCTAGAA
GCAAAATTATGTCTATATGGTGTAGAAAGAATTGCTAAAGAAAGATGCAAATTGAATCCAGATGAAATGA
TTTCCGAACCAGGTGACGGAAAGTTAAAAAAACTTGAGATAAATGGAGAATCAGAAATCAGATACTTAAT
TGATGCCACAAAAAATCTAACTAGGGAGCAATCAAAAATTGACGATATTTTAGACACACCAAAAGGGATT
AAATTAGAGATCAATGCAGATATGTCGAAGTGGAGTGCTCAGGATGTCTTTTATAAATATTTTTGGCTTA
TTGCCTTAGACCCGATATTGTACCCATTTGAGAAACAAAGAATTATTTTTTTCTTTTGTAATTATATGAA
TAAAGAACTTATTTTACCTGATGAAATGATGTGCTCACTATTAGATCAAAAGGCTCAGCGCGAGAATGAT
TTAATCCGACAAATGACAAATGGTTTTACAACCAATACAGTCAATATTAGAAGAAATTGGCTTCAAGGCA
ATTTAAATTACACGTCCAGTTATATACATAGTTGCTCTATGATGGTTTTTAAAGATATCCTGAAAGAAGT
CTCTGCCCTATTGGAGGGACGATGTAATGTCAATAGCATGGTCCATTCGGATGATAACCAAACATCTGTT
ATTATGGTTCAAGATAAACTACATAATGATGTTATTACAAACTTTGTGTGCAGCACATTTGAGAGATGCT
GTTTGACATTTGGGAATCAAGCAAATATGAAGAAGACATATATTACTAATCATATAAAAGAATTTGTAAG
CCTATTTAATATCTACGGCGAACCTTACTCAGTATATGGTCGATTTTTACTCCCAGCAGTAGGAGATTGT
GCATATATTGGCCCTTATGAAGATATGGCAAGTAGATTATCAGCTACTCAAACAGCAATAAAGCATGGAT
GCCCTCCAAGTCTAGCATGGGTAAGCATTGCACTAAATCATTGGATTACATTCAATACATATAATATGTT
ACCAGGGCAAATAAATGACCCTACGAAAGTCTTCCATTTTGAAAGAAGAGAACTTCCTATTGAATTATGT
GGGTTACTGCAAGCGGATCTATCAACTATTGCTTTAGTTGGCTTAGAATCGGGAAACATTTCATTTTTAA
CATCATTGTTGAAGAAAATGTCCCCACCACAGTTAGTCAAGGAATCAGTTCAGGCACAATGCCAAAACAT
TGAATCATGGGATTTAGATTTATTATCTGAAAGCGAAATAATGAAATTAAAAATACTAAGGTACGTAGTT
CTTGACTCTGAAGTGCGAGAAGACAGCACGATGGGAGAAACTAGTGATATGCGAAGCAGATCTTTAATAA
CACCAAGAAAATTCACAACCCCAGCTTCTTTAGAAAGACTTGTTTCATATAAAGACTTTCAGGAAATATT
GGCCGACCCAGTGAGAACAGAAGATCTGTTAGACACTATGATAAACAACCCAGAGCTTTTGGTCACTAAA
GGAGAGAATTCTAATGAATTTATGACAACAATATTATATCGATACAATTCAAAAAAGTTTAAAGAATCAC
TATCCATACAGAGCCCAACCCAGCTGTTCATAGAACAAATATTATTCGCAAATAAGCCTGTCATAGATTA
CACAGGTATTCAAGACAGATATCTAAGTATCTTAGACGTTCCTAGGGTGCAAGAAAACGAAGGCATAATA
GGACGGAGGACAATCCCTGAAACATTTATTGCTATCAAAAGAGATTTATCACTAATGAACTTAGATCATA
AGGACATAAAGTTAGTATATTCATTTTGCATATTGAATGATCCTTTGAATACAACAGCATGTAATGCAAT
TTTATTATCCCAGGTTCAATCATTAATGGATAGATCAAGCTTATCTGCAGTCACTATGCCTGAATTTAGA
AACATGAAATTGATACGTTATTCTCCAGCATTAGTCTTGCGTGCTTACATCCACAACAACCTGACTATTG
CCGGAGCTAATGAAAATGCAATGAAACGAGACCTATTTCATTTACAAGAGTTCATTAATCAAACTAAAAT
AAGAGAGAGGCTAGACAGAAGGATACAAGATAATGAGGAAATTAAGGGCGAAAGAGATAGGATGTTTGAA
ATCAAAGAAATCACAAAATTCTACCAAGCCTGCTATGACTATATAAAGTCAACTGAACATAGAGTAAAAG
TATTTATCTTGCCAATGAAAGCATACACTGCTTTTGATTTCTGCGCAACAATACACGGCAATTTAATGAA
GGATAAAGGCTGGTTTGCTGTCCATTATTTAAAACAAATAGTATCCGGAACTGCTAAGGCGAATGTTAGT
CAGGCACCGGCTAGCGAAATGATTATCGTAGGAGAGTGTTTCAGACTAATAGCACACTTCTGTGACACAT
TTATAGATGTTGGATCTAGACTGCAATTTTTATACAACATAATAGACAACTTCACATATAAAAATATACC
AGTTAAAAAATTATTAGAGATTATGATGAGAACTAATAAGCGACAACATTTTCTGCCTATACTTCATTGG
CTAGAAGAATTGACACAACATGATATAGACAAATATGATGCATACAAAGCAAATGAGAGAGTTGTCTGGA
ATGACTGGCAAGTCAATAGAGATATGAATACCGGGAATATTGATTTGACAATTAAAGGCTACCAGAGAAC
ATTAAGAATAATAGGTGAAGATGATGTATTGAAGATAGGAGAACTTGAGATATTAAAAGGAGACACGACT
CCAATAGAGACTCATGGGAGGAAGTTGTTAAACTCCAAACACGGATTAAAATTCGAGAAAATGCAGAGGT
ATAAAATTATAGAACCAAATACATACTATATTTGCTGGCAAAATAGAACTAGATTTTCTTACACATATCA
ACTTTTATTATCTAATATAATAGAAGCGAGAAATTCTCAGACTGTATCTGTGACAGGAGGCAAATTTAAC
GAGCTGGTCCCAGTATGTCCTGTGATAGTAAGTAGAGTTGACTCAGACGACAAGATGAATTTAAGACAAA
TCAAATATCTTAATATGGATTGTTCGCTAACAAGACTCCAGCTGAATCAAAATGAATTTGCTATAGTTAA
AAGATGTCACTTCTCCAAAATGGTATTTTTCAATGGCCCAGAGATGATTGTTGGCAATATTAATATAACA
AATTTAATACAGACTCCAAGCCTGCTGACAACAAATTATCCATCATTATCACAAATGCCAATGATGACGC
TAACAAGAATATTCAATTGCAATGGTGAAGAAAAAGAAGTGGACGAATTTGAATTTTTGTCTGATGAAAT
ATTAGAAGAAACCGAAACGGCAGTGATAAATGCACAACCAATGTTCAATATTCAATATGAGACAAAGTCA
AAGAAAGGATATACATATAAAAAGGCATTACAAGAGGCATTAGCTAGAGGAATACAAGAAATTGAACACA
ACTTTGATTTCTGCAAAGACGGGTTCTACTCACCGAAAAATATTGCAATAGTTGCATTGCTGGTTAATGT
TATAGACAGGCTGCATACAAACGAGTGGTCCAGTATCATAAGGAAATCGTTCCATATGTGTTTTTTTAAC
AATGGCAAAGATAAACTATTTCATATGATGAGTATTCCAAAAACATTTATCAAGAATCCAATAGGGGAAA
TTCCAAACTGGGAGAAAATAAGAACATTCATAGTCCAGCTAGAAACAGCGTATCCTGGCAATAACTGGCA
CCAGATGTTCGAACATTTTAAAGAGAAATGTATATTATTAATAGACCGAGAGATCAAAATGGAAGGCATG
AGCTGGGGCGAAATGTTAGATGAGCTTGATGATTATAAAGACACTGAAATGTTCCACTTTAGCTAACAAA
AATACATAAAACAAAAGACATATAAAAGAAAAAACAACGAATAGAAACAAAAAAAGTACAAAAA

>KM280933.1 Nepuyo virus isolate TRVL 18462 RNA-dependent RNA polymerase gene, complete cds
ACCCTTGGTTATAAAATTGCTAGGTTGTAAACCAGGCACTTCAAAAATGGCAATACCTCTAGGAGATGTA
ATAAGGCAGTACAATGCACGGATTCGAACATGTGTAAATCCAGAGCTAGGTAGAGATATCTTATCTGAGA
TAACTGTGATAAGACATAATTACTTTGCACAACAATTTTGTGATGCTATTAATATTGAATATAGAAATGA
TGTCCCTGCAATTGAAATAATACAAGAAATGGTACCTAATCTAGATCCACTGACTATCAAAATACCTAAC
ATTACGCCTGACAATTATTATAGAGATGGGACAAAAATATATATAATAGACTTCAAAGTATCGGTTAGTG
ACGAATCCTCTATATACACATACAAAAGATATAATGCTTTAATGGGAGACATTCTTGATAAACTCAATAT
TGACTATGAAATAGTAATAATCAGGATGAATCCAAGTGATATGCATTTACATATATCTAGCGATAATTTT
GCTAACTTGTTTCCGAATATAGCCTTGAATATTGACTTTACTTGGTACTTCAGGCTAAGAGATGATTTAT
TTGAGAGATTCAGAGATAATGAAGAATTTATGGAATTGATCGCACATGGAGATTTTACTCCAACAATACC
TTGGGTTGATGAAGACACACCGGAATTAATGACTGATTCTATATTCTTAGAATTCCTGGATTCTATGCCA
GAGGATACAGTTAGAGACTTCTTTTATTGTTTAAATAATAATGCATTTGAAACTGAAAAATGGAATGATT
TATTGCATATCATAATGAGAAAATATGGAGATTACTACAATAAATTTGTTAAAGACCAAGCAAAAAATAT
TTTCTTACTAGATGAAAATTTTGAAAAACCAACTAAAGACGAGATTGAAAAAGGATGGAAAGAAATGGCT
GAGAGGGTTTCAAATGAAAGAGAAATTATAGATGATGTAACTAAACAAAAACCAAGTATTCATTTCATAT
GGGGAAAGCACAATGAAGGAGCATCTAATGAAAACAATACTAAGATCATAAATCTTGCAAAAAAACTGCA
AACTATCAATTCAAACGATACAATGGCTAGTGCCTTCAAAGCAATAGGGAAACTAATGGATTTCAGTGAT
GATATTCCAAGATATGAACAATTTTGCTTACGTTTAAAAGCCGAAGCTAGATCTAGTTTGAAGCCAAAGA
CTAAAAAAATAGACCCAATAAAAATCGGTGATTGCACTATTTTGTGGGAGCAACAATTCAAACTGGATAC
TGATGTAATACCTAAAGAGGTTAGAATAAAATTTCTAAAAGAATTCTGTGGGATAGGAAATCACAAACAG
TTCAAGGATAGAATGTTAGATGACATAGATTTAGATAAACCTAAAATATTGAATTTCCAAAATCCGGATA
TAATAAATCAATCATATATAATGATGAAAGATACTCAAGTTCTCATGGAAAAAGAAAGTGGCTTGAAAAA
AATTGGGAATGTCTTAGAAGAATTTAAAGATAAGATTATAGGTGCAAATGAGAATACTTGGACATTGATA
GAAGAAATAACAAAAACTAGGTATTGGCAAGCTATTAATGATTTCTCAACATTAATTAAGAACATGTTAG
CAGTTTCTCAATACAACAAGCATAACACTTTCCGAGTTGTTTGCACTGCTAATAATTCAGTATTTGGTTT
GTTGTACCCCGCTGCTAGTATAAAATCTAAGCGATCTACAATTGTATTTTCTACTATTGTTATCCATGAA
AATGAGAAAGAGATCTTATCATGTGGATCATTGTATAAAACATATAAAGTTAAGGGAGGGTACTTATCAA
TATCAAAGGCAATTAGATTAGATAAAGAGAGATGCCAAAGACTTGTTACATCACCAGGACTCTTTTTGTT
AACAACTTTGTTATTTAAAGGTGATACAAATATAAAATTAAGCGATATAATGAATTTTGCATTTTTCACA
TCTTTATCAATAACAAAAAGCATGTTATCATTGACAGAACCATCCAGGTATATGATTATGAATTCATTGG
CTCTATCAAGTCATGTTAGAGAGTATATATCTGAAAAATTCTCTCCTTATACTAAAACATTGTTTTCAGT
TTATATGACTGATCTAATCAAAAGAGGTTGTATGTCTGCTAATGATCAGAGGCAGCAGATCTCAATAAAA
GATGTATTTTTAAATGAATTTGAGATTACTCAAAAAGGGGTCTCAAATGATAGGAATTTACAATCTATTT
GGTTTCCAGGGAAGGTTAGTTTAAAAGAATATATTAATCAAGTATATATGCCATTTTATTTCAATGCAAA
AGGACTACACAATAAGCATCATGTTATGATTGATCTCGCTAAGACAGTTTTAGAGATAGAGTTAGATCAA
AGGCTGAATGTACCTGAACCATGGAGCTTCGATCTGAGGAAACAATCTGCTAATCTTTATGTTTTAATTT
TTTCAATTGCAAAAATGCTGAATATGGATACATCAAAGAATAACCATTTAAGAAATAGAATAGAAAATAG
GAACAATTTTAAAAGATCTATAACTAGTATATCTACCTTTACTAGTTCTAAATCATGCATTAAAGTTGGA
AATTTCCAATCTGTTAAAGAAAAAAGATCCAGTCAAATTAAAAAGATTCAAGATAAAGAAATGAAAAAAA
CAAGGATAGCAAATACTGAATTTGTTGATGAAATAGATAGAGACTATGAAATTGCAAAAAGTACATACAC
TGACCTAATCAAATGTATCCCAGAATATACTGATTATATATCAACAAAAGTCTTTGATAGATTATATGAA
ATGTTCAGAAATAATGAGATAGAAGACAAACCAGCTATTGTAATCATTATGGAGACTATGAAAAAACATA
AAGACTTCAAATTCTGCTTTTTTAATAAAGGTCAAAAGACTGCAAAAGATAGAGAAATATTCGTCGGAGA
ATTTGAAGCAAAATTATGTTTATACGGGGTTGAAAGGATAGCTAAAGAGAGATGTAAGTTGAACCCAGAA
GAAATGATATCAGAACCTGGTGATGGGAAGCTGAAAAAGCTAGAAATAAATGCTGAATCGGAGATAAGAT
ATTTAATTGATATGACAAGGTCCAAAAATACAGAGCTATCAAAGGTTGATGATATACTTGATACACCTAA
GGGAATCAAATTAGAAATTAATGCAGATATGTCAAAATGGAGTGCTCAAGATGTGTTTTTCAAATACTTC
TGGCTTATAGTGTTGGACCCTATATTGTACCCAAATGAGAAGAAGAGAATTTTATACTTTCTTTGCAACT
ATATGAAAAAAGAGTTGATATTACCAGACGAAATGATGTGCTCACTTTTAGACCAAAAAGCTGAGAGAGA
CAATGATATAATACGGCAGATGACCAATGGATTTAGAAGAAATACAGTTAACATAAAGAGGAATTGGCTT
CAAGGGAATTTAAATTATACTTCTAGTTATATACATAGTTGCTCGATGATGGTTTTTAAAGATATAATTA
AGGAATCATCCTTATTACTAGAAGGGAAATGTACTGTTAATAGTCTAGTTCATTCAGATGATAACCAGAC
TTCTGTCATTTATATACAAGATAAAATAAACAATGACATCATTATAAATTTTATCTGTAGTACATTTGAG
AAATGCTGTCTAACATTTGGCAATCAAGCAAATATGAAAAAGACATATGTAACTAATCATATCAAAGAAT
TTGTCTCACTATTTAACATATATGGAGAACCTTTTTCTATATATGGTAGATTCCTACTACCATCTGTTGG
AGACTGTGCATATATAGGCCCATATGAGGATATGGCAAGTAGACTCTCTGCAACTCAAATAGCTATTAAA
CACGGGTGTCCACCAAGCATTGCATGGGTTAGCATTGCATTGAATCACTGGATCACATTTAGTACTTATA
ATATGTTGCCAGGACAAGTTAATGATCCTTGTAAAATTTTCACATTTGATAGAAGGGAGCTTCCAATTGA
ATTATGTGGTATTCTACAAGCTGATTTATCAACTATAGCTCTAGTTGGACTTGAATCAGGGAATATATCT
TTCTTAACTAATCTATTAAAGAAAATGTCACAACCACAATTTGTTAAAGAATCTGTTCAAGCACAATGCA
CAGATATTATTAATTGGGATTTAAGCAGATTATCTGAAAGCGAGATGATCAGATTAAAAATATTAAGGTA
TATAGTTTTAGACTCAGAAATAACAGAAGATAGTAAAATGGGGGAAACGAGTGAGATGAGAAGTAGATCA
CTCATAACACCAAGAAAATTTACAACAACATCATCTTTAGAACGGTTAGTTTCTTACAAAGATTTCCAAG
ATATTATAGTTAATGAGGAAAGAACAAATCAATTGCTTGATGACATATTAATGAAACCTGAGCTTCTAGT
AACAAAAGGAGAAGACTCTGAAGAGTTCATGACAACAATATTATTCCGGTACAATTCAAAAAAATTCAAG
GAATCATTATCAATACAGAGTCCAACACAACTTTTTATAGAGCAAATACTATTTTCAAACAAACCAATAA
TCGATTATACTGGAATACAAGATAGATTCTTAAGTGTACTGGATATACCTAGAGTTCAAGAAAATGACAC
AATAATTGGCAGAAAAACAATACCCGATACCTTTGCAGCAATAAAAAAAGACCTTAATTCATTAAAAATA
GATCATCAGGATATAAAACTTGTATATTCATTTTGTATATTGAATGATCCACTAAATACAACTGCATGCA
ATGCCCTTCTTCTATCTCAAGTTCAATCATTTATAGAGCGTACAAGCTTGTCAGCAGTAACAATGCCAGA
ATTTAGAAATATGAAACTAATCAAGCATTCACCAGCCTTAGTCTTGAGAGCATATATACATAATAATATG
AATCTTCCTGGTGCAAATGAAGAAGCAATGCGTAGGGATATATATCACTTATCAGAATTCATAAGAGAAA
CAAAGATGCGAGAGAAACTAGATGCTAGAATTGCTGAAAATAAAGAGATTAAAGGTGAACGTGATAGGCT
CTTTGAAATTAAGGAAATCACTAAATTTTATCAAGCATGTTATGATTACATCAAATCTACAGAACATAAA
GTTAAAGTATTCATCCTACCAGCAAAAGCTTATACTGCATTTGACTTTTGTGCTACAATCCATGGGAATT
TGATCAAGGATAAGGGCTGGTTTACCGTTCATTATCTTAAGCAAATTGTATCAGGAACAGCTAAAGCTAC
AATAAGCAACACACCTACTAGTGAACTGATTATTGTTGATGAATGTTTCAAGCTAATGGGGCATTTTTGT
GATACATTTATAGATACCAGTTCTAGATTAACATTTTTCAATAACATACTAAGTAATTTTAGCTATAAAA
ATATACCAGTTAAAGATTTGTTAAATACAATGTTGACATCATTTAAACGCCAACATTTCTTGCCAATACT
ATTCTGGATTGGTGAATTGAATCAAGGAGACATAGACAAATATGATGCTCTTAAAAGTGGGGAAAGAATA
TCTTGGAACAATTGGCAAGTCAATAGGACTTTAAACACTGGACCTATAGATTTGACAATTAAGGGTTATC
AAAGAACAATCAGAATAATAGGAGAAGATGAGAAGCTAGGTGTTGCAGAATTGCAAGTGCTGAAAGATGA
TACAACATCTGTAGAAAGTCATGCTAGAAAACTGTTAAATTCCAAACACAACTTAAAATTTGAGAAAATG
GAAAGAGTTGAGGTTATGGATCAAAATACATATTATATATGCTGGCAATTTAAGACTCGATTTTCGTATA
CTTATCAAATGCTTTTATCAAACATAATAGAAACTAGAAATAGTCAAACTATCTCAGTGACGGGTAGTAA
ATTCAATGAATTAGTTCCTGTTTGCCCGGTTATCATAAGTCGAACAAATTCTGCTGAACAAATAAGTATG
AAACAGATTAAATATTTAAATATGGAATGTTCATTGTCACGCTTAAAATTAACACAATATGAATTCGCAA
CAGTGAAAAGATCTCATTTTTCTAAGATGGTGTTCTTTCATGGCCCTAATTTGATTGTTGGGAATTTAAA
TATAACAAGCTTAATACAGACACCAAGTCTGCTAACTACCAATTACCCTGCTTTATCACAAATACCAATG
ATGACATTGACAAGATTATTTTATTGCATTGGAGATACTGATCAAACTGATGAATTTGAATTTCTTTCTG
ATGAATTATTAGAAGAAACAGAAACTGCTGTCATAAATTCAATCCCACTTTTCAATGCACAATATGAAGT
AAAATCTAAAAAAGGATACACTTATAAGAAAGCACTGCAAGAAGCATTAAGAAGAGGTATAGATGAAATA
GAAGAAGTTTTTGACTTCTGCAATGATGGATTTTTCTCTCCAAAAAATATGGCTATAGTTGCTTTATTGA
CAAATTTAATTGATAGATTGAAAACAAATGAATGGTCAACAATACTTCAATCGGCATTACATATGGCCTT
TTTTCATAATGATAAAGATGAAATTTTCCACTGTATGAAGATACCAAAAGCTTTTATTAAAAACCCAATT
GGAGAGATTATAGACTGGGAAAAAACTAGGAAATTCATAATACAGTTAGAAACAAGGAAACAGGGTTCGC
ATTGGGATCAGATGTTTGAGCATTTTAAAACAAAATGCTTAGTTTTAATCGATAAGGAGATCAGGATGGA
GGGAATGTCATGGGGGGAGATGTTAGAAGAATTGGATGATTACAAAGATGTAGAAATGTTTGGATTCGGA
TTTTAAAAACTTTGCAATAATTTTAATTTAACTATAATTATATATATATATATATATACACATTAAGTGT
ATATATATATATATATAAAACCAAATATAAACACAGCATGTTTCAAGTAAATGCCCTCTGATGAGTTAAA
CATTGAAAATCAGATAAAACAAAGCTTTAGCTAACACAATTTTATAATC

>KF254784.1 Caraparu virus strain FVB0426 RNA-dependent RNA polymerase gene, complete cds
TACAATTACCAAAGTGCAAAATAAAAACACAAAGAGATGGCTATTCTCTTAGAAGATGTCATACGGCAAT
ATTCTGCCAGAATCAGAAACTGCAACAATCCAGAGATTGGCAGGGATATTCTAGCAGAAATAACTATGAC
AAGGCATAATTATTTTGCTCAAAGATTCTGTGAGGCTATAGGGATCGAGTATAGGAATGATGTGCCGGCG
GCAGACATCGTGCTAGAAATGGTTCCGGGACTAGATCTGACCAGAATTAGAATTCCAAACATTACACCAG
ATAATTATTATCGTGATGGGACAAAAATCTATATCATTGATTTTAAAGTATCAGTTAGCGATGAATCAGC
TCAACACACTTATAAAAAATATGACACATTGTTTGGGGATGTTTTCAATCAACTGAATATAGAGTATGAA
GTAGTTATAGTGCGAATGAATCCAAGCGATATGCACCTGCACATTTCTAGTGACAATTTCTCTGCTTTGT
TTCCTAACATTGCTCTTAATGTGACATTTGACTGGTACTTTAGATTACGCGATGATCTGTTCCATCAGTT
TAGAGATAATGAAGAATTTATGGAATTAATTGCTCATGGAGAATTTACACCAACAATACCCTGGGTAAAT
GAAAATACTCCAGAACTATTTGACCATGAAGTTTTCCAGGAATTTATTGCATCTATGCCTCTGGAGAACA
GAGAGGATTTTTATTATGCTCTAAATCATAATGCATTTCAATCTGATAAATGGAATGACTTATTGCATGT
AATCATGAGAAAATATGGTGATAAATACCATAATTTCATTAAGGCTAATGCAAGAAGAATATTCTTAACT
GACGATAAATACAATCGGCCTACAAAAGAAGCTATACTGCAAGGTTGGAAAGAAATGATAGAGAGAGTTC
AAGAACAACGTGAAATTGTAGACGATCTATCTAAACAAAAACCTAGTATCCATTTTATTTGGGGTCCAAA
TTCAAAAAATGAATCTAATGAGAACAATACTAAGATAATCCGTTTGTCTAAAAGTTTACAATTAATAAGG
GAAAAAGATTCCTTTAGCATTGCATTTAAGAATTTAGGATCATTAATGGATTTTAGTGAAGATGTTGATA
AATATGAAGCATTCTGTGCTAAGTTAAAAGCAGATGCTAGATCTAGTTTAAAGCCTAAAAGTAAGAAGAT
AGATCCAATTAAAATAGGGCCATCCACCATACTATGGGAACAACAATTTAAAATGGACACAGATATAATA
CCTAAAGAAATTAGATTGAAATTCCTCAAAGAATTCTGCGGAATTGGTAACCATAAACAGTTTAAAGATC
GGATGATGGAAGATCTTGATTTAGGCAAGCCTAAGATTTTAAACTTCGAGAATCAAGATATTAAAAACCA
AGCATATGCTATGATGCAAAACACATCTTATTTTATGTCCAAACCTAGCAATTTGGTTAAAGTAGGAAAT
ACATTGGAAGAGTTTAAAGATAAAATTGTTAATGCAAATGAAGACACCTGGGCATTAATAGAAGAAATTG
CAAAGACGAGATATTGGCAAAGCATAAATGATTTCTCTGTTTTAATCAAAAATATACTAGCTGTGTCTCA
GTATAACAAACATAATACATTCAGAGTTGTATGCACTGCCAACAACAATTTCTTTGGCATAGTCTATCCT
TCAACTAGCATTCAGTCTAAAAGATCAACTATAGTTTTTTCAACAGTCGTTTTGCACGAAAATGAATCAG
ATGTCTTAAAATGTGGGGCTTTATACAAAACATACAGAATAAAAAACAATTATTTGTCGATATCTAAAGC
AATCAGATTAGATAAGGAACGATGCCAAAGGCTGGTAATATCGCCAGGGCTGTTCATGCTGACATCTCTA
CTATTTAAGGGAGATTGCGATGTTAATTTAATTGATGTTATGAATTTTGCATTTTTTACATCTTTGTCAA
TAACAAAAAGTATGCTATCACTGACAGAGCCATCTAGGTATATGATCATGAATTCATTGGCATTATCTAG
TCATGTGCGGGAGTATATAGCTGAAAAATTCTCACCATATACAAAAACACTTTTTGCTGTGTACATGACA
GATTTAATAAAAAGAGGATGTATGGCAGCCAATGATCAGAGACAACAAATATCAATAAAAGATGTTTTTT
TGAATGAATTCGAAATTACCCAAAAGGGAGTTACTAACGATAGGAATCTGCAATCAATATGGTTTCCAGG
TAAAGTCAACCTTAAAGAGTATATAAATCAAATATATATGCCATTTTATTTCAATGCAAAAGGATTGCAT
AACAAACACCATGTGATGATTGACCTTGCTAAGACTGTACTTGAAATAGAATTAGATCAAAGGATCAATT
TACCAACGCCTTGGGGCACTGATCTAAAAAAGCAATCAGTTAACTTAGATGTCTTAGTATTCTCCATAGC
CAAAATGCTAAATTTAGATACATCTAGACATAATCATTTAAGGAGCAGAGTTGAAAACAGAAATAATTTT
AAAAGGTCTTTAGCAAGTATCTCTACATTCACCAGTTCTAAGTCTTGCATTAAGGTAGGAGACTTTAAAG
AATTTAAAGAAAGAAATGCTCTGCACATGAAGAAACTTCAAGGAAAAGAAGCTAAAAAAACCCGAATAGC
TAATACAGAATTTGTCTCAGACAATGATAGAGATTTAGAAGTAGTTCATAGCACTTATTTAGACTTACGA
AAATCAGTACCTAATTATACTGATTATATGTCAACGAAAGTCTTTGATAGATTATATGAGCGATTCAAAA
ATCATGATTTTGAAGATAAACCTGCAATAGAAATAATAATGGATGTAATGAGGTGCCATACTAACTTCAA
ATTTTGTTTCTTCAATAAGGGACAAAAGACAGCTAAGGATAGAGAAATATTTGTTGGAGAGTTAGAAGCA
AAATTGTGTCTATACGGTGTAGAGAGAATAGCTAAAGAGAGATGCAAGCTAAATCCAGATGAAATGATTT
CAGAACCGGGTGATGGCAAATTGAAAAAGCTTGAGATAAATGGGGAGTCAGAGATTAGATACTTGATAGA
TGCCACAAAGAACTTGACTAGAGAACAGTCGAAAATAGACGATATCTTAGATACACCAAAAGGGATCAAA
CTAGAAATCAATGCAGATATGTCAAAGTGGAGTGCTCAGGATGTATTCTACAAATATTTTTGGCTTATTG
CTCTAGACCCTATATTATACCCATTCGAAAAACAAAGGATTATTTTTTTCTTTTGCAATTATATGAACAA
AGAGCTCATTTTACCTGATGAAATGATGTGCTCGTTATTAGACCAAAAAGCTCAGCGTGAAAATGACTTA
ATTAGACAAATGACAAATGGTTTTACTACTAACACTGTTAATATCAGAAGAAATTGGCTCCAAGGGAATT
TGAATTATACTTCTAGTTATATACATAGTTGTTCTATGATGGTCTTCAAAGATATCTTGAAAGAGGTATC
TGCTTTATTAGAAGGACGGTGCAATGTGAACAGCATGGTTCATTCAGATGATAATCAGACTTCAGTTATT
ATGGTACAGGATAAATTACATAATGATATAATCACAAACTTTGTATGTGATACATTTGAAAGATGCTGTT
TAACCTTTGGCAATCAAGCAAATATGAAAAAGACATATATTACTAATCATATAAAAGAATTTGTAAGCCT
TTTTAACATTTATGGCGAACCTTATTCTGTATATGGAAGATTCTTGCTCCCTGCGGTCGGAGATTGTGCA
TATATCGGTCCTTATGAGGATATGGCAAGTAGACTATCTGCAACTCAAACAGCAATCAAACACGGATGCC
CTCCTAGTTTGGCATGGGTGAGTATTGCTTTAAACCATTGGATCACATTTAACACGTATAATATGCTACC
AGGGCAAATAAATGATCCTACTAAGGTCTTTCATTTTGAGAGAAAAGAGCTCCCCATCGAATTATGTGGA
TTACTACAAGCAGATTTGTCAACTATTGCTTTAGTTGGATTAGAATCCGGGAATATTTCATTTTTGACTT
CATTACTGAAGAAGATGTCACCACCTCAGTTGGTAAAAGAATCAGTCCAGGCGCAATGTCAAAATATTGA
CTCATGGGACATGGATTTGCTATCTGAAAGTGAAATAATGAAATTGAAGATACTAAGATATGTAGTTCTT
GATTCTGAAGTAAGAGAAGACAGCACTATGGGCGAAACTAGTGATATGCGTAGCAGATCCCTAATAACAC
CTAGAAAATTTACAACTCCAGCTTCTTTAGAAAGACTTGTCTCTTATAAGGATTTTCAAGAAATACTAGC
AGATCCAGCAAGAACAGAAGATTTATTAGATACTATGATAAATAACCCTGAGTTGTTAGTTACGAAAGGT
GAAAACTCTAAAGAATTTATGACAACAATACTATACAGGTATAATTCAAAGAAGTTTAAGGAATCTTTGT
CTATACAAAGCCCTACTCAATTATTTATAGAGCAAATATTATTTGCAAACAAACCAGTTATTGATTATAC
CGGTATTCAGGATCGATACTTAAGCATTCTTGATGTCCCCAGAGTGCAGGAGAATGAGGGGATAATTGGA
AGGAAAACAATACCAGAAACATTTGTTGCTATTAAGAGAGATTTATCATTGATGAACTTAGACCACAAAG
ATATAAAGTTAGTATATTCATTTTGCATATTAAATGACCCTTTAAATACTACAGCTTGCAATGCGATACT
ATTATCCCAAGTTCAATCATTGATGGACAGATCAAGCTTATCAGCTGTCACAATGCCTGAGTTTAGGAAT
ATGAAATTGATACGTTATTCTCCAGCTTTAGTTCTACGTGCTTATATACATAATAATCTAACCATTGCTG
GAGCTAACGAAAATGCAATGAAACGAGACTTATTTCATTTACAAGAATTTATTGACCAAACAAAAATACG
AGAGAGGTTAGATAGAAGAATTCAAGACAATGAAGAAATTAAAGGGGAAAGAGACAGAATGTTTGAAATA
AAAGAGATCACAAAATTCTATCAAGCCTGTTATGATTACATTAAATCAACTGAACACAGAGTCAAAGTAT
TCATCTTACCAATGAAAGCATATACTGCATTTGACTTCTGTGCCACGATACATGGGAATCTTATGAAAGA
CCGAGGGTGGTTTGCTGTTCACTATTTGAAGCAAATAGTTTCAGGAACTGCTAAGGCAAATGTCAGTCAA
GCACCTGCTAGTGAGATGATCATTGTAGGTGAATGTTTCAGATTGATAGCACATTTTTGTGACACATTCA
TTGATGTAGGATCAAGATTACAGTTTCTATATAACATAATAGACAACTTCACATATAAAAATATACCAGT
AAAGAAATTGCTAGAAATTATGATGAGAACTAATAAAAGACAACACTTCTTACCAATTCTTCATTGGTTA
GAAGAGCTAACACAGCATGATATAGATAAATATGACGCATATAAAGCAAATGAAAGAGTTGTTTGGAATG
ACTGGCAAGTAAACAGAGATATGAACACTGGAAATATAGACTTAACGATTAAAGGGTATCAGCGGACATT
AAGAATAATAGGTGAAGATGATATTTTGAAGATAGGAGAACTTGAAATCCTGAAAGGAGATACTACTCCA
ATTGAAACCCACGGGAGGAAATTATTAAATTCAAAACATGGTTTGAAGTTTGAGAAAATGCAAAGATATA
AAATTATAGAGCCTAATACATACTATATCTGTTGGCAAAATAGAACGAGATTTTCTTATACTTATCAACT
TTTACTGTCAAATATAATAGAAGCACGGAACTCCCAGACTGTTTCTGTTACAGGGGGCAAGTTCAATGAG
TTAGTCCCAGTATGTCCAGTAATAGTAAGTAGAGTTGATTCAGATGACAAAATGAATCTGAGACAAATTA
AATACCTCAATATGGACTGCTCACTAACGAGATTGCAATTAAATCAAAATGAGTTTGCTATAGTCAAGAG
ATGCCATTTCTCTAAGATGGTATTCTTTAATGGGCCTGAGATGATTGTTGGAAATATAAATATAACAAAC
TTAATCCAGACACCTAGTCTATTAACGACAAATTATCCATCTTTGTCACAAATGCCAATGATGACATTAA
CAAGAATATTTAATTGCAATGGCGAAGAAAAGGAAGTCGACGAATTTGAATTTTTATCTGATGAAATATT
AGAAGAAACAGAAACTGCAGTAATAAACGCACAACCGATGTTTAATATACAGTATGAAACCAAATCTAAG
AAGGGTTATACTTATAAAAAGGCTCTACAAGAAGCATTGTCTAGAGGAATACAGGAAATTGAGATCAACT
TTGATTTCTGTAAAGAAGGCTTTTATTCGCCAAAAAACATTGCAATAATTGCATTACTAGTTAATGTTAT
AGATAGATTGCATACAAATGAGTGGTCCAGTATCATAAGAAAATCATTCCATATGTGCTTCTTCAATAAT
GGAAAAGATAAATTATTTCACATGATGAACATACCAAAAACATTTATCAAGAACCCTATAGGGGAGGTTC
CAAATTGGGAAAAAATAAGGACATTCATAGTTCAACTTGAAACAGCTTGTCCTGGGAATAACTGGCATCA
GATGTTCGAACATTTTAAAGAGAAATGTATACTACTAATAGATCGAGAGATTAAAATGGAAGGCATGAGT
TGGGGTGAAATGTTAGATGAACTTGATGATTACAAGGACACCGAAATGTTCCATTTCAATTAAACTTAGA
CTAAAATATGCATTAAAGTAAGGATAAAATTGATATATTATAATAAATTAAAGTGACAAT

>KJ867205.1 Kaeng Khoi virus strain PSC-19 segment L polymerase gene, complete cds
AGTAGTGTACTCCTATACTAAACCTTATGGATAAACAACAGTATGATCAATTCATTGCACGGATTCGTGC
AGCTACTGATCCATCTGTAGCAAAAGATATAGATACAGACTTGTTAATGGCACGGCACGATTATTTTGGG
CGTGAATTATGTAAAGCTTTAAATATAGAATATAGAAACGATATACATATCACTGATATATTCCTTGAGA
TACTACCTGACTTCAATCCACTAGAAATAAATATGCCAAATATTACGCCAGACAATTACTTATTTGTAAA
TAACAAGTTATATGTGATTGATTACAAAGTATCTGTTAGCAAAGATACTGCTGTACAAACTTTCAATCGT
TATAATGAAATATTTAGAGATGTTTGCCCAAAGCTTGGAGTTGCTTATGAAGTTGTTATAATTAGAATCA
ATCCAATATCAAAAGAAGTTAATTTTTCTTCTGACGAATTTAGAAATCTATTTAACGACATCACTTTAGA
TATAAACTTTGATCAATTCTTTGATTTGAAGCGAATGCTATATGAGAAATTTGCTGATAATGAAGAATTT
ATTTTAAAAGTATCACATGGTGATTTCACTATAACTGCACCTTGGTGTAAAACAGGATGTGATGACCTCT
ATAAACACCCCATCTACAAAGAATTCAAATATAGCATGCCAATCCCTTACAGACGACTTTTTGAAGAATC
AATTAGATTCAATGCTCATGAGGCAGAAAAATGGAATGTCAACCTAATAAAACTAAAAGATTACACTAAG
GCAGAATACAACAAATATATTGACAAGTTAGTCAAAAGCGTTTTCCTTTTGGATGGTAATTATTCGAAGC
CAGTAAAAGCAGACATTCAGATAGGTTGGGATGCGATGACAGAGCGCATAAAGATTGAACGAGAGCTTAG
CAATAATATTTGTGATCAAAAACCAAGTGGACACTTTATATGGACTCCACCAAATCATTTAAAAAGCAAT
AATAACATAGAAAAAATAATACGATTGTCAAAATCCCTTCAAAACTTAAATGGACCTGCAGAATTAGCTT
CTGCATTTAAATCAATGGGTGCATGTATGGATTTTTCAGAAGAAGTAGAAAAATATAATCAAATTTGTCT
AACTAGAAAAGAAGAAGCCAGATTATCATGGAAAAAAGTGACAAAAAAGCTAGAACCAGTAAAAGTTGGG
AAATGCTATATGTTATGGGAGCAACAATTCATACTAGCAAATGAATATTTTGACAAAAACGATAAGATAA
AATTATTGAAAAATTTCTTTGGTATTGGAGGGCATAAAACTTTTAAAAATAAAATGAACAATGATTTGGA
TCTAAACCGACCTAAAATATTAGATTTCAATGATGACAATATTTATTTAGAATCAATTAAAATGTTAGAC
GCTACTAGAAGCATACTCTCTAAAGAATCAAACCTGGATCCTCTAAAAGATTTTATATATACCAATTTCG
CTACTGAAATAAAATCTGCATCAGAAGATATGTCAAAACACTTAGAATATATTATTAAATCATGCTATTG
GTCCAGTTTGCAAGACATATCTGTTTTAATGAAAAACATGCTATCTGTTTCACAATATAATCGTCACAAC
ACTTTTAGAGTTGCTACTTGTGCCAACAATAACATGTTCGGGTTAGTGATGCCAAGCTCAGACATTAAAA
CAAAAAGAGCAACTTTAGTATATTCTATTATAGTATTACACGAAACTGAATCATGTTTATTGAATCCTGG
TGCATTATATGCAACTTTTAAAACTGTAAACGGTTATATTTCTATATCTAAATCTATCAGGTTAGATAAA
GAGCGATGCCAACGATTGGTCACTAGTCCTGGCTTATTTCTCACAACTACATTACTCTTCAAATATTATT
CCCCAAATGTTGAATTAGTTGATATAATGAATTTCTCATATTATACTGCAATTTCCATTACCAAATCGCT
ATTATCTTTAACAGAACCAGCTAGATATATGATAATGAACTCACTAGCAATTTCAAGCAAGGTAAAAGAT
TATATTGCTGAGAAATTTGCACCTTACACAAAAACACTATTCAGTGTTTATGTGACCAGATTAATTAAAA
ATGCGTGTTTTACAGCAAATAGACAGAAAGAAAAAATCGAACTTAGAAGTGTTGCCCTGTCTGATTATGA
TATCACTCAAAAAGGAGTAGAAGACAATTATGATTTTGAATCCATTTGGTTTCCAGGCAAGGTCACATTG
AAAGGCTATATCAATCAAATATATCTTCCATTTTATTTCAATGCAAAAGGATTGCATGAAAAGCACCATG
TTTTGATTGATTTGGCCAAGACAGTTCTAGAAATTGAAAAAGACCAGAGGCTAAATACTGTCAATCCTTG
GTCCGAAGATGAAGTCAAGCAAACTGTCAATCTTCCTATACTAATCCATTCACTTTCAAAAAATCTGCTA
TTAGACACGTCTAGACATAATCATTTACGAAATAAAATTGAAAACCGGAATAATTTCAATAGATCTCTCT
CGACAATCTCAACATTCACAAGTTCCAAATCATGTATTAAGATAGGAGATTTTAAAGAGCTCAAATCACA
TGTAAATAAAAAAATAGAAAAAGCAAACAGTGCATTTGAGAAAAAAATGCGCGTGGCAAATCCATTATTC
ATAGATGAAGAAAAAATAGATTTAGAGGTTAATCATTCTAATTATGAAGATTTGCGACAATCCATCCCAA
ACTATCAAGATTTCATGTCTACTAAAGTTTTCGACCGATTGTATGAATTATATAAAGATGATAAGATAGA
TGATAATCTAACTACTATTCAAACAATTATGAATACTATGGTAGAGCACAAAGACTTTTACTTTACATTT
TTCAATAAAGGACAGAAGACAGCAAAAGATAGAGAAATTTTTGTGGGTGAATTTGAAGCCAAATTATGCA
TGTATGGTATAGAAAGGATAGCTAAGGAGAGATGCAAATTAAATCCAGACGAAATGATAAGTGAACCTGG
TGATAGTAAAATGAAAATTCTAGAACTGAAATCAGAACAAGAAATTCGATTCATAGTGGAAAATATGAAA
CAAAGGAGGTCAGATCAGATTCTAGGTGAAAACAATGATGAAATTTATAAAGCCCTTAAGATTGAAATCA
ATGCTGATATGTCCAAATGGAGTGCTCAAGATGTTTTCTTCAAATACTTCTGGTTAATAGCCATGGATCC
AATATTATACCCTCAAGAGAAAGAGAGAATGATTTACTTTTTCTGCAATTATATGGAGAAAAAGTTAATA
TTACCTGATGAGATGATATGTAATATACTAGATCAAAAAATACACAGAGAAAATGATATCATCTTAGAAA
TGACAGACAATTTAAATGCAAATTATGTAAATATAAAAAAGAATTGGCTCCAAGGGAATTTCAATTATAC
TTCAAGTTATGTTCATTCATGTGCAATGTCTGTGTACAAAGATATCATTAAGGATGTTGCCCAGCTAATA
GAAGGGAATAGTTTGGTGAATTCATTAGTCCACTCGGATGATAATCAAACAAGTATTGTATATATATATA
ATAGATTATCAAAAGAAATTTTAATTCAACACTCTATTGAAACTTTTGAAAAAGTTTGCTATGCATTTGG
TTGCCAGGCCAATATGAAGAAGACATATTTGAATAGTGTTATTAAAGAGTTTGTGTCTTTGTTTTGTATC
TCGGGTGAACCATTTTCAATATTCGGTAGGTTCTTACTGACATCAGTAGGTGATTGCGCATATATAGGAC
CATATGAAGACATGGCCTCAAGACTAACTTCTACACAAACTGCAATAAAACATGGATGTCCTCCAAGTTT
AGCTTGGTTAAGTATTGCCATTAACTATTGGATTACATTCAATACTTATAATATGCTACCAGGACAAATT
AATGACCCTTTATTAGGTTTACCTGCAAAAAATAGAGTTGATTTGCCAGTTGAATTATTTGGTATAATAC
AATCAGAATTATCAACAATTGCATTGTTAGGATTGGAGGCAGGGAATGTAACCTTCTTAACAAATTTATT
GCAAAGATGCAGCCCAATAGATATGAGAAAAGAGCAGATAGTTGATCAATGTACTAAGATTCAAGACTGG
GATATGAGAATACTAACAGATAATGACATATTTAGATTAAAAGTCTTAAGATATTTAGTATTAGACTCAG
AATTAGAAGTCGACAATACCATGGGTGAGACTAGCGAAATGAGAGGGAGATCTTTATTAACCCCGCGCAA
ATTTACCACAAATGGTTGCCTAAAAAAACTGATCTCCTTCAATGACTATCAAAATCAGCTATCAAACCAT
GGGGGTTTGGATCCAAATTTAGAATATATGTTAGCAAAACCAGAATTATTAGTAACTAAAGGTGAAAACA
AACAGGATTTCATGAATGCTGTTATATACAGATACAATTCTAAAAAGTTTAAAGAAAGTTTATCCATACA
AAATCCAGCACAATTATTTATAGAACAAATTTTATTTTCACATAAACCAGTTATTGATTATTCTGGTGTT
AAAAACAAATATTCTTATATAGGCGACAATCTTGAGTTAGAAGAACAACCAGATATTTTAGGCAGAATGA
CATTTCAAGAGTCATATCAAATGTTATCTAAAGACTTAAATAATCTAACGTTATCTTTGCATGATATAGA
ATTAATTTATCAATTCATCATCTTAAATGACCCACTAATACTTACAATTGCCAATAGTCTTGTTCTAAAA
TTAGAAAGTCTTCCACTCAAGAGGACAGGAGTAACGTGTAATAACATGCCAGAGATCAGGAATTTAAAAC
TTATACAACATTCTCCTGCTTTAGTTTTAAGAGCATATTCTCAAAATACATTAGACCTACCTGGAGCAGA
TGAAGAAGAACTAAGGAGAGATGTTTTGCATCTTGTTGACTTTATCGAAAAGACAAAGTTAAAAGATAAA
ATGTTAGAGAGAATAAATAAGAATAGAGCAAAATTGCAAGTGACTCAAGATCTGAAATATGAAATAATGG
AGTATACGAGGTTCTATCAAATATGTTATGAATATGTCAAGTCAACTGAACACAAGGTTAAAATCTTCAT
CCTTCCAACCAAATCTTATACCTCAACTGACTTTTGTGCACTAGTGCATGGGAATCTAAAACGAGACGAC
AATTGGATTATGGTGCACTTCCTTAAGAATATCTCATCTCTAAATTATAAAGGGACTATACAAAAAGCAT
CCAGTAATGAAATGAATATAGCAATTGAATGCTTTAGGCTGATTGCTTACTTTGCAGACAGTTTTATTAT
TGATTTTTCAAAGAAGAAGTTCTTAAAAGAAATGATTGACAAATTTACATATAAATTAGTACCTGTGCAG
CATCTTTTTGATGTTATAAGACGCAGTCATATAAGGCACGAATTTATTCCAATTTTATATTGGACAGATG
AATTGACACAGAAAGACCTAGATAAATATGATGCTATGAAAAGTGCAGAGCATGTCACCTGGAATGATTG
GCAAGTAAATAGAGCACTTGGTACAGGCCCTATTGATCTCAAGATCGAAAGTTACAATAGATCTATCCAT
ATCATTGGGGAAAATGATAAATTAATGATAGCTGAACTTCAATTGGCACGTACTGGTATGGATATTATTA
CTTTCTCTGGTAGAAAATTATTATCATCTAAGCATGGATTAAAGTTTGAAAACTTTAGCAAAGTTGAATT
TGATGATAGGGTAGATTATTATATAACATATCAGAGGAAAACTAAGAACACATACAGTTATCAAATACAC
AATCAGGACTCAATACTAAGGAGAAACCAAGAACATTTCGGAAATAAAACAAGAGCATTTAATGAAATCA
TACCAGTTTGCCCAGTAATTGTATCAACCATCTCAAAAAAGCCCCGGATAGATAAAAATAAACTTCAATA
TTTAAATTATGAGTCAGTATCACTTGGGAAATTAATTGTCAATGAAAATGAAACTGTCCTTTTGAAGCGT
GCTCAGCTCCACAAAATGCAACATTTTGACGGTCCTGAACTCCCATATGGCCTTATAGACTTAACTGCAT
TAATGAAAACAACAGAACTGTTAAATACAAATTATGATAAAATAAGCAAAGCTTCATTAATCTCATTGTC
GAAAATCGTTCATTGTCAAGGAGCTGTTGAGGAAGAAACTTTAGAATTTCTTTCAGATGATCCTATGGAT
ATGGAAGATCAAACAAATATAGAATCACAACCAATTTTTTCTGTAACATATCTCAAGAAGGCAGATAAGA
AAATGAGTTATAAGTCTGCTATTAAGGAATTGATATATAAGCAAACAGAAATTTTTGAAACACTATTTGA
TTTTAGCGAAAATGGATTCTGCTCTGGGGAGAATTTGGGTGTTTTAGAAACTATAGTGTGCATAATCAAA
ATGCTAAAAACAAATGAATGGTCAACCATGATTGACAATTGTATACATATAACTTTAATAAAAAATGGAT
TAGATAAAGAATATCATTTATTTTCTTTATCAACTTATTTCTTTTTGAATGTGGCTACTGGTGATATAGA
TTGGCATAAGATAAAGGAGTTTGTCCTGACATTACCCGAGATCGATAGCGAGCCATGGGCAACGATGTTC
TCACGCTTTAGAAATAAGGCATTAGATTTAATTGATAAAGAAATAAAGAAGAATAAACAATTTAAATCAT
TTATAACAGTTTTGAAAAAAAGAGGTGGTAGGTCAATGTTCACATTTGATGAATAAACTGTGTGTTTTAA
TTTGTTTAGTTAGTAATTAATTATATTTTAATTATTTTAATTTTAAAATATAAGTTTAGTATAGGAGCAC
ACTACT

>KJ867184.1 Bwamba virus strain M459 segment L polymerase gene, complete cds
AGTAGTGTACTCCTATCTATACAGATACAAACAAACATAACCATGACTCTTGATAAGGATCTCATCTTAG
AGTTCCAGCAACGAATTACAAGAGCTAAAGATGCCTGCACTGCTAAAGAAATAAATAGTGATTTACTAGA
AGCAAGGCACAATTACTTTGGCTTTGAATACTGCAAATCAATAGATATTCAATACAGGAATGATGTATTC
TTTAGTGATATAATCTTAGATATATATCCAGATATCAACCCTATTGATTATAAATTCCCAAATATAACGC
CAGATAATTATGTATTTGTACATAATACATTATACGTTTTAGATTATAAGGTATCTGTATCTAATGAGAC
TTCCCAGATAACTTTCAATAAATATTATGAATTAACACGCGAGATATCTATTGAACTAGGACTTAGAATA
GAAGTAGCAATTATTAGATGTGACCCTATAACTAGAAATATTTATATTTCCAATGATAAGTTCAGAGATA
TATTCCCTAATACTCCACAAGATTTATCTTTTGATTGGTACTTTGATTTGAAGCAGATCTTGTATGACAA
GTTTGGTGAAGATGACGAGTTCCTATTAAAAGTTGCCCATGGAGATTTTACTCTAACTGCACCATGGTGT
AAAACAGGATGTGATGAGTATAAAAGCCATCCGATATTTAAAGAATTTAAATATAGTATGCCAATACCAG
AGAGGAGATTATTCGATGAGTCCATGAAATTTAGTGCTTATGAATCTGAGAGATGGAATACACAATTATT
AAGAGTTAAGGATTATACTAAAGAAGCTTATGATAATTATGTAAATTCCTCTGCTAAAACAATATTCACT
ATAGATGGGAATTATCCACAACCCAATCGTGATGAGATTCAAAAAGGTTGGAATGAGATGTCAAAGCGTA
TTGAATTAGAAAGAGAAGTATCAAATGATTTTAATGACCAAAAACCATCAATTCATTTTATATGGACTGA
ACCCAGCATATCATACCCAACACAGTCTGCACAAAAAATCCAATTTTTAAGCGATTCTTTAAAATATTTA
GAGGGGACAGGTAGATTTAAAGATGCTTTTATTTCGATTGGAGAGATGATAAATCTCGAATCTAACTTTA
GGACATATGAATCATTTTGCAATGATAGGAAAACTAAAGCAAGACAAACATGGGGTCAAGTTCAAAATCA
AAAGTTGGAACCTGTCAAAATTGGCCAAGCATTAGTCTTATGGGAGCAACAGTTTGTCTTAAATTCGGAA
AAGATTCAAAAGGATAATAAAAGACATCTTATAAAAGAATTCTATGGCATAGGCGGACATAAGCAATTCA
AAAATAAAACAGAAGAAGATATAAAGTTAAGCAAACCAAAGATACTAAATTTTAACAATGAAATCATTAA
GATAAAAGCAATATCTATGGTGAATCAAGCAAAAACTATATTGGGAAATCAGTCGACTTATAAAAAAGAC
CATTTTATAATTGAAAATTTTGGAGATGAAATTAAATGTGCAAATGAAAATACATATAAATTAATCTCAA
AAATACTATCTACAAATTTTTGGAGTTGCATATCTGACTTTTCTGTACTAATGAAAAATATATTATCTGT
ATCTCAATATAATAGACACAATACTTTTAGAATTGCCACATGTGCAAATAACAGTATGTTTGCACTAGTT
ATGCCATCTGCAGATATTAAAACTAAGAAAGCAACTGTTGTATTTAATATTATTTGTATACACAAATCAG
AAGACAGTGTCTTTAATCCAGGCGTCTTGCACATGACTTACAAATCAAGAAATAACTATGTGTCTGTATC
AAAAGCTGTACGACTTGATAAAGAAAGGTGTCAAAGAATAGTCTCATCACCAGGATTATTTTTGTTGACT
GTTTTACTCTTTCTAAACAATAATGAAACACTAAGCTTAGATGACGTTATGGCCTTTTCACTTTTTACTA
GCCTGTCTATCACAAAAAGTATGCTTTCTCTAACAGAACCTTCTAGATATATGATCATGAATTCATTGGC
CATAAGTAGTCATGTGCGAGAATATATATCTGAAAAATTTAGTCCATACACTAAAACTCTTTTCAGTGTA
TACATGACAGATTTGATCAAAAATGCTTGTTTTGATGCATACCAACAAAGGAATAAGATACAACTGAGAG
ATATTTTCTTATCAGATTATGATATAACACAAAAAGGGATAAAAGACAACAGAAATATTAAGAGTATATG
GTTTCCAGGAAGTGTAACATTAAAAGAATACTTGACTCAAATTTACATGCCATTTTACTTTAATGCAAAA
GGGTTACATGAGAAACATCATGTTATGATAGACCTTGCTAAAACAATCTTAGAAATAGAGAGGGATCAAA
GAATGATGGTAAGTCAAATTTGGTCTTTAGAACCTAAAAAGCAAACTGTAAACCTTCAAATATTAATGCA
CTCCTTAGCAAAAAATCTACTGTTGGATACATCTAGACATAATCATTTACGCAATAGGATTGAGAATAGG
AATAACTTCAGAAGATCTATGACAACAATATCGACATTCACAAGCTCCAAGGCATGCATTAAAATTGGAG
ACTTTTCAAAGTTAAAAGAAGCACAAACTAAAAGAGATAAAAAAGTAAATCTAAACAATGAGAAAAGATA
TAGAGTTGCAAACAATTTATTTACAGAGGATATAAATATGAATGCAGAAGTTGCACATGCAACATATAAT
ATGTTAAAAAATTCAATACCGAATTATGTAGATTTCACGTCTACAAAAGTCTTTGACAGATTATATGAGA
AAATAAAAAACAAGGAAATCCATGATAATGCTTGTATTGAAGAAATAATGGAAACCATGGTGAAACATAA
AACATTTTATTTTTCTTTTTTTAACAAAGGACAAAAAACTGCAAAAGATAGAGAAATATTTGTTGGTGAA
TATGAGGCAAAAATGTGCTTGTATGCTATTGAAAGAATTGCAAAAGAAAGGTGTAGATTAAATCCAGAAG
AGATGATCTCAGAGCCTGGTGATGGAAAGCTTAGAGTCTTAGAACAAAAAAGCGAGCAAGAAATTAGATA
TTTAGTTGAATCAACTAGGCAAAAAAATAGGGATATTGATGATGAAATTCAAAATTTAATAGTAAATCCT
GAGGAAAACTTAGAAAAAATTGAATTTCTACAAAAGCAGAAATATAGAGGTCTTAAATTAGAAATTAATG
CAGATATGTCAAAATGGAGTGCACAAGATGTTTTTTACAAATATTTCTGGTTGATAGCATTAGACCCTAT
TTTGTACCCACAAGAAAAGGAGAGGATAATCTTCTTTATGTGCAATTATATGCAAAAGAAACTTTTATTG
CCTGACGAGTTACTATGTAATATTCTTGATCAAAAGCTGTCATACAATAATGATATAATTTCTGAGATGA
CAGACCAGCTATCACAAAACTTTGTAGATATAAAGAGAAATTGGTTACAAGGGAACTTTAATTATACATC
TAGTTATGTTCATACTTGTGCAATGAGTGTTTACAAGGATATTTTAAAACAGATGGCACTCTATTTAGAT
ACAGAAATAGTAGTAAACTCGTTGGTTCATTCTGATGACAATCAAACATCAATTACTCTATGCCAAAATA
AGTTAGATGATAATGTAATCACAAACTTTTCGATTAAAATATTTGAGTCAGTTTGCTTAACATTTGGTTG
TCAAGCTAACATGAAGAAAACTTATGTAACGAATTTTATCAAAGAATTTGTGTCCTTATTCAACCTATAT
GGTGAACCATTCTCAATTTATGGGAGATTCTTATTAACATCTGTCGGGGACTGTGGTTATTTGGGTCCTT
ATGAAGATCTTTCTAGTAGGATATCGTCAGCCCAAACTGCATTAAAACATGGCTGTCCACCTAGTTTGAT
ATGGGTTTCTATAGCTGCAAGTCATTGGATAACATATCTTACTTATAATGCATTGCCTGGACAATCAAAT
GATCCAATAAATTATTTCCCAGTTGAAGCACGAGATGAAATCCCAATTGAGCTTAATGGGATTTTAAAGG
CACCATTATCATTGATAAGTATACTTGGCTTGGAATCAGGAAATGTCAATTTCTTACTTGGATTACTGAG
GAAGTATACACCAATTACAAAGAGGCGGGAAACTATATTAACACAATGTCAAGCAATCTCATCCTGGGAC
ATTAACTCAATGACGCCAAGTGAGATATTTAGATTAAAAATATTAAGATATTTGGTTCTTGATTCTGAAA
TGGATCCAAATGATATAATGGGAGAAACATCAGAAATGAGAGGAAGATCTATTCTAACACCTAGGAAATT
CACAACAGCTGGATCATTAAGAAAATTAGTCTCTTTTAATGACTTCCAGATTGCCCAGAAGTCAGAAAAT
GGCATCAACAGTATATTGGAGTATTTAATAGAAAAACCAGAATTACTAGTTACTAAAGGTGAAAATGCTG
AAGACTTTAGACAATCGATTTTGTATAGATTTAATTCCAAACGATTCAAAGAAAGCCTTTCTATACAAAA
TCCAGCTCAATTATTTATAGAGCAAGTCCTATTTTCTAATAAACCAGTTATTGATTTTACGGGAATTAGA
GAAAAATATTTAAATTTTAATGACAGCTTAAAACAAGAAGAAGGCACACAGATTTTAGGTCGAGTGACAT
TCACAGAAGCATACCGGCTGCTTATGAGAGATATTGAAGAACTATCGTTATCAACAGAGGATATTGAGAC
AGTTTATTCATTCATAATATTGAATGATCCGCTTATTGTGGCCACGTGTAATATGATTCTATTATCAGTT
GTTGGGAATCCACAATCTAGATTAGGCATGTCATGCTCAACTATGCCAGAATTTAGAAATATTAAAGTGA
CAATTAATTCACCTGCATTAATATTAAGAGCTTATAGCAAAGGTACTGCAGACATCATAGGGGCAGACCC
AACTGAAATGTCTCGTGATCTCATTCATTTAGAGGAATTTATAGCAGCAACAAAGTTAAAGGAAAAAATG
GAATTCAGGATAAAGAAAAACGAAGAATCATGTAACAAGAGAGATATTATATTTGAAATAAAAGAATTAA
CAAGATTTTACCAAACATGCTATGAATATGTTAAATCAACTGAGCATAAGATCAAAGTTTTTATTCTACC
TAGTAAAGCATACACAACAACAGATTTCTGTGCATTGGTTCAAGGTAACCTAATATCTGACCACCATTGG
TTCACAATTCATTATCTAAAACAAATAATGTCTACTGCATCTAAGGCAATTGTACAATCTATGCCTACTA
CTGAGTTGAATATAAGTATAGAATGCTTCAGATTACTTCCACACTTTGCTGACACTTTCTTAGAGATAAC
ATCCAGAATTGCTTTTGTAAGAACAGTTATTGAGAAGTTCACATATAAAAATATATCAGTTGAATACCTT
TTTAAAATATTAATGAGTAGTAATTCAAGATTAGATTTTATCCCACTTTTATTTAGGCTAGATTTATTGA
CACAATCGGACTTGGACAAATATGATGCTTCAAAAAGTCAGGAAAGAGTCTCATGGAATGATTGGCAATG
CACTAGATTTCTAGACACAGGACCTATTAATCTAACAATAACAGGCAATAATAGATTAATAACAATTTTA
GGAGAAAACAACATATTACAATATTCTGAATTACAATTAGGTAAAGTGTATCCTGATAATATCATTAGGA
GTGGCAGGAAATTATTAAATACTAAACATGGTCTGAAATTTGAAAATATGAAGAGAGTTCAGACTTACCC
TGCCACATACTATATAACATACCAGAAGATTGATAAAAACAGATGGTTTTATCAAATACATACACATGAA
TCAATACAGCGAAAAAATGAGGAAATGTTTGGTAATAAACTTAAAGCATTTCATGAAATAGTCCCTGTTT
GTCCTGTAAATGTAGCAGAAGCAGAAGGCTCCCAACGAATTTGGCTGAGAAAATTAGACATTTTAAATAA
CAGCAATTTCTCTATAGCTAAGGTCAAGATAACAACTGATGAATTTGCAATGATTAAAAGGTCACATTTT
AGTAAGATGACATTCTTTGAAGGTCCTGAACTCAATACAGGAATATTGGATATTTCAAAACTTATGAAAT
CCCCAGAACTTCTTAGTCTGACATATGACAATATAGTAAATGGAAGCATTATACCTTTCTCAAAGATATT
AAATTGTATAGGATCAAGAGGTCTAGATGATGGTTTAGATTTCCTCTCAGATGATCCCATGGAATACACA
GAGGGGGAGACAATTAATGCAACACCCATATTTAATATATTTTATTCAAAGAAAGGTTATCGACATATGA
CTTTCAAAAATGCAATAGCTACACTAATAGAGAAAGAAGTAATTAGATTTGAAAGGACTTTTACTTTTGC
AGGTGATGGATTTTTATCGAACGAGAATTTGGGTTGTTTGGAAAGTATAATATCATTAATTAGATTATTG
AAAACTAATGAATGGTCAACAATAATGGAAAATTGTATACATATATGCCTAATAAAATCAAATATGGACT
CTATCTTCCACTTATTTGATGTTCCTGAATATTTTATAAAGGATAAATACCAATATTCTATCAATTGGCA
TAACTACTTAGAATTTATTGAGACAATACCAAGACCAGCAGAAGCACCCTGGAATGTGATCTTTGAAAAT
TTTGTAAAAAAGTCAAAAGAATTGATATTAGAAGAATTGAAATCTACACGAAATTTTCAAGAAATAGCAG
CAAATGTAGCAAGGAGAGATGGGAAATCAAATCTTGATTTCGTATAAAATAATAAGAATTATCTATATAA
TTGCACTTTATATTACCATTGAAATCTTTACTATTGGATATTAGAATATTCTGTTTAGATAGGAGCACAC
TACT

>EU203678.2 Snowshoe hare virus L polyprotein (L) gene, complete cds
ATATGAGTAATGGACCATCAAGAATACCAACAATTCCTAGCTAGGATTAATGCTGCAAGAGATGCATGTG
TTGCCAAAGATATAGATGTCGATCTATTAATGGCCAGACATGACTTCTTCGGAAAGGAATTATGCAAGTC
ACTGAATATAGAATATAGAAATGATGTACCCTTTATAGATATAATATTAGATATAAGACCAGAAATAGAT
CCACTAACTATAGATGCACCGCATATTACTCCAGACAACTACTTATACATAAACAACATACTTTATATCA
TCGATTATAAGGTTTCAGTCTCAAATGAGAGTAGCGTAATAACATATGACAAGTACTACGAATTAACTAG
AGATATATCTGCAAGACTAAATATTCCGATAGAGATAGTTATTATCCGTATAGATCCTGTAAGCAGGGAC
CTGCATATTAGTTCCGATAGATTTAAAGAAATATATCCTACATTGGTAGTTGATATAAATTTTAATCAAT
TCTTTGATCTAAAGAAACTACTTTACGAGAAATTCGGTGACGATGAAGAATTCCTTCTAAAAGTGGCACA
TGGTGACTTTACTCTCACTGCACCTTGGTGCAAGACAGGATGTGCAGAGTTTTGGAAACATCCAATATAT
AAGGAATTTAAGATGAGTATGCCTGTACCTGAGCGCAGACTCTTTGAAGATTCAGTTAGATTCAATGCCT
ATGAATCAGAAAGGTGGAATACAAATCTAGTAAAAGTGAGGGAATACACAAAAAAAGATTATTCAGATTA
TATATCAAAATCTGCAAAAAATATTTTCTTAGCTACCGGATTTTATAAGCAACCGAACAAAAATGAAATT
AGTGATGGATGGACATTGATGGTCGAGAGGGTTCAAGAGCAAAGGGAGATTTCTAAATCTCTGCATGATC
AGAAGCCTAGTATACACTTCATATGGGGAGCCCATAACCCGGGGAACAGTAATAATGCGACTTTCAAACT
TATACTATTATCAAAATCGTTACAGAGCATAAAGGGCTTGTCAACTTACACAGAAGCTTTTAAATCACTA
GGAAAAATGATGGATATAGGTGATAAAGCAAGTGAGTATGAAGAATTCTGTGTTTCTCTAAAAAATAAGG
CAAGATCATCTTGGAAACAGATAATGAATAAAAAACTTGAACCAAAGCAAATAAATAATGCCCTTGTGCT
GTGGGAACAGCAATTCATGGTGAATAACGACTTGATAGATAAAAATGAAAAATTAAAATTGTTTAAGAAC
TTTTGTGGTATAGGGAAGCACAAGCAATTCAAAAACAAAATGCTAGAAGATATAGACACATCTAAGCCAA
AAATATTAGATTTTGATGATGCAAATATGTACTTAGCAAGCTTAACTATGATGGAACAAAGCAAAAGGAT
ATTGTCCAAAGACAGTGGGTTAAAACCAGACAACTTCATACTGAACGAATTTGGATCTAGGATAAAAGAT
GCAAATAAAGAAACTTATGAAAATATGCATAAAATATTCGAGACTAGATACTGGCAATGTATTTCTGACT
TTTCAACTTTAATGAAAAATATATTATCAGTATCCCAATACAATAGGCATAACACCTTCAGGATTGCCAT
GTGTGCCAACAATAATGTCTTTGCTATTGTATTCCCTTCAGCAGATATCAAGACAAAGAAAGCAACAGTT
GTTTATAGCATTATTGTCTTACACAAAGAAGAAGACAATATATTCAATCCAGGCTGTCTCCACGGCACAT
TTAAATGTATGAATGGTTACATATCTATATCTAGAGCAATAAGACTAGATAAAGAGAGATGCCAACGTAT
AGTGTCATCACCTGGCTTGTTCTTAACAACATGCTTGCTATTCAAACATGATAATCCTACTTTGGCAATG
AATGATGTTATGAATTTCTCTATATTCACCAGCTTATCAATAACAAAAAGCGTCTTATCTTTAACAGAAC
CCGCACGATACATGATTATGAATTCCTTAGCCATTTCTAGTAATGTTAAAGATTACATAGCAGAGAAATT
CTCTCCATATACTAAAACATTATTTAGTGTTTATATGACTAGACTAATTAAGAATGCTTGCTTTGATGCT
TATGACCAAAGACAGCATGTTCAGCTTAGAGATATATACTTATCAGATTATGATATAACTCAGAAAGGCA
TTAAAGACAACCGGGAGTTGACAAGTATATGGTTTCCTGGGAGTGTAACATTAAAAGAATATTTAACACA
GATATACCTGCCATTTTATTTTAATGCCAAAGGACTTCATGAGAAGCACCATGTAATGATAGACTTAGCC
AAGACGATATTGGAGATAGAATGCGAGCAAAGGGAGAATATAAAAGAGATATGGTCGACAAATTGTACTA
AACAGACAGTTAACCTCAAGATACTACTTCACTCCCTGTGTAAAAATCTACTTGCAGATACTTCCAGGCA
TAATCATCTTCGCAATCGAATCGAAAATAGGAATAACTTTAGGAGGTCAATAACAACTATCTCTACATTC
ACGAGCTCAAAGTCGTGCCTTAAAATAGGCGATTTCAGGAAAGAAAAAGAAATGCAGTCGGTTAAGCAAA
AGAAGATTCTAGAAACAGAAAGCCGCAAGAGAAGATTGGCAAATCCCATGTTTGTTGCTGATGAGCAAGT
ATCCCTTGAAGTTGGGCATTGCAACTATGGGATGCTAAGGGAGGCTATGCCAAATTACACTGATTATATT
TCGACCAAGGTTTTTGATAGGCTATACGAGCTACTAGATAAAGAAGTTTTAACTGACAAGCCTGTCATAG
AGCAAATAATGGACACAATGGTTAATCACAAAAAGTTTTACTTCACATTCTTCAACAAAGGGCAAAAGAC
ATCAAAAGATAGGGAAATATTTGTTGGAGAATATGAAGCTAAAATGTGTATGTATGCTGTTGAGAGAATT
GCTAAGGAGAGATGCAAATTGAATCCGGATGAAATGATATCTGAGCCAGGAGATGGTAAGCTCAAGGTAT
TAGAGCAAAAATCTGAGCAAGAAATTAGATTCTTGGTGGAAACTACAAGGCAAAAAAACAGAGAGATAGA
TGAAGCAATTGAAGCCTTGGCTGCGGAGGGATATGAAGCCAACTTAGAGAAGATAGAGAAGCTTTCGATT
AGCAAAGCAAAGGGTTTGAAAATGGAAATCAATGCAGACATGTCGAAATGGAGTGCACAAGATGTCTTCT
ATAAATACTTTTGGCTTATAGCTTTAGATCCTATTCTTTACCCACAAGAAAAAGAGAGAATATTATATTT
CATGTGCAATTATATGGAAAAAGAATTGATCCTGCCAGATGAACTACTCTTCAACCTGTTGGATCAAAAA
GTTGTATATCAAAATGATATTATCACAACTATGACCAATCAACTTAATTCTAACACAGTACCAATTAAAA
GGAATTGGCTCCAGGGAAACTTTAATTATACATCGAGCTATGTCCATAGTTGTGCAATGTCTGTATATAA
AGAGATCTTAAAAGAGGCAGTGACATTGCTAGATGGATCTGTTCTAGTGAACTCGCTAGTCCATTCTGAT
GATAATCAAACATCAATAACGATAATACAAGATAAGTTGGAAAATGATAAGATCATACATTTTGCAATGG
GTGAATTTGAAAAAGCATGCTTGACATTTGGCTGCCAAGCAAATATGAAAAAGACATATGTGACCAATTG
CATAAAGGAATTTGTCTCATTGTTCAACCTATATGGGGAGCCATTTTCAATATATGGCAGATTTTTATTG
ACATCTGTAGGAGATTGTGCCTATATAGGGCCTTACGAGGACTTAGCCAGTAGAATATCTTCAGCACAAA
CAGCTATAAAGCATGGGTGCCCACCTAGCTTGGCATGGGTGTCTATAGCTATAAGCCATTGGATGACAGC
TTTGACCTATAACATGTTGCCGGGCCAATCTAATGATCCGCTTGATTACTTCCCAGCTGAGAACAGGAAG
GATATACCTATAGAACTAAATGGTGTTTTAGATGCACCACTTTCTATGATAAGTACAGTTGGATTAGAGT
CTGGAAATCTATATTTTTTAATCAAGCTATTAAATAAGTACACTCCAGTTATGCAGAAAAGGGAGTCAGT
TGTCAATCAAATAGCAGAAGTCAAGAATTGGAAAGTTGAAGATTTAACCGACAATGAGATATTTAGACTT
AAGATCCTTAGGTACCTAGTTCTAGATGCTGAAATGGATCCAAGTGATATCATGGGTGAAACGAGTGACA
TGAGGGGAAGGTCAATACTCACACCTAGAAAATTCACAACAGCGGGTAGCTTAAGGAAACTATATTCATT
TGGCAAATACCAGGACAGACTGTCTTCCCCTGGCGGCATGCTAGAGCTGTTCACCTATTTACTTGAGAAA
CCTGAACTCTTGGTCACAAAGGGTGAAGATATGAGAGACTACATGGAATCTGTCATCTTCAGATACAATT
CTAAAAGGTTTAAAGAGAGCTTGTCAATACAAAACCCTGCACAACTATTTATTGAGCAAATTTTATTCTC
CCACAAGCCTGTAATAGACTTCTCAGGCATAAGGGACAAGTATATAAATTTGCATGATAGCAGAGCATTA
GAGAAAGAACCAGATATATTGGGAAAAGTGACATTCATTGAGGCTTATAGGCTATTGATGAGAGATTTGT
CTAGTTTAGAATTAACCAATGATGATATCCAGGTAATCTATTCATATATAATATTGAATGATCCGATGAT
GATAACCATAGCAAATACACATATATTATCTATATATGGAAGTCCACAGAAGAGGATGGGTATGTCCTGT
TCAACTATGCCAGAGTTTAGGAACTTGAAATTAATTCATCATTCCCCAGCACTAGTTTTAAGAGCTTATA
GCAAGAACAACCCTGATGTTCAGGGTGCTGATCCAACTGAAATGGCTAGGGATCTAGTTCACCTTAAAGA
ATTTGTTGAGAACACAGGATTAGAAGAAAAGATGAAAATTAGGATTGCATTAAATGAAGCAGAAAAAGGC
CAGAGAGATATAGTCTTTGAACTAAAGGAGATGACCAGGTTTTACCAAGTATGCTATGAGTATGTGAAAT
CGACAGAACATAAGATAAAGGTTTTTATTCTCCCAGCAAAGTCCTATACAACCACAGACTTTTGTTCACT
TATGCAAGGAAACTTGATAAAAGATAAAGAATGGTACACAGTGCATTATCTAAAGCAGATATTGTCTGGA
GGTCACAAGGCAATAATGCAACACAATGCGACAAGTGAACAAAACATAGCATTTGAATGTTTTAAATTGA
TAACACACTTTGCAGACTCATTCATAGACTCATCTTCCAGATCTGCCTTTCTACAATTGATATTAGACGA
GTTCAGTTATAAAGATGTAAAAGTTGCTAAACTTTACGACATAATAAAGAATGGACATAATCGAACCGAT
TTTATCCCTTTGCTATTTAGAACTGGTGACTTGAAGCAGTCAGACTTAGACAAATATGACGCTATGAAAA
GCCATGAAAGAGTGACTTGGAATGATTGGCAAACATCTCGCCATTTAGATATGGGAGCAATAAATTTAAC
AATAACCGGCTATAATAGATCCATCACAATTATAGGAGAAGACAATAAACTAACATATGCAGAACTATGC
CTAACTAGAAAGACCCCTGAAAATATTACTATAAGCGGCAGGAAGTTGTTGAGTTCACGCCATGGTTTAA
AATTTGAAAATATGTCCAGGATCCAGACATATCCTGGCAATTACTATATTACCTTTAGAAAAAAAGATCG
CCACCAATTTGTGTATCAGATACATTCCCATGAATCTATCACAAGACGCAATGAAGAGCATATGGCAATA
AAAACCAGAATATATAATGAGATAACCCCAGTGTGCATAGTTAACGTTGCAGAAGTTGATGGAGATCAGA
GAATCTTGATAAGATCTTTAGATTACTTAAACAATGATGTCTTTTCCTTATCTAGGATCAAGGTAGGACT
TGAAGAGTTTGCAACAATTAAAAAGGCACACTTTAGCAAAATGGTTTCATTTGACGGTCCTCCAATTAAA
ACTGGGCTTCTTGATTTAACAGAATTAATGAAGTCCCAAGACTTGCTAAATCTCAATTATGACAATATTA
GGAATAGTAATTTGATATCTTTTTCCAAATTGATTTGTTGTGAGGGGTCTGACAACATAAATGACGGCCT
AGAATTCTTATCTGATGACCCTATGAACTTTACTGAGGGTGAGGCTATACACTCAACACCAATTTTCAAT
ATTTATTATTCAAAGAGAGGTGAAAAACATATGACATACAGAAATGCAGTTAAATTGCTAATAGAAAGAG
AGACAAAAGTGTTTGAAGAAGCTTTCACATTCAGTAGCAATGGCTTTATATCGCCAGAGAATTTAGGATG
CTTAGAAGCAATTGTATCGCTAATCAAATTACTAAAAACAAATGAGTGGTCTACAGTCATCGATAAGTGT
ATCCACATTTGCTTAATAAAGAATGGTATGGATCACATGTATCATTCCTTTGATGTTCCGAAGTGCTTTA
TGGAAAACCCCATAACCAGAGATATAAATTGGGTTATGTTTCGAGAATTTGTTAACAGCTTGCCAAGTAC
GGATATACCACCATGGAATGTTATGACAGAAAACTTTAAGAAGAAATGTATTGCACTGATAAACTCAAGA
CTGGAAACACAGAGAGACTTCTCTGAGTTTGCCAAGTTGATGAAAAAGGAAGGTGGGAGAAGCAATATAG
AATTTGATTAGTTGATCAGAAGGGGCAAGAAACTTAAAAATTGGATCATAAATTGGGGAGGGTTTTTATC
AATTGGCTAGATATCAAAAGAG

>KX817324.1 Lumbo virus strain SAAr 1881 segment L, complete sequence
AGTAGTGTACTCCTATCTACAAACCTTACAAAAACTTTAGTTAAAAACCCACCATAAGTGTCATGGACCA
CCAGGAGTACCAACAATTCCTGGCTAGAATCAATACAGCAAGAGATGCATGTATTGCTAAAGATATTGAT
GTTGATCTTCTAGTAGCTAGGCATGACTATTTTGGGAGAGAATTATGCAAATCTCTGAATATTGAATACA
GGAATGATGTACCATTTATAGACATAATCTTAGATATAAGACCTGAAGTTGACCCTTTAACAATAGATGC
CCCTCATATTACTCCTGATAACTATCTGTATATAAATAATATACTATATCTAATAGATTATAAGGTGTCT
GTATCCAATGAGAGTAGTATAATAACATATGACAAATATTACGAGCTAACTAGGGATATATCTAGACGAA
TGAATATAGAGATAGAAATAGTCATTGTAAGAATAGACCCTATAAGTAAAGAATTACACATAAGTTCTAA
TAGATTTAAGGAGTTATATCCTGCATTAGTAATAGATATTAATTTTAACCAATTCTTTGATCTAAAACAA
TTATTGTATGAAAAATTTGGAGATGATGAAGAGTTTCTCCTAAAGGTTGCACATGGTGACTTTACATTAA
CTGCCCCTTGGTGCAGAGAAGGATGCCCAGACTTTTGGAAACATCCTATATATAAAGAATTTAAAATGAG
TATGCCAATTCCCGAAAGAAGACTTTTTGAAGAATCAGTGAGATTTAATGCTTATGAAGCAGAGAGGTGG
AATACCAACTTAATAAAATTAAAAGAATATACAAAAAAAGATTACTCCGACTTCGTGACTAAATCTGCAA
AAGACATATTTCTAGCAACAGGTTTTTATAAACAACCAAATAAAAACGAAATAAGCGAAGGGTGGGACCT
AATGGTAGAGCGAGTGCACGAGCAAAGAAACATAACAAAATCACTCCATGAGCAGAAGCCTAGCATACAT
TTTATATGGGGCCCACATAACCCAGGGAATAGCAATAATTCAACTTTCAAGTTAATCCTACTATCAAAAT
CCCTGCAAAGCATAAAAGGGTTATCTACTTACACAGAAGCCTTCAAAGCCCTCGGTAAAATGATGGATAT
AGGTGATAGGGCAACAGAATATGAGTCGCATTGTGAAAGTTTAAAAAGTAAAGCCAGGTCGTCTTGGAAG
CAGGTCATGAACAAAAAGCTGGAACCCAAACAGATAAATTCAGCATTGGTGATATGGGAACAACAATTCA
TGATCAACAATGAGAAAATAGATAAAAATGATAGAATAAAATTGTTAAAGAATTTTTGCGGAATAGGGAA
GCATAAACAATTCAAATCTAAAATGTTGGATGATATTGACAACTCAAAACCAACAATTCTAGATTTTGAT
GACGAAAATGTGTATTTGGCTAGCTTAACAATGATGGAGCAAACTAAAAGGATATTATCAAAGCCTAGTG
GTCTAAAAAATGAAAACTTTATATTGAATGAATTTGGGCAAAGAATAAAAGATTGCAATAAAGATACTTA
TGCAAATATGTCTCAAATATTCGAAACAAGGTATTGGCAGTGTATCTCAGACTTCTCAACATTGATGAAG
AATATATTATCTGTGTCACAATATAATAGACATAATACATTTAGAGTTGCAATGTGTGCAAACAACAATG
TTTTTGCAATTGTGTTCCCATCTGCAGATATAAAAACAAAAAAAGCAACAGTGGTATATAGCATCATAGT
TTTACATAAAGAGGAGGACAATGTACTCAATCCAGGCTGCTTACATGGCACATTCAAATGCATAAATGGA
TACATATCGATCTCACGTGCTATCAGATTAGACAAAGAACGATGCCAAAGAATAGTCTCATCCCCAGGAT
TATTTCTAACAACTTGCCTATTATTCAAACATGAAAACCCCACATTAGTTATGAATGATGTCATGAATTT
TTCTATATACACTAGCCTATCCATAACAAAGAGCGTTTTATCTCTAACAGAACCTGCAAGATATATGATA
ATGAATTCACTTGCTATATCTAGTAATGTTAAATCATATATTGCTGAAAAATTTTCTCCTTATACAAAAA
CACTATTTAGTGTTTATATGACAAAACTTATAAAAAATGCATGTTTTGATGCTTATGGGCAAAGAGAAAA
AGTACAACTAAGAGATATTTACCTCTCTGACTATGATATAACACAAAAAGGGATAAAGGACAATAGGGAA
TTAGTTAGCATATGGTTCCCAGGAAGTGTGACCCTTAAGGAGTATCTGACACAAGTATATCTGCCATTTT
ATTTTAATGCTAAAGGCCTTCACGAAAAACACCATGTCATGGTAGATCTTGCAAAAACTATTCTAGAAAT
AGAAAATGATCAAAGGGATAACATTACTGAAATATGGTCAACTAATTGCACGAAGCAAACAGTCAATCTA
AAGATTTTAATTCATTCCTTATGCAAGAATCTACTGGCTGACACATCTAGGCACAACCACCTTAGAAATA
GAATAGAGAATAGAAATAATTTCAGAAGGTCTATCACAACAATATCTACATTTACAAGCTCAAAATCTTG
TTTGAAGATAGGGGATTTTAGAAAGGAGAAAGAACAGCAGAATGCTAAACAAAGGAAGTTGCTAGAGAAT
GAAAGTCGGAAAAGGAGGTTAGCAAACCCCATATTTGTAACAGATGAACAAGTTAATTTAGAGGTTGGGC
ACTGCAACTACAATATGCTAAGAGAAGCAATGCCTAACTACACTGATTATATATCTACTAAAGTCTTTGA
TAGACTATATGAATTACTGGACACAGGTGTCTTAAACGACAAACCCGTAATAGAGCAAATAATGGATATG
ATGGTGAACCACAAGAAATTTTATTTTACCTTCTTTAACAAAGGTCAAAAGACCTCAAAAGATAGGGAGA
TTTTTGTAGGGGAATATGAAGCCAAAATGTGCATGTATGCTGTTGAAAGAATAGCAAAAGAGAGGTGCAG
ATTAAATCCTGATGAAATGATATCTGAACCTGGCGATGGGAAGCTCAAGGTTCTTGAGCAGAAATCCGAA
CAGGAAATAAGATTCTTGGTAGAAACCACAAGGCAAAAAAATAGAGATATTGATGACGCTATCAGTGCTT
TAGCTTCAGAAAACTTTGAGAAGAATATAGAAAAAATTGATAAATTGTCGAAGGGAAAATCAAGAGGATT
AAAAATGGAAATAAATGCAGATATGTCAAAATGGAGCGCCCAAGATGTCTTTTACAAATATTTCTGGCTA
ATTGCATTGGACCCAATATTGTATCCACAAGAAAAAGAAAGAATTCTTTTCTTTATGTGCAACTACATGC
AAAAGGAATTAATCTTGCCTGATGAGCTGTTATATAATTTACTTGATCAAAAAATTACATACCAGAATGA
CATAATATCCACTATGACAAACCAACTGAATTCAAATACAGTATCCATAAAAAGAAATTGGTTGCAAGGA
AATTTTAATTACACATCTAGTTATGTCCACAGTTGTGCTATGTCAGTGTATAAAGACATTTTAAAAGAAG
CAATAACATTTCTAGATGGATCTATATTGGTTAATTCACTTGTCCATTCTGATGACAACCAAACATCGAT
AACAATTGTCCAGGATAAAACAACCAATGAGGTATTGATAGACTTTGCTATGCAAGAGTTTGAAAAGTCT
TGCTTGACCTTCGGGTGTCAAGCAAATATGAAAAAGACCTATGTAACAAATTGTATAAAAGAATTTGTCT
CTTTATTCAACTTGTATGGGGAACCATTTTCTGTGTACGGACGCTTCTTATTAACCTCTGTAGGAGACTG
TGCATATATTGGTCCTTATGAAGATCTTGCCAGCAGAATATCATCTGCCCAAACAGCAATTAAACATGGA
TGCCCTCCTAGTCTGGCATGGGTTTCTATAGCAATTAGCCACTGGATGACATACTTGACTTACAACATGT
TACCAGGACAATCCAATGATCCAATTGATTACTTCCCAGCAGACACTCGGAAAGAAATACCAATAGAACT
AAATGGAGTGTTAGATGCACCACTATCTATGATAAGCACTGTCGGGTTAGAGGCTGGGAATTTAAACTTC
CTAATTAGTCTGTTGAATAAGTACACACCAGTTATGATGAAAAGGGAATCTGTGGTCAACCAAATAGCTG
AGGTAAAATCATGGAGAGTAGAAAATTTAACCGACAATGAAGTGTTTAAGCTCAAAATACTAAGATTCTT
AGTTTTAGATGCGGAAATGGACCCTAATGATATAATGGGTGAAACTAGTGATATGAGAGGTAGATCACTA
TTAACACCTAGGAAATTTACCACAGCAGGAAGCTTAAGAAAACTATATTCATTTAGCAAATACCAAGACA
GGCTATCAGCCCCTGGCGGTATGGAAGAGCTGTTCACATACTTGCTTGAGAAGCCCGAGCTACTAGTTAC
AAAAGGGGAAGATTCTAAGGACTATATGGAATCTGTTATATTTAGATACAATTCAAAAAGATTTAAGGAA
AGCCTATCAATTCAAAATCCTGCCCAATTATTCATAGAGCAAATTCTCTTCTCACACAAGCCAGTAATAG
ACTTCTCAGGGATAAGAGATAAGTATGTAAACCTACATGATAGTAGAGCTATAGAAAAAGAGCCTGATAT
ACTGGGAAAAGTTACATTCACTGAAGCTTACAGACTATTGATGAAAGATCTATCATCCCTCACCCTCACA
AATGAGGACATACAAGTTGTATATTCGTATATTGTGCTCAATGACCCACTAATGATAACTATAGCAAATA
CCCATATCCTCTCAATATATGGCAGTCCGCAAAAGAGAATGGGAATGTCATGCTCGACCATGCCAGAATT
TAGAAATCTAAAACTCATACATCATTCACCTGCACTCGTGTTAAGAGCATACAGCAAAAACAGCCCAGAT
GTTCAAGGGGCAGACCCAACTGAGATGGCCAGAGACTTAGTGCATTTAAAAGAATTCGTTGAAAATACAG
GCTTAGAAGAGAAGATGAAGTTAAGAATTGCCCAAAATGAGGAAGAAAAAGGTCAAAGAGATATTGTTTT
TGAACTAAAAGAAATGACTAGATTTTACCAAGTATGCTATGAGTATGTAAAGTCTACAGAACACAAAATT
AAGGTTTTTATTCTTCCAGCAAAAGCATATACAACTACTGATTTTTGTGCCCTCATGCAAGGGAACCTAA
TAAAAGACAAGGAGTGGTACACAGTACACTACTTGAAACAGATACTATCAGGTGGACATAAAGCTATTAT
GCAACATAATGCTACAAGTGAACAAAATATAGCATTTGAGTGCTTTAAATTAATCGTACATTTTGCAGAC
TCTTTCATAGATGCCTCATCAAGATCAGCATTTTTACAACTAGTTCTAGAGCAATTCAGCTACAAAGATG
TTAAAGTTCACAAACTATATGATATAATAAAGAATGGGCATAATCGAACAGACTTCATTCCTCTATTATT
CAGGACGGGAGACCTTAACCAGGCAGACTTAGATAAATATGATGCTATGAAAAGCCATGAGAGAGTAACA
TGGAATGACTGGCAAACATCAAGGCATCTGGATATGGGAGTCATAAATCTGACAATTACAGGCTATAATA
GATCTATCACTATAATCGGTGAAGATAATAAGTTAACTTATGCTGAACTTTGCCTAACAAGGAAGACACC
AGAGAATATAACTATAAGCGGCAGAAAATTACTTAGCGCCAGGCATGGGCTAAGATTTGAAAATATGGTA
AAAACACCAACCTATCCAGGGAATTACTATATTACCTTTAGAAAGAAAGATAGGCATCAGTATGTTTACC
AAATACACTCCCATGAGTCAATAGTTAGGAGAAATGAAGAACATATGGCAATAAGAACTAGAATCTTCAA
TGAAATAACACCAGTATGTGTAGTTAATGTAGCAGAAGTTGATGGAGATCAAAGAATACTTATAAGGAAA
TTAGATTTCTTAAATAATGATGTTTTCAGCTTATCCAGAATCAAAGTCGGCCTGGATGAGTTTGCAACTA
TAAAGAAGGCACACTTCAGCAAGATGGTATCATTTGATGGTCCTCCTATTAAAACAGGCCTATTAGATCT
TACTGAGTTAATGAAGTCCCAAGATCTATTAAACTTAAACTACGACAATATCCGGAATAGTAACCTAATA
TCTTTTTCAAAATTAATCTGCTGTGAGGGATCAAATGACATAAATGATGGCCTAGAATTTTTATCAGATG
ACCCCATGAATTTCACAGAGGGAGAATCAATACATTCAACACCAATATTTAACATCTATTATTCCAAACG
TGGTGAGAATCATATGACTTATAGAAATGCAATAAAGCAATTGATAGAAAGGGAAACAACCTCATTTGAA
GAAGCCTTCACCTTCAGTACAAATGGCTTTATATCTTCAGAAAACTTGGGATGCCTAGAAGCGATAGTGT
CGCTAATCAAGTCATTAAAAACAAATGAATGGTCTACAGTTATTGACAAATGCATACATATATGCCTAAT
AAAGAATGGAATGGACTACATGTATCATACTTTCGATATACCTAGGTGCTTTGTTGATAATCCTATAAAT
AGAAAGGTGAATTGGATCATGTACAAAGAATTTATAAGCAATTTGCCCACTGTAGGAATCCCTCCCTGGA
ATGTAATGATGGACAATTTTAAGAAAAAATGTATAGCTCTAATAGAGACAAAATTAGAGACACAAAGAGA
TTTTTCTGAATTTATGCAAATGATGAAAAAAGAGGGCGGTAAGAGCAATCTAGAGTTTGATTAAATAAAT
TAAATATCCCAATTTAGAGTAAACACCAAAATTCTAAAATATATTAAATCAAATTAGGATTGATTAGGGT
TAGGGTAAACAACAATTACTGTACAGATTCGTAGATAGGAGCACACTACT

>EU789573.1 Inkoo virus segment large strain KN3641, complete sequence
TTTACAAAACTTACAAACACAAATAGTTTCCTTGGAATAACTATGGACAACACAGAATATCAACAATTCC
TTGCTCGCATCAATGCTGCAAGAGATGCATGTGTAGCAAAGGATATTGACGTAGACCTACTGATGGCAAG
ACATGACTACTTCGGGAGAGAGTTGTGTAAATCATTGAACATAGAATATAGGAATGATATACCATTTGTA
GATATATTATTAGACATAAAGCCCGACATAGATCCATTGACATTAGAGATCCCACATATAACCCCAGACA
ACTACCTATATCTGAATAATATCCTATATATCATAGATTATAAAGTTTCTGTATCTAATGAAAGTAGTGT
AATAACTAACACAAAGTATTTTGAAATGACAAGAGACATAGCATCTGCGTTGAACTTGCATATAGAGATA
GTTATTATTAGGATAGATCCTATTAGCCGTGATTTGTATATTAGTTCAGATAGATTTAAAGATTTGTTCC
CAACATTAGTGGTTGATATTAATTTTAACCAATTTTTTGATTTAAAGCAAGCATTGTATGAAAAGTTTGG
CGATGATGAAGAATTTTTACTCAAGGTTGCTCATGGTGATTTCACACTGACAGCACCCTGGTGCAAGACA
GGATGTCCGCAAGTTTGGCAACATCCCATCTACAAAGAATTCAAAATGAGCATGCCAATCCCTGAGAGGA
GACTTTTTGAAGAATCTATGAGATTTAATTCATATGAATCAGAGAGGTGGAATACAAACCTTATCAGAGT
TAGAGAGTATACAAAGAAAGAATATGATGATTTTGTAACAAAATCAGCAAAGGAAGTTTTCTTAGCTACA
GGGGATTACAAACAGCCAAATAAAGGCGAAATTTTGGAAGGCTGGGAGATGATGGTAGAGAGAGTTCACC
AGCAAAGAGAAGTAAGTAAATCTATCCATGACCAAAAGCCTAGTATCCATTTCATATGGTCTTCTCATAA
TCCTAATAACAGCAATAATGCAACTTTCAAATTAATCTTATTATCAAAGTCACTACAATCTATAAAAGGT
AACTCAACTTATACAGATTCATTTAGATCATTGGGGAAAATGATGGATATTGGTGATAAAATAACTGAAT
ATGAATCACATTGTGATCACTTAAAGACACAAGCAAGGCAAAGCTGGCGACAAGTTATGAACAAAAAGCT
AGAGCCAAAAAAGATAAACGATGCTTTAGTCCTTTGGGAACAACAGTTCATGGTAAACTCAGAACTTATA
AATAAGAATGATAAGCTTAAACTCTTTAGAGATTTCTGTGGGATAGGTAAGCACAAGCAATTTAAAAACA
AAATGTTGGAAGATATTGAATTGTCAAAACCTAAAATACTGGATTTCAACGATGAAAATATCTATTTATC
CAGCCTCACCATGATTGAACAGTGTAAAATTATGTTATCAGAGCAAAATGGCTTAAAAAGTAATAACTTT
ATACTAGATGAATTTGGGAAGAAAATAGGGGACTGTAACAAAAATACATTGGATGTCATGACGTCTATTT
TTGAAACTAGATTTTGGCAATGTATTTCTGACTTTTCCACACTAATGAAGAATATTTTATCTGTATCGCA
ATATAATAGACACAACACATTCAGGGTAGCAATGTGTGCTAATAATAACTTATTTGCAATAATCTATCCT
TCTGCAGATATAAAAACAAAAAAAGCAACTGTAGTTTATAGTATAATTGCTCTCCATAAAAACGAGATTG
ATGTCTTTAACCCAGGGTGCTTACATGGCACTTTCAAATGCAATAGTGGCTATATTTCAATATCTAAGGC
AATTAGATTAGACAAGGAACGTTGTCAAAGAATAGTATCCTCTCCTGGTCTTTTTTTAACAACTTGCCTT
TTATTCAAACATGAGAACCCAACTATTAGACTAGATGATGTTATGACATTCTCTTTATTTACCAGCTTGT
CTATAACAAAAAGTGTTTTGTCTTTAACAGAACCTGCACGCTATATGATAATGAATTCCTTGGCAATTTC
AAGTAATGTTAAAGACTATATTGCTGAGAAATTCTCACCTTACACGAAAACACTCTTCAGTGTTTATATG
ACAAGACTAATAAAGAATGCGTGCTTTGAAGCCTACAACCAACGACAGAAAGTGCAACTTAGAGATATCT
ACCTGTCGGATTATGATATAACTCAAAAGGGCATTAAAGACAATAGAGAACTGACAAGCATATGGTTTCC
CGGTAGTGTAACACTTAAAGAATATTTGACGCAAATCTATCTACCGTTTTATTTTAATGCAAAAGGCTTG
CATGAAAAACATCATGTCATGGTGGATCTAGCTAAAACAATATTGGAAATAGAGAATGAGCAAAGAAATG
AAATAACGAAAATCTGGTCAAAAGATCTAGCTAAGCAGACTGTCAACTTACAAATCTTGATACATTCTTT
ATGCAAAAATCTACTTGCTGACACTTCTAGGCATAACCACCTAAGGAATAGAATAGAGAACAGAAATAAT
TTCAGGCGATCAATAACAACAATATCAACATTTACTAGCTCTAAATCTTGTATCAAAATCGGGAATTTCC
AGAAAGAAAAAGAAGTTCAGTACACAAAACAGAAAAAAAACATTGAAATTGAAAGCAGAAAGAGGAGACT
AGCAAATCCTCTTTTTGTCTCAGATGAAGAATTAGGGCTGGAAGTGGGGCACTGTAATTACAATATGTTA
AGAGAGGCAATGCCAGAATATAAGGATTACATTTCAACCAAAGTTTTTGACCGCTTGTACGAAATGCTGG
ACACAGACCAAGTTTCTGACAAACCTACTATAGAATTAATTATGGATATGATGACTGATCATACAGATTT
TTATTTTACTTTTTTCAATAAGGGCCAAAAAACTTCCAAAGATAGAGAAATATTTGTAGGGGAATATGAG
GCTAAAATGTGTATGTATGCTGTAGAAAGAATAGCCAAAGAGCGCTGCAAACTAAACCCAGATGAAATGA
TCTCTGAACCTGGTGACGGGAAATTAAAAATATTGGAGCAAAAATCTGAACAAGAAATTCGGTTTTTAGT
TGAAACAACACGGCAGAAAAATAGAGAAATAGATGAAGCAATTGAAGCTCTAGCTGCAGAAAATTTTGAA
GGGAACATCTCAAAAATCGAAAAGTTAGCTGAAGGAAAAGCAAGAGGCTTGAAAATGGAGATAAATGCAG
ATATGTCTAAATGGAGTGCTCAAGATGTTTTCTTTAAGTACTTCTGGTTGATAGCACTGGATCCTATCTT
ATATCCTCAGGAGAAGGAGAGAATCATTTTCTTCTTTTGTAATTATATGCAAAAGAAATTAATCCTGCCA
GATGACCTAATGTGTAATTTATTAGATCAGAAAACTACCTATAAAGATGATATTATATCGGTTATGACCA
ACCAATTACAAACAAATTATGTTGAGATTAAACGCAACTGGCTCCAAGGTAATTTCAATTACACTAGTAG
TTATGTGCATAGTTGTGCTATGTCTGTATACAAAGATGTTTTAAAAGAAGCAATGTCTTATCTTGAAGGG
TCAATTGTGGTAAATTCACTGGTACACTCCGATGATAACCAAACTTCTGTAACAATAGTCCAAGATAAAG
CCCCAGATGAAGTCTTAATAGAGTTTAGCATCACACAATTCCAAAAAATATGTCTTGCATTTGGATGCCA
GGCTAACATGAAAAAGACATATATTACTAATTGCATAAAGGAATTTGTTTCACTATTTAATTTATACGGA
GAACCCTTTTCCATTTATGGAAGGTTCTTGTTAACATCTGTAGGCGACTGTGCATATATAGGTCCATATG
AAGACCTTGCAAGTAGGATTTCATCAGCACAAACTGCTATAAAACATGGCTGTCCACCAAGCTTGGCATG
GGTTTCCATAGCTATAAGCCATTGGATTACTGGACTAACATACAATATGTTACCTGGGCAGAGCAATGAT
CCTATGGATTATTTCCCTGCAGAGACTAGAAAAGATATACCAATAGAATTGAATGGTGTTTTAGATGCCC
CATTATCCATGATTAGCACAGTCGGATTAGAGGCTGGAAATTTATGGTTCTTAATTAAAATGCTAAATAA
ACATACACCAATTATGCAGAAAAGAGAATCAGTTGTGAATCAGATTTCTGAAATAAAGAATTGGGATCTA
AGCCGACTGGATGATAATGAAATATTTAAGCTTAARATATTAAGATACTTAGTATTAGATGCTGAAATGG
ACCCAAGTGATATCATGGGAGAAACAAGCGATATGAGAGGTAGGTCAATATTAACTCCTAGAAAGTTCAC
AACTAGTGGTAGTCTTAGGAAATTGTACTCATTCTCAAAATACCAAGACAGGCTATCATCACCAGGAGGT
ATGAATGAATTATTTCAATATCTCCTTGATAAGCCAGAACTGCTTGTTACTAAAGGAGAAGATAAGAAGG
ACTATATGGAATCTGTAATTTTCAGATATAATTCCAAAAGGTTTAAAGAAAGCCTCTCCATCCAGAATCC
TGCTCAGTTATTTATTGAGCAGATCCTATTCTCAAACAAACCAATAATTGACTTCTCGGGTATCAGAGAT
AAATATATAAATCTACATGATAGCAGAGCACTGGAGAGAGAACCTGATATCATAGGGAAAGTCACATTTA
AAGAAGCATATAGAATACTAATGAAAGATTTAAATAGTTTACCTTTAACAAACGATGATATACAAGTAGT
TTATTCATATATAATTCTGAATGACCCATTAATGATAACAATTGCAAACACGCAGATATTATCTATTTAT
GGCAGTCCTCAGAAGCGGACTGGTATGTCTTGCTCAACAATGCCAGAGTTTCGGAATTTAAAATTGATAC
ATCATTCTCCTGCATTAGTACTTAGAGCATATAGTAAGAACACTCCAGATATACAGGGTGCAGACCCAAC
GGAAATGTCAAGAGATTTGGTTCACTTGAGAGAATTTGTAGATAATACAAATCTAAGGCTTAAAATGGAG
AAGAGGATTTCAGATAATGAATTGGAAAAAGGAGCTCGAGATATCGTCTTTGAACTAAAAGAAATGACAA
GATTCTATCAAGTTTGCTATGAATATATCAAGTCTACAGAGCATAAAATAAAAGTGTTTATCTTACCAGC
TAAAGCATACACTACAACTGACTTTTGTTCACTAATGCAAGGTAATCTCATAAAAGACAAAGAATGGTAT
ACAGTGCATTACTTGAAACAGATTTTATCGGGAGGTCACAAGGCAATTATGCAGCATAATTCAACTAGCG
AACAGAATATAGCTTTTGAATGTTTTAGACTGATAACCCACTTTGCGGACTCTTTCATTGATGCTGGTTC
TAGACCTGCTTTCTTACAGTTGATCTTAGACAGTTTCAGCTACAAAGATGTAAGGGTTAATAAGCTGTAT
GAGATAATAAAGAATGGTCACAATAGAACAGATTTTATTCCTTTGTTGTTTAGAACTGGTGACTTAACTC
AACATGATCTTGACAAATATGATGCCATGAAGAGTCAAGAGAGAGTCACTTGGAACGATTGGCAAACATC
AAGGCACTTAGATATGGGGGCAATAAACCTAACAATAAATGGTTATAATAGGGCTATAACAATAATTGGC
GAAGATAATAAATTGACTTATTCTGAATTGAATATCACTAGGAAGACACCAGAAAATATATCAATAAGTG
GCAGGAAGCTGTTAAGTTCCAGACATGGCCTGAAATTTGAAAACATGGCAAAAGTCACAACATACCCAGG
GAATTACTATATTACTTATAGAAAGAAAGATAGACACCAATATATTTACCAAATACATACACATGAGTCA
ATTCTACGAAGAAATGAAGAACATATGGCAATAAGAACCAGGATATTTAATGAAATTGTGCCAGTTTGCT
TAGTAAATATAGCTGAAATAGATGGTGATCAGAGGATTTTAATTAGGAAATTGGATTACTTGAATAATGA
TATTTTTTCATTAGCAAAAATAAAAGTTGGTATTGATGAATATGCAGTTATAAAGAAAGCACATTTTAGC
AAAATGGTATCATTTGATGGGCCGCCTATAAAGACAGGTTTGTTGAATTTGACAGAGCTAATGAAGTCCC
AAGATTTGTTAAATTTAAACTATGATAATATAAGAAATAGCAACTTAATATCATTTTCAAAAATAATTTG
TTGTGAAGGAACTGATAATATAGACGAGGGTCTAGAATTCCTTTCTGACGACCCAATGGCATTCACAGAA
GGAGAAACTATTCATTCTACACCTATATTTAATATTTACTATTCAAAGAAGGGTGAGAGACATATGACAT
ATCGTAATGCTATAAAATTATTGATAGAGAGGGAAACAGACAAATTTGAAGAAGCATTCACATTTTATAA
GGATGGATTTCTATCCCCTGAAAATTTGGGCTGTTTGGAAGCTATTATATCTCTGATCAGAGTTTTAAAA
ACAAATGAGTGGTCTACGGTGATAGACAAATGTATACATATTTGTCTTATAAAAAATAATATGGATTACC
TCTACCACAGATTTGATATGCCTTCTTGTTTTATAGATGATCCAATATCTAGAAACATAAACTGGCTAAT
GTATAGGGACTTCATATCTACATTGCCACCTACATATGTTGCACCCTGGAATATCATGCTGGAACATTTT
AGGACAAAATGCTCAATGTTAATTATGGATAAAATGGAAACACAAAGAAATTTTCAAGACTTTGCAAAGA
TGATGAGGAGGTCTGAGGGACGAACCAATTTAGACTTCAATTAAGGAGAATCAGGACATAGGAGAATATT
TAGATATAAATTCATATAATTGGCCATATTCAAAT

>KR149249.1 Trivittatus virus strain Eklund segment L, complete sequence
AGTAGTGTACTCCTATCTACAAAAATTACAACGATTCTTTATTTCTTATTCAAAAGCAAGATGGAACCTG
GTGAATATCAACAATTTTTAGCACGCATAAACAGTGCAAAAGATGCCTGCATTGCTAAAGATATTGATGT
TGACCTACTTATGGCCAGACATGATTACTTCGGCAAAGAATTGTGTAAGGCACTAAATATAGAATATAGA
AATGATGTTCCATTTGTAGATATAATTTTAGATATAAGACCAGATTTTGATCCACTATCTATAGAATTAC
CACATATCACACCTGACAATTACTTATACATCAATAATATTTTGTATATCATAGATTACAAAGTATCTGT
ATCAAACGAGAGTAGTGTTATTACGAATACCAAATATTACGAAATGACCAGAGATATATCTGACCATTTA
AATATACCCATAGAGATAGTCATAATCAGAATAGACCCAATTAGCAGAGAATTGCACATTAGCTCTGATA
GATTCAAAGAAATGTTCCCCACATTAGCAATAGATATAAATTTTAATCACTACTTTGACCTGAAACAAAT
GCTCTATGAGAAATTCGGAGATGATGACGAATTTTTACTCAAAGTAGCTCATGGTGATTTCACACTGACA
GCCCCATGGTGCAAATCTGGATGCAAAGACTTCTGGAAACATCCGATTTACAAGGAATTCAAAATGAGCA
TGCCTGTGCCCCAACGCAGGTTGTTTGAAGAATCAATTAAATTTAATGCGTATGAATCAGAAAGGTGGAA
CACTAACCTTATGAAATTAAAAGACTTCACCAAATCCGAATACAACACCTTTGTCCAAAAAGAAGCCAAA
AATATTTTTTTAGCTAGTGGCAATTACAATCAGCCAAACAAGGAAGAAATTGATGCAGGATGGCATTTAA
TGGTTGAAAGAATTAACAACCAACGAGAAGTTTCCAAGTCCATACATGATCAAAAGCCAAGTATTCACTT
TATATGGTCTGAACATAATGATAAATTGAGTAATAATTCCACATACAAATTAGTGTTGCTATCTAAATCA
CTCCAATCTATAAAAGGTCTCTCAACCTATGCTGACTGTTTTAGATCAATAGGGAAAATGATGGACATAG
GTGACAACTTAACAGAATATGAAAGTTTTTGTTCTAATTTAAAATCTGAAGCTAGATCAACCTGGAAACA
AGTTATGAACAAGAAATTAGAACCCAAAAAGATAAATAACGCATTAGTACTCTGGGAGCAACAATTCATG
GTTAATAATGATTTAATAAGTAAAACAGACAAATTAAAATTATTCAAGAATTTTTGTGGAATTGGGAAGC
ATAAGCAATTCAAAAACAAAATGATTGATGATATAGACATATCAAAACCTAAGATATTAGATTTCAATGA
TGAAAGCCTATACTTAGCTAGTCTAGCAATGATGGAAAAAACTAGAATATTGTTATCTCAAAAAAGCGGA
CTAAAACCAAACAACTACATCTTAGATGAGTTTGGGAGTAGAATTGAAGAGTGTAATCCAGAGACTACAA
AGAACATGATATCCATTTTCGAATCTAAATACTGGCAATGCATCTCAGATTTGTCCACATTAATGAAAAA
TATTTTATCTGTTTCACAATATAACAGGCACAACACATTCAGAATAGCAATGTGCGCAAATAATAATCTT
TACGCCATTGTTTACCCTTCTGCAGATATTAAAACAAAAAAAGCAACTGTTGTTTATAGCATTATAGCAT
TACATAAAGAAGAAGAAAATATCTTTAATCCAGGGGCATTACATGGAACATTTAAATGTCAAAATGGATA
TATTTCTATATCAAGAGCAATGCGATTAGATAAAGAGAGGTGTCAAAGAATAGTTTCCTCCCCTGGATTA
TTCTTAACAACTTGTCTATTGTTCAAGCACAACAACCCAACTGTAAATATAACAGATATAATGAATTTCT
CCTTATATACAAGTTTATCAGTTACAAAGAGTATGTTATCACTTACTGAGCCTTCTAGATATATGATAAT
GAACTCATTAGCTATATCCAGCAATGTTAAAGAATATATAGCTGAAAAATTTAGCCCATATACTAAGACT
TTATTTAGTGTATATATGACTAAACTCATTAAGAATGCATGCTTTGATGCATATAAGCAAAGACAAAAAG
TTCAGCTAAGAGATATTTTCCTATCTGATTATGATATAACACAGAAAGGTGTCAAAGATAATAGAGAATT
AACAAGTATTTGGTTCCCAGGAAGTGTTACTCTGAAAGAATATTTAACCCAAATATACTTACCATTTTAC
TTCAATGCAAAAGGATTACATGAGAAGCATCATGTAATGATAGACTTAGCAAAAACAGTTTTGGAAATAG
AAAATGACCAGAGACAACATATTAAGGACATATGGTCTACAAACAATACAAAACAAACTGTCAACTTGAA
TATTTTAATACATTCATTATCAAAGAATCTATTAGCAGATACTTCAAGACATAATCATCTTAGAAATAGA
ATTGAGAATAGGAATAATTTTAGAAGATCGATAACCACTATATCCACATTTACAAGTTCCAAGTCATGTA
TAAAAATAGGAGATTTTAAATGTGAGAAAGAAGTTCAAGCCCAAAAGCAAAAGAAATTTATGGAAACCGA
AATAAAAAGACGTAGGCTAGCTAACCCATTATTTGTCACAGATGAACAAGTTAATTTAGAAGTAGGCCAT
AGCAACTATAGTATGCTTAGAGAAGCTATGCCTGAATATGTTGACTACATGTCGACTAAGGTATTTGATA
GACTGTTTGAAATGCTTGATAAAAATATTCTAAATGAACGCCCGACAATCGAGTTAATAATGGATATGAT
GGTGGATCACAAAGATTTCTACTTCACTTTCTTCAATAAAGGGCAGAAGACAGCAAAGGATAGAGAAATA
TTTGTGGGGGAGTATGAAGCTAAGATGTGTATGTATGCTGTAGAGAGGATAGCAAAAGAAAGATGTAAGT
TGAATCCTGATGAAATGATTTCTGAGCCAGGGGATGGGAAATTGAAAATATTGGAACATAAATCAGAACA
AGAAATCAGGTTTTTAGTTGAGACCACAAGACACAAAAATAGAGAGATAGACGAAGCTATAGCCCAAATG
GCTACTGAGGATTTTGAAAATAATGTGGATAAGATTTCTAAACTCTCTCTACAAAAATCACGAGGACTTA
AGATGGAAATAAATGCTGACATGTCTAAATGGAGTGCTCAGGATGTATTCTTCAAATATTTTTGGTTGAT
AGCTATGGATCCCATTCTGTACCCTCAAGAAAAAGAGAGGATTCTATTCTTTTTTTGCAATTATATGGAA
AAGAAATTAATCTTACCAGATGACTTAATATACAACCTATTGGATCAAAAGCTGCAATACAAAGATGACA
TAATATCTATCATGACTAACCAATTGCACACAAATGCTGTATCTATAAAGCGAAACTGGCTCCAAGGAAA
CTTTAATTATACATCAAGCTATGTACATAGTTGTGCAATGTCTGTTTTTAAGGACATAATAAAGGAGGCA
GTATCGTTATTGGATGGGAGTGTCCTTATAAATTCTTTGGTGCACTCAGATGATAATCAAACTTCAATAA
CACTAGTTCAAGATAAGTTGGATGATGATCCCATCATTGAATTTACAATAAAAGAATTTGAAAAAATATG
CTTAACATTTGGGTGCCAAGCTAATATGAAGAAAACATACGTTACAAATTGTATAAAGGAATTTGTATCC
TTATTCAACCTATATGGGGAACCATTTTCAATCTATGGCAGATTCCTTCTAACATCTGTTGGAGATTGTG
CATATATTGGCCCATATGAAGACTTGGCAAGTAGAATATCGTCTGCACAAACTGCAATAAAACATGGATG
CCCACCAAGCTTAGCATGGGTGGCTATAGCAATCAGTCATTGGATGACGGCACTTACATATAACATGCTA
CCTGGGCAAAGCAATGATCCAATAGATTATTTCCCGGCAGAGACTCGGAAAGAAATACCTATTGAATTAA
ATGGTGTAATTGATGCGCCATTATCAATGATTAGTACTATAGGTTTAGAAGCTGGAAACCTTTCTTTCTT
ATTAAAATTGTTAAATAAACAAGCTTCTATAATGATAAGAAGAGAGTCAGTGATAAATCAAATTGCAGAT
ATCCAAAATTGGAATATGTGCAATTTGACAGATAATGAGATCTTTAGATTAAAAATTTTAAGATATCTTG
TTTTGGATGCAGAGATGGATCCAAGTGACATAATGGGAGAAACAAGTGATATGAGAGGAAGGTCATTACT
AACCCCAAGGAAATTCACTACAGCCGGTAGTTTAAGGAAATTATACTCTTTTAGTAAATATCAAGACAGA
TTATCTGCCCCTGGGGGTATGATGGAGTTATTTACTTATCTCTTGGATAAGCCCGAATTGTTGGTTACCA
AAGGAGAAAACAAACAAGATTTTTTAGAATCTGTAATATTCCGATATAATTCAAAAAGGTTTAAAGAGAG
CTTATCTATACAGAATCCAGCACAATTGTTCATAGAACAAATTCTATTTTCTCATAAGCCTGTAATAGAC
TTTTCCGGAATAAGGGACAAATACATAAATTTACATGATAGCCGAGCTCTTGAAAAAGAACCTAATATCT
TAGGTAAAGTTACTTTTAAAGAGGCTTATCGTATGTTAATGAAAGATTTAAATTCTTTGCCTCTTACAAA
TGATGACATCCAAGTAGTATATTCATATATAATACTAAATGACCCACTAATGGTCACAATTTCTAACACC
CAAATATTATCAATTTATGGGAGTCCACAACGAAGGACTGGCATGTCTTGTTCTACAATGCCTGAATTTA
GGAATTTAAAACTAATCCACCACTCACCAGCATTGGTCTTAAGAGCTTATAGTAAAAATACAGCAGATGT
CCTAGGGGCAGATCCTTCAGAGATGGCTAGGGACTTAGTTCATTTGAAAGAATTTATAGAAAATACAAAA
TTGGAAGAAAAAATGTTGAGAAGGATTGCACAGAATGAGTTGGAAAAAGGGCAGAGAGACATAGTCTTTG
AGCTTAAAGAAAAAACACGATTTTACCAAGTTTGTTACGAGTACATTAAATCAACAGAACATAAAATTAA
AGTTTTTATACTCCCCTCCAAAGCATACACAACTACAGATTTCTGTTCCCTCATGCAAGGTAATTTGATA
AAGGACCAAGAATGGTATACTGTTCATTACTTAAAGCAAATATTATCAGGTGGCCATAAAGCCATTATGC
AACACAATTCTTCTAGTGAGCAAAATATAGCATTTGAGTGTTTTAGATTGCTTAGCCATTTTGCAGATTC
ATTTGTTGATTCCAATTCTAGACAACCTTTCCTAAGGTTGATTGTAGATGATTTTGCTTATAAAGATGTA
AAAGTAAAAAAACTATATGAGTTAATAAAAAATGGATCTAACAGAGTAGATTTTCTCCCATTATTATTTA
GAATGGGAGATCTAAAACAATATGATCTAGACAAATATGATGCAATGAAAAGCCAAGAAAGAGTGACTTG
GAATGATTGGCAAACATCCAGACATTTAGACATGGGAGTTATAAATCTAACAATTACCGGGTATAACAGA
TCTATAACAATTATAGGTGAGGATAATAAATTAACTTATTCTGAATTAAACATAACAAGAAAGACTCCAG
AGAATATAACAATATCCGGAAGGAAATTGTTAAGTTCTAGGCATGGTTTAAGATTCGAGAAAATGTCAAG
AATCACTACATATCCCAACAATTATTATATAACCTTTCGGAAAAAGGATAGACAGCAATATGTGTATCAA
ATACATTCGCACGAATCAATTATACGGAGAAATGAAGAACATGCATCTATAAAAACACGGATATTTAATG
AGATAATACCAGTATGTATAGTAAATATTGCCGAGATAGAAGGAGACCAAAGAATCTTGATCAGAAACCT
AGATTATTTGAACTATGATAATTTCTCATTAGCTAGGCTAAAAGTTAGTCAAGAAGAATTTGCAACGATA
AAGAAAGCCCACTTCAGTAAAATGGTTTCTTTTGATGGGCCTCCTATAAAGACAGGACTACTGAATTTAA
CAGAGCTTATGAAATCCCAAGATTTACTAAATCTAAATTATGACAATATTAGGAACAGTAATCTTATATC
ATTTGCAAAAATAATTTGTTGTGAGGGCTCTGAAAATATTGACGATGGCTTAGAATTCTTATCAGATGAC
CCGATGGATTTTACAGAGGGGGAGCAAATCCACTCCACACCTATATTCAATATATATTACTCTAAAAGGG
GTGAAAGGCATATGACATACAGAAATGCTATCAAATTGCTTATAAATAGGGAAACCACCCTTTTTGAAGA
AGCTTTCTCATTTTCTGGAGATGGTTTTATTTCTCCAACAAATTTAGGGATTTTAGAAACTATAATATCT
TTAATTAGAATCCTCAAAACAAATGAATGGTCTAGTGTGTTAGAGAAATGTATCCATATCTGTTTGATAA
AGAATGGTATGGATTCTGTTTATCATACATTCGATATTCCTAAATGCTTCTACAGTGATCCTATAGCAAG
AAGTATAAATTGGATTATGTATAGAGATTTTATACTGAGTTTACCAGAAAGAAACTCTGCACCATGGGGT
ACAATGCTGAATCATTTTAAAACAAAATGCTTATCTTTAATAATGGATAGGTTAGAAGTACATTTAGATT
TTGCAGGGTTTGCTAATTTGATCAAGAGAGACGAAGGTAGGGCCAATCTGGATTTTGTTTAGTTCCTAAA
AATTATTTGTGTGCTCCAATTGGGTACTCTAAATTCTTAAATTTATTTAAAATACAAATATTCTTTAATA
GTATATTTTCGTAAATAGGAGCACACTACT

>KX817336.1 South River virus strain NJO-94F segment L, complete sequence
AGTAGTGTACTCCTATTTACAAAACTTACAAATACCAATAATCACTTTAGAGTGACTATGGATAACACAG
AATATCAACAATTTCTAGCTCGCATTAATGCAGCAAGGGATGCATGTGTCGCAAAAGATATTGATGTGGA
CTTATTAATGGCAAGACATGATTATTTTGGGAAAGAACTTTGCAAATCGTTAAATATAGAATACAGGAAT
GACGTTCCTTTTGTAGATATATTATTAGATATAAAGCCAGATATAGACCCCTTGACATTAGAAATTCCAC
ATATAACCCCAGATAATTATCTATACTTAGACAACGTTTTATATATAATAGACTATAAGGTTTCTGTATC
CAATGAGAGTAGTATCATAACTAATACAAAGTATTTTGAGATGACTAGAGATATAGCTTCTGCATTAAAC
CTACACATTGAGGTAGTAATTATCAGGATAGATCCAATTAGTCGTGATTTACATATTAGCTCAGACAGAT
TTAAGGATTTATTTCCCACACTAGTAGTAGATATCAATTTTAATCAATTTTTTGATTTAAAACAGGCTTT
ATATGAGAAGTTCGGTGATGACGAGGAGTTTCTTTTGAAAGTTGCACATGGTGATTTCACCCTAACAGCC
CCATGGTGCAAGACAGGATGTCCAGAAGTCTGGCACCACCCAATATATAAAGAATTTAAATTGAGCATGC
CCATACCAGAACGAAGGCTGTTTGAAGAGTCCATGAGATTCAACTCATATGAATCTGAACGCTGGAATAC
GAACTTAATAAAAATCAGAGAATATACAAAGCAAGAATATAATAACTTTGTAACAAGATCAGCAAAAGAG
GTCTTCTTAGCAACAGGGAATTATAAGCAGCCAAATAGAAGTGAAATCCTAGAAGGATGGGAGATGATGG
TGGAAAGAGTTCATCAACAGAGGGAGGTTAGCCAATCTATTCATGATCAAAAACCTAGTATTCATTTTAT
CTGGTCTACTAACAACCCAAATAATAGCAATAATGCCACTTTCAAACTAATATTGTTATCAAAATCATTA
CAATCAATAAAAGGAAATTCAACATACACAGATGCTTTTAAATCATTAGGTAAAATGATGGATATTGGGG
ACAAGATAATGGATTATGAATCACATTGTGATTACTTAAAAACACAAGCAAGATTAAGTTGGCGGCAAGT
CATGAATAAGAAGCTAGAACCAAAGAAGATAAATGATGCTCTAGTCCTCTGGGAACAACAGTTCATGGTC
AATTCAGAACTTATAAGTAAGAATGACAAGCTTAAACTATTTAGAGACTTTTGCGGGATAGGTAAACATA
AACAGTTCAAGAATAAGATGCTGGAGGACGTTGAATTATCAAAACCAAAAATATTGGACTTTAATGACGA
AAATATTTACTTGGCAAGTCTGACAATGATTGAGCAGTGTAAGATTATGTTATCTGAGCAGAGTAGATTA
AAAGGCAACAATTTCATATTAGATGAATTCGGGAAGAAAATAGGAGATTGCAATAAGAACACATTAGACA
TAATGACCTCTATTTTTGAAACAAAGTTTTGGCAATGCATATCTGATTTTTCTACACTAATGAAGAATAT
ATTATCAGTCTCACAGTATAATCGACACAATACATTTAGAATAGCAATGTGTGCCAACAATAATCTATTT
GCTCTAGTTTATCCTTCAGCTGACATTAAAACAAAAAAAGCAACAGTAGTTTATAGCATAATTGCCCTGC
ATAAGCATGAAACTGATGTCTTTAACCCAGGATGCTTACATGGAACTTTTAAATGTAATAATGGTTATAT
ATCTATATCTAGAGCGATTAGATTAGATAAGGAGAGATGTCAGAGAATAGTTTCTTCTCCAGGCCTCTTC
TTGACAACTTGCTTACTATTTAAGCATGAGAATCCCACTGTTAGGCTAGACGATATAATGACTTTTTCCT
TGTTTACTAGCTTATCTATAACAAAAAGTGTACTATCCCTAACTGAACCTGCACGATACATGATAATGAA
CTCTTTAGCTATTTCTAGCAATGTAAAAGATTATATAGCAGAAAAATTCTCGCCATACACAAAAACGCTT
TTTAGTGTTTACATGACTAGATTAATCAAGAATGCATGTTTTGAGGCTTACAACCAGAGACAAAAAGTAC
AACTCAGAGATATTTACTTATCAGATTATGATATAACACAAAAAGGTATTAAAGACAATAGGGAATTGAC
AAGTATATGGTTTCCAGGGAGTGTGACATTAAAGGAATATCTAACGCAGATTTATTTACCATTTTATTTC
AATGCTAAAGGTTTACATGAAAAACACCATGTTATGGTAGACTTAGCAAAGACAATATTAGAAATAGAAA
ATGAGCAAAGAAATGAGATTACAAAAATTTGGTCAAAGGACTTAACTAAACAAACTGTTAACCTACAGAT
TTTAATACATTCTTTGTGTAAAAATTTATTAGCAGATACTTCTAGACACAATCATTTGAGGAATAGGATT
GAAAACAGAAATAATTTCAGAAGATCTATAACTACAATTTCAACTTTTACGAGCTCAAAATCCTGTATCA
AAATAGGTAATTTTCAGAAGGAAAAGGAAGTGCAATACACAAAGCAAAAAAAGACCTTAGAAATAGAAAG
CAGAAAGAGGAGATTGGCAAATCCCCTTTTTGTTTCAGATGAAGAGGTCGGCTTAGAGGTGGGACATTGC
AATTATAATATGCTAAGAGAAGCAATGCCAGAATATAGGGATTATATCTCAACTAAAGTATTTGATAGAT
TGTATGAAATGCTAGATACAGATCAAATCTCCGATAAACCAGCAATAGAATTGATTATGGATATGATGGT
TAATCATAGAGAATTCTACTTTACATTCTTCAATAAAGGGCAGAAAACTTCTAAAGACAGAGAAATATTT
GTAGGTGAATATGAAGCTAAGATGTGCATGTATGCAGTAGAACGAATAGCTAAAGAACGTTGTAAGTTGA
ACCCAGATGAAATGATTTCGGAACCAGGAGATGGAAAGCTTAAAGTACTGGAGCAGAAGTCAGAACAAGA
AATTCGATTCCTAGTGGAGACTACAAGGCAGAAAAATAGAGAAATTGATGAGGCAATTGAAGCCTTAGCA
GCAGATAATTTTGAAGGAAACATATCCAAAATTGAAAAATTGGCCCAAGGGAAAGCAAGAGGATTAAAGA
TGGAAATCAATGCAGACATGTCAAAATGGAGTGCCCAAGATGTGTTCTTTAAGTATTTTTGGTTGATTGC
ATTAGATCCGATATTATATCCACAAGAGAAAGAAAGAATCATCTTTTTCCTTTGCAACTATATGCAAAAG
AAGTTAATCTTACCTGATGACTTAATGTGTAATCTATTAGACCAGAAGGCCATTTATAGGGATGACATTA
TTTCTATAATGACTAACCAACTACAATCAAATTGTGTTGAGATTAAACGCAATTGGCTTCAAGGTAATTT
CAATTATACTAGTAGCTATGTCCACAGTTGCGCAATGTCAGTTTATAAAGATGTTTTGAAAGAAGCAATG
TCTTATCTTGAAGGATCCATTATAGTAAATTCTTTGGTGCACTCCGATGATAATCAAACATCTGTAACAA
TAGTTCAAGATAAAGTGCCAGATGAAGTGTTGATAGAATTCAACATTTCACAATTCCAAAAAATATGCCT
AGCATTTGGATGCCAAGCAAACATGAAAAAGACATATGTGACTAATTGCATAAAAGAGTTTGTTTCACTA
TTTAATCTGTATGGAGAACCTTTCTCCATTTACGGAAGGTTTCTTTTGACATCAGTTGGCGATTGTGCAT
ATATCGGACCATATGAAGACCTTGCAAGTAGAATTTCTTCAGCCCAGACTGCTATAAAACATGGATGTCC
TCCAAGTTTAGCATGGGTTTCTATAGCTATAAGTCACTGGATTACAGGGCTAACATATAACATGTTACCA
GGACAGAGCAATGACCCTATGGATTATTTTCCTGCAGAAAGTAGAAAAGATATACCAATAGAGCTAAATG
GTGTTTTAGATGCCCCATTATCAATGATTAGCACAGTGGGACTTGAAGCTGGGAATTTATGGTTTTTAAT
TAAAATGTTAAATAAACACACCCCAATAATGCAAAAGAGAGAATCTGTTGTCAACCAAATTTCTGAGATA
AGGAACTGGGACATTAATCAAATGGATGAGAATGAAATATTTAAGTTGAAAATATTACGGTATCTAGTTT
TAGATGCAGAAATGGATCCAAGTGACATTATGGGAGAAACAAGTGATATGAGAGGTAGATCTATATTAAC
ACCTAGAAAGTTTACTACAAGTGGTAGCTTAAAAAAATTATACTCATTCTCAAAGTATCAGGACAGGTTA
TCATCACCGGGAGGAATGAATGAACTATTCCAATATCTCTTAGAGAAGCCAGAGCTCCTTGTTACTAAAG
GGGAAGATAAGAGAGATTATATGGAATCTGTTATCTTTAGGTACAACTCTAAAAGGTTCAAAGAAAGCTT
ATCTATTCAGAATCCTGCCCAATTGTTTATCGAACAAATCTTGTTTTCTAATAAACCAGTCATCGACTTC
TCTGGTATTAGAGACAAATATATAAATCTACATGATAGTAGAGCATTAGAAAAAGAGCCTGATATAATTG
GTAAAGTTACTTTCAGAGAAGCATACCGAATCTTAATGAAAGACTTAAATAGTCTGCCACTAACAAATGA
TGACATACAAGTGGTTTATTCATATATAATACTCAATGACCCACTAATGATAACAATTGCAAACACCCAA
ATATTGTCCATTTATGGTAGCCCTCAAAAAAGAACTGGGATGTCCTGTTCAACTATGCCTGAATTCCGGA
ATTTAAAATTAATACATCATTCACCAGCACTAGTACTTAGAGCGTATAGTAAGGATACTCCAGATGTACA
GGGTGCAGACCCAACAGAGATGTCAAGGGACCTGGTCCATCTAAAAGAATTTGTAGACAATACAAACTTA
AAGACAAAAATGGAAAAAAGAATATTGGATAATGAATTGGAAAAAGGGGCTAGAGATATAGTCTTCGAAT
TAAAGGAGATGACTAGATTTTACCAGGTCTGTTATGAATATATAAAATCAACAGAGCACAAGATAAAAGT
GTTTATTTTACCTGCAAAGGCATACACAACAACTGATTTCTGCTCATTGATGCAAGGAAACCTCATAAAA
GACAAAGAGTGGCACACTGTGCATTATCTAAAACAAATCCTATCAGGAGGCCACAAGGCAATCATGCAGC
ACAACTCAACTAGTGAACAAAATATAGCTTTTGAATGCTTTAGGTTGATAACACACTTCGCAGACTCATT
CATAGATGCTAACTCTAGATCCGCTTTTTTGCAATTAGTAATGGATAGTTTTAGTTATAAAGATGTAAGA
GTCAACAAGCTATACGAGATAATAAAGAATGGCCATAATAGGACAGACTTTATCCCTTTATTGTTTAGAA
CAGGAGATCTAACGCAATATGACCTAGATAAGTATGATGCTATGAAGAGCCAAGAGAGGGTCACATGGAA
TGATTGGCAAACATCAAGGCACTTAGATATGGGGGCTATAAATCTAACAATAAGCGGGTATAATAGGTCT
ATTACAATAATTGGTGAGGACAACAAATTAACTTACTCTGAGTTGAATATCACTAGGAAGACACCAGAAA
ACATATCCATAAGTGGTAGAAAATTATTAAGTTCTAGACATGGTTTAAAGTTTGAAAATATGGCTAGGGT
TACAACGTATCCTGGCAATTACTATATTACTTATAGAAAAAAAGACAGACATCAATTTATTTATCAAATA
CACACACATGAATCAATATTGAGGAGGAATGAAGAACATATGGCAATCAAAACAAGAATATTCAATGAGA
TTGTCCCAGTGTGTTTGGTGAATGTTGCTGAAGTAGATGGGGATCAAAGAATACTAATCAGAAAATTAGA
CTACCTAAATAATGATGTTTTCTCACTTGCAAGGATAAAGGTTGGTGTAGATGAATATGCTGTGATAAAA
AAAGCACATTTCAGCAAAATGGTTTCATTTGATGGTCCACCTATAAAGACAGGACTGTTGAACTTGACAG
AGTTGATGAAATCACAGGATTTATTAAATTTGAATTATGATAATATCAGAAATAGTAATTTAATATCATT
CTCAAAAATAATATGCTGTGAGGGAATGGATAACATAGATGAAGGCTTAGAATTTCTCTCCGATGATCCT
ATGGCTTTCACCGAGGGTGAAACCATCCATTCCACACCTATATTCAATATATATTACTCAAAGAAGGGTG
AGAGGCATATGACATACAGAAATGCTATCAAATTACTGATAGAAAGAGAAACAAGCAATTTTGAAGAAGC
ATTCACATTTTATAAAGATGGTTTCTTATCCCCAGAGAATCTAGGTTGTTTGGAAGCTATTATTTCTTTA
ATCAAAGTCTTGAAAACAAATGAATGGTCCACAGTAATCGACAAATGCATACATATCTGCCTTATAAAGA
ATAATATGGACTACCTTTATCATAAGTTCGACATGCCTCTATGTTTCATAGACGATCCAATATCAAGGAA
TGTTAATTGGTTAATGTATAGAGACTTCATCTCAACACTACCACCAACCTACATTGCACCCTGGAATATC
ATGTTAGAGCATTTTAGGACAAAATGTTTGGCTTTAATAATGGATAAGATGGAGACTCAAAGAAACTTTC
AAGACTTTGCAAAATTGATGAGAAGATCAGAAGGAAGAACTAACTTAGATTTTAGTTAAACAATTATAAT
TAGAAATAAATTGATTAGTTTTGAGTTGATTGGCTATTTCCAAATTGCTAAAATTAGCAGCTTATAGTAC
ATTATAGTATATATTTGTAAATAGGAGCACACTACT

>KC608152.1 Ngari virus strain Dakar D28542/4e segment L, complete sequence
AGTAGTGTACTCCTACATATAGAAAATTTAAAAATATAACCAGTAGGAGTATGGAGGACCAAGCTTATGA
TCAATACCTGCACAGAATTCAAGCAGCTAGAACAGCCACAGTTGCTAAAGACATCAGTGCTGATATCCTT
GAGGCAAGGCATGACTATTTTGGTCGGGAGCTTTGTAACTCTTTAGGAATTGAATACAAAAATAATGTTC
TTCTGGATGAGATCATCCTTGATGTTGTGCCAGGTGTTAACTTGTTAAACTATAACATACCCAATGTGAC
ACCAGACAACTATATATGGGATGGTCACTTCTTGATAATTCTTGACTACAAAGTCTCAGTTGGGAATGAT
AGTAGTGAAATTACATATAAGAAGTACACCAGTTTGATTCTCCCGGTGATGTCTGAATTGGGTATAGATA
CAGAAATAGCTATTATTAGGGCAAATCCTGTTACATATCAGATATCTATAATTGGAGAAGAATTCAAACA
AAGATTCCCAAATATACCCATACAATTAGATTTTGGTAGGTTCTTTGAACTCAGAAAAATGTTGCTGGAC
AAGTTTGCTGATGATGAGGAATTTCTGATGATGATAGCACATGGGGATTTCACTTTGACAGCACCATGGT
GCACATCTGACACCCCTGAACTAGAGGACCACGAAATATTTCAAGAGTTTATTAATTCCATGCCACCAAG
ATTTGTATCACTTTTCAAAGAAGCAGTTAATTTTAGTGCGTATTCTTCAGAAAGATGGAATACATTCTTA
TATAAAGCCAGAGCAGAGACAGAGGTGGATTATAATCAATTTCTATCAGACAAGGCACATAAGATTTTTA
TGCTAGAGGGAGACTATATGAGACCAACGCAAGCTGAAATCGATAAGGGTTGGGAGCTAATGAGTCAGAG
AGTTTACACAGAGAGAGAAATTATAACAGATGTGACAAAACAGAAGCCTTCTATCCACTTTATTTGGGCA
AAGAATGCGGATAGAAAGCTAATAGGTTCAACAGCAAAATTAATATACCTATCCAATAGTTTACAAAGTA
TCACTGAGCAGTCAACTTGGACAGATGCACTAAAAGCAATAGGAAAGAGTATGGATATTGATGGTAAAGT
AGGGCAATACGAAACCTTATGTGCTGAAAGAAAAATGATTGCCAGGTCTACTGGCAAAAAGGTAGATAAC
AAGAGGTTGGAAGCGGTTAAGATTGGCAATGCACTTGTATTATGGGAACAACAATTCATCTTAGCAAACG
ACTTATTTAAAAATCAAGAAAGGCAGAAGTTTATGAAGAACTTCTTTGGCATAGGGAAACATAAGAGTTT
TAAAGATAAGACATCCAGTGACATTGAAACAGATAAGCCTAAAATCTTAGATTTCAATAACACTATAGTC
TTGATGGCTGCAAGGACAATGGTTAATAAGAACAAGGCTCTATTAGCTAAGGATAACACATTGCAAGACC
TACATCCTATTATCATGCAGTATGCTTCAGAAATAAAAGAGGCATCTAAAGACACATTTGATGCGCTATT
AAAAATTTCCAAAACTTGTTTCTGGCAATGTATAGTAGATATTTCAACAATAATGAGGAATATATTAGCT
GTGTCACAGTATAATAGACATAATACATTTAGAGTTGCAATGTGTGCTAATGACTCTGTTTATGCATTAG
TATTTCCTTCATCTGACATAAAAACAAAAAGAGCAACAGTAGTCTTTAGTATAGTTTGCATGCATAAAGA
GAAAAACGACCTGATGGATGCAGGTGCATTATTCACTACTTTAGAATGTAAAAATAAAGAATATATATCT
ATAAGTAAAGCAATTAGATTAGATAAAGAGAGGTGCCAAAGGATTGTATCATCACCTGGGCTTTTCATAT
TAAGTTCTATGTTACTTTATAATAATAATCCAGAAGTAAATTTAGTGGATGTTCTAAATTTTACATTCTA
TACTAGCTTGTCTATAACAAAAAGTATGCTTTCACTGACTGAGCCATCTAGATATATGATAATGAATTCG
CTTGCCATTTCAAGCCATGTTAGAGATTATATAGCTGAGAAATTCTCCCCATACACCAAAACACTTTTCA
GTGTATACATGGTCAATTTGATAAAGAGAGGATGCGCATCTGCAAATGAGCAATCATCAAAGATCCAACT
GAGAAATATATATCTTTCAGATTATGATATTACACAAAAAGGTGTTAATGATGATAGGAACTTAGACTCT
ATTTGGTTCCCTGGCAAAGTTAATTTAAAAGAATATATCAACCAAATATATCTACCATTTTACTTCAATG
CAAAAGGCCTTCATGAGAAGCATCACGTAATGATTGACTTAGCAAAAACTGTTCTGGAAATAGAGATGAA
CCAAAGAGGTGATAATTTAGGTATATGGTCTAAAGCAGAAAAAAAACAACATGTCAACCTACCAATATTA
ATACACTCTATAGCAAAATCTTTAATATTGGATACATCAAGGCACAATCACTTGCGAAACCGTGTAGAAA
GTAGAAATAATTTTAGAAGAAGCATCACAACAATAAGCACTTTCACAAGCTCTAAATCTTGTATAAAGGT
CGGTGATTTCAGGGAAATTAAAGATAAACAAACAGAAAAATCAAAAAAATCAACTGAGAAATTTGACAAA
AAGTTCAGACTTTCAAATCCATTATTCTTAGAAGATGAGGAAGCTAACCTTGAAGTTCAACATTGCAATT
ATAGGGCTTTGATACAAAAAATTCCTAATTATAAAGACTATATTTCAGTAAAGGTGTTTGATCGTCTATA
TGAATTGCTAAAAGATGGAGTCTTAACAGACAAGCCTTTCATTGAATTAGCTATGGAAATGATGAAGAAT
CACAAAGAATTCTCTTTCACGTTCTTTAATAAGGGCCAAAAGACAGCCAAAGATAGAGAGATATTCGTTG
GAGAATTTGAATCTAAAATGTGTATGTATGTAGTGGAGAGAATATCAAAAGAGAGATGCAAACTGAACAC
GGACGAGATGATAAGTGAACCAGGTGATTCAAAATTGAAAATATTGGAAAAGAAAGCAGAAGAGGAAATC
CGCTATATTGTTGAGAGAACAAAAGACAGTATAATTAAAGGGGACCCATCAAAAGCATTGAAATTGGAAA
TAAATGCAGACATGTCAAAATGGAGTGCTCAAGATGTGTTTTACAAATATTTTTGGCTGATAGCAATGGA
CCCTATACTTTATCCAGCAGAAAAAACACGTATTCTGTATTTTATGTGCAATTATATGCAAAAACTACTA
ATACTTCCGGATGATTTAATTGCAAATATCTTAGATCAAAAAAGACCTTATAATGATGATTTGATCCTTG
AGATGACTAATGGTCTAAATTATAATTATGTCCAAATTAAAAGAAACTGGCTCCAGGGCAATTTCAATTA
CATTTCTAGTTATGTGCATAGTTGTGCAATGCTTGTCTATAAGGATATCCTCAAAGAATGTATGAAGTTA
CTAGACGGAGACTGCTTGATCAACTCAATGGTGCATTCAGATGACAATCAAACATCGTTAGCAATTATCC
AAAATAAAGTCTCTGATCAAATAGTAATTCAATATGCAGCAAACACATTTGAATCTGTTTGTTTGACATT
TGGATGTCAGGCAAACATGAAAAAAACATATATTACTCATACATGCAAGGAATTTGTCTCACTTTTCAAT
TTACATGGGGAACCACTATCTGTCTATGGCAGATTTTTATTGCCTAGTGTAGGTGATTGTGCTTACATTG
GGCCATATGAAGATTTAGCCAGCCGTTTATCTGCAGCACAACAGAGCTTAAAGCATGGGTGCCCTCCAAG
TCTAGTTTGGTTAGCAATAAGCTGTAGCCACTGGATAACATTTTTCACCTACAACATGCTGGATGATCAA
ATTAATGCACCACAGCAGCATTTGCCATTCAATAATCGGAAGGAAATACCAGTCGAGTTAAATGGGTACT
TGAATGCACCATTATATTTGATAGCATTAGTTGGCTTGGAAGCTGGGAACTTATGGTTTTTAATAAATAT
ATTGAAAAAATTGGTGCCATTGGATAAACAGAAAGAAACCATACAAAGCCAATGTTTACACTTATGCAAT
TCAATAGATAAGCTAACAGAATCAGAAAAGTTCAAATTAAAAATATTGAGATATCTTACTCTTGACACTG
AGATGTCAGTTGATAACAACATGGGAGAAACAAGTGATATGCGAAGTAGATCACTCTTAACACCTCGTAA
ATTTACAACATTAGGATCCTTAAATAAGCTAGTTTCCTATAATGACTTTAGATCTTCTTTAGATGACCAA
AGATTTACTGATAATTTGAACTTCATGCTCAATAACCCAGAATTGTTAGTTACTAAAGGTGAAAATAAAG
AGCAGTTCATGCAATCTGTCCTTTTCAGATATAATTCAAAAAGATTTAAAGAAAGCCTTTCTATCCAAAA
CCCAGCACAATTATTTATCGAGCAGATACTGTTTTCCCATAAACCAATCATAGATTACAGCAGTATATTT
GATAAGTTGACTTCACTTGCAGAGGCAGATATCATTGAGGAGTTACCAGAGATCATTGGAAGAGTTACAT
TTCCTCAGGCATACCAAATGATAAATAGAGATATTGGCCAACTACCTTTAGATATAGATGATATTAAATT
AATATTCCGATATTGTATATTGAATGATCCACTAATGATCACAGCTGCAAACACCTCCTTATTATGTGTT
AAAGGAACACCACAAGATAGAACTGGTCTCAGTGCAAGTCAAATGCCTGAATTTAGGAATATGAAGCTTA
TTCACCATTCCCCTGCTCTGGTTCTTAAGGCATTTAGCAAAGGGACATCAGATATTCCTGGGGCTGATCC
TATAGAATTGGAAAAAGATCTTCATCACTTAAATGAATTTGTTGAAACAACAGCAATCAAAGAAAAGATT
TTGCACAACATAGACAATCCTCCTAAGCATTTAATAGGGAACGAAATTCTAATTTATAGAATCAGAGAGA
TGACCAAACTCTATCAAGTTTGTTATGATTATGTTAAATCTACAGAGCATAAGGTTAAAATATTTATATT
GCCAATGAAATCTTATACTGCAATCGACTTTTGCACATTGATTCAGGGCAACACTATCTCTGATAATAAA
TGGTACACAATGCATTATTTAAAACAGATTGCCAGCGGGTCTATCAAAGGGAATATAGTAACAACTAGTA
CAAGTGAGCAAATAATAGCAAATGAGTGTTTTAGAGTGCTCTGCCACTTTGCTGATTCCTTTGTGGAAGA
GGCAAGCAGATTGAGCTTTATTAATGAAGTTCTTGATAATTTCACATATAAAAACATAAGTGTTAACTCC
TTGTTTAACACTCTATTAGCCAGCACTACAAGATTAGACTTTATTCCCCTATTATTTAGACTTAAAGTTT
TAACTCAGACAGATTTAAATAGATTTGATGCCCTTAAAACTAATGAAAGAGTTTCATGGAATAACTGGCA
GACAAACCGTTCTTTAAATTCAGGTCTGATTGATTTGACAATATCAGGCTATTTAAGATCAATAAGAGTT
GTGGGGGAAGATAATAAACTCAAAATTGCTGAACTAACAATACCTAATTTCTATCCAAATACAGTGTTCC
ATGCAGGGAATAAACTTTTAAATTCTAGACATGGATTAAAATTTGAATACATGGAGGAAATTATTCTAGA
TGAAAAATATAATTATTATATAACATACCAAAAAAAGAGGGCTCATATCTATACATATCAAGTATCTACA
ATAGAACACATTTTGAGAAGGAATAATGAAGGATTGCAATCCAGAGGCCCTAGATATAACAAAATGGTTC
CTGTCTGTCCAGTTGTTTTAAGTGTTAGGGATGAGTTATTTAGAATGTCTCTAGAAAATGTTTTTAGTTT
AAATATGACAAACTTTAGCATGTCTAGATTATTTGTTTCACCTGACGAAGTTGCTACTGTAAAGAAAGCT
CATATGTCCAAAATGATGTTCTTTTCCGGGCCAACAATAAAAGCAGGAATTATTAATTTAACATCTTTGA
TGAGGACCCAAGAGCTTCTAACATTGAATTATGATAATCTATGCAAATCTAGCATTGTCCCGTTTTGTAG
AATATTAGAATGTAATGGTGATGAGCAAGGAGAACTAATATTTCTTTCAGATGAAGTCATGGATTTCACA
ATTTCTGAGGAGATAGAGTCTATGCCATTATTTACAATAAGGTATCAGAAAAGAGGCACTGAAATTATGA
CTTATAAAAATGCCATAATGAAGTTAGTTGCAGCAGGGGTAGATGAGATCAAAGAAGTTTTTGATTTTTC
AAAACAAGGGTTCTATTCAAAGAAAAACCTAGGTATAATAAATACAATTTGCTCTATAATAAATATACTA
GAGACAAATGAATGGTCTACAATTCTATACAATTCCTTCCATATAGCAATGTTATTAGAGTCTATGGATC
GAGAATTCCATATGTTCACATTACCAGAAGCCTTCTTCATAAATGTGGCAGGTGGTATTGTTAATTGGAC
TAAGCTGCTAAAATTTATAAAGTCATTGCCAGTGATAGAGCAAGAGCCTTGGTCAATGATGATGTCAAGA
TTTGTAGAAAAAACTGTATATTTAATAGAAAGAGAAATGAACAAAGATGTTGATTTCACTGATTTCTTAG
ATGAATTAGAATTTAGTTCAGGAAAGTCTCTATTTACCTTTTTCTGAAGCATATCTTCATTGGTTTATTT
AATTGGACATTCCAAAAGCCACTATGTGGCAAAAATGATGACAGCATTCAAAAAAGTACAATTTTCTTAT
GTAGGAGCACACTACT

>JX846597.1 Batai virus strain MM2222 segment L, complete sequence
AGTAGTGTACTCCTATATAAAGAAATTACAATAAAACCCATCAAAAAAATGGATGATCAGATGTATGATC
AATTCTTGAGGAGGATCCAAGCTTCAAGGACAGCAGTTGTTGCTAAGGATATCAGCACTGATATCCTTGA
AGCAAGACATGATTACTTTGGTCGTGAGCTATGCACAGCCATAGGGATTGAATATAAGAATAATGTTCTT
TTAGATGAGATTGTCTTAGATGTGTGCCCTGGGGTGAATCTCATGGATTATAATATCCCGAATGTGACTC
CGGACAACTACATCTGGGATGGCGATTTCCTGATTATAATGGACTACAAGGTCTCAGTTGGAACTGACAG
CAGCGAGATTACTTATAAAAAATACACCACCTTGATCCTACCAATTATGGAGAGTTTGGGCATCCCCACA
GAAATAGCTATAATACGTGCCAACCCACTGACATATCAATTAACAATCATAGGGGAGAATTTCCGTGAAA
GATATCCAAACATTCCACTACAGCTGGATTTCACAAAATTCTTTGAGTTACGTAAGATGCTGCTAGATAA
ATTTGCAGACGACGAGGAATTTTTGTTAATGATTGCACATGGTGACTTCACTTTGACAGCACCCTGGTGT
GTAGATGACACCCCAGAACTATCAGATCATCCTATATATCAAGAGTTCCTAGGGTCCATGCCTAAAAGAT
TTGTTGATCTATTCAATGAGGCTATCGAGTTCAGTGCTTACTCTGCTGAGAGGTGGAATACATTGCTTTA
CAAAGCAAAATCTATAACAGATGAGGATTATCAAGATTACTTATCAAGAAAGGCACATAACATATTCAAT
ATGGACGGAAATTATATGAAGCCAACTCAGAATGAGATTGACAAAGGCTGGGAAATGATGAGTATGAGGG
TTGCCCAGGAGAGAGATATCATAACTGATACAACAAAACAGAAACCTTCTGTGCATTTTATTTGGACTAG
AAACAATAATAGGAAACTCTTGGGGTCAACTGCTAAATTGATCTTCTTGTCAAACTCACTCAAATCTATA
AATGAACAATCCACTTGGTCAGAATCATTGATTGCAATTGGTATGAGCATGGATATAGGAAATAATATAG
GTCAGTATGAGTCATTATGTGCTGAGAGGAAGATGATTGCTAGATCAACAGGAAAAAAGATAGATAATAA
GAGACTTGATGCAGTCAAGATTGGTAATGCTCTTGTCTTATGGGAACAACAATTTATTTTAGCAAATGAA
CTCTTCAAAAATCAAGAGAGGCAAAAATTCTTAAAAAACTTTTTTGGGATTGGTAAACACAAGTCATTTA
AGGACAAGACTGCCACAGATATTGACATTGAAAAACCGAAGATACTGGACTTTAATAACAGCATTGTTTT
AATGGCAGCCAAGGCTATGGTAAATAAGAATAAAGTGTTCCTTTCCCAGCAAAACACTTTAAATGACTTC
CATCCAATAATTTCTACATTTTATGATAAAATAGAAGAGGCATCTGAAGAGACAGCAGAGATTCTAAAGA
AAATCTCAAAAACTTATTTTTGGCAATGCATTACTGATATATCTACGTTAATGCGCAATATATTGTCAGT
TTCTCAATATAATAGACACAACACTTTTAGAGTGGCAATGTGTGCAAATGATTCAGTTTATGGGTTAGTT
TTCCCATCTTCAGACATAAAGACTAAAAGAGCCACAGTAGTCTTCTGCATTGTATGTATCCATGAAGATA
AAAAAGATATTATGGATGCAGGGGCCCTGTTTACAACACTTGAATTGAAAACAAAAAATTACATATCTAT
CAGTAAGGCTATCAGGTTAGATAAAGAGAGATGTCAAAGAATTGTATCATCACCCGGCTTATTCCTATTA
AGCTCATTACTATTATATAATAATAACCCTTTAATATCTCTTACTGATGTACTGAATTTTACATTTTATA
CTAGCTTGTCAATAACTAAGAGTATGCTATCATTGACTGAGCCTTCTCGATATATGATAATGAACTCTTT
AGCTATATCTAGTCATGTCAAAGATTATATAGCAGAGAAATTTTCACCATACACCAAGACTTTATTTAGC
GTTTATATGGTTAACTTAATTAAAATGGGATGCAGTTCTGCAAATGAGCAATCTAGTAAAATACAATTGA
GAAACATTTACTTATCTGATTATGACATAACCCAAAAAGGTGTACACGATGAAAGGAACTTGGAGTCTAT
ATGGTTCCCAGGTAAGGTTAATCTTAAAGAGTACATAAACCAGATTTACCTACCTTTTTATTTCAATGCT
AAGGGGCTACATGAAAAGCATCACGTAATGATGGACTTGGCAAAGACAGTTTTAGAAATTGAAATGAACC
AGCGCTCTGAAAATTTGGGGATATGGTCAAAAGCAGAGAAGAAGCAACATGTGAATTTACCGATATTGAT
TCACTCTTTATCGAAATCACTCATCTTAGACACATCGAGACACAATCATCTTAGAAATAGAGTGGAAAGT
AGAAATAATTTTAGAAGGAGCATAACTACTATCAGCACCTTTACTAGTTCAAAATCTTGCGTTAAAGTTG
GAGATTTTAAAGATTTGAAATCTAAAAATTTCCAGAAACAAAAGAAAACAAACAACAAAGCCCTAGAAAA
ATATAGGCTGTCAAACCCTCTGTTTCTAGAAGATGAAGAACAAACATTGGAGACACAACACTGCAATTAT
GAATCATTAATCAAGAAGATACCAAATTATAAAGATTATATATCTGTTAAGGTATTCGACAGACTTTACG
AATTATTAAAAAATGAGACATTAAATAATGACCCTTTTATTGAGCAAGCAATGTCGATGATGAAGAATCA
CAAAGAGTTTACATTCACATTTTTCAATAAAGGACAGAAAACAGCAAAAGATAGGGAAATTTTTGTGGGA
GAATTTGAAGCCAAGATGTGCATGTATGTTGTAGAAAGAATATCAAAAGAGAGGTGCAAATTGAATACCG
ATGAAATGATCAGTGAGCCTGGTGATGCAAAATTGAGAATCCTAGAAAAGAAAGCTGAAGAGGAAATAAG
GTTCATTGTTGAAAGGACAAAAGACAATATGTTAAAGGGTAACCCCACAAAAGCATTAAAACTTGAAATA
AATGCGGACATGTCAAAATGGAGTGCCCAAGATGTTTTTTACAAATACTTTTGGTTGATTGCTTTAGACC
CAATACTATATCCCAAAGAAAAGAAACGTATTTTATTTTTCATGTCAAACTACATGCAGAAGCATTTAAT
AATACCAGATGATCTTATTGCGAATATCTTAGACCAGAAAACCCCCTATAAAAATGACTTAATACTTGAG
GCCACAAATGGATTGAATAGGAATTTTGTCAATATCAAAAGAAATTGGCTCCAGGGTAATTTTAATTATA
TATCCAGTTATGTGCATAGCTGTGCAATGTTGGTCTACAAGGACATAATTAAAGAATCTTTAAAACTACT
TGAAGGGGATTGTTTAGTCAACTCCATGGTCCATTCTGACGACAATCAGACTTCGTTAGCAATCTTACAA
AATAAGGTCTCAGATGATATGGTTATACAATTTTCAACAATAACTTTTGAACAAGTCTGCTTATCATTTG
GCTGTCAAGCAAATATGAAAAAAACATATGTGACACATACCTGTAAGGAATTTGTTTCACTTTTTAATCT
TCATGGGGAGCCTCTATCTGTTTATGGTCGATTCTTGCTACCCAGTGTAGGTGATTGTGCATACATTGGC
CCCTATGAAGATTTAGCAAGCAGATTATCAGCAGCACAACAAAGTATAAAACATGGTTGCCCACCGAGTT
TAGCATGGGTGGCAATAAGTTGTAGCCACTGGATAACTTACTTGACATACAATATGCTAGATGATCAAAT
AAACTCTCCTCTCAACTATCTCCCCTTCAAGAGCCGTCATGATATACCGGTAGAACTGAATGGCTATATT
GATGCACCATTGTATTTGATAGCTCTAGTTGGGTTAGAAGCAGGAAACCTTTGGTTTTTGATGAATATCT
TAAAAAAACTTGTCCCACTGGACAAGCAGAGAGAAACGATCCAGACCCAGTTTCAGACAATAGGGTCATT
GAAAAGCTTAAATGATTCTGATATCTTCAGACTCAAAATATTGAGATACTTAACCTTGGATACAGAAATA
ACTGGTGACAACAACATGGGAGAAACTAGTGATATGAGAAGCAGGTCATTACTTACACCAAGGAAGTTTA
CTACTGTAGGTTCATTAAATAAGTTAGTATCATATAATGATTTTAAAGAATCCATGTCTACTGATAATTA
TAAGGAGAACCTTACATACATGTTGGATAACCCAGAGTTGTTAGTCACAAAAGGTGAAGACAAAGAACAA
TTTATGCAATCTATACTATATAGGTACAATTCAAAGAGGTTTAAAGAAAGTTTGTCCATACAGAATCCTG
CTCAATTGTTTATAGAGCAAATACTATTCTCCCATAAGCCAATTATAGATTACAGTAGTATCTTTGACAA
ATTAACATCTTTAGCAGAATCAGACTTGATTGCAGAACTACCAGAAATTATAGGAAGAGTAACATTTCCA
CAAGCTTATCAAATGATCAATAGAGATATTAGCCAACTGCCATTGGATATAAATGATGTGAAAGTGGTAT
TTAAATATTGTATTTTAAATGATCCATTGATGATAACTGCTGCAAACACAGCCCTGCTATGTGTTAGAGG
AACCCCACAGGACAGAACAGGGTTGAGTGCTAACCAAATGCCTGAATTTAGAAATATGAAACTTATCCAC
CATTCCCCAGCATTAGTTCTCAAGGCATTCAGCAAATCTACTACCGATATAGCAGGTGCTGATCCAATAG
AGTTGGCAAAGGACTTACATCACCTTGAGGAATTTTTATCAAACACAGGGATACAAGACAAAATAAATCA
AAACATAGACAACCCACCAAAGCATCTTGTTGATGCAGAAATTCTCATGTACAAAATAAGAGAGATAACA
AAGCTATATCAGCTCTGCTATGATTACATAAAATCAACAGAACACAAAGTTAAAGTTTTCATACTACCGA
TGAAATCATATACATCTGTTGATTTCTGCACTTTGATACAAGGTAACACTATTAGAGATGATAAATGGTA
CACAATGCATTATTTGAAGCAGATTGTTAGTGGTTCAGTGAAAGGTACAATAGTTACAACTAGTACTACT
GAACAGTTGATTGCATCAGAGTGTTTTAGGGTATTATGTCATTTTGCAGATTCGTTTGTAGAAGAAGGGA
GTCGCTTGAGTTTCATCACAGAAGTCATAGACAACTTTACTTACAAGAATATAAGCGTCAACTCCCTATA
TAACATAATATTAGGAAGTAATATGAGACTTGACTTCTTACCTCTATTATTTAGAATGCAATCTTTGACA
CAATCAGATCTGAACAAGTTTGATGCATTAAAAACAAACGAAAGAGTTTCATGGAACAATTGGCAAACAA
ATCGATCCCTGAATTCAGGCATTATTGATCTAACGATATCTGGATATTTAAGGTCAATACGAATAGTGGG
GGAAGATAAAACATTAAAAATTGCTGAACTTACAGTGCCTAATTTTTATCCAAACACAGTATTTCATGCT
GGAAATAAATTACTTAATTCTAGGCATGGCCTGAAGTTTGAATATATGCAGGAAGTACTGTTAGATGAAA
AATACAACTATTACATAACATTTCAAAAAAAGAGAGCACACATATACACTTATCAAGTCTCTACTATAGA
TCATATAATAAAAAGAAATGAGGAAGGACTATCAACTAGAGGTATAAGGTTCAACAAGCTGATTCCAGTC
TGTCCTGTTGTATTATCTGTCAGAGATGAACTTTTCAGGATGAATATGGACAATGTCTTCAGTTTAAATA
TGACAAATTTTAGTATGTCACGATTGCATGTATCACCTGATGAAATGGCGACCATAAAGAAAGCACACAT
GTCTAAAATGATGTTTTTTAATGGTCCTGATATAAAGGCAGGTATTGTAAATCTGACAGCATTGATGAGA
ACCCAGGAGTTATTGTCATTAAGCTTTGATAACATTTGTAAATCAAGTATTATACCATTTTGCAGGATAC
TAGATTGCTCCGGTGAGGAACAAGGAGAACTCATTTTTCTCTCAGATGAAATTATGGATTTTACTATTTC
AGAGGAAATAGAATCCATGCCAATATTTACAATAAAATACCAGAAGAAAGGTTCAGAGAAGATGACATAT
AAAAATGCAATATCAAAGTTAGTAACCAGAGGTGTAGAGGAAATAAAAGAAGTATTTGACTTCTCCAGAG
ATGGGTTCTACTCAAAGAAGAATCTCGGGATAATAAATACTATTAGTTCTATAATAAATTTATTAGAGAC
AAATGAGTGGTCGTCTATATTGCTTAACTCATTCCATATAGCCATGTTATTAGAAGGGATGGATAGAGAG
TTTCACCTGTTCACTCTACCAGCTGCATTCTACATAAACACAGCTGCAGGGATAATTAACTGGACCAAGA
TGCTGAAGTTTATAAAATCACTACCGGAGATAAGTAGTGAACCGTGGTCAACCATGATGAAAAGATTTAT
TGAGAAGACTATATTCCTTATTGAAAAGGAAATGAACAAAGAAGCAAACTTTGAAGATTTCTTGGATGAG
TTAGAATTTTCATCAGGTAAATCCATGTTCACCTTTTTCTAAGCAACAGTATCAAACACAATCATAATTG
GCCATTCTCAAAAGCCACTCTGTGGCACTACCATAAAACAGCATTTGAAATCAATTTCTTTTATATAGGA
GCACACTACT

>FJ943509.1 Tensaw virus strain TSV-FL06 segment L, complete sequence
AGTAGTGTACTCCTATATAAAGAAATTACAAAAAATAATTATTCCTGAAATGGAGGACCAAATGTATGAT
CAATTCTTCAAGAGAATCCAGTCAGCAAAATCAGCAACTGTTGCCAAGGATATTAGTGCTGATATACTGG
AAGCAAGGCATGATTATTTTGGTCGAGAACTTTGTTCATCAATTGGAATAGAGTACAAAAACAATGTACT
ACTTGATGAGATTATACTGGATGTTGTTCCAGGTGTAAATTTGATGAATTATAACATTCCAAATGTTACA
CCAGACAATTATATTTGGGACGGTGAATATCTGATTATACTAGATTATAAGGTGTCTGTGGGGAATGACA
GCACTGATATCACTTATAAGAAATATACTTCATTGATTTTACCAGTTATGGATCAGCTGGGAATCCCGAC
AGAAATAGCTATTATAAGAGCAAACCCAGTAACCAATCAGATTACTATAATAGGCGAAAATTTTAGAGCT
AGATACCCAAACATTCCCATACAACTAGATTTTTCTAAGTATTTTGAACTTCGCAAATTTTTGTTGGACA
AATTCGCTGATGATGAAGAATTCCTTCTGATGATTGCACATGGTGATTTTACACTAACAGCGCCTTGGTG
TATGGAAGATACACCTGAATTGTATGAACATCCCATATTTAAAGAATTCATCGGGTCTATGCCACCTAGA
TTTGTTAGCATGTTTGAAGACTCTATTACATTTAGTGCTTATTCAGCAGAAAGGTGGAACAGCTTGCTCT
ATAATATTAAGGGCCAAACAGAAAAGGATTATCAAGAATTCTTGTCTATAAAATCCCATAATGTCTTCAA
TATGGATGGAAAATACATGAGACCGACTCAATCAGAGATTGACGAAGGTTGGGAGTTGATGAGTTTGAGA
ATTGCAAAAGAGAGAGATATTACTACAGACATCAACAAACAGAAGCCCTCAGTACATTTTATTTGGACGA
AAAATGCTAATCGGAAACTCAGCAATTCAACAGCTAAGCTGATATTCCTCTCAAATTCATTACAATCAAT
AAATGAGCCTTCAACTTGGACAGATTCCTTGAAAGCAATTGGGAAAAGTATGGATATTGATGGTAACGTT
GGCTTGTATGAAAATCTGTGCACAGAAAGGAAGATGATTGCCAGATCAACAGGCAAAAAAATAGACAACA
AAAGACTAGAAGCAGTCAAAATTGGTAATGCATTAGTCCTCTGGGAACAGCAATTTATATTAGCTAATGA
TCTCTTCAAGAACCAGGAGCGACAACAATTCATGAAGAAGTTTTTGGGTATCGGTGGTCATAAATCTTTC
AGAGAAAAAACAGCTACAGATGTAGAAGTAGAAAAGCCTAGGATCTTAGATTTCAACAATGCAATTGTCT
TAATGGCTGCAAAGTCAATGGTCAACAAGAACAAAGCCTTCTTATCACAGAATAATACATTAGACAACCT
TCACCCTATTATAAGCAATTTTGCATCACAAATTAAAGACGCATCAGAAAACACTTTTGCAGTACTTGAA
AAAATAAATAAAACATGCTTCTGGCAGTGTATCACTGACATATCAACATTGATGAGAAATATATTAGCTG
TGTCGCAGTATAATAGACATAATACTTTTAGAGTAGCAATGTGTGCAAATGATTCAGTTTATGCATTAGT
CTTTCCATCATCAGATATAAAAACAAAGAGAGCCACTGTTGTTTTCTCTGTTATTTGTATACACGAGGAA
AAGCAGTGCCTAATGAATGCAGGAGCTTTATTCACAACTCTAGAATTAAAGACCAAAAATTACTTATCAA
TCAGTAAAGCAATCAGGTTAGATAAGGAAAGATGCCAAAGAATAGTGTCCTCACCAGGGTTGTTCATCCT
TAGTGCATTATTGCTCTATAATAACAATTCTGATATTTCACTTATGGATGTACTTAATTTCTCATTTTAT
ACTAGCTTATCAATTACCAAGAGTATGTTATCATTAACAGAACCTTCAAGATATATGATCATGAACTCTC
TAGCAATTTCAAGTCATGTAAAAGATTATATTGCAGAAAAGTTCTCACCATATACAAAAACACTATTTAG
TGTTTATATGGTCAACCTTATTAAAAATGGCTGTAGCTCAGCTAATGAGCAGTCTAACAAAATACAGTTG
AGGAATATTTACCTGTCAGACTATGATATAACTCAGAAGGGTGTAAATGATGAGAGGAATATAGATTCTA
TATGGTTCCCGGGGAAAGTTAATTTGAAGGAATATATAAATCAAATCTATCTGCCATTTTATTTCAATGC
AAAAGGCCTTCATGAGAAACATCATGTGATGATCGACCTAGCAAAAACAGTCCTTGAAATAGAAATGAGT
CAGAGGTCTGATAACCTAGGTATCTGGTCTAAGCATGAAAAGAAACAACATGTCAACTTGCCAGTATTAG
TTCACTCTTTGGCAAAATCATTAATATTAGACACATCAAGGCATAATCATCTCAGGAATAGAGTTGAGAG
CAGGAATAATTTCAGACGAAGCATCACAACTATCAGTACATTCACAAGTTCTAAGTCCTGCATAAAGATA
GGAGATTTCCGAGATGTTAAGTCAAAGGCACATTCTGCAGCACTAAAAAGTCAACAAAAGGCATGTGAAA
AATATAGATTATCAAATCCACTATTTATGTTAGAAGAAGAGTCTACTTTAGAAGTTAGCCATTGCTGCTA
TGAAGATTTAATAGCAAAAATTCCAAACTATAGAGACTATATATCTGTAAAGGTTTTTGACAGATTATAT
GAACTCTTCAAAAATGGCTCATTAGATGACAGCTCCTTTATAGAGCAGGCCATGAGGATGATGAAAAATC
ATGTAGATTTTTCATTCACCTTCTTTAACAAGGGCCAGAAAACTGCCAAAGATAGGGAGATTTTCGTTGG
TGAATTTGAAGCAAAAATGTGCATGTATGTCATTGAGCGTATATCAAAAGAGAGATGTAAGTTGAACACA
GATGAAATGATAAGTGAACCTGGAGACTCCAAATTGAGGATTCTGGAAAAGAAAGCAGAAGAGGAGATAC
GCTATATTGTTGAAAAAACAAAGGATAGCATCCAAAAAGGGGACCCAACTAAAGCTTTAAAGCTTGAAAT
AAATGCAGATATGTCCAAATGGAGTGCACAAGATGTGTTTTATAAATATTTTTGGTTACTGGCATTAGAT
CCCATATTGTACCCTAACGAGAAAAAGAGAATGCTATTTTTCATGTGTAATTATATGCAAAAATCATTAA
TCCTACCTGACGATTTGCTATCAAATATACTGGATCAAAAAACACCTTATAATAATGACTTGATATTAGA
CTCTACTAATAATCTAAGCTCGAATTTTGTTAATATCAAGAGGAACTGGTTGCAGGGTAACTTTAATTAC
ATTTCAAGCTATGTACATAGCTGTGCAATGATGGTTTATAAAGACATTTTCAAAGAGACTATGAAATTAT
TAGATGGCGATTGCCTGGTAAACTCCATGGTTCACTCTGATGATAATCAGACTTCACTAGCAATAATGCA
AAATAAAGTAGCAGATGATGTGATGATACAATTTGCAGCTAATACCTTCGAATCAGTTTGTCTGACTTTT
GGGTGCCAAGCAAATATGAAGAAAACCTACATTACACATACATGTAAAGAATTTGTTTCTTTATTCAATC
TCCATGGAGAACCACTGTCTATCTATGGTAGATTCTTACTACCTAGTGTCGGTGATTGCGCATATATAGG
GCCATATGAAGATCTTGCTAGTAGACTTTCTGCAACACAGCAGAGTATCAAACATGGGTGCCCACCAAGT
TTTGCATGGGTTGCAATAAGTTGTAGTCACTGGATAACTCATCTAACATACAACATGCTAACAGATCAAG
TGAATAGTCCAACAAATTATTTGCCATTTATAGATAGATCAGAAATACCGGTAGAATTAAATGGTTACAT
AAATGCCCCACTATACTTGATATCATTGGTCGGTTTAGAAGCTGGCAATCTTTGGTTTTTAATAGAAATG
CTAAAGAAATTAGTTCCATTGGACAAGCAAAGAGAAACAGTACAAACACAATGCCAATGGTTAATAAACT
TAAACCATTTGAGTGATTCAGACAAATTTAAATTTAAAATTCTCAGGTACCTAACGCTAGACACGGAAGT
CTGCACTGATTCAACAATGGGTGAAACTAGTGACATGAGGAGTAGATCTTTACTAACTCCTCGGAAATTC
ACAACTCCTGGTTCATTGAATAAATTAGTATCATATGTTGATTTCAAAGACTCTATGTCTTCTGATGGTC
ATAAAAATAACCTTGATTATATGTTAAATAACCCAGAACTTTTAGTGACTAAGGGTGAGAACAAAGAGCA
ATTTATGGCGTCTATCTTATACAGATATAATTCGAAAAGATTTAAAGAAAGTCTCTCTATACAAAATCCA
GCACAGCTCTTTATAGAACAAATTTTGTTTTCACACAAACCTATAATTGACTATAGTAGTATTTTTGACA
AATTAAGCTCATTAGTTGAATCTGATATAATAGCAGAGCTACCAGAGATTATCGGTAGAGTCACTTTCCC
ACAAGCCTACCAAATGATCTGTAGAGATATAAACCAATTACCTTTAGATATAGATGATATCAAAATAGTT
TATAAATACTGCATTTTAAATGACCCTCTTATGATAACTGCAGCTAACACATCATTACTATGTGTTAAAG
GGACACCCCAGGACAGAAATGGCTTAAGTGCAAATCAAATGCCAGAGTTTAGGAATATGAAATTAATACA
CCATTCACCTGCATTAGTGTTGAAGGCCTTCAGCAAAGGGACAACCGATCTTCCTGGAGCAGACCCAATT
GAACTAGAAAAAGATTTACATCATTTGAATGAATTTTTAGACAATACTGGGATAAAAGTGAAGATAGACC
AAAATACAGATAACCCCCCTAAGCACTTGATAGGGGTTGAGGTAACAATGTACAAAATTAAAGAAATCAC
AAAGTTATATCAGTTGTGCTATGATTACATAAAGTCAACCGAACACAAAGTGAAAGTGTTCATACTGCCG
ATGAAGGCTTACACTGCAGTGGATTTCTGCACATTGGTCCAAGGCAATACATTAAGTGATGAGAAATGGT
ACACCATGCATTATCTAAAGCAAATCTTGAGCGGAACTGTAAAAGGCACTATAGTTACAACAAGCACAAG
CGAGCAAATAATAGCCAATGAATGCTTTAGGACACTATGCCATTTTACTGATTCATTTGTTGAGGAAGCA
AGTAGGCTTAACTTTATAACAGAGGTAATAGATAGTTTCCAATACAAGAATATACCTGTTAATTCCCTGT
ACAACATCATATTAGAAAGCAACTTAAGACTTGATTTTATACCGCTGCTGTTTAGGATGCAAGCCTTAAC
ACAAGCTGATTTAAATAAATTTGATGCATTAAAGACCAATGAGAGGATCTCTTGGAACAATTGGCAAACA
AATAGGTCTCTGAACTCTGGCATTATAGATTTAACGATTTCTGGATATTTGAGATCTATTAGGATAGTCG
GAGAAGATAAGGTACTAAGGATTGCAGAACTCACAATTCCGAATTTCTATCCCAATACTGTTTTTCATGC
TGGAAATAAGTTATTAAATTCAAGGCATGGCCTAAAGTTTGAGTATATGACAGAGTGTGTGTTGGATGAA
AAATATAATTATTATGTCACATTTCAAAAGAAGAGGGCACACATGTACACCTACCAGGTTTCCACCATAG
AGCATATTTATAGGAGGAATCAAGAAGGGGCGATATCCCGTGGCAATCGCTTTAACCGGATGGTACCAGT
CTGCCCTGTGGTCCTATCTGTTAGAGATGAGCTTTTCAGGATGAATTTGAGCAATGTATTCAGTTTGAAT
ATGACAAATTTTAATATGTCAAGGTTATATGTTTCTCCTGATGAGATGGCTACTATAAAGAAAGCTCATA
TGTCAAAAATGGTGTTTTTTAATGGGCCAGACATTAAAGCTGGGGTTGTGAATTTGACAGCTTTGATGAG
GACACAAGAGTTATTATCACTAAATTATGACAACATATGCAAATCAAGCATAATTCCATTCTGCAGAATA
TTGTCCTGTGATGGGAGCGAAGACACGGGTGAATTGATATTCCTATCTGATGAGATTATGGACTTTACTA
TATCTGAGGAGATAGAGTCTATGCCTATATTCACAATAAAATATCAAAAAAAAGGTCATGAGAAGATGAC
CTATAAAAATGCAATTTCAAAGCTAGTCACTAGAGGAGTTGAAGAGATTACAACAGTTTTTGATTTCTCT
GGGGATGGATTTTACTCAAAGAAAAACTTGGGGATAATAAATACTATTTGTTCAGTCATCAACCTACTAG
AGACCAATGAATGGTCATCTATTCTTCTAAATTCTTTCCATATAGCAATGCTAATGGAAGGAATGGACAG
GGAATTCCACATGTTTTCCTTGCCCTCAGCCTTCTTTGTGAATGTGGCTGGTGGGATTGTTAATTGGGTG
AAGCTCTTGAAATTCACAAAATCATTACCCAAGATTACCCATGAACCTTGGTCCATGATGATGAATAGAT
TCATTGATAAAACTGTATATCTTATAGAAAGAGAATTGAATAAGGAAGCCAACTTCAATGAATTTCTGGA
AGAGCTAGAGTTCAAGAGTGGGAAATCCATGTTTAGCTTTTTCTAGGACTTAATACCATTCAATTAGATT
GACTATTTCCAAAAGCCTTCATGGCATCGTTCACAGCAAAAAAATCAATTTCTTATATATAGGAGTACAC
TACT

>KX100120.1 Tlacotalpan virus strain 61D240 segment L, complete sequence
AGTAGTGTACTCCTATATAAAGAAATTACAAACTAAACCAAAAATAATATGGAGGACCAAATGTATGATC
AATTCCTCAAGAGGATTCAGTCAGCTAAAACAGCCACTGTAGCAAAGGACATTAGCACTGACATTTTGGA
AGCACGTCATGATTATTTTGGTCGAGAACTCTGTGCTTCAATAGGCATAGAGTTTAGGAACAACGTCCTC
TTAGATGAGATCATCCTGGATGTTGCACCTGGAATTAACCTAATGAACTTCAATATACCAAATGTCACAC
CTGATAATTACATTTGGGATGATGATTTCCTAATTATAATAGATTACAAAGTCTCAGTAGGGAATGACAG
TACTGAAATAACATACAAAAAGTATACAACTCTGATTTTACCAGTTATGGAACAAATAGGCATACCAACT
GAAATAGCAATCATAAGAGCAAACCCTGTAACATATCAGATCAGTATAATAGGTGAAAATTTTAAAGCTA
AATATCCAAATATACCCATACAACTAGATTTTTCAAAGTTTTTTGAGTTGAGGAAATTATTACTGGACAA
ATTTGCAGATGATGAGGAGTTTCTACTTATGATTGCTCATGGTGACTTCACACTGACAGCACCATGGTGT
ATGGGTGATACTCCAGAGTTGTATGATCATCCAATTTATAAAGAATTCATAGGATCCATGCCCCCTAGAT
TTGTGAACTTATTCAATGAAGCCATTTCATTCAGTGCCTATTCTGCTGAACGCTGGAATAGTCTGTTGTA
TGCTGCAAAAGCAAAGACAGAACAAGATTATCAAGAGTTCCTCTCAGAAAAATCACATGCTATATTTAAC
ATGAACGGCGAATATATGAAACCTACACAATCTGAAATTGATAAAGGTTGGGAATTGATGAGTCGAAGAA
TCTCTGAAGAAAGGGATATCACAACAGATATAAATAAGCAGAAGCCATCCATACATTTTATATGGGCAAA
AAATGCTAACAGGAAACTAAGTAGTGCAACTGCAAAGCTCATATTTTTGTCAAACTCTTTACAATCTATC
ATTGAGCCTTCAACTTGGACAGATTCATTAAGAGCAATTGGCAAAAGTATGGACATAGATGGCAATGTTG
GAGCTTATGAGAACCTCTGTATGGAAAGGAAGTTGATAGCCAGATCAACAGGAAAAAAGATAGACAATAA
GAGACTAGAGGCAATTAAAATAGGAAATGCATTAGTGCTTTGGGAGCAACAATTTATCTTGGCAAATGAT
CTCTTCAAAGGACAGGAAAGACAAAAATTCCTTAAGAATTTCTTAGGTATTGGGAAGCACAAAAATTTCA
AAGATAAAACTACAACTGACCTAGAACTAGATAAGCCAAAGATATTAGACTTCAACAATACTATTGTTCT
GATGGCAGCAAGGTCAATGATAAACAAAAATAAGACATTCTTGGCACAAACTAATACATTAGAAAATCTA
CACCCAATAATGGGGGTATTCTCAGACCAAATAAAGGAGGCTTCAGAAGATACATTCAACACATTAAAAA
AGATAAACAAAACATGTTTTTGGCAATGTATAACAGACATCTCAATGTTAATGAGGAATATTCTTTCAGT
ATCACAATACAACAGGCATAATACTTTCAGAGTGGCTATGTGTGCAAATGACTCTATGTATGCCCTCGTG
TTCCCCTCTTCAGACATCAAGACAAAAAGAGCAACAGTTGTTTTCTCAGTGGTCTGTATTCATCAAGAAA
AGCAATCTATTATGGATGCAGGTGCCTTATTTACAACTTTAGAATTAAAAACAAAAAACTTTATATCTAT
TAGCAAGGCTATTAGGCTAGATAAAGAAAGATGCCAGAGAATAGTGTCATCTCCAGGCTTATTCCTTCTA
AGTGCTCTATTATTGTATAATAACAACCCAAACATATCTCTTGTAGATGTTTTAAATTTTGCATTTTATA
CAAGTTTATCTATAACTAAGAGTATGTTGTCTCTAACTGAACCATCTAGATATATGATAATGAACTCTTT
AGCCATCTCCAGTCATGTAAAGGATTATATATCTGAAAAGTTCTCACCCTATACTAAAACACTTTTTAGT
GTTTATATGGTAAATTTAATCAAGAGAGGTTGTAGCTCTGCCAATGAACAATCCAGCAAAATACAGTTGA
GGAATATCTACCTTTCAGACTATGAAATAACACAGAAAGGTGTAAACGATGAGAGGAATTTGGAATCTAT
ATGGTTTCCCGGTAGAGTAAACCTCAAAGAATATATCAATCAAATCTACTTACCTTTTTACTTTAATGCA
AAGGGCCTTCATGAAAAGCATCATGTTATGATAGATCTAGCCAAGACAGTTCTTGAAATAGAAATGACTC
AGAGGATGGATGATTTGGGCATATGGTCTAAGCATGAAAAGAAGCAACATGTTAATTTGCCAATATTGAT
TCATTCCCTAGCTAAATCATTAATTTTAGACACCTCTAGACATAATCATTTGAGGAACAGAGTGGAAAGC
CGCAACAATTTCAAGAGAAGTATAACAACCATTAGTACATTCACCAGTTCAAAATCGTGCATTAAGATTG
GAGATTTCAGGGAGATCAAGGCAAAAAATCTGGCCACATCAGTAAGATCTCAACAGAAAGCTTGTGAGAA
GTATCGCTTATCGAATCCTTTATTTTTAGTAGATGAGGAATCTACACTAGAGACCAGACATTGCAGCTAT
GAAGATTTAGTTGCAAAGATCCCAAATTATAGAGATTACATCTCTGTTAAAGTATTTGATAGATTATATG
AATTATTTAAATTAAAAGAACTAGATGATAGGCCATTTATAGATCAGGCTATGGAGATGATGCAAAAGCA
CAAGGACTTTTCATTCACATTCTTTAATAAAGGACAGAAGACAGCAAAGGATAGGGAAATATTTGTAGGT
GAGTTTGAAGCAAAAATGTGTATGTATGTTATAGAGAGAATCTCTAAAGAAAGATGTAAGTTAAACACAG
ATGAAATGATTAGTGAACCAGGAGATTCAAAATTGAGGATTTTAGAGAAAAAAGCAGAAGAAGAGATAAG
ATACATTGTGGAGAAGACGAAGGATAGTATTCAGAAAGGTGATCCCACAAAAGCATTGAAATTAGAGATT
AATGCTGATATGTCAAAATGGAGTGCGCAAGATGTTTTCTATAAGTATTTTTGGCTTATAGTTTTGGACC
CAATACTTTACCCAAATGAGAAAAAAAGGATGTTATTTTTCATGTGTAATTATATGCAGAAAGTGCTGAT
CTTGCCAGATGATTTGCTATCTAACATATTAGATCAAAAAACTCCATATAACAATGATTTAATTCTAAAT
TCAACTAATGGTTTAAATGCCAACTTTGTAAACATAAAGAGGAATTGGTTACAGGGGAATTTTAATTACA
TCTCTAGCTATGTACATAGTTGTGCAATGATGGTTTACAAAGATATTTTCAAAGAAACTATGAAGTTGCT
AGATGGAGATTGTCTGGTAAATTCTATGGTTCATTCAGACGACAATCAGACATCTCTTGCCATTATGCAA
AATAAAGTCAAAGATGACATGGTCATACAATTTGCTGCACATACATTTGAATCTGTCTGTCTCACTTTTG
GATGTCAAGCAAATATGAAAAAAACATATATAACCCATACATGCAAAGAGTTTGTGTCACTTTTCAACTT
ACACGGTGAGCCATTATCTATTTATGGGAGATTCTTACTACCTAGTGTAGGAGATTGTGCATATATAGGG
CCATATGAGGATCTGGCGAGTAGGCTATCAGCCACACAACAAAGCATAAAGCATGGATGTCCGCCTAGCT
TAGCATGGCTTGCAATAAGCTGCAGCCATTGGATAACTCATTTAACATATAACATGCTAGATGAACAAGT
AAATTGCCCGACAAATCATTTACCATTTACAGATAGAAAAGATATACCAGTTGAGCTAAATGGCTACATC
AATGCACCATTGTACCTTATATCATTAGTAGGCCTTGAAGCTGGCAACCTATGGTTTCTTATAGAGATGT
TGAAGAAATTGGTACCAATTGATAAGCAAAGAGAAACAATACAAACGCAATGCCAGTGGCTAGCTCAATT
AAATAATCTAACAGAATCAGAAAAATTTAGATTCAAAATTCTAAGATATCTGACACTTGACACAGAAGTA
AGTACAGACTCGAACATGGGGGAGACCAGTGACATGAGGAGTAGATCCTTGTTGACACCAAGAAAGTTCA
CCACTCCAGGATCATTAAATAAATTAGTTTCATATCTAGATTTCAAAAATTCCATGTCTAATGATGACTA
TAAAGAAACATTGAATTATATGTTACAAAATCCAGAGCTATTAGTTACAAAAGGTGAGAATAAAGAACAA
TTTATGACATCAGTATTGTATCGTTACAATTCTAAGCGATTTAAAGAAAGTTTATCTATCCAAAATCCAG
CTCAATTATTCATAGAGCAAGTACTTTTCTCTCATAAACCAATTATTGACTATAGCAGTATCTTTGATAA
ATTGAGTTCTTTAGTGGAATCCGACATAATTGCTGATTTGCCGGAAATCATCGGCAGGGTCACATTTCCA
CAAGCATACCAGATGATAGTTAGAGATATTAATCATTTACCCTTGGATCTAGAAGACATAAGCATAGTGT
ATAAATATTGTATATTAAATGATCCACTAATGATAACTGCAGCGAACACTTCTCTACTGTGTGTCAAAGG
GACACCACAAGATAGGAACGGATTAAGTGCTAACCAGATGCCAGAATTCAGGAATATGAAATTGATACAT
CACTCTCCTGCATTGGTATTAAAAGCCTTCAGTAAAGGGACAACTGATCTACCTGGTGCTGAGCCTACAG
AGCTTGAAAAAGACTTGCATCACTTAAATGAGTTTTTAGAAAACACTGGTATCAAGGAAAAAATAGGGCA
AAACATGGACAACCCACCCAAGCACTTAACTGGGATGGAAATTACAATGTATAAGATTAGAGAATTAACA
AAGTTGTATCAATTGTGCTATGACTATATAAAATCTACTGAGCACAAGGTTAAAGTCTTTATATTACCAA
TGAAAGCATATACATCTGTGGATTTTTGCACATTAGTTCAGGGTAATACCATTTCTGATAATAAATGGTT
TACAATGCATTATTTGAAACAAATTCTAAGTGGATCAGCAAAGGGCAATATAGTAACTACAAGTACTACT
GAGCAAATTATAGCAAACGAATGTTTTAGAGTATTAACACACTTTGCAGACTCATTTGTGGAGGAGGCAA
GTCGCTTGAGTTTTATCACAGAGGTAGTAGATAATTTTTCATATAAAAATATACCAGTTAACTCATTATA
CAATACAATTTTAGGAAGTAACTTAAGATTGGATTTTATCCCATTACTTTTTAGAATGCAAGCACTGACA
CAGGCAGATTTGAATAAATTCGATGCTCTAAAAACAAATGAAAGAGTGTCCTGGAATAATTGGCAGACTA
ATAGGTCTCTTAATTCAGGCGTTATTGATTTAACAATCTCAGGTTACTTGAGATCTATAAGAATTGTTGG
TGAAGATAAAATCTTAAAAATTGCAGAGTTGACAATACCGAATTTTTACCCAAATACAGTTTTCCATGCG
GGGAATAAACTATTGAATTCTAGACATGGTTTGAAATTCGAATTTATGTCAGAGCAAGTCCTAGATGATA
AATTCAGTTATTATATCACATACCAAAAAAAACGTGCCCATATGTATACATATCAAGTATCAACAATAGA
ACACATATATAGAAGAAACCAGGAGGGCCTTGCTGCTAGAGGGAATAGATACAACCGAATGGTTCCAGTG
TGCCCAGTTGTACTGTCAGTTCGAGATGAATTGTTCCGAATGAGCATGAACAACGTTTTTAGTTTAAATA
TGACCAATTTTAGTATGTCCAGGTTATATATCTCACCAGATGAAATGGCAACTATAAAGAAAGCTCACAT
GTCAAAAATGATGTTCTTTAATGGGCCAGACATAAAGGCAGGTATAATAAATCTAACAGCTCTAATGAGG
ACACAAGAGCTTCTGTCATTAAATTATGACAACATTTGTAAATCCAGTATAGTTCCATTTTGTAGAATAC
TTTCATGTGAAGGGAATGAGGATAATGGGGAATTAATATTTTTATCAGATGAAGTGATGGATTTCACAAT
ATCTGAAGAAATAGAATCTATGCCAATATTCACTATTAAGTATCAAAAGAGAGGAAATGAGAAAATGACA
TATAAAAATGCAATATCTAAGTTAGTCTCACATGGTGTAGAAGAAATCACAACAGTCTTTGACTTTTCTA
AAGATGGGTTTTATTCGAAGAAGAACCTTGGAATAATAAATACCCTATGCTCAATAATAAATCTACTGGA
AACAAATGAATGGTCGTCAATCCTTTTAAATTCATTTCATATTGCTATGTTGTTAGAGGGGATGGACAGA
GAATTTCACCTTTTTTCCTTACCATCTGCATTTTTCAACAATGTAGCCTCTGGGAACATAAACTGGACAA
AACTTTTAAAATTTATCAAATCCCTCCCAAAAATTTGCAATGAGCCTTGGTCAATGATGATGGAGAGGTT
TATAGAAAAGACAATATATTTAATAGAAAAGGAGCTGAATAAAGAGGCCAACTTTAGTGATTTCCTAGAT
GAGCTAGAGTTCCAGACAGGGAAGTCAATGTTTAGTTTTTTCTAGATTTTAAAATATTCTCACACCAACC
CCTAATTGGACATTTTCAAAAGCCTACATGGCACAAAAAAACAGCAAATTTATCAATTTCTTTATATAGG
AGCACACTACT

>MG544835.1 Northway virus isolate 0234 segment L, complete sequence
AGTAGTGTACTCCTATATAAAGAAATTACAAACAAAAACATTCTTATAATGGAGGATCAAGTATATGATC
AATATCTTAGAAGGATCCAATCAGCAAAGACAGCCACTGTGGCCAAGGACATAAGCACTGACATCCTTGA
GGCACGTCACGACTACTTTGGTCGTGAACTTTGTTCTTCTATTGGAATAGAATATAAAAACAATGTCCTA
TTAGATGAGATAATACTGGATGTTATTCCTGGTGTAAACTTATTGAATTATAATATACCAAATGTCACAC
CAGATAATTACATCTGGGATGGGGAATTTTTAATCATCCTGGATTACAAAGTCTCCGTTGGTCATGATAG
CACAGAAATTACTTACAAAAAATACACCTCATTAATTCTTCCAGTCATGGACCAATTAGGAATCCCAACT
GAAATAGCAATCATCAGGGCAAACCCAGTAACATATCAGATCAACATTATAGGTGAAAACTTTAAGAGAA
AGTACCCAAACATACCAATTCAATTGGACTTTTCAAAGTTTTTTGATCTAAGAAAAATGTTATTGGACAA
ATTTGCTGATGATGAAGAATTCCTCTTAATGGTTGCACATGGTGACTTTACATTGACGGCACCCTGGTGT
ATGGAAGAGACACCAGAACTATACAGTCACCCAATTTTCAATGAATTTTTGGGTTCCATGCCACCTAAAT
TTGCTACTCTATTTAAAGAGGCCATCTCATTCAGTGCTTATTCATCAGAAAGATGGAACAGCTTGCTTTA
CAATGTGAAGGCAAGTACTGAAAAAGACTACCAAGAGTTTTTGTCTATAAAATCACACAATATCTTTAAT
ATGGATGGAAAATATATGAAGCCAACCCAAATAGAGATTGATGAAGGGTGGGAACTAATGAGTAGGAGGA
TAGCAAAAGAAAGAGACATTATAACAAATATAAACAAACAAAAACCCTCAATCCATTTTATATGGGCTAA
AAATGCAAACAGGAAACTTACTGGCTCTACTGCAAAACTCATATTCTTATCTAATTCTTTACAATCAATA
AGTGAGCCCTCAACATGGACAGATTCATTACGGGCAATTGGTAAGAGTATGGATATTGACGGAAATGTTG
GGCTATATGAAAATCTTTGTCTAGAGAGAAAAATGATTGCAAGATCAACAGGTAAGAAGATAGACAATAA
GAGATTAGAAGCAGTTAAGATAGGTAGTGCACTTGTTCTATGGGAACAGCAATTTATTTTAGCTAATGAT
CTCTTTAAAAATCAGGAAAGACAACAATTCTTCAAGAAATTTTTAGGTATTGGAGGCCATAAATCCTTTA
AAGATAAAACAGCTATGGATTTAGAGCTTGAAAAACCTAAAATACTAGACTTTAACAATACAATTATTTT
GATGGCTGCACGAACAATGGTAAATAAGAATAAAGCTTTTCTGTCACAGAGTAATACATTGGAGAACCCT
CACCCTATTATGGAAACATTCTCCAAGCAAATAGAAGATGCATCTATAGAAACTTCATCAATATTGAAGA
AAAAAAAAACATGCTTCTGGCAATGTATAACAGATATATCTACAATAATGAGAAATATATTAGCAGTATC
ACAATATAACCGACATAATACTTTTAGAGTTGCAATGTGTGCAAATGATTCAGTTTATGCATTAGTATTC
CCATCATCTGACATCAAAACAAAGAGAGCAACAGTAGTCTTTTCAATAATTTGTATACATGATGATAGAA
ACTCTATTATGAATGCAGGTGCCTTATTTACAACATTAGAATTAAAAACAAAAAACTTTATATCAATTAG
CAAGGCAATAAGATTAGATAAGGAAAGATGTCAGAGAATCGTATCTTCTCCTGGCTTATTCTTGCTAAGT
GCATTGTTACTATATAATAACAACACTGATGTATCGCTTATGGATGTCTTAAATTTTGTGTTTTACACTA
GTTTATCAATAACTAAAAGTATGCTGTCATTGACAGAACCTTCTAGATACATGATCATGAATTCCTTAGC
AATCTCAAGTCATGTAAAAGATTATATAGCTGAGAAATTCTCTCCGTATACTAAGACATTGTTTAGTGTT
TATATGGTCAATCTAATTAAGAAGGGTTGCAGTTCTGCAAACGAACAATCTAGCAAGATACAATTAAGGA
ATATATACTTATCAGACTATGATATCACACAGAAGGGAGTAAATGATGAGCGGAACCTGGATTCAATATG
GTTCCCAGGGAAAGTAAATCTTAAAGAATATATTAATCAAATTTATTTACCATTTTACTTCAATGCAAAA
GGACTTCATGAGAAACATCATGTCATGATTGATTTGACCAAGACAGTCTTAGAGATAGAAATGGACCAAA
GACAAGATAACCTAGGAATATGGTCAAAAAATGAGAAGAAGCAGCATGTCAACCTACCAATTTTAGTGCA
CTCATTAGCGAAATCTTTAATTTTGGATACATCCAGACACAATCACCTTAGAAACAGGGTTGAAAGCAGA
AACAATTTCAGGAGAAGCATCACAACTATTAGCACATTTACTAGTTCAAAATCATGCATAAAAGTTGGAG
ATTTTAAAGACATAAAATCTAAAGCACATATGGCATCACTAAAGAATCAAAAAAAGACATGTGAAAAGTA
TAAATTATCAAACCCTTTATTTATTTTAGAAGAAGAGGCATCATTAGAAGTCGGCCATTGTAATTATGAG
GACCTAATAGCAAAAATACCTAATTATAGAGATTATATTTCTGTTAAGGTCTTTGACAGATTATATGAAT
TATTTAAGTTAGGTATTTTAGATGATAAACCATTTATTGATCAAGCAATGGAAATGATGAAGAATCATAA
AGACTTTTCATTCACATTCTTTAACAAGGGACAAAAAACAGCAAAAGACAGGGAGATCTTCGTGGGAGAA
TTTGAAGCTAAGATGTGTATGTATGTTATTGAAAGGATATCAAAAGAAAGATGCAAACTCAACACAGATG
AAATGATAAGTGAACCAGGAGATTCAAAATTAAGAATTCTTGAAAAGAAGGCAGAAGAAGAAATACGTTA
CATTGTAGAAAAAACTAAGGACAGTATACAAAGGGGAGATCCAACAAAAGCATTAAAGTTAGAAATAAAT
GCTGATATGTCTAAATGGAGTGCTCAAGATGTATTCTTTAAATATTTTTGGTTATTAGCCTTGGATCCAA
TATTGTATCCAAATGAGAAAAGGAGAATGCTATATTTCATGTGTAACTATATGCAAAAAGTATTAATTTT
ACCGGATGATTTGTTGTCTAATATTTTAGATCAAAAAACACCTTACAACAATGACTTAATCTTAGATTCT
ACAAACAATCTAAATTACAATTTCGTTAACATCAAAAGAAATTGGCTACAAGGTAATTTCAATTATATAT
CTAGTTACGTACATAGTTGTGCAATGATGGTTTACAAAGATATATTTAAAGAGACTATGAAATTGTTGGA
TGGAGATTGCCTAGTAAACTCTATGGTTCACTCAGATGATAATCAAACTTCTCTAGCTATAATGCAAAAC
AAACTACCTGATGATATTGTAATACAAATTGCATCAAACACATTTGAATCTGTTTGTTTGACCTTTGGAT
GTCAGGCTAATATGAAGAAAACATACATTACTCATACTTGCAAAGAATTTGTTTCTTTATTCAATTTACA
TGGTGAGCCTTTATCAATTTATGGAAGATTCTTACTACCGAGTGTTGGTGATTGTGCTTATATAGGCCCT
TATGAAGACTTAGCTAGTAGACTTTCAGCTACGCAACAAAGTATTAAGCATGGATGCCCGCCTAGCTTAG
CATGGGTAGCAATTAGCTGTAGCCATTGGATAACACATTTGACTTATAATATGTTAAATGATCAAGTAAA
TAGTCCAATTAATTATTTACCATTCAATGATAGAAGAGAAATACCTGTAGAGTTGAATGGATACATAAAT
GCACCGCTCTATCTTATATCATTAGTGGGATTAGAAGCAGGCAATCTATGGTTTTTAATTGAAATGCTAA
AAAAATTAGTCCCACTAGATAAGCAAAGAGAAACAGTCCAAACACAGTGCCAGTGGTTGTCTCAAGTCAC
CAACCTCAATGATGCAAAAAGGTTTAAGTTCAAAATACTTAGGTACTTAACATTAGATACTGAAGTTAGC
GCAAATTCTAACATGGGTGAAACTAGTGATATGAGGAGCCGCTCATTATTAACACCGAGGAAGTTTACTA
CCCCAGGTTCATTGAACAAGTTAATCTCATATACAGACTTCAAGGAATCTATGCTAAATGACAATTACAA
AGAGAACCTAGATTATATGCTGGACAACCCCGAATTATTAGTTACTAAAGGTGAAAATAAAGAACAATTT
ATGGCATCTGTATTATATAGATACAACTCCAAAAGGTTCAAAGAAAGTTTGTCAATCCAAAACCCTGCTC
AATTATTTATAGAGCAAATTTTATTCTCACACAAACCTATTATAGACTATAGTAGTATATTTGATAAACT
AAGCTCTCTTGTAGAGTCAGATATAATAGCAGATTTGCCTGAGATTATAGGTAGGGTAACTTTCCCCCAA
GCCTATCAAATGATTTATAGAGATATCAACCAATTGCCCCTGGATCTTGAGGATGTTCAGATAGTTTATA
AATACTGCATACTAAATGATCCATTAATGATAACAGCGGCAAATACTTCGTTGTTATGTGTTAAAGGAAC
ACCACAGGACCGCAATGGATTAAGTGCTAATCAAATGCCAGAATTTAGAAATATGAAATTAATACCCCAT
TCTCCTGCATTAGTTTTAAAAGCATTTAGCAAAAAAAACACAGACCTACCAGGGTCAGATCCTATTGAAT
TGGAAAAAGATTTGCATCATCTTAATGAGTTTTTAGATAACACTGGGATAAAAGAAAAGATAGATCAAAA
TATTGAAAATCCACCTAAACATCTCACAGGAATAGAAATTACAATGTACAAGATAAGAGAGATCACAAAA
TTGTATCAGTTATGTTATGATTACATAAAATCAACAGAGCATAAAGTGAAGATCTTCATTTTACCCATGA
AAGCTTATACTGCTATTGACTTTTGTACACTTGTTCAAGGAAATACACTGGCTGACAACAAATGGTACAC
AATGCATTACTTGAAACAAATCTTAAGTGGTTCAGTTAAAGGAAATATTGTTACCACAAGTACCACAGAG
CAAATTATAGCTAGTGAATGTTTTAGAACTTTGTCTCATTTTGCAGATTCTTTTGTGGAAGAAGCAAGTA
GATTGAGCTTTGTTACAGAAGTTATAGACAATTTCCAATATAAAAACATACCTGTGAATTCATTGTATAA
TACTATATTAAGAAGTAATCTTAGGTTGGATTTTATCCCGCTCTTATTTAGAATGCAGGACCTAACTCAA
GCAGATTTGAACAAGTTTGATGCATTGAAGACCAATGAGAGGGTTTCATGGAACAACTGGCAAACAAGTA
GATCTTTGAACTCAGGAGTAATTGACTTAACAATATCTGGCTACTTAAGATCTATACGAATAGTAGGGGA
AGACAAGGTACTCAAAATTGCAGAATTAACAGTTCCAAATTTTTACCCAAATACAGTGTTTCATGCAGGA
AATAAACTTCTAAATTCCAGACATGGCCTAAAATTTGAATATATGTTAGAATGCATTCTAGATGACAAAT
ATAACTATTATGTAACTTACCAAAAAAAGAGAGCTCATATATACACTTACCAAGTGTCTACTATAGAGCA
TATTTATAGAAGGAATGAAGAAGGCACATCATCTCGCGGGAACAGATATAACAGAATGGTACCTGTTTGC
CCAGTCGTCCTGTCAGTTCGTGATGAATTATTTCGAATGAGTTTAAACAATGTTTTCAGCTTAAATATGA
CAAATTTTAATATGTCAAGATTATATGTCTCACCTGATGAAATGGCTACTATAAAGAAAGCTCATATGTC
TAAAATGATGTTCTTCAATGGCCCTGATATCAAAGCAGGGGTTGTAAACTTGACAGCTTTAATGAGGACA
CAAGAATTGTTGTCTCTAAATTATGATAATATCTGCAAATCAAGTATAATACCATTCTGTAGAATCTTAT
CCTGTAATGGAAATGAGGACACTGGTGAACTAATATTTCTATCTGATGAGATTATGGACTTCACAATTTT
TGAGGAGATAGAATCCATGCCTATATTTACAATCAAATATCAAAAAAAAGGCCATGAGAAAATGACCTAT
AAAAACGCTATATCAAAATTAGTTACTCGGGGTGTGGAAGAGATTACTACTATTTTTGATTTTTCTGGAA
ATGGGTTTTATTCAAAGAAGAATTTAGGGATAGTAAACACACTCTGTTCAATTATCAATCTATTAGAGAC
AAATGAATGGTCTTCTATACTATTAAACTCATTTCATATAGCTATGCTGATGGAAGGAATGGATAAAGAA
TTTCACATGTTCTCTTTGCCTTCTGCTTTCTTTATAAATGTTGCAGGTGGGGTTGTAAATTGGACCAAAT
TATTAAAATTTGTTAAATCACTACCCAAAGTAGATCAGGAACCTTGGTCTATGATGGTAGAAAGGTTCAT
AGAAAAAACAGTATTCTTAATTGAAAGAGAGCTGAACAAAGAAGCTGACTTTAATGACTTTTTAGAAGAA
TTAGAGTTCCAGACAGGGAAATCAATGTTCAGTTTTTTCTAAAGGTACAATCAGACAAATACAATTCATT
TAATTGGGCACTTCCAAAAGCCTTCATGGCACAAAAAAACAGTATACTGATCAATTTCTTTATATAGGAG
CACACTACT

>KX100117.1 Maguari virus strain OBS 6657 segment L, complete sequence
AGTAGTGTACTCCTATATAAAGAAATTACAATAAACTCTCATAGCTGAAATGGAGGACCAAATATATGAT
CAATACATAAAAAGGATCCAATCAGCTAAGACAGCAACAGTTGCTAAGGACATCAGTACTGACATCCTTG
AGGCTAGGCATGACTACTTTGGTCGTGAACTCTGTTCTGCAATAGGGATAGAGTATAAGAATAATGTCCT
TTTGGATGAAATAATCCTAGATGTTGTGCCAGGGGTAAATTTGATGAACTACAACATACCAAATGTTACC
CCTGACAACTATATATGGGATGGAGATTTCCTAATTGTGTTAGATTACAAAGTGTCAGTTGGCCATGACA
GCACTGAAATAACTTACAAAAAATATACATCTCTGATTCTCCCTGTGATGGAGGAGTTGGGAATACCATC
TGAGATAGCAATCATACGAGCCAACCCAGTTACATATCAAATAAGTATAATAGGTGAAAATTTTAAAGCT
AGGTATCCCAATATACCTATTCAATTAGATTTCTCAAAATTTTTCGAATTGAGGAAGATGCTATTAGACA
AGTTTGCTGATGATGAAGAATTCCTACTGATGATTGCTCATGGGGATTTTACATTAACTGCACCATGGTG
TATGGAGGACACCCCTGAATTGTATGAACATCAGATCTTTAATGAATTTTTAGGATCCATGCCACCTAGG
TTTGTAAATCTATTCAAAGAATCCTTAGCATTTAGTGCCTATTCAGCAGAAAGGTGGAATAGTTTACTCT
ATAATGTGAAAGCAAGCACAGAGAAAGATTATCAAGATTTCTTGTCCATCAAGTCACATAATATCTTCAA
CATGGATGGGAATTATATGAGGCCAACACAAGCTGAAATAGATGAAGGTTGGGAATTAATGAGTAGAAGA
ATTGCAAAAGAACGAGATATTATAACAGACATAAACAAACAAAAACCCTCAATTCACTTTATATGGACAA
AGAATGCAGACCGAAAGCTTTCTGGATCTACTGCAAAACTAATATTCTTATCTAACTCTCTACAAGCAAT
AAGTGAACCCTCCACATGGACTGAATCTTTAAAAGCAATTGGGAAAAGTATGGATATAGATGGCAATGTA
GGACTGTATGAGAACCTATGTTTAGAGAGGAAACTAATTGCTAGATCTACAGGCAAGAAAATAGATAACA
AAAGACTAGAAGCTGTAAAGATAGGAAATGCACTTGTATTATGGGAACAACAATTCATTTTAGCTAATGA
TCTTTTCCAAAATCAAGAGAGGCAGAAATTTTTCAAAAAGTTTTTAGGGATTGGGGGCCATAAAGTGTTC
AAAGATAAAACTGCAACAGATGTTGATTTTGATAAACCGAAAATACTAGACTTCAATAATACTATAATAC
TAATGGCAGCACGATCTATGGTTAATAAAAATAAGGCTTATCTTTCACAAGCCAATACGTTAGCAAATCC
TCATCCAATTATGGAGACATTTTCAAGGCAGATTGCTGAAGCTTCAGAAGAAACAGCAACAATTCTGAAG
AAAATCAATAAAACATGTTTTTGGCAGTGCATAACAGATATATCAACCATAATGAGGAATATATTAGCTG
TTTCTCAATACAACAGGCATAATACATTTAGAGTGGCTATGTGTGCTAATGACTCAATGTATGCCTTAGT
CTTCCCTTCATCAGATATAAAAACCAAGAGGGCTACAGTGGTTTTTTCTATAGTGTGTATACATGATGAT
AGACAGTCTATTATGAATGCAGGAGCATTATTCACGACTCTAGAACTAAAGACAAAAAACTTTATATCTA
TTAGCAAAGCAATAAGATTGGATAAAGAAAGATGTCAGAGAATAGTATCATCGCCTGGGTTATTTCTCCT
GAGTGCACTGTTGCTATATAATAACAATACAGAAGTGTCCCTCACAGATGTTTTAAATTTCACATTTTAT
ACTAGCCTGTCGATAACCAAGAGCATGTTATCATTGACTGAACCATCGAGATATATGATAATGAATTCCT
TGGCTATTTCAAGCCATGTGAAGGACTATATAGCTGAGAAATTTTCACCTTATACAAAGACCCTGTTCAG
TGTGTACATGGTTAACTTGATTAAGAAGGGTTGTAGCTCAGCAAATGAACAATCAAGTAAAATACAACTA
AGAAATATATACTTATCAGACTATGATATTACACAAAAGGGTGTGAATGATGAAAGGAATCTAGATTCAA
TCTGGTTTCCTGGCAAAGTAAATCTTAAGGAATATATAAATCAAATATACCTACCTTTTTACTTTAATGC
AAAAGGATTACATGAGAAGCACCATGTGATGATTGATCTAGCTAAGACAGTCTTGGAAATTGAAATGAAT
CAAAGGATGGATAACTTAGGCATATGGTCAAGCCATGAAAAGAAACAACATGTAAACTTACCTGTGTTAG
TCCATTCCCTTGCTAAATCACTAATTTTAGATACATCTCGACACAATCATCTCCGTAATAGAGTTGAAAG
TAGAAATAATTTCAGAAGAAGCATCACTACAATAAGCACATTCACTAGTTCTAAATCTTGTATAAAAATA
GGAGATTTCAAAGAACTGAAATCTAAAGCTCATCAAACATCATTGAAGAATCAAAAAAAGGCTTGCGAAA
AGTATAGACTTTCCAACCCTTTATTTATCTTAGAAGAGGAAACATCACTAGAGGTCAACCATTGTAATTA
TGAAGATTTAACTGCAAAGATACCAAATTATAGAGATTATATTTCAGTCAAAGTTTTTGATAGATTGTAT
GAATTATTTAAAATAGGTGTATTAGATGATAAACCATTTATAGATCAGGCAATGACTATGATGAAAGAGC
ACAAAGATTTCTCTTTCACATTCTTCAATAAAGGGCAAAAAACAGCAAAAGACAGAGAAATATTTGTTGG
GGAATTTGAAGCCAAAATGTGCATGTATGTTATAGAAAGAATATCCAAAGAAAGATGTAAATTAAACACT
GATGAAATGATAAGTGAACCAGGGGATTCCAAATTGAGAATATTAGAGAAGAAGGCTGAAGAAGAAATCA
GATATATTGTTGAAAAAACTAAAGATAGTATCCAAAAAGGTGACCCTACTAAAGCATTAAAATTAGAGAT
AAATGCCGATATGTCAAAATGGAGTGCCCAAGATGTTTTCTATAAATACTTTTGGCTTATAGCACTTGAC
CCTATATTGTATCCAAGTGAGAAGAAAAGGATGCTATATTTTATGTGCAATTATATGGAGAAAGTTCTTA
TTCTTCCAGATGATCTACTATCTAACATATTAGATCAAAAGACTCCTTATAATAATGATTTAATACTCAA
TTCAACAAATGGTTTGAACTCCAACTTTGTAAAAATTAAAAGAAATTGGCTACAAGGTAATTTTAATTAC
ATATCTAGCTATGTGCATAGCTGTGCAATGATGGTCTACAAGGATATTTTCAAAGAGACAATGAAGCTAC
TGGAAGGAGAGTGCCTAGTAAATTCTATGGTTCATTCCGATGACAATCAGACTTCATTAGCTATAATGCA
GAACAAATTGCCAGATAACATTATGATACAATTTGCTGCAGACACTTTTGAATCAGTATGTTTAACATTT
GGCTGCCAGGCCAACATGAAAAAAACATATATTACTCATACTTGCAAAGAATTTGTATCTTTATTCAACT
TACATGGGGAACCATTATCTATCTATGGGAGATTTTTATTACCAAGTGTTGGGGATTGTGCATATATTGG
ACCATATGAAGATCTAGCTAGTAGGCTCTCTGCTACTCAGCAAAGCATCAAACATGGTTGTCCACCTAGC
TTAGCATGGGTAGCAATTAGCTGTAGCCACTGGATCACACACCTTACCTACAATATGCTGAATGACCAAA
TTAATAGCCCTATAAACTACTTACCATTTGAAAGTAGACACAATATACCTGTGGAACTGAATGGTTACAT
TAATGCACCTCTTTATTTAATATCTCTTGTAGGTTTAGAGGCAGGCAACCTTTGGTTTTTGATTGAGATG
TTAAAGAAATTAGTTCCATTAGACAAGCAAAGAGAAACAATACAGACACAATGTCAATGGCTGTCAGGAT
TAAATAACTTAACAGAATCTGAAAAATTTAGATTCAAAATCCTTAGATATTTGACATTGGACACAGAGGT
AAGTGCAGATTCTAATATGGGCGAAACAAGTGATATGAGGAGCCGGTCATTATTAACACCTAGGAAATTC
ACTACACCTGGATCATTAAACAAATTGGTATCATACTTGGATTTTAAAGAATCTATGTCATCTGATAAAT
ATAAGGAAACTCTAGATTATATGTACAACAACCCTGAATTACTGGTAACTAAAGGAGAAGACAAGGAACA
ATTCATGGAATCAATATTATACAGATATAATTCTAAAAGGTTTAAAGAGAGCCTATCCATTCAGAACCCT
GCACAATTATTCATAGAACAGATCCTTTTCTCCCACAAACCTATAATTGATTATAGTAGTATTTTTGATA
AATTAAGTTCCCTTGTAGAATCTGATGTGATAGCCGAATTACCTGAAATTATAGGAAGAGTGACTTTCCC
TCAAGCATACCAAATGATATATAGGGATATAACCCAGTTGCCATTAGATTTAGAAGATATAAAAATAGTA
TATAAATATTGTGTCCTGAATGATCCATTAATGATAACAGCAGCCAATACTTCATTATTGTGTGTAAAAG
GAACACCCCAAGATCGCAATGGCTTGAGTGCCAATCAGATGCCAGAGTTCCGAAACATGAAGCTAATTCA
CCATTCTCCTGCATTGGTGCTAAAAGCATTCAGTAAAGGTAGAACCGACCTACCTGGAGCGGATCCAATT
GAACTGGAAAAAGACCTACATCACTTGAATGAGTTCCTCGATAACACAGGAATAAAAGAGAAAATAGATC
AAAATATAGAAAATCCTCCAAAACATCTTACAGGGTTGGAGATAATTATGTATAAAATAAGGGAAACAAC
TAAACTATATCAATTATGCTATGATTACATTAAATCAACAGAACATAAGGTGAAAATCTTTATATTACCT
ATGAAAGCATACACAGCAATTGATTTCTGTACACTAGTGCAAGGAAATACACTGAGTGACAGTAAATGGT
ATACAATGCATTATTTAAAGCAAATTCTTAGTGGGTCTGTAAAAGGGAATATTGTAACCACAAGCACAAC
TGAGCAAATTATAGCAGGAGAGTGTTTTAGAACATTGGTGCATTTTGCAGACTCATTTGTTGAAGAAGCA
AGCCGCTTAAGTTTTATAACAGAAGTTATAGATAATTTCCAATATAAGAATATACCTGTTAATTCTTTAT
ATAATACCATTCTTGGCAGCAATCTTAGACTAGATTTTATCCCTCTATTGTTTCGAATGCAAGCTCTAAC
ACAATCTGATTTAAACAAATTCGATGCATTAAAAACTAACGAAAGAGTATCATGGAATAATTGGCAAACA
AACCGATCTTTAAATTCTGGAGTAATTGATTTAACTATTTCAGGCTATCTGAGATCTATCAGAATTGTAG
GTGAAGACAAAATGCTTAAAATAGCAGAACTCACAATACCAAACTTTTATCCAAATACTCTCTTCCATGC
TGGGAACCAGCTCTTAAATTCACGGCATGGCTTAAAATTTGAATATATGTCAGAGTGTGTTCTGGATGAT
AAATACAATTATTATATAACTTACCAAAAGAAGAGAGCTCATTTGTATACCTACCAGGTTTCAACAGTAG
AGCATATATTTAGGCGAAATCAAGAAGGGTTAGCATCTCGTGGCACAAGGTATAATAAAATGACACCTGT
GTGCCCTGTTGTGTTGTCTGTTCGAGATGAATTATTCCGCATGAGTTTGCATAATGTGTTTAGCTTAAAT
ATGACAAATTTTAGTATGTCACGGTTGTATGTTTCTCCTGATGAAATGGCCACTATAAAAAAAGCACACA
TGTCAAAGATGATGTTTTTTAATGGCCCAGATATCAAAGCTGGAATAATTAATTTAACTTCATTAATGAG
AACTCAAGAATTACTCTCCTTAAACTATGACAACATTTGTAAATCAAGTATCATACCTTTTTGTAGGATT
TTATCTTGTGATGGAAATGAGGATAGCGGTGAACTAATTTTCCTCTCTGATGAAATAATGGATTTCACTA
TCTCAGAAGAGATTGAATCTATGCCTATCTTTACAATTAAGTACCAAAAGAAAGGGCATGAAAAAATGAC
ATATAAAAATGCTATCTCCAAGCTAGTTACACGAGGTGTTGAAGAAATCACTACAATATTTGACTTCTCA
GAAGATGGATTTTATTCAAAAAAGAACTTGGGAATAATAAATACACTTTGTTCACTAATTAATCTTTTGG
AAACCAATGAGTGGTCGTCTATCCTGCTCAACTCATTCCATATAGCAATGCTCATGGAGGGGATGGACAA
AGAATTTCACATGTTTTCTCTACCTTCTCCATTCTTCATTAATGTTGCAGGTGGTATTATAGACTGGACA
AAACTCCTAAAATTCATTAAATCATTGCCCAAGATTATTCATGAACCATGGTCTATGATGATGGAGAGGT
TTATAGACAAGACCATATATTTAATTGAAAGAGAATTAAACAAAGAAGCCAATTTTAATGATTTCCTAAA
TGAATTAGAATTCCAATCTGGAAAATCCCTGTTTAGTTTCTTTTAAATTACCAATTTTCCATCTATTATC
TATTAATTGGGTGTATTCAAAAGCCTTAATGGCACAAAAAACAGCATAATGTTCAATTTCTTCATATAGG
AGCACACTACT

>KX100126.1 Playas virus strain 75V5938 segment L, complete sequence
AGTAGTGTACTCCTATATAAAGAAATTACAAACTAAACCAAGAATAATATGGAGGACCAAATGTATGATC
AATTCCTCAAGAGGATTCAATCAGCTAAAACAGCCACTGTAGCAAAGGACATCAGCACTGACATCTTGGA
AGCACGTCATGATTATTTTGGTCGAGAACTTTGTGCTTCAATAGGCATAGAGTTTAGAAACAACGTTCTC
TTAGATGAGATCATCCTGGATGTTGCACCTGGAATTAACCTGATGAACTTTAATATACCAAATGTTACAC
CTGATAATTACATCTGGGATGATGATTTCCTAATTATAATGGACTACAAAGTCTCAGTAGGGAATGATAG
TACAGAAATAACATACAAAAAATATACAACCCTGATTCTACCAGTTATGGAGCAGATAGGTATACCAACT
GAAATAGCAATCATAAGGGCAAATCCTGTGACATATCAGATCAGTATAATAGGTGAAAATTTTAAAGCTA
AATATCCAAATATACCCATACAGCTAGATTTTTCAAAGTTTTTTGAGTTGAGGAAATTATTACTGGACAA
GTTTGCAGATGATGAGGAGTTTCTACTTATGATTGCTCATGGTGATTTTACACTGACAGCACCATGGTGT
ATGGATGATACTCCAGAATTGTATGACCACCCAATTTATAAAGAATTCATAGGATCCATGCCCCCTAGAT
TTGTGAACTTATTTGATGAAGCCATTTCATTCAGTGCCTATTCTGCTGAACGCTGGAACAGCCTGTTGTA
TACTGCAAAAGCAAAGACAGAACAAGATTATCAAGAGTTCCTCTCAGAAAAGTCACATGCTATATTTAAC
ATGAATGGTGAATATATGAAACCCACGCAATCTGAAATTGATAAAGGCTGGGAATTAATGAGCCGAAGAA
TTTCTGAAGAAAGGGATATCATAACAGATATAAATAAACAGAAGCCGTCCATACATTTTATATGGGCAAA
AAATGCTAATAGGAAACTAAGTAGTGCAACTGCAAAGCTCATATTTTTGTCAAACTCTTTACAGTCTATC
ATTGAGCCTTCAACTTGGACAGATTCATTAAAAGCAATTGGCAAAAGTATGGATATAGATGGCAACGTTG
GAGCATATGAGAATCTCTGCATAGAAAGGAAGTTGATAGCCAGATCAACAGGAAAAAAGATAGACAATAA
GAGGCTAGAAGCCATTAAAATAGGAAATGCATTAGTGCTTTGGGAGCAACAATTTATCTTGGCAAATGAT
CTCTTCAAAGGACAGGAAAGACAAAAATTCCTTAAGAATTTCTTAGGTATTGGGAAACACAAAAATTTCA
AAGACAAAACTACAACTGATCTAGAACTAGATAAGCCAAAGATATTAGACTTCAACAATACCATTGTCCT
GATGGCAGCAAGGTCAATGATAAACAAAAACAAAACATTCTTGGCACAAACTAATACATTGGAAAATCTA
CATCCAATAATGGGGGTATTCTCAGACCAAATAAAGGAGGCTTCAGAAGATACATTCAACACACTGAAAA
AGATTAATAAAACATGTTTTTGGCAATGCATAACAGACATCTCAATGTTAATGAGAAATATTCTTTCAGT
ATCACAATATAACAGGCATAATACTTTCAGAGTAGCTATGTGTGCAAATGACTCTATGTATGCCCTCGTG
TTCCCTTCTTCAGACATCAAGACAAAAAGAGCAACAGTTGTTTTCTCAGTAGTCTGTATTCATCAAGAAA
AGCAATCTATTATGGATGCAGGTGCCTTATTTACAACTTTAGAATTAAAAACAAAAAACTTTATATCTAT
TAGCAAGGCTATTAGGCTAGATAAAGAAAGATGCCAGAGAATAGTGTCATCCCCAGGCTTATTCCTTCTA
AGTGCTCTATTATTGTATAATAATAACCCAAACATATCTCTTGTAGATGTTTTAAATTTTGCATTTTATA
CAAGTTTATCTATAACTAAAAGTATGTTATCTTTAACTGAACCATCTAGATATATGATAATGAACTCTTT
AGCCATCTCCAGTCATGTAAAAGATTATATATCTGAAAAGTTCTCACCCTATACCAAGACACTTTTTAGT
GTTTATATGGTAAATTTAATCAAGAGAGGTTGTAGCTCTGCCAATGAACAATCCAGCAAAATACAGTTGA
GGAATATTTATCTTTCAGATTATGAAATAACGCAAAAAGGTGTAAACGATGAGAGGAACTTGGAATCTAT
ATGGTTCCCCGGTAGAGTAAACCTCAAAGAATATATCAATCAGATTTACTTACCTTTTTATTTTAACGCA
AAAGGCCTTCATGAGAAGCATCATGTTATGATAGACCTAGCCAAGACAGTTCTTGAAATAGAAATGACTC
AGAGGATGGATGACTTGGGCATATGGTCTAAGCATGGAAAGAAACAACATGTTAATCTACCAATATTGAT
TCATTCCCTAGCTAAATCATTAATTTTAGACACTTCTAGACATAATCATTTGAGAAACAGAGTGGAGAGC
CGCAACAATTTCAAGAGAAGTATAACAACCATTAGTACATTTACCAGCTCAAAATCATGCATTAAGATTG
GAGATTTCAGGGAGATCAAGGCAAAAAACCTAGCCACATCAGTAAAATCTCAACAGAAAGCTTGTGAGAA
GTACCGCTTATCGAATCCTTTATTTTTAGTGGATGAGGAATCTACATTAGAAACCAGACATTGCAGCTAT
GAAGATTTAGTTGCAAAGATCCCGAATTATAGAGATTACATTTCTGTTAAAGTATTTGATAGATTATATG
AGTTATTCAAGTTAAAAGAATTAGATGATAGGCCATTTATAGATCAGGCTATGGAGATGATGCAAAAGCA
CAAGGACTTTTCATTTACATTTTTTAATAAAGGGCAAAAGACAGCAAAGGACAGAGAAATATTTGTAGGT
GAGTTTGAAGCAAAAATGTGTATGTATGTTATAGAGAGAATCTCTAAAGAAAGATGTAAGTTAAATACAG
ATGAAATGATTAGTGAACCAGGAGATTCAAAATTGAGGATCTTAGAGAAAAAAGCAGAGGAAGAGATAAG
ATACATCGTGGAGAAGACGAAGGATAGTATTCAGAAAGGTGATCCTACAAAAGCATTGAAACTAGAGATT
AATGCTGATATGTCGAAATGGAGTGCGCAAGATGTTTTCTATAAGTATTTTTGGCTTATAGTTTTGGATC
CAATACTTTACCCGAATGAGAAAAAGAGGATGTTATTTTTCATGTGTAATTATATGCAGAAAGTGCTGAT
CTTACCAGATGATTTGCTATCCAACATATTGGATCAAAAAACTCCATACAACAACGATTTAATTCTAAAC
TCAACTAATGGTTTAAATGCCAACTTTGTAAACATAAAAAGGAATTGGTTACAAGGGAATTTTAATTACA
TCTCTAGCTATGTACATAGTTGTGCAATGATGGTTTACAAAGATATTTTTAAAGAGACTATGAAGTTGCT
GGACGGAGATTGTCTGGTAAATTCTATGGTTCATTCGGACGACAACCAGACATCCCTTGCCATTATGCAA
AATAAAGTCAAAGATGACATGGTTATACAATTTGCTGCACATACATTTGAATCTGTCTGTCTCACTTTTG
GATGCCAGGCAAATATGAAAAAAACATATATAACCCATACATGTAAAGAGTTTGTGTCACTTTTTAACTT
ACATGGTGAGCCATTGTCTATATATGGGAGATTCTTACTACCTAGTGTAGGAGATTGTGCATATATAGGG
CCATATGAAGATCTGGCAAGTAGGCTATCAGCCACACAACAAAGCATAAAGCATGGATGCCCACCTAGCT
TAGCATGGCTTGCAATAAGCTGCAGCCATTGGATAACTCATTTAACATATAACATGCTAGATGAGCAAGT
GAATTGCCCAACAAATCATTTGCCATTTACAAATAGAAAGGATATACCAGTTGAGCTAAATGGCTATATC
AATGCGCCATTATACCTTATATCATTAGTAGGCCTTGAAGCTGGCAACCTATGGTTTCTTATAGAGATGT
TGAAGAAATTGGTACCAATTGATAAGCAAAGAGAAACAATACAGACTCAATGCCAGTGGCTAGCTCAATT
AGGTAATCTAACAGAATCAGAAAAATTTAGATTCAAAATTCTAAGATATCTGACACTTGACACAGAAGTA
AGTACAGACTCGAATATGGGGGAGACCAGTGACATGAGAAGTAGGTCCTTGTTGACACCAAGAAAGTTCA
CCACTCCAGGATCATTAAATAAATTAGTTTCATATGTAGACTTCAAAAATTCTATGTCTAATGATGATTA
TAAAGAAACATTGAGTTATATGTTACAAAATCCAGAGCTATTAGTTACAAAAGGTGAGAATAAAGAACAA
TTTATGACATCAGTATTGTATCGTTACAATTCCAAGCGATTTAAAGAAAGTCTATCTATCCAAAATCCAG
CTCAATTATTTATAGAGCAAGTACTTTTCTCCCATAAACCAATCATTGACTATAGCAGTATCTTTGATAA
GTTGAGTTCTTTAGTGGAATCTGACATAATTGCTGATTTGCCGGAAATCATCGGTAGAGTCACATTTCCA
CAAGCATACCAGATGATAGTTAGGGACATCAATCATCTACCCTTAGATCTGGAGGACATAAGTATAGTGT
ATAAATACTGTATACTAAATGACCCACTGATGATAACTGCAGCAAACACTTCTCTACTGTGTGTCAAGGG
GACACCACAAGATAGGAATGGATTGAGTGCTAACCAGATGCCGGAATTCAGAAATATGAAATTAATACAT
CATTCTCCTGCATTGGTATTAAAAGCCTTCAGTAAAGGAACAACTGATCTACCCGGTGCTGAGCCAACAG
AGCTTGAGAAAGACTTACACCACTTGAATGAGTTTTTAGAAAGCACTGGTATCAAAGAAAAAATAGGGCA
AAATATGGATAATCCACCTAAGCATTTAACTGGGATGGAAATTACAATGTACAAGATCAGAGAATTAACA
AAGTTGTATCAATTGTGCTATGATTATATAAAATCTACTGAGCACAAGGTTAAAGTCTTTATATTGCCAA
TGAAAGCATATACATCTGTGGACTTTTGCACATTAATTCAGGGTAATACTATTTCTGATGATAAATGGTT
CACGATGCATTATTTGAAACAAATTCTAAGTGGATCAGCAAAGGGCAATATAGTAACTACAAGTACAACT
GAGCAAATTATAGCAAATGAATGTTTTAGGGTATTAACACACTTTGCAGATTCATTTGTGGAGGAGGCAA
GTCGTTTGAGTTTTATCACAGAGGTAGTAGATAATTTTTCATATAAGAACATACCAGTTAATTCATTATA
CAATACAATTTTAGGAAGCAATTTAAGATTAGATTTTATCCCATTACTTTTTAGAATGCAAGCACTGACA
CAGGCAGATTTGAACAAATTCGATGCTCTAAAAACAAATGAAAGAGTGTCCTGGAATAATTGGCAGACTA
ATAGATCTCTTAATTCAGGTGTCATAGATTTAACAATCTCAGGTTACCTGAGATCTATAAGAATTGTTGG
TGAAGATAAAATCTTAAAGATTGCAGAGTTAACAATACCGAATTTTTACCCAAATACAGTTTTCCATGCG
GGGAATAAACTATTGAATTCTAGACATGGTTTGAAATTCGAATTTATGTCAGAGCAAGTTCTAGATGATA
AATTTAGTTATTATATCACATACCAAAAAAAACGCGCCCATATGTATACATATCAAGTATCGACAATAGA
ACATATATATAGAAGAAACCAGGAAGGCCTTGCTGCTAGAGGAAATAGATACAACCGAATGGTCCCAGTG
TGCCCAGTTGTACTGTCAGTTCGAGATGAATTGTTCCGAATGAGTATGAACAATGTTTTTAGTTTAAATA
TGACCAATTTTAGTATGTCCAGGTTATACATCTCACCAGATGAAATGGCAACTATAAAGAAAGCTCATAT
GTCAAAAATGATGTTCTTTAATGGGCCAGACATAAAGGCAGGTATAATAAATCTAACAGCTCTAATGAGG
ACACAAGAGCTTCTATCATTAAATTATGATAATATTTGTAAATCCAGTATAGTTCCATTTTGTAGAATAC
TTTCATGTGAAGGGAGTGAAGATAATGGGGAATTAATATTTCTATCAGATGAAGTGATGGATTTTACAAT
ATCTGAAGAAATAGAATCTATGCCAATATTCACTATTAAATATCAAAAAAGGGGAAATGAGAAAATGACA
TATAAAAATGCAATATCTAAGTTAGTCTCACATGGTGTTGAAGAAATCACAACAGTCTTTGACTTTTCTA
AAGATGGGTTTTATTCGAAGAAAAACCTTGGAATAATAAATACCCTATGCTCAATAATAAATCTACTGGA
AACGAATGAGTGGTCGTCGATTCTTTTAAATTCATTTCATATTGCTATGTTGTTAGAGGGGATGGACAGG
GAATTCCACCTCTTTTCCCTACCATCTGCATTTTTCAATAATGTAGCCTCTGGGAACATAAACTGGACAA
AACTTTTAAAATTCATCAAATCCCTCCCAAAAATCCACAATGAGCCTTGGTCAATGATGATGGAGAGGTT
TATAGAAAAGACAATATATTTAATAGAAAAGGAGTTGAATAAGGAGGCCAATTTTAGCGATTTCCTAGAT
GAGCTAGAGTTCCAGACAGGGAAATCAATGTTTAGTTTTTTCTAGATTTAGAACGTTCTCATATCAACCC
CTAATTGGACATCTTCAAAAGCCTATATGGCACAAAAAAACAGCGAATTTATCAATTTCTTTATATAGGA
GCACACTACT

>JN572071.1 Sororoca virus strain BeAr32149 RNA-dependent RNA polymerase gene, complete cds
CCAAATAAAACTAAAAAGAAATGGACGATGCAAAATATGATCAGTATTTAGCTAGGATAAATGCTGTCAG
AGACCCATCTATTGCTAAAGATATAGATGTGGATTTAATGATAGAAAGGCATAACTACTTTGGCAGGCAA
TTATGTGTGGCAATTGGCATACAATACAGAAATGATGTCCCCTTAATTGACATATTATTGGAAAGTATAC
CTGGGTTTGACCCAACCACTATAGATATCCCTAATATCACTCCTGACAACTTTGTTGTGATAGAGGGGAG
AATTATAATAATTGACTATAAAGTCTCAGTAGGATCAGAGAGTACAGAAATAACATTAGAAAAATATAGT
AAATGCATGGAAAAAGTCAGAGAACAACTTCCTATCAATTATGAGGTTGCCATAGTGCGAGTGAACCCTG
TAACCAACCAACTACATTTGATTGGAGAGTCATTTATAAGGGCCTATCCTAATATACCATTAGATCTTGA
TTTTTCTAGATTTTTTGAACTGAAAACCATGTTATATCAAAAGTTTGCTGACAATGAGGAGTTTATGCTT
AAAGTAGCACATGGTGACTTCACACTAACAGCACCATGGTGCCATGAAGATACTCCTGAGCTACTCATGC
ACCCAGAATTTAATTTCTTTATAAACTCTATGGCAATGCCAATACAAAACTTATTCTTTGAAACTTTAGA
CTTTAGTGCTTATTCATCTGAAAGATGGAATAGTCAACTGCATAAGATAAAAGATGCAATGAAAGATGAT
TATGAATATTTTATAAAGAAAAATGCTATTGATATATTTGACATGGATGGCAATTATGAAAGACCAGATC
AAAAAGAGATTAACATAGGGTGGGAAATTATGACTAAAAGAGTCTCTAATGAGAGAGAAATGACCAACAA
CGTATCAAAACAAAAACCTTCTGTGCATTTTCTCTGGACAGAGGCATTAAATAGGAAATTGAATACACAA
ACTTCAAAGCTGATATTCTTATCCAATTCTCTACAGTCTATTAAAGAACCGTCAACAATTACAGATACAT
TAAAGGCAATAGGCCTTTCAATGGACATTGATGGCCAAGTTGGTAAGTATGAAACATTGTGCATGGAGAG
GAAAATGCTTGCTAGATCTACATCTAAGAAAATTGAGAACAAAAAATTAGAGCCTGTGAAAATAGGGAAT
GCATTAGTTATCTGGGAACAACAATTTGTTTTACCTAGTGAATTGTTTAAAGCAAATGAAAGGCAAAAAT
TCTTTCAGCAATTCCTAGGGATAGGTGGACACAAGCGATTTAATAAAAAAACCGCAGATGATGTCAATTG
TGATAAGCCTAGAATATTGGATTTTAATAATCAAGGGATAATTGATGCATCACTATTTATGGTGAATAGA
AACCAAAAGTATTTACAAACAAAATCTAATTTCCTTGTTGATCACCCTATTATAGAGAGCTACCGTGGTC
AAATAATGGAGTCAAATGGTGAGACAATGGAAACATGGGATATAATAAAGGACACCAATTATTGGAGGTG
CATAAATGATATATCTGTCTTGATGAGAAATATATTGTCAATCTTGCAATATAATAGACACAACACTTTT
GGTGTGGCAAAGTGGGCAAATGATTCTGATTATGCATTAGTTTTCCCTTCTTCTGATATAAAAACAAAAA
GAGCAACTGTTGTGTTTTCAACTATTTGCATACATAAAAACAAGGATAATTTGTTCGATGCTGGGTCCTT
ATATTCAACATTAAAAATGTCTACAGGTGGGTACATTTCCATATCCAAAGCAATTAGACTAGATAAGGAA
CGGTGTCAAAGAATTGTATCTTCACCAGGATTGTTTATATTAAGTGCAATTTTAATGTATAATAATAATA
AGTCAATAAATTTATATGACGTACTCAATTTTACTTTTTATACTAGTTTATCTATAACTAAAAGTATGTT
GTCACTTACAGAGCCATCAAGATATATGATAATGAATTCACTTGCTATATCAAGCCATGTAAGAGATTAC
ATTGCAGAGAAATTTTCACCATACACAAAGACACTTTTCAGTGTTTACATGACACACCTTATAAAGAAAG
GCTGTAGTACAGCAAATTTGCAATCAAAAAAGATACAGTTGAGAAATATATTTCTATCAGATTATGATAT
AACACAGAAAGGAGCAGGGGATGAAAGGGACTTAGAGTCTATTTGGTTTCCAGGATTAGTGAACTTAAAA
GAATATATCTCACAAATCTATCTACCATTCTATTTTAATGCTAAGGGGTTGCATGAAAAGCACCATGTAA
TGATTGACCTAGCTAAGACAGTTATAGAAATAGAATTAGAGCAAAGGAAGATATCTCAAGAGATATGGTC
AGTAAAGCCAAGGAAGGAACATGTAAATTTATCAATTTTAATCTATTCCATAGCAAATAATCTCATATTA
GACACTTCTAGACATAATCATTTAAGAAATAGAGTTGAAAATAGGAATAACTTTAAGAGAAGCATAACAA
CTATTAGTACATTTACAAGCTCTAAATCATGTATCAAAATAGGCAATTTTAAAGAATTAAAGACAGCTCA
ATTGAAAAAGAATATAAAAAACGTACAAATGGCAGAGAAAAAGTATAGAGTGTCAAATCCATTATTCATA
GATGATGAAACCAAAGATTTGGAAGCAGCTCATGTTAGGTATGATAAAATAATTGAAACCATACCAGATT
ATAAGGATTGTTTATCTACTAAAGTTTTTGATAGGCTTTATGAACTCCTTAAGCTTGAAAAGCTAGATGA
CACACCATTTATAGAGCATGCTATGGCCACAATGCGAAATCACCGAGAGTTTAATTTCACTTTTTTTAAC
AAGGGACAAAAAACAGCAAAGGACAGGGAGATATTTGTAGGGGAGTTTGAAGCTAAAATGTGTATGTATG
TTGTAGAACGAATATCAAAGGAAAGATGTAAATTAAATTCTGATGAGATGATAAGTGAGCCAGGAGATGC
CAAATTGAAAGTACTAGAGCAAAAAGCAGAGCAAGAGCTGAGATTTATAGTTGAAAAAACAAAAGACAGA
TTTGCAAAAGCTGATCCATCTCGGGCCTTAAAAATGGAAATAAATGCAGACATGTCTAAATGGAGTGCAC
AAGATGTTTTTTATAAGTATTTTTGGCTAATAGCTATGGATCCAATTTTGTACCCTAAAGAGAAAAAAAG
GATACTCTTTTTCATGTGTAATTATCTTGAAAAAAACTTGATACTGCCAGATGAGTTGATAGGCAATGTC
TTGGATCAAAAAAAGACCTATAATGATGACATTATCTTAGAAGGGACAGAGTTCTTTAGACAGAATTACA
TCAAGATCAAGAGGAATTGGCTTCAAGGTAATTTTAATTATCTATCTAGTTATGTGCACACATGTGCTAT
GTCTGTATATAAGGATATTATAAAAAGAGTAGCAGCTTTATTGGATGGTGATGTGATGGTGAATTCTATG
GTACACTCTGACGACAATCAAACATCTGTAACATATATACAAAATAAATTACCAGAAAATATATTAATAC
AACATGCACTGGAGAAGTTTGAGATTGTTTGTCTAACATTTGGGTGTCAGGCCAATATGAAAAAGACATA
TATGACACATAATATAAAAGAATTTGTCTCTCTTTTTAATATACATGGTGAACCAATGTCTGTATATGGG
AGATTTTTGTTACCAAGTGTTGGGGATTGTGCTTACATAGGGCCGTATGAATATCTTGCAAGTAGGTTGT
CAGCAGCACAACAGAGTTTAAAGCATGGTTGTCCACCTAGTTATGCTTGGCTTGCAATATCTTGTAGCCA
TTGGATAACACATATGACATATAACATGCTTGAGGATCAAGTCAATTCCCCCATAGGATGCTTACCAACA
ACAAACAGATTTGATATACCTGTGGAATTAAATGGTTTTCTAAATGCACCATTGTACTTAATTGCACTTG
TAGGATTAGAGTCAGGTAATTTATGGTTCCTAATAAGACTCTTAAAGAAGATAATCCCATTGGATAAACA
GAGAGAAGACATCCAAACACAAGTTCAATACATACAAGATGCCAATTTTTCAGATATAGAACTCTTGAAA
TTAAAATTATTAAGATATTTATCACTAGATACAGAAATATCATCTGACTCAAATTTTGGAGAAACGAGTG
ATATGAGGAGTAGATCATTATTGACACCAAGGAAATTTACAACCTTAGGAGCATTAAATAAACTAATATC
ATATATGGATTTCAAAGAATCTATGAATACGAGAGACCATATTCAAAATTTAGAATATATGATCAATAAT
CCAGAACTCCTGGTAACCAAAGGAGAGAAAAAGGAAGAATATATGAATGGGATACTATATAGATATAACT
CTAAGAGATTTAAAGAAAGCCTATCTATTCAAAGTCCAGCGCAGTTATTTATAGAGCAAATCCTCTTTTC
TCACAAACCTATTATTGATTATAGTAGTATATTTGAAAAGCTAACTAGCTTAGCAGAAACTGACATGATA
CTTGAGGAAGCTGTACCAATAGGTAGATTAACATTTCCACAAGCTTATAGACAGTTACTAAAAGATTTAA
ATTCATTAAAAATAACATTGGAAGATATAACAATCATATATAGGCATTGTATATTAAATGACCCATTGAT
GGTTACTGCTGCAAATACATCAATCCTCTGTATGAAAGGAAGCCCTCAGCCAAGAGTGGGATTATCAGCA
TGCCAAATGCCAGAATTTAGAAACATGAAACTGATACACCATTCACCTGCATTGGTATTACGTGCATACA
CAAAGGGAAATGTTGATGTCCCTGGAGCAGAGCAGTTAGAATTACAAAAAGATCTATACCACCTGGAGGA
ATTTATTAAAGAAACTAAAATAAAAGATAAGTTTGAAGAAAGAATTACTTCAATACCAGATAATTTAACA
GAAGTTGAAAAAAAGATACATCATTTAAGGGAACTAACAAAATTTTATCAAGTATGTTATGATTATATAA
AATCAACTGAGCATAAGGTAAAAATATTTATATTACCTTTGAAATCATATACTTCATTAGATGTTTGCAC
ACTAATCCAAGGAAATACATTGTCAGATAAAGAATGGTTTACTATGCATTACATGAAGCATATAATTGCT
GGAAATCTTAAAGGACAAGTCCTCCAACACTCAACAAATGATCAAATCATAGCAAGTGAATGCTTTCGTG
CCTTAGTACATTTTGCAGATTACTTTGTTGAGGCCACATCAAGAGTTGCTTTTCTTCATCAGATTGTTGA
ATCTTATAAATATAAAAATATCCTAGTATCAGACCTGTTCAGAATAATACTTAGTACAACCATGAGGTTA
AATTTTCTACCATTGTTATATAGAATGAATGAGCTAACACAAGCTGATCTGAGTAAATATGATGCATTGA
AAACTGATGAAAGAATAGCATGGAATAATTGGCAGACAAATAGAAGTCTCAACTCAGGTGTTATAGATCT
TACTATAACTGGCTATATGAGATCCATTAGAATTATGGGTAGTGATAAACATTTAGATATAGCAGAATTA
ATTGTTCAGAATTTTCATCCTAGCACTATATTTCATGCAGGGAATAGATTACTAAATTCAAGGCATGGTT
TGAAATTTGAGTATATGGAAGAAGTGCTAATTGATGAAAAGATAAACTATTATATCACATATCAAAGGAA
AAGGGCCCATAAATATAATTATCAAATATCTACTATCGATCACATAAGGCAGAGAAATTTAGAAGGAGAA
CAGTTAAGAGGGAAGAAGCACAACAGATTGATCCCAGTATGTCCCATAATACCCACAATTAGAGAAGAAG
AAGTAATAATTTCAATACAAGATATAGATCCATTAAATATGACAAATTATTCAATGGCAAGATTATTAAT
TAAACCTGAAGAGTACGCCACTATTAAAAAAGCACATATGTCTAAAATGATGTTTTTTGATGGTCCATAT
ATAATGGCTGGTATTTTAAACTTAACAATATTAATGAGAACACAGGAGTTATTGAATTTAGATTTTGACA
ATATTTGTAAAAACAGCATATTACCATTTTGTAGAATATTACACTGTAATGGATCTGTTGAAGGAGAATT
AATATTCTTATCAAATGAAGTCATGGATTTAACAGTTTCAGAAGAGATAGAGTCTATCCCAATCTTTACT
ATACAATATAATAAAAAAGGGGAAAGAAATATGACATATAAAAATGCAATTATTAAGATGATAAATAAGG
GCAAAGAAGAAATAGAAGATGTCTTTGATTTCACAACAGATGGCTTCTACTCTGCAAAAAATTTAGGAAT
AATCAATGCCTTATGCTCTATTATAGATCTTTTAGAAACAAATGAATGGTCGACTTTAATTAAAAATGCA
TTTCATATAGCCATGATTTCACAGGGCATGGACAGCCATTTCCATTTATTTAAGATACCTGTTGCTTTTA
TGTCAAATCCTGCATCTGGCGAAATAAACTGGCCTAAAGTTTTAAGATTTATTAGTAGTCTACCTGATAT
TGAGAGAGAGCCTTGGGGTTCCATGTTTGCTAGGTTTAAAACTAAGACAGAATTCTTAATTAAAAAAGAA
ATAAAAAAAGAGTCTAAACTAGAAGAATTCTTAGATGAACTAGAATTTAGTGAAGGAAGATCAGGATTCT
TATTTAAGTAATATTAGACAGCCACTATATCCTGAGATTAATTCAACCATAGTTGTAATATAAATAATTT
ATCACACGTAAAGGCAATACTATAAATAGATTATGATCTTAATATCTAAAATTATCTCTATAATTAATCC
TTTTAATTAAATATATTTATAAGTTTACATTGG

>JN572062.1 Anhembi virus strain SPAr2984 RNA-dependent RNA polymerase gene, complete cds
CCAAATAAAACTAGAAAAATATGGATGACCAAAAGTATGCACAATATATTGCACGGATAAATGCTACAAG
AGATCCAACAATTGCAAAAGACATTGATGTTGACCTAATGATTGATAGACATAATTATTTTGGAAGACAA
TTATGTGAAGCAATTAATATACAATATAGAAATGATGTACCTTTACTAGATATTTTGTTAGATGCAGTGC
CTGGAATTGACCCTATGGCAATGGAGATCCCAAATATAACACCTGATAATTATATAATAATCAATGATCG
CATCATAATAATAGATTACAAAGTCTCAGTTAGTTCAGAAACAACAGAAATTACATTGGAAAAATATAGT
AGATGCATGGAAATAATTAAAAATCAATTGCCAATAAACTATGAAGTTGCTATAATCAGAGTAAATCCAA
TTACTAACCAATTGCATTTGATAGGTGAGACGTTTATTAGACATTTCCCCAACATCCCTTTAAATCTAGA
CTTTTCTAGATTTTTCGAATTAAAAACAATGTTATACCAAAAATTTGCAGATGACGAAGAATTTATGCTT
AAGGTTGCTCATGGTGATTTCACATTAACAGCTCCTTGGTGTCATGAAGAAACACCAGAATTATTGGTTC
ATCCAGAATTTAATTTCTTTATAAATTCTATGCCACCTATTGCACAAAATTTGTTTTTTGAGACATTAGA
ATTTAGTGCTTATTCATCTGAGAGATGGAATAGTCAATTACATAAAATTAGAGAAATCACTAAACCTGAA
TATGATAACTTCATCAAAAAACATGCAATTGATATATTCAATATGGATGGGAACTTTGAGAAGCCAAATC
AACAACAAATTGATGAAGGATGGAAACTTATGACTAAAAGAGTGTCAGAAGAGCGAGACTTAACAACAGA
TATATCAAAGCAAAAACCATCTGTCCATTTCTTATGGTCTGAAGCATGTAATAGAAAACTAAATGGCCCT
ACATCAAAGCTAATCTTTCTATCAAACAGTCTACAAGCTATTAAGGATGCCTCTACTATAACTGAAACAT
TAAAAGCTATTGGTTTGTCAATGGATATAGATAATCAAATAGGAAAATATGAATCACTTTGTATGGAAAG
GAAGATGCTAGCAAGATCTACAGGAAAGAAAATCGAGAATAAAAAATTGGAACCTATAAAGATAGGGAAT
GCTCTAGTATTATGGGAACAACAATTTGTTTTGCCAAATGATTTATTTAAAGCTAATGAAAGACAAAAAT
TCTTTCAAAAATTCCTAGGTATAGGTGGTCATAAAAGATTTAACAAGAAAACTGCTGATGATGTTGATTG
CACTAAACCTAGAATTTTAGATTTTAACAATCAAAATATTATAGATGCATCATTGTTCATGGTAAATAAA
AATCAAAAATTCTTGCAAAAACCATCTGATTTTGAGGTTGATCATCCAATAATTGAAACATATAGAGGTC
AAATATCAGAATCAAACCAAGAAACTATGAAAACTTTGGATATAATAAAAACAACAAATTACTGGAGGTG
TATAAATGACATATCTGTATTAATGAGGAATATACTAGCTGTCTCACAATACAATAGACACAATACTTTT
AGGGTAGCCATGTGTGCAAATGATTCATTGTATGCATTAGTTTTCCCATCATCAGACATTAAAACCAAGA
GAGCAACAGTTGTATTCTGTACAATTTGCATTCATAAAACAAAAGAGTCCTTATTTAATGCAGGAGCATT
GCATTCCACATTGAAATTAAATACTGGGGAATACATTTCTGTATCCAAGGCTATCAGATTAGATAAAGAA
AGATGCCAGAGAATAGTTTCTTCACCAGGATTATTTATATTAAGTGCTATGTTGATGTACAACAATAATC
CTTCAATAAATTTGTATGATGTTCTAAATTTTACTTTTTATACTAGTTTGTCGATAACAAAAAGTATGCT
TTCATTAACAGAACCTTCAAGATATATGATCATGAATTCACTAGCAATATCTAGTCATGTAAAAGATTAT
ATTTCTGAAAAGTTTTCACCTTACACAAAAACATTATTTAGTGTATACATGACAACATTGATAAAGAAAG
GATGCGGAACTGCTAATGCTCAATCACAGAAAATACAATTAAGGAATGTGTTTCTATCAGATTACGATAT
TACGCAAAAAGGGGCTGGCGATGAAAGAGATTTAGAATCAATATGGTTCCCTGGGAAAGTTAGTTTGAAA
GAATATATCTCTCAGATTTATTTACCATTTTACTTTAATGCAAAGGGCTTACATGAAAAACATCATGTTA
TGATTGATTTGGCTAAAACAGTAATAGAAATTGAGTTAGAACAGCGAAAAATAGCACAAGAAATATGGTC
TGACAAGCCCATTAAAGAACATGTGAATTTACCAATCTTATTGTATTCCATTTCAAACAATCTAATATTA
GATACGTCAAGGCATAATCATCTTCGAAATAGAGTTGAAAATAGGAATAATTTTAAAAGAAGTATTACCA
CAATCAGTACATTTACAAGTTCAAAATCATGTATTAAGGTTGGAAATTTTAAAGAAGAAAAAATTTCGCA
ATCCAAAAGAAATATTAAAAATGTTCAGATGGCTGAGAAGAAATATAGAGTCTCTAATCCATTGTTTATA
TCAGATGAAATGTTGGATTTAGAAACAGCACATACAAGATATGAGCAAATCATTGAAGTAATACCTGATT
ATAAAGACTGCATCTCAACAAAAGTTTTTGATAGATTATATGAATTACTAAAAATCAATAAATTAGATGA
AAAACCTTTTATTGAACATGCTATGAAAATGATGAAAGAACATACTGAATTCAATTTTACTTTTTTTAAT
AAAGGGCAAAAAACTGCTAAAGACAGAGAAATTTTTGTTGGAGAATTTGAAGCAAAAATGTGCATGTATG
TTGTTGAGCGTATTGCAAAAGAAAGATGTAAATTGAACAGTGATGAAATGATAAGTGAACCAGGTGACTC
TAAATTAAAAGTGCTAGAAATGAAATCAGAACAAGAATTAAGATTTATAGTAGAACGCACAAAAGATAGA
TTTGCAAAAGCAGATCGTGCAAAGGCTTTGAAAATGGAAATTAATGCTGACATGTCTAAATGGAGTGCTC
AAGATGTTTTTTATAAATATTTTTGGTTAATTACAATGGATCCAATACTATATCCTAAAGAAAAAAAACG
TATATTATATTTCATGTGCAATTATCTATGCAAAAATTTAATTCTACCAGATGAATTAATTGGTAATATT
TTAGATCAAAAAAAGACATATAATGATGACATAATATTAGAAGGTACAGAATTTTTCCACCAAAATTATA
TTAAGATAAGAAGGAATTGGTTGCAAGGTAATTTTAATTATATATCTAGTTATATACATACATGTGCTAT
GTCTGTATATAAAGACATAATAAAGAGAGTATCTATATTATTAGATGGAGATGTACTAGTGAATTCTATG
GTACATTCTGATGATAATCAAACATCTATAACATACATTCAGAATAAATTACCAGAGGATATGTTAATAC
AACATGCTTTAACCAAATTTGAATTAGTGTGTTTAACATTTGGGTGTCAAGCTAATATGAAGAAGACATA
TATGACACATAATATTAAGGAATTCGTGTCATTATTTAATATTCATGGAGAACCTATGTCAGTATATGGC
CGCTTTTTATTGCCAAGTGTGGGTGATTGTGCTTACATAGGGCCATATGAAGACTTAGCTAGTAGGCTAT
CTGCAGCACAACAAAGCTTGAAACATGGTTGCCCACCTAGTTATGCATGGATTGCTATATCATGTAGTCA
TTGGATAACATATACAACATATAATATGTTAGATGATCAAGTGAATTCACCTATAGGATATTTCCCAACT
AGAAATAGATTTGATATACCAGTAGAATTAAATGGTTATTTAAGCTCTCCATTATATTTAATAGCCTTAG
TAGGGCTAGAAGCTGGTAATTTATGGTTTTTAATAAAACTATTAAAGAAACTTGTTCCTATCGATAAGCA
AAAAGAAGATATTCAGACTCAAGTATTGAGTATTAGAATTACAGATTTAACAGATATAGAGTTACTAAAA
TTAAAATTATTAAGGTATCTATCTTTAGATACTGAAATTTCTGGAGACTCTAATTTTGGAGAAACAAGTG
ATATGAGAAGTAGATCACTGTTAACACCTAGAAAATTTACCACTTTAGGTTCATTAAATAAATTAATATC
TTATTTAGATTTTAAAAACTCAATGAATAGTGATGATCATGTGAACAATTTGGATTATATGATAAATAAT
CCTGAATTATTAGTCACTAAAGGTGAAACAAAAGAAGAATTCATGAACAGTATATTATATAGATATAATT
CAAAAAGGTTTAAAGAAAGTTTATCTATCCAGAGTCCTGCTCAGCTATTTATTGAACAAATATTGTTCTC
CCATAAACCAATAATAGATTACAGTAGTATATTTGATAAATTAACAAGTTTAGCAGAAACAGATATGATA
CTTGAAGAGACAATGCCAATAGGTAGATTAACATTCCCACAAGCATATAGACAACTTGTTAAAGATATCA
ATGAATTAAGAATAACACAAGAAGATATAATTATCATATATAGGCATTGTATTTTAAATGATCCATTAAT
GGTAACAGCTGCAAATACTTCTATATTATGCATGAGAGGAAGTCCTCAACCACGAGTAGGACTATCTGCT
TGCCAAATGCCTGAATTTAGAAATATGAAACTTATACACCATTCACCTGCTTTAGTGTTACGTGCTTACA
GTAAAGGTGAAATTGATATTCCAGGAATAGATCAAATTGAACTACAAAAAGATCTTTACCATTTAGATGA
ATTTATCAAAGAAACAAAAATTAAAGAAAAGTTTGAAGAGAGAATAAATTCTATACCTGAAAATCTGACA
AAAACAGAAAGGAGGATACATTATTTAAGAGAATTAACTAAATTATATCAGGTTTGTTATGATTATATTA
AGTCAACAGAACATAAAGTTAAAATATTTATATTACCAATGAAGTCTTATACAGCATTAGATTTTTGCAC
ATTGATACAAGGAAACACTCTATCTGATAAAGAGTGGTTCACAATGCATTACTTGAAACATATTATAGCA
GGAAACCTTAAAGGACAAGTCTTACAGCATTCAAGTAATGACCAAATAATTGCGAGTGAATGCTTTAGAG
CATTAGTCCATTTTGCAGATTATTTTGTGGAAGCAACAACAAGAGTAGCATTTTTACACCAAATTGTAGA
AAGTTACAATTATAAAAATATCTCTGTTAAACAACTTTTCCAGATAATCTTAAGTACAAATATGAGATTG
AATTTTATACCATTACTTTATAGGATGGGTGAATTAACACAAAATGATTTAAACAAATATGATGCATTAA
AGACAGATGAAAGAATATCTTGGAATAATTGGCAAACAAATAGGACATTGAATTCTGGTATAATTGATCT
AACTATAACTGGCTATCTCAGATCTATTAGAATAATGGGAAATGATAAAAAATTGGAAATATCTGAACTT
GTTGTTCAAAACTTTCATCCTAACACTATATTTCATGCAGGTAATAAATTATTAAATTCAAGACATGGTT
TAAAATTTGAGTATATGGATGAAGTTTTAATTGATGAGAAAGTCAACTACTATATAACATATCAAAAGAA
ACGAGCACATAAATATAATTATCAAATATCTACAATTGAACATATAATAAGGCGTAATAAAGAAGGTGAA
CAAACAAGGGGTGTTAAACATAATAAGATGATCCCTGTTTGCCCTGTCATACCAACTATAAAAGAAGAAG
AAACAATAATCTCAATAAACGATATACAACCATTAAATATGTTAAATTATTCTATGTCTAGACTACTTGT
AAAACCTGATGAGTATTCAACAATAAAAAAAGCCCATATGTCTAAAATGATGTTTTTTGACGGTCCTGAA
ATAATGGCAGGTATTATTAATTTGACAGTATTGATGAGGACTCAAGAATTATTAAATTTAGATTTTGATA
ATATTTGCAAAAATAGCATATTGCCATTCTGTAGAATATTGCATTGTAATGGCTCATTTGAAGGTGAAGC
AATATTTTTATCGGATGAAATTATGGACTTAACAATCTCTGAAGAAATAGAATCTATTCCTATTTTCACA
ATACAATATAATAAAAAAGGTGAAAATCATATGACATATAAAAATGCTATAATAAAGATGATAGCTAGAG
GAAAAGAAGAAATAGAAAAAGTGTTTGATTTCACAAATGATGGATTCTATTCTAAAAAGAATCTAGGATT
AATCAATGCAATATGTTCTGTGATTGACATGTTAGATACAAATGAGTGGTCTACACTAATTAAAAATGCA
TTTCATATTGCTATGATAGCAGAAAATATGGATAGACAATTTCACTTATTCAAGATACCTATAAGTTTTA
TGAGTAATCCATCTTCTGGTGAGATTAATTGGCCAAAAATATTAAGATTTATAAATAGTTTGCCAGACAT
AGAAGAAGAACCATGGGGATCAATGTTCTCTAGATTTAAATTGAAAACTGAATACCTTATAAAAAAAGAA
ATAAAAAAAGAATCAAAATTAGATGAATTTTTAGATGAGTTGGAATTTGAAGAAGGGAAGTCTAGTTTCA
CATTCTCATAATAGATTAATTAAATATCAATATTATCACATACATATATTTATATATACATATTATGTAT
ATATAAATATATGTATAAAAGAATAGATATAGACGAGATACAAGATGCATATAAAATAAATAAATATATT
ATTGTAATTAAATATAAATTAAATTACAGATTTAAGATATTATAAATCAAATGAAGAGTAAAATTAGGAA
TATTGTTGTAAAAATATTAAAATTTATTATGAATATAAGTTTATTTTGG

>JN572074.1 Taiassui virus strain BeAr671 RNA-dependent RNA polymerase gene, complete cds
TCAGAAAAAACTTTCATAAAAATGGAAGAAGAAAAATATGCACAATTCACAGCTAGAATTGCTACAGCCA
GAGATGCAACAGTAGGAAAAGACATAGATGTTGATTTAATGATAGAACGACATAATTATTTTGGCAGGCA
ATTATGTGATTCACTTGAAATTGAATATAGAAATGATGTCCCGCTTGTTGACATATTGTTAGATGCAATC
CCAGGGTTTGATCCTATGGCAACTGAGATCCCTAACATAACCCCAGACAATTATTTGCTGATTGATGGTT
GGATAATTATCATAGATTATAAAGTTTCAGTAACTAATGAGACTACAGAAATAACCCTCGAGAAGTATAA
TAGGTGCATGGAGATTATAAATCAGCAAATACCAATTAACTATGAAGTAGCAATTATAAGAATTAACCCA
ATCACTAACCAGTTATTTGTTACAGGAGAACAATTTATGAGACACTTTCCAAATATTCCTATAAATGTGG
ATTTTTCTAGGTTTGAAGAATTGAAGCGGAGTTTGTATCTAAAATTTGCTGATGATGAAGAATTCTTGCT
TAAAGTAGCACATGGGGACTTCACACTAACTGCTCCATGGTGTTATGATATGACACCAGAGATATTTGAG
CATCCAGAATTTGTCTTCTTCATATCCTCAATGCCAAAACCTTTCCAAGAGCTTTTCTTTAAGACAATGG
ACTTTAGTGCATACTCTGCTGAAAGATGGAATAGCCAATTACATTTAATAAAAGATTATACAAAAAGATA
TTATGAAGAATATGTCAGGAAACATGCAAAAAATGTTTTTATTTTTGATGGGAATTATGAGAGACCAACC
CAATCTGAGATTGATAAAGGTTGGGAAATCATGTCAAGTCGTATTGAATCAGAAAGGGAAATAACAACAG
ACATTTCAAAGCAAAAGCCTTCAGTTCATTTTATATGGGCTGAAGCAGCAGATAGGAAGCTCTCAAATTC
AACTTCTAAATTGATCTTCTTGTCAAATAGTTTGAAATCAATCAAAGATATTTCTACTATAACAGAAACA
TTAAAAGCTATAGGACAGTCAATGGATATAGACAACAAAGTTGGGCAATATGAATCATTATGTTTGGAAA
GGAAAATGCTTACTAGATCAACAGGGAAAAAGATAGAAAATAAAAAATTAGAACCTGTAAAGATAGGGAA
TGCTCTAGTTTTATGGGAACAACAGTTTGTATTACCTAATGAGTTATTTAAAGCAAATGAACGTCAGAAA
TTCTTTAAGCAATTCCTTGGCATAGGTGGCCATAAAAGGTTCAATAAGAAAACTGCAGATGATATAGAAA
TAGAAAAACCACGTATCTTAGATTTCAATAATAAGCAGGTTCAAGATGCAGCAACATTTATGGTGAATAA
GAATAAGAAATATTTACAAGAATTTTCAAAATTTACTGTAAATCACCCTATTATAGATAATTATAGAGAA
CAAATAACTGAGACTAATATTGAAACAATGAAAACATTAGACATTATTTCAAAAACTAATTTTTGGAGAT
GCATAAATGATATCTCCACTTTAATGCGAAACATATTGTCTGTCTCTCAATATAATAGGCATAACACATT
TAGGGTTGCAATGTGTGCCAATGATTCTGTTTATGCCTTAGTTTTCCCATCTTCTGATATAAAAACTAAG
CGAGCAACTGTAGTGTTTTGCACTATAGCAATTCATAAGGAAGAGAAAGGTATCTTTGACGCAGGATGTT
TGCATACCACCTTAAAAATGAATACTGGGGGTTATATTTCCATCTCAAAGGCGATCAGACTTGACAAGGA
AAGGTGTCAGAGGATTGTCTCTTCACCTGGGTTATTTATATTGAGTGCAATACTAATGTATAATAATAAT
CCGTCTATAAACCTCTTTGATGTTTTAAATTTTACTTTCTATACTAGTTTATCTATTACAAAGAGTATGT
TATCATTAACAGAGCCTTCAAGATACATGATTATGAATTCGTTAGCTGTGTCCAGCCATGTTAAAGATTA
CATAGCAGAAAAGTTCTCACCCTATACTAAAACATTATTCAGTGTTTATATGACAATGCTAATAAAGAAA
GGTTGTAGTACAGCAAACAACCAGTCCAAAAAGATACAATTGCGCAATGTTTTCTTATCTGATTATGATA
TAACCCAAAAAGGTGCAGGTGATGATAGAGATTTAGAGTCTATATGGTTTAATGGGTTAGTTAGTCTAAA
AGAGTATATTTCACAAATATACCTACCATTCTATTTTAATGCCAAAGGTCTTCATGAAAAGCACCATGTG
ATGATTGATCTAGCTAAAACAGTAATCGAAATAGAGCTTGAGCAGAGAAAGATTGCCCAAGAAATATGGT
CTGAAACACCTATTAAAGAGCATGTAAATTTAAATATTCTATTGCATTCTATTGCAAAAAATTTAATATT
AGACACGTCAAGGCACAATCATTTAAGAAATAGAGTCGAGAATAGAAACAACTTCAAAAGAAGTATAACA
ACAATTAGTACATTCACAAGTTCAAAATCATGTATAAAAAGAGGAAATTTTAGAGAATTGAAAACTGAAC
AGTCAAAAAAATCCCAAAAGGCTGCCACTTCTGCAGAAAAAAAGTATAGAGTTTCAAACCCACTATTCAT
TACAGAAGAGCTTGACAAATTAGAGACAACTCATGCAAAATATGAACAAATAATCCAAGTAATACCTAAC
TATAGAGACATAATGTCAACAAAAGTTTTTGATAGATTATATGAACTTTTAAAGAATGGGACAATAACTG
ATAAACCATTTATAGAGCAAGCTCTAAATATGATGAAAACACACACAGATTTTACATTCACTTTTTTTAA
TAAAGGTCAGAAGACTGCAAAAGATAGAGAAATCTTTGTTGGAGAATTTGAAGCTAAAATGTGTATGTAT
GTAGTAGAAAGGATAGCAAAAGAGCGATGTAAATTGAATTCAGATGAAATGATAAGTGAGCCTGGTGATG
CAAAACTTAAAATCTTAGAACAGAAAGCAGAACAAGAATTAAGATTCATAGTAGAAAGAACCAAAGATAA
GTTTTTAAAAGGTGACCCATGTAAAGCCCTCAAAATGGAAATCAATGCTGATATGTCAAAATGGAGTGCT
CAAGATGTATTCTACAGATACTTTTGGTTAATAGCTATGGATCCCATACTATATCCTAAAGAGAAATATA
GGATTTTGTTCTTTATGTGTAATTATTTACAAAAAGTCTTAGTTCTGCCAGATGAGTTGATAGGTAATAT
CTTGGATCAGAAAAAAACATACAACAATGACATAATACTAGAAGGGACGGATTTTTTACATCAAAATTAT
GTCAATATTAGAAGAAATTGGCTACAGGGGAATTTCAATTATCTTTCTAGTTACATACATACATGTGCAA
TGTCTGTTTTTAAAGATATCTTAAAAGAAGTTTCTTACTTGTTAGATGGAGATGTATTAGTGAATTCCAT
GGTTCATTCAGATGATAATCAGACATCGATTACATATGTTCAAAATAAGATAGAAGAATCTGTATTAATT
AACCATGGCTTAAAAACATTTGAAACAGTGTGTTTGACATTTGGATGCCAAGCAAATATGAAGAAAACAT
ACTTAACTCACAACATTAAAGAATTTGTATCATTATTCAACATACATGGAGAACCTATGTCTGTGTATGG
TCGATTCCTCTTACCAAGTGTAGGTGATTGTGCTTACATAGGTCCATATGAAGATCTTGCAAGTAGGCTG
TCTGCAGCGCAACAAAGTGTGAAACATGGTTGTCCTCCAAGTCTAGCTTGGTTGGCAATCTCATGCAGCC
ATTGGATAACACATCTGACATATAATATGTTAGATGACCAAGTTAACTCTCCTATAGGATATTTCCCAAG
TAGAAACAGATTTGATATACCTGTTGAATTAAACGGACTATTAAATGCACCATTGTATTTAATAGCACTA
GTTGGACTAGAATCTGAGAACCTTTGGTTTCTAATAAAGCTTTTGAAAAAACTAGTCCCAATAGATAAGC
AGAAAGAAGATGTCCAAACTCAAATCCTTGCAATACAAGAAGCAGAATTGACAGAATCAGAAGTACTTAG
ATTAAAATTACTTAGATTCTTAGCTTTAGATACAGAAATTACATCTGATACCAACTTTGGTGAAACTAGT
GATATGAGGAGTAGATCGTTGTTAACACCAAGAAAGTTTACAACAATTGGAGCCTTAAATAGATTAATAT
CATATTTAGATTTTAAATTGTCACTGAATGACAATGCTCATATTGAGAATCTAGACTATATGATAGAGAA
CCCAGAACTCTTAGTCACAAAAGGTGAAAGTTCAGTGGAATATATGAATAGTATACTATATAGATACAAT
TCCAAACGATTTAAGGAAAGTTTATCAATCCAAAGTCCAGCTCAGCTATTTATAGAACAGATCTTGTTTT
CACATAAGCCTATAATTGATTACAGTAGCATATTTGATAAGCTAACAAGTATGTCAGAAACAGATATGAT
ATTAGAGGAAGCAACTCCCATAGGCCGGCTCACATATCCACAAGCATATAGACAATTAGTTTCTGATTTA
AACAATCTGAATATAACTCTAGAAGATATAATTATCGTTTATAAGCATTGCATTATCAATGATCCTTTGT
TAATTACTGCGGCAAACACAGCATTATTATGCATGCAAGGGACACCACAGCAAAGAGTTGGCCTATCTGC
ATGTCAGATGCCTGAATTCAGGAACATGAAATTAATTCATCACTCACCTGCATTAGTCTTAAAAGCTTTT
AGTAAAAATACACTAGAAATACATGGAGTAGAACAGCTAGAACTACAAAAAGATTTATATCATTTAGAAG
AATTTTTAAGAGAAACTAGGATACTTGAAAAATTCCAGGAAAGACTAGAAAATCTCCCAGCTAATTTAAC
AGAGACAGAAAGAAGAATCCATCATCTTAGAGAATTAACGAAAGTCTACCAAGTTTGTTATGATTATATA
AAGTCTACAGAACACAAAGTTAAAATATTTATATTGCCAATGAAATCATATACAGCATTAGATTTCTGCA
CTTTAATACAAGGGAACACGATATCAGATAAGGAATGGTACACAATGCACTATTTAAAACATATTATAGC
AGGAAATCAAAAGGGGCATGTTTTACAACACTCAACACATGATCAAATAATTGCTAATGAATGCTTTAGA
GCTTTGACACATTTTGCAGATTATTTTATTGAAGGGACATCAAGGCAGTCATTTATTGTACAGGTGATTG
AAAATTATAGATATAAGAATATTAAAGTTAAAGATTTGCTAAATGTTATACTCAATAGCCCAGCAAGAAT
AAATTTCTTACCCTTACTATTTAGAGTCAATGAATTAACTCAGTCTGACTTAAATAAATATGATGCATTG
AAAACAGATGAGAGAGTATCTTGGAACAACTGGCAGACAAATAGGACACTCAATTCTGGTATCATTGACT
TAACAATCACTGGATATATGAGATCTATAAGGATAGTTGGTGAAGATAAAACACTAAAAATAGCAGAATT
GATAGTCCCTAACTTCCATCCTAATACTATCTTCCATGCTGGGAATAAATTACTAAACTCAAAACACGGG
TTAAGGTTTGAATATATGGAGGAAGTCTTAATCGATGAAAATGTCAATTATTATATAACTTTCCAGAAGA
AAAGGGCTAATAAGTATAATTATCAGATATCAACTATAGAACATATTATGAGAAGAAATAGAGAAGGTGA
AGCATTAAGAGGAATTAAGCACAATAGAATGGTCCCCGTTTGCCCAGTAATACCTGCAATACAGGAGATT
GACAGAATAATATCATTAAAAGATATTCCAGCATTGAATATGGTTAACTACTATATGGCAAGACTGTTAA
TTAAACCTGAAGAGTATGCAACCATAAAGAAAGCACATATGTCTAAAATGCACTTTTTTAATGGGCCAGA
CATTACAAAGGGGATAATAAGTATAACATCATTAATGCATACACAAGAACTACTTAACTTAGATTTTGAC
AACTTATGTAAAAATAGTATCTTACCATTCTGTAGAATATTAAATTGTAATGGTGAAATTGATGAGGAGC
CATTGTTCTTGTCTGATGAAATCATGGATTTCACAATATCAGAAGAGATAGAGTCTATACCCCTATTTAC
TATACAATATAGCAAAAAAGGTGAGACTCATATGACATACAAAAATGCAATTCGGCAAATGATTTTGAGG
GGGAAGCAAGAAATTGAAGAAATTTTCACATTTTGTGATGATGGATTCTATTCAAAAAAGAATTTAGGCA
TATTAAATGCAATTGTATCTATGATTGACCTATTAGAGACAAATGAATGGTCTACTTCTATCAAAAATGC
TTTCCATATTGCAATGATTGCAGAAGGAATGGACAGGCAGTTCCATCTATTCAAAATACCACTTACATTC
ATGTCAAATCCAGCCTCAGGGGAAATAAACTGGTCGAAAGTCTTAAGATTTGTTAATAGCTTGCCAGACA
TAAGAGTTGAACCATGGGGCTCTATGTTCAATAGGTTTAAAATAAAGACTGAATTTTTAATAAAGAGGGA
AATGCAGAAAGGCTCTAATTTAGAAGATTTCTTGGAAGAATTGGAATTTAGTGAAGGGAAATCAAATCTA
TCATTTATCTAACAAATTAGTACCCGCAATTATAGATATAATATATAATGTAAAATCTTAACCCTTTTAT
ATTATGTAAAAATAATATAAAAGGGTTTAAGAATAAAAGTTAGTTCTGA

>JN572068.1 Macaua virus strain BeAr306329 RNA-dependent RNA polymerase gene, complete cds
CCAAAATAAACTTTCAAAAAAATGGAAGACAATAAATATGCCCAATTCAATGCCCGAATAGCTGCTGCCA
GAGATGCTGCAGTAGGAAAGGACATAGATGTGGACTTGATGATAGAACGACATAATTACTTTGGAAAGCA
ATTATGCGAGGCAATTAACATAGAATATAGAAATGATGTACCGCTAGTAGACATACTGCTAGATACAATA
CCTGGATTTGACCCTATGAGAATTGAAATCCCTAATATAACACCAGATAACTATGTCTTCATAGATGGTT
GGATTATCATAATAGACTACAAAGTTTCAGTGAGTTCTGAATCAACAGAAATAACATTGGAAAAGTACAG
TCGATGCATGGAGCTAATAAATCAACAGATCCCTATTAACTATGAAGTTGCTATAATTAGAATAAACCCA
ATTAGCAATCAACTTTTTATTACAGGGGATCAATTCATTAGGAACTATCCCAATATACCATTAAATGTGG
ACTTTTCCAGATTCGAAGAACTAAAGAGGACACTTTATCAAAAGTTTGCTGATGATGAAGAATTTATGTT
AAAAGTAGCACATGGTGACTTTACATTGACAGCCCCATGGTGTCATACTGCAACACCTGAAATATATGAG
CATCCAGAATTTAATTTCTTTATTTCATCTATGCCAGAATGTTATCAAAAGTTATTCTTTAAGACAATGG
AGTTCAATGCCTACTCTGCAGAAAAATGGAATGATCAACTTCATGAGATAAAGGATGCTACAAAGCCTTA
TTATGATAACTTTGTTAAGTCAAATGCAAAACAGGCATTTTTGATAGATGGTAATTTTGAGAAACCAACT
CAATCAGAGATTGACAAAGGGTGGGAGCTAATGTCTGCAAGAGTAGCAGAAGAACGAGAAATTATTACAG
ACATTTCAAAACAGAAGCCTTCTGTTCATTTCATATGGTCTGAAGCATGTGATAGGAAACTTCCAGGTGC
AACATCTAAGCTAATGTTTTTATCAAAATCAATGCAATCTATAAAAGATATATCCACAATAACAGAAACA
ATGAAAGCAATAGGGTTAGCAATGGATATTGATGATAAAGTAGGGCAGTATGAAGCATTGTGCATGGAGA
GGAAAATGTTAGCTAGATCTACAGGCAAAAAGATAGAAAATAAAAAATTAGAACCTGTTAAAATTGGTCA
AGCTTTGGTGCTATGGGAGCAACAATTTGTCTTGCCTAATGAGTTATTCAAAGCAAATGAGAGACAGCGC
TTTTTTAGAGAATTTTTAGGTATAGGAGGTCATAAAAGATTTAATAAAAAAACTGCAGACGATATCGATT
TATCAAAGCCTAAAATCTTGGATTTTAACAATAAATCTGTACAAGATGCAGCATTTTTTATGGTTAAAAG
AAATCAAAAATATTTACAAGAATTTTCTAGGTTTAAGGTAGATCATCCTATTATAGAGAATTATAAGGAT
CAAATTAAAGAATCTAATATAGACACTGCACAAACTCTTGAAACAATTTCCAAGACAAATTTTTGGAGAT
GTATTAATGATATATCAACATTAATGAGGAATATCCTCTCTATATCACAATATAATCGGCACAATACATT
TCGGGTAGCTATGTGTGCAAATGATTCTATATATGCTTTGGTGTTTCCATCATCTGATATAAAGACTAAG
AGGGCTACAGTGGTATTTTGCACTATTGCAATACATAATGAAGAAAAAGTTTTATTTGATGCAGGTTGCC
TTCACACAACACTAAAGCTAAAAACAGGAGATTATATATCCATATCCAAAGCAATAAGATTAGATAAAGA
AAGATGCCAAAGAATAGTATCATCTCCAGGACTTTTCTTATTAAGTGCTATACTTATGTACAATAATAAC
CCTTCCATAAATTTGTTTGATGTATTAAATTTCACATTCTACACCAGCTTATCTATAACAAAAAGTATGT
TATCATTAACAGAGCCATCTAGGTATATGATAATGAATTCACTAGCTGTATCTAGCCATGTTCGGGACTA
TATAGCAGATAAGTTCTCACCATATACAAAGACATTATTTAGTGTGTATATGACATTATTAATAAAAAAG
GGATGTAGCTCAGCAAATGCACAGTCTAGCAAGATTCAACTTAGAAATGTTTATTTGTCTGTTTATGATA
TAACTCAAAAAGGAGCAGGTGATAATAGAGATTTAGAATCAATATGGTTCAATGGTCTAGTATCTTTAAA
GGAATATATATCTCAGATATATCTACCATTTTATTTTAATGCAAAAGGATTGCATGAAAAACACCATGTC
ATGATAGACCTAGCAAAGACAGTTATTGAAATAGAAATGGACCAAAGGAAAATAGCACAAGAAATTTGGT
CAGAAAAGCCTATTAAAGAGCATGTAAATTTACAAGTTTTATTACACTCAATAGCAAAAAACTTGATCCT
TGATACATCTAGGCATAATCACCTTAGGAATAGAGTAGAAAATAGAAATAACTTTAAAAGAAGTATAACA
ACAATCAGTACATTTACTAGTTCAAAATCATGTATAAAAGTTGGTGATTTTAAAGACATAAAACTAGAAC
ATTCAAAAAAAGCTCAAAAAGCCATACAGAGCATAGAAAGAAAATACAGAGTTTCTAATCCACTTTTTCT
TACAGAGGAAACAGAAAATTTAGAAACTGCACATAGTAAATATGAACAAATTATACAAACTATACCAGAT
TATAGGGATATCATGTCTACAAAGGTGTTTGATAGATTATATGAATTACTGAAAACAGGTATCTTAACAG
ACGAACCATTTATAGAACAAGCTATGGAAATGATGCATAACCATCAAGAATTTTGTTTCACTTTTTTCAA
TAAAGGCCAAAAAACAGCAAAGGACAGAGAAATATTTGTTGGTGAATTTGAGGCAAAAATGTGTATGTAT
GTTGTTGAAAGGATTTCAAAAGAAAGATGCAAATTAAATTCGGATGAAATGATAAGTGAACCAGGTGATG
CAAAATTAAAGGTCCTAGAACAAAAAGCAGAACAAGAACTTAGATTTATTGTGGAAAAAACAAAAGATCG
ATTCTTAAAAGGAGATCCATGCAAAGCCCTGAAGTTAGAAATAAATGCTGATATGTCAAAATGGAGTGCA
CAAGATGTTTTCTATAAATATTTTTGGTTAATAGCAATGGATCCAATCTTATATCCTAAAGAAAAATATA
GAATAATCTACTTTATGTGTAATTATTTACAGAAGATATTAATATTACCTGATGAACTGATAGGAAATAT
TCTAGATCAGAAAAAGACATATACAAATGATTTGATATTAGAAGGAACAGAGTTTTTCCGCCAAAATTAC
ATCCATATAAGAAGAAATTGGTTACAGGGGAATTTTAATTATATATCAAGTTATATACATACATGTGCAA
TGTCTGTCTATAAAGATATATTAAAGGAAGTATCATATCTCCTAGATGGAGATGTCTTAATAAATTCTAT
GGTGCACTCAGATGACAATCAAACATCCATCACATATATACAAAATAAATTACCAGAAGCAGTTTTAATA
AATCATAGCTTACAAACATTTGAACTAGTGTGTCTAACATTTGGGTGTCAAGCAAATATGAAAAAGACTT
ACTTGACACATAATATCAAAGAATTTGTGTCATTATTTAATATACATGGGGAGCCTATGTCTGTATATGG
GAGGTTCTTACTTCCTAGTGTAGGTGACTGTGCATATATAGGCCCATATGAAGATTTAGCTAGTAGATTA
TCAGCAGCTCAGCAAAGCATCAAGCATGGTTGCCCTCCTAGCTGTGCCTGGGTTGCTATTTCATGTAGCC
ACTGGATCACACAATTAACTTATAATATGTTAGATGATCAGATCAACTCTCCAATAGGATATTTCCCAAC
AAGAAATAGATTTGACATACCAGTTGAACTGAATGGCCTTTTGAATGCACCATTATATTTAATAGCATTA
GTAGGTTTAGAATCTGGTAACTTGTGGTTCTTAATAAAATTACTTAAAAAGTTGGTACCATTAGATAAAC
AAAAAGAAGATATACAAACTCAGATACTATGTATACAAGAGGCAGAATTAAGTGATATGGAAATTATTAA
GTTAAAATTATTAAGATATTTAGCACTTGACACTGAAATATCATCTGATACAAATTTTGGTGAGACAAGT
GATATGAGAAGCAGATCATTATTAACACCACGTAAATTTACTACAATAGGTGCATTGAATAAACTAATTT
CTTATAATGATTTCAAATTCACACTTAATGATAACACACATATAGATAATCTGGATTATATGATAAATAA
TCCAGAATTGTTAGTAACAAAAGGTGAACAAACAATAGAATATATGAATAGCATACTATATAGATATAAT
TCAAAGAGATTTAAAGAAAGTTTATCTATTCAAAGCCCTGCGCAATTGTTTATAGAACAGATCTTATTCT
CACATAAGCCTATTATAGATTATAGTAGCATTTTTGATAAATTAACAAGTTTATCAGAAACAGATATGAT
TTTAGAGGAGACCACACCTATAGGTAGATTAACTTATCCACAAGCATACAAGCAATTAATAAATGATCTA
AGTGGTTTGAAATTAACTGTAGAGGACATTGTTATAATATATAGGCATTGTGTCATGAATGATCCTTTAT
TAATAACGGCAGCAAATACTGCACTTTTATGTATGAGGGGAAGCCCACAATCTAGAGTAGGACTATCAGC
ATGCCAAATGCCAGAATTTAGAAATATGAAACTTATACACCACTCTCCTGCATTGGTATTAAGAGCATAT
AGTAAAGGAACCATAGATATACCAGGTGTTGATCAAAATGAATTACAAAATGACCTATATCATTTGGAAG
AGTTTCTAAGAGAGACTAAAATATTGGAGAAATTTCAAGAAAGGATTGATAATATACCTGCTAATTTGAC
TGAAACTGAAAAGAGAATTTACCATTTACGTGAATTGACAAAGGTTTATCAAGTGTGTTATGACTATATC
AAATCAACAGAACATAAAGTAAAAATATTCATTTTACCAATGAAATCATATACAGCATTAGATTTTTGCA
CTTTAATACAAGGTAATACAATCTCTGACAAAGAGTGGTATACGATGCATTATTTAAAACATATTATTGC
AGGAAATCAAAAAGGTCATGTTTTACAACATTCTACTAACGATCAAATTATAGCTAGTGAATGCTTTAGA
GCTTTAACCCACTTTGCAGACTATTTCATAGAGGCAACATCCAGAAGAGCATTCATAATTCAAGTAATAG
AGAATTATAGATATAAGAATGTAAAGGTTAGTGATCTACTGAATATCATATTAAATAGCAGTATGAGGAT
AAATTTCATCCCTTTACTATATAGAGTAAATGAGCTAACTCAATCTGATTTAAATAGATATGATGCATTA
AAGACAGATGAGAGGGTATCATGGAATAATTGGCAGACTAATAGAACACTAAATTCTGGAATTATTGATT
TAACAATAACTGGCTATATGAGATCAATAAGAATTGTGGGTGAAGACAAGAATTTAAAAATTGCTGAGCT
AATTGTCCAAAATTTCCATCCCAATACAATATTTCATGCTGGAAACAAATTATTAAATTCAAGACATGGT
TTAAAATTTGAATATATGGAAGAAATAATGCTTGATGAAAACATAAATTACTACATAACATATCAAAAGA
AAAGAATAAATAAGTATAATTATCAGATATCAACAATAGAGCATATATTGAGAAGGAATAAAGAAGGTGA
GGCTTTAAGAGGAGCAAAGTTTAATAGAATGGTTCCAGTTTGCATAGTTATACCAGCCATAAGAGATGCA
GAGAGGATGATATCAATTATAGATATTGACTCATTAAATATGATCAATTATTATATGGCAAGATTAATAG
TGAAGCCTGAAGAATATGCCACAATAAAGAAGGCACATATGTCAAAGATGATGTTTTTCTCTGGCCCTGA
TATAACTAAGGGTATAATCAATATAACTATTTTAATGAGAACTCAAGAACTACTAAATCTAGACTTTGAT
AATCTTTGTAAAAATAGTATCCTGCCTTTTTGTAGGATATTAAATTGTGATGGGCAAATTGATGAGGAAA
TGCTTTTCTTATCTGATGAAGTTATGGATTTGACAATATCTGAAGAAGTAGAATCAGTACCGCTATTTAC
AATACAATACAGCAAAAAAGGGGAAAAATACATGACTTATAAAAATGCCATTATGGAAATGATTAGGAGA
GGTAAAAATGAAATTGAAGAGACATTTACTTTTACAAGAGATGGATTTTATTCAAAGAAGAATCTAGGTA
TATTAAAAGCTATAGTAGCAATTATTGATTTATTAGAGACCAATGAATGGTCAACATTAATCAAAAATGC
CATTCATATTGCTATGATAGCTGAAAATATGGATAGAGAATTCCACTTATTTACTATACCATTAAGTTTC
ATGAGCAATCCAGCATCTGGAGAACTAAATTGGTCTAAGATACTTAAGTTCATTAATAGTCTACCAGATG
TAAAGATAGAGCCCTGGGATTCTATGTTTGCCAGATTTAAGATAAAAACTGAATTTTTAATAAAGAAAGA
AATACAAAAAGAATCTACTTTAGAAGATTTCTTAGATGAATTAGAATTTGAGGGTGGCAAGTCAGGATTA
ACATTTGAATAGGTTTATTACAATGAACAAAATTAATTACTATAAATACATATAAATTAATTTATATAAT
ACTTTTATATTTTAGCATTGCTAAAANTATAAAAGTATTTAAATATATAAGTTTATTTTGG

>KP691624.1 Perdoes virus isolate BeAn789726 segment L, complete sequence
AGTAGTGTACTCCTATTTCAAAACAAACAAAAACAATCTCAAAATGTCGCAGCTGTTACTCAACCAGTAT
CGAAATAGGATATTGCACTGCCGTGAACCTGAAATAGCGAAGGATATATGGCGTGATCTATTGAATGATC
GACACAACTACTTTTCTCGAGAATTTTGCAGAGCTGCAAACCTTGAGTATAGAAATGATGTCCCTGCTGA
GGATATTTGCGCTGAAGTCCTTGATGGTTACAAAGCAAGGAAAGTGCGTTTTTGTACACCTGATAATTAC
TTACTGCATGACGGGAAAATGTATATAATAGATTTCAAAGTATCTGTAGATGATCGATCTTCCAGGATTA
CAAGGGAGAAATACAATGAGATTTTTGGAGAGGTGTTCAATCCAGAAGGTGTAGACTTTGAAATTGTTAT
TATTAGGTTGGATCCTTCAAATATGGCTATACATGTGGATTCTCGAGATTTCATGAATACAATTGGACCA
ATCACATTAAACATTAGTATGCAATGGTTTTTTGACATGAAAGACTTCTTATTCGGCAAATTTCGAGATG
ATGATAAATTCCATGCCATAATAAGTCAAGGAGAATTCACAATGACATTGCCATGGATTGAAGAAGATAC
CCCAGAATTGCTTACTCATCCAATATACAATGAATTTATGAATTCAATGCCAGAAGCAGAACAGGCTTTA
TTCAAAGAAGCATTGGAATTCAAATCATTCGGAGCGGAGAAATGGAATATTTTTTTAAAAGGGGTAATGT
CCAGGTATGGTGAATATTATAAAGAGTTTACTAAAGGGCATGCACAATCTATATTCTTGACAACAGGAGA
TTACCCCAGGCCAGATAAGGACCAAATTTCGGCCGGCTGGCGAGAAATGGTGAGTAGAGTAAGCTCTGAA
CGTGACATGTCAAATGATATAAATCAGGAAAAACCAAGCATGCATTTTATATGGGCACAAAATGATTCAA
GTAGCAACAATAACATACAGAAACTAATTAAACTATCCAAATCACTGCAAGCTATGAGTGGGACAGGGAG
CTATATAAGTGCTTTCAAATCATTAGGAAGACTAATGGATATATCATCAGATATTAAAAAATATGAATCA
TTTTGTGGAAAGTTAAAATCTCTAGCAAGATCTAGTGTGAAGAAACTTGACAGGAAAATAGAATCAATAC
AAATTGGAACAGCAACTGTCTTATGGGAGCAACAATTCAAATTAGATACGGATGTTATAAAAAGGGAAGA
TAGAATACACTTAATGAAAGACTATTTTGGAATTGGTAAACACAAGTCTTTTTCAAAAAAGCTAAACAGT
GACATAAATACTGATAAGCCCAAGATATTGAATTTTGATAATGACGACATAGTTAGGAAATGCAAAGACA
AATATAATCAAGTCACACATAACTTATCTCAAGTCAATGAATTGGACAAGATTGGGAACTACCTAGAGCA
TTTTTCAGCTAAGATTAGTGCCTGTAGTGTAGAAATGTGGGACTTTATATATAATACGACTAAAACTAAG
TATTGGCAGTGTATCAATGACTACTCTACCTTGATGAAAAACATGTTAGCTGTTTCCCAATATAATAGGC
ACAATACTTTTAGAGTTGTCTCATGTGCAAATAATAATGTATTTGGTTTAGTAATGCCAAGCTCAGACAT
AAAAACAAAAAAAGCAACATTAGTCTACGCAATAATAGCTCTCCACAATGAGGAGGCAGAGATAGCAGAA
CTTGGCTCACTCTATTCTACTTTTAAGACAACAACAGGATATATTTCAATATCAAAGGCTTTTAGACTAG
ATAAGGAAAGATGCCAACGTATAGTGTCCTCTCCAGGCTTATTTCTCATGACAAGCTGTCTATTATTCAA
TGGTAATAAGAGTCTAGAATTTGATAAGTTACTAGGATTTTCATTTTTTACATCAATATCGATTACAAAA
GCTATGCTATCTCTCACGGAGCCTTCGCGCTATATGATCATGAATTCGTTGGCAGTCTCTAGCCATGTGA
GAGAGTATATATCTGAAAAATTTTCTCCTTATACAAAAACATCATTTTCTGTGGTAATGACAGACTTGAT
TAAAAAGGGCTGCTATTCAGCATACGAGCAGAGGAAAAAGGTGCAAATAAGGGATATAAAATTAACAGAC
TACGATATAACACAAAAGGGAGTAGATTCCAAAAGAGATCTTAAATCTATCTGGTTCCCAGGGAAGGTAA
ATTTAAAGGAGTACTTGAGCCAGATTTATCTACCATTTTATTTTAATTCTAAAGGACTACATGAAAAGCA
TCATGTTTTAATAGATTTGGCTAAAACAGTGCTAGAAATTGAAAAAGAACAAAGGGAGTCACTACCTGAA
CCATGGTCAGAGATACCTGCCAAGCAGACTGTCAACTTAAATGTTTTAATTTACTCAATTGCAAGAAATT
TGAACTTAGATACTTCGAGACATAATTTTGTGAGAAGTCGAGTAGAAAATGCAAATAACTTTAACAGATC
TATAACAACAATATCTACTTTCACCAGCTCAAAATCGTGTATTAAGGTTGGTGATTTCGAGGAGGAGAAA
AAGAGAAAAACCAAAAATGATGCAAAGAAACTAGCAAAGGATATTTCTAAATTAACTATAGCCAATCCAG
CATTCTTAGATGAAATCACAAATGAGCATGAGATAAGACACTCAACTTACGAGGATTTAAAACAATCCAT
CCCAGATTACACAGACTATATGTCTGTAAAAGTTTTTGACAGACTATATGAGAAGATTACTACCAATGAA
ATAAGTGATAAAGAAACAGTCAAGCTGATTTTAGAGACTATGAAGAAGCATAAAATATTTCACTTCGGAT
TTTTCAACAAAGGACAAAAAACAGCTAAAGATAGAGAAATATTTTTAGGTGAATTCGAAGCAAAAATGTG
CCTGTACCTTGTCGAAAGAATAGCTAAAGAGAGATGCAAATTAAACCCAGAAGAGATGATAAGTGAACCA
GGTGATTCTAAGTTAAGAGTATTAGAAAAACAGTCAGAAGATGAAATCAGGTATATCAGTAATACAATAA
AGACATTGGGGAATGCCATAGAAAACTTACAATCCGGGTCTTTAGATTGGGCAGATATATGTGAAAATAA
GGCAAGAGGGCTCAAAATAGAAATAAATGCTGATATGTCTAAATGGAGTGCTCAAGATGTACTTTTTAAG
TATTTCTGGCTGATAGTACTCGATCCTATCTTGTATCCTGCTGAGAGAAAGAGAATAATTTATTTCCTCT
GTAATTACATGCAAAAAAGGCTTATAATGCCTGATGAATTGCTTACTACTATATTGGACCAGAGGGTTCC
CTATTCAAATGATATAATTGGATTAATGACAAACAATTATAGGTCTAATACAGTAGAAATAAAACGCAAC
TGGCTTCAAGGCAATTTAAACTATACAAGCAGCTACTTGCACAGTTGTAGTATGTCTGTATATAAAGATA
TAATAAGGGAGGCAGCAACATTATTAGAGGGGGAAGCCCTCGTGAATTCAATGGTACACTCTGATGACAA
TCAAACATCCATATGTATGGTACAGAACAAGTTGCCAGACGACAATATAATTGAATTTTGCATTAAGATA
TTCGAGAAGATATGTTTAACTTTTGGGAATCAAGCTAACATGAAGAAGACATACCTAACCAATTTCATCA
AGGAGTTTGTTTCTTTATTCAATATACATGGAGAGCCATTCTCTATATATGGGCGTTTTTTGCTTACGGC
AGTGGGGGACTGTGCCTATCTAGGGCCTTATGAAGATTTAGCAAGTAGGCTATCTGCAACACAAACTGCT
ATAAAGCATGGTTGCCCACCATCACTAGCATGGGTATCCATTGCCTTAAATCACTGGATAACCCACACCA
CGTATAATATGTTGCCTGGCCAAAATAACGACCCACTACCATTCTTCCCTACTAACAATAGAAATGAAAT
ACCAGTGGAGATGTGCGGAATATTAGAAAGTGACCTATCGACAATTGCACTGACTGGTTTAGAAGCAGGA
AATGTCACATTTTTGACAAATATAGCAAGAAAATTATCATCTCCGATCTTGCAAAGAGAGAGTATTCAAG
ACCAATATAATTCTATAGAAAAATGGGATCTAAGTAGATTATCGCAGATTGACATTCTGAGGCTTAAAAT
GCTTAGGTACATATCTCTTGATAGTTCGGTCACATCTGATGATGGTATGGGAGAGACTAGTGAAATGAGA
TCCCGATCACTTTTAACACCTCGTAAGTTTACAACAAGTGGATCGCTCAATAGACTGAAATCATATAAGG
ATTTCCAAAATATAATAGCAGATGAAGACAAGACAAATGAGCTATTCGAGAATTTCATCAGGCACCCAGA
GTTATTGGTCACAAAAGGCGAAACATTTGAAGAGTTTGTTAATACAATATTATTTAGATACAATTCAAAG
AAATTCAAAGAATCTTTGTCAATACAAAATCCAGCACAGCTATTTATTGAGCAAATATTATTTTCCAACA
AACCAATAATTGACTACACTAGCATACATGATAAGATCTTCGGATTGCAAGATATGCCAGGGATTGAAGA
ACTAGATACAATCATAGGTCGCAAAACATTTGTTGAAAGTTATGTCCAGATTGTAGACGATTTAAGCAAT
TTAACATTGGATATAAATGATGTCAAGACTATATTTGCCTTCTGCCTCATGAATGACCCACTACTAATTA
CATCTGCTAACAATATAATAATGTCTGTTAAAGGACATAGCCAAGAAAGAATAGGACAATCAGCATGCAA
AATGCCAGAAGTCCGAAGTCTGAAGCTTATACATTATTCGCCAGCAGTTGTCTTGAGAGCCTACGTGAGA
GGGCCAACAAATGTGCCAAATGTAGATATAGATGAACTTGCGAGGGATCTATCTCATCTGGAAGACTTTA
TACAAAGCACAAAACTCAGAGAGAATATGAGAGAGAGAATAGAAATAAATGAGAAACGGCATCTAGGAAG
GGATTTCAAGTTCGAAATCAAAGAATTGACTAGATTTTACCAAGTATGTTATGATTATATAAAATCCACA
GAACATAAAATTAAGGTATTCATATTACCATACAAAGTTTTCACATCAATAGAATTCTGTGGCGCACTGA
CAGGTAATTTAATAAATGACAAATTGTGGTACATAACACATTACTTAAAAAATATAGTGTCTACTACACA
TAAAGCACAAATTTCGTCTTCACCTGAATTGGAATTGCAAATAGCTGATGAAGCACTGAGACTAGTAGCA
CATTTTGCTGATACTTTTTTAGCGTCTGAATCAAGAATTCAATTTCTGAAGAAGGTTATCGAAGAGTTCA
CATACAAGGGAATACCTGTGAAACATTTATATTCCAAAATAAAGAATTCCAAGTTGCGGGTTAAATTCTT
AGGAATTCTTTTATGGTTAGATGATTTAACGCAAAATGATCTAGATAAATTTGATGCGGATAAATCAGAT
GAAAAGATTATATGGAATAACTGGCAAGTATCAAGAGATATGAATACTGGGCCAATAGATTTAATGATAA
GTGGTTATTCTAGGCAGTTGCGAATTACAGGGGAAGATGATAAATTGATTGCTGCTGAATTGCAAGTTAC
CAGATTGTCAGAAGATTTGATTTATAGACACGGTCAGGCGATGTTAAATAAGCCTCACGGATTGAAGCTT
GAAAAAATGCAGCCTGTGACTGAGATGTCTAAACAATTACATTATATTGTTTTCCAACAGAGATCAAGAA
AGCGATACTTCTATTCTATACTACCCACCCAAATAATTGAAGATCACAATTCTAGAGTTGAATCATCTAG
GTTAAACAGAGATTCAAAATGGGTTCCTGTATGTCCCGTTGCAGTATCAAAACTTTATCAACAAGGACGA
CCTATACTTTCCAAAGTTAAGAATCTGAATATGCAGACTCACTCACTTTCTAGAATACAGGTTAATGTAG
ACGAATATGCCATTACAAGGAGAGCACACTTCCAAAAGATGCCTTTCTTTGAAGGACCATCCATCCCTTC
TGGTGGCATGGATCTGTCAGAGTTAATGAAATCCACATCCTTATTGAGCTTAAATTATGACAATATAAAA
AATGCTTCTTTATTGGATATGTCCAGAGTATTCAAGTGCAATGGCAGTGAGAATGACCAAATGGCTTTCG
AATTCCTATCAGATGAAATTCTAGAGCAGGACGTAGTTGAAGAAATAGAATGCAACCCTATATTTTCTAT
CAGTTATACAAAAAGAGGAGAATCCAATATGACTTATAAGAACGCCTTCCATAAAGCCTTAATCTCAGAG
TGTGATAAATTTGAAGAGGCATTCGACTTTCTTGACATGGGGTTTTGCTCAAATGAAAATCTTAGCATTT
TAGAAGAAATACACTGGATTATCAGTTATTTAAAAACGAATCAGTGGTCCACAGAACTAGACAATTGTAT
TCATATGTGTATGTATAGGAATGGGTATGATGCAGAGTACCATAGATTTGATATACCTTCTAAATTCCTC
AAAGACCCAATAAACCGGACAATAAATTGGACAGAGGTTATTGAGTTCATATTACTAATTGAAGATTTCC
AAACAAAGATTGAACCATGGTCGAGTATGAAGTCACATTTTTGTTCAAAAGCACACAGTGTGGCATTAGA
ATGTATGAAGAACGAGAAAAGATCACTGGCAGAGTTTGTAGACAGAAGCAAGAAAACTGGAAAATCCAAA
TTTGATTTCTAAGGTATATGCATGTAAAAGTAGTGTTTGTTTCTAAATAGGAGCACACTACT

>KF697138.1 Facey's Paddock virus isolate Aus Ch 16129 RNA polymerase gene, complete cds
AGTAGTGTACCCCTAGTGTACAACAAACAACCAAATAGTCCTAAAATTTATCAATATGGAGGCAGACAGA
GTCAACCAATTTAGAAATCGTATAATTGCAGCTAGAGAGGCTGAAGTAGCGAAAGAGATATGGAGAGATA
TGCTCATGGAGAGACATAACAATTTTGCTAGAGAGTTTTGCGAAGCTGCAGATCTGGAATACCGTAATGA
TGTTCCTAGTGAGGATATCTGCATGGAAGTCTTGGATGCAGGTGAAGCACGCAAAGTGAGATATTGCACA
CCTGATAATTATCTGATAGACAATGGAAAGGTTTATATCATAGACTTCAAGGTTTCAGTTGATGACAAGT
CAGCTAGAGAAACTAGAGAAAGATACAACCAAATTTTTGGAGAAGTTTTCACCAGAAATGGTATAGATTT
TGAAGTTGTGATTATAAGGCATAACCCTAACGATGGAACAACTATTATAGATTCTGACCAATTCAGACAG
CTCCTGCCACCATTACAATTGAATATAAATATGGCTTGGTTTTTTGAACTGAAGGACTTCCTCTTTGACA
AATTCAAAGATGACGAGAAATTTTTGTCAATTATCAATCAAGGTGATTTTACTATGACTTTACCATGGTT
GGAAGAAGAAACTCCAGAATTGTTTGAACATCCAATCTATAAAGAATTCATTAATTCTATGCCGGAGGAG
GAGAGGCAGCATTTTATTGATGCAGTAAATTTTGAAACAACAAAAGCTGAGAAATGGAACAACTTCCTGA
AGATAACTATGGAGAAGTACAAAGATCGTTATAACTCATTTGTAAAAACATCAGCACATGAGGTTTTTTA
TACTGATGGCAACTACCCTAAGCCAACTAGGGAAGAGATTGACAAAGGGTGGAAAGAAATGGTTGAGAGA
GTTAAAAATGAGCGTGATGTTACTTCTGATATTTCAAAACAAAAACCGAGCTTTCATTTCATCTGGTCTC
CAAATTCAGAAGGGTCAAATAGTAACATACCTAAGATACTCAAGCTTTCAAAGAAGCTTCAAAATATTTC
AGGGACAGGAACATTCACCAATGCTTTCAAAGCACTTGGAAGATTGATGGATTTTTCTAGCAATGTTGCA
GGTTATGAGAAATATTGTCAAAAACTTAAGCTAGATGCTAGGAATACGTCTGGGAAAATTGACAGGAAAA
TAGAGCCGTTAATTTGTGGAACTTCAACAGTCTTATGGGAACAGCAGTTTAAACTCGATACAAATGTGAT
TTCAAAAGAGGACAGAATACACTTAATGAAGGACTTCTTTGGGATTGGAAATCATAAATCTTTCAACAAG
CGTCTAAATGACGATCTCGATTTGGAAAAACCAATTATTTTGGATTTTAACGATGGAGACGTTATCAGGA
AGTGCAAGTCTGACTATCAAAATGTTGAACAAATACTCGGGAAAGTCAGCAATCTGGAAAAAATAGGCAA
TTATCTAAACAATTACTCTCCAAGAATTCAAGCCGCCAGCGCAGAAATGTGGGACACTGTTTTTAAAATA
ACAAGAACTCAATACTGGCAAGCAATCAATGATTATTCTACTCTCATGAAGAATATGCTTGCTGTATCAC
AATATAATCGTCACAACACATTTCGAGTCGTAACTTGTGCTAATAATAATGTTTTTGGTATCGTTATGCC
AAGTTCTGATATCAAGACAAAAAAGGCTACACTAGTCTATTGTGTTATAACTATTCATGAGAAGGAGGAA
GATGTTGCCCATCTTGGTGGTCTCTATAACACATACAAATCGGCAAATTGCTATGTTTCAATTTCTAAAG
CATTCAGATTGGACAAGGAAAGATGCCAAAGGATAGTATCATCTCCAGGGTTATTTTTAATGACTGCATG
CTTGTTTATAGGTAACAATTACACTTTGCATCTAGACAACCTACTGAATTTCTCGTTCCACACTTCCGTC
TCAGTAACAAAGGCAATGCTCTCATTGACAGAACCTTCAAGATATATGATGATGAATTCATTGGCTATAT
CAAGTCACGTTAGGGAGTATATTGCAGAAAAGTTTTCTCCATATACAAAAACAGCATTTTCTGTAGTCAT
GACTGACCTTATCAAAAAGGGTTGCTATAATGCTTTCAAGCAGAAGGATAAAGTGCAACTCAGGGATATC
CATTTAACTGATTATGATATCACACAAAAAGGTGTCGGTGACAAAAGAGATCTTCAATCTATATGGTTCC
CAGGGAAAGTAAATCTAAAGGAGTATATCAATCAGATTTACATGCCTTTCTATTTCAACTCAAAAGGATT
GCATGAAAAACACCATGTACTGATCGACCTAGCGAAAACTATATTAGAGATTGAAAAAGATCAAAGAGAA
AACTTACCCGCACCTTGGAGTACTGAGCCAAAGAAGCAAACAGTAAATCTTCCTATACTGATATATTCTC
TAGCTAAAAATTTGAATTTGGACACATCAAGACATAATTTTGTTCGGAGTAGGGTTGAAAATGCCAATAA
TTTAAATAGATCTATAACAACGATTTCAACATTTACCAGCAGCAAATCATGTGTAAAAAGGGGAGATTTC
TCAGAATTCAAGACAAGAGTTCAAAAGAAATCAGATAGAGTGATGAAAAAAGAAGTAAAGAAACTTACAA
TAGCAAATCCCTTACTAGCAGAAGAAATTTCCAATGAGAATGAGATACATCATGCAACCTACGAAGACAT
AAAAAAAGCCGTCCCTGATTATATAGATTATATGTCAACAAAAGTCTTTGACAGACTATACGAGTTAATC
AAGAATGGCACCATAGATGACAGGCCTACAGTTAAAATAATATTTGAGACTATGTTACAACATAAGGAAT
TTGTTTTTGCATTTTTCAACAAAGGCCAAAAAACGGCTAAGGATAGAGAAATCTTCCTTGGTGAATTCGA
AGCAAAGTTGTGCTTGTATTTAATAGAACGAATTTCAAAAGAAAGATGCAAATTAAATCCAGAAGAAATG
ATAAGTGAGCCTGGAGATTCAAAACTAAAGGTTCTAGAGAGGCAAGCTGAAGATGAAATTCGATATCTTG
CACGGACCATAAAAAATATAAATAAAGAGATATTTGAAAGGTTGAATACTTCACAATGGGGAAAAGAATT
CAACTTGGATGATTTAGGTGAAGATAAAACTAGAGGATTAAAGATAGAAATAAATGCAGACATGTCAAAA
TGGAGCGCTCAAGATGTCCTCTTCAAATACTTTTGGTTGTTTGCTATGGATCCAATTCTATACCCTGCAG
AAAAAAAGAGAATACTTTATTTCCTATGCAACTACATGCAGAAGAAACTTATATTGCCTGATGAATTGTT
GCAAAATATTTTAGACCAAAGAATACCAAGATATAACGATATAATTGGAGAAATGACAGTTGGATATAGA
CGGAACTGGGTTGAAATTAAAAGGAATTGGCTTCAAGGAAATATGAACTACACAAGTAGTTATTTGCATA
GTTGTTCAATGTCTGTCTTCAAAGATATAATGAGAGAAGTAGCCCAATTATTAGAAGGAGACACACTCGT
CAATTCTATGGTTCATTCAGATGACAATCAAACATCTATCTGCTTGGTTCAAAACAAATTGCCTGATGAA
AATATTATACAGTTTATTTGCGACACATTTGAATTTACCTGTCTGACTTTTGGAAACCAGGCTAATATGA
AGAAAACTTATTTGACTAACTTTATAAAAGAGTTTGTGTCATTGTTTAATATACATGGTGAACCATTCTC
GATATATGGGCGGTTTCTTTTGACTGCAGTTGGTGACTGCGCATACCTAGGACCATACGAAGATCTTGCA
AGCCGCTTATCAGCTACTCAGACAGCAATAAAGCATGGTTGCCCGCCATCTTTAGCATGGATATCAATTG
CCTTAAATATGTGGCTGACACACACAACTTATAATATGCTTCCGGGTCAAGTAAATGATCCTCTACCATT
TTTCCCAACACATCATAGAGAAGAAATACCAATAGAAATGTGTGGGTTGTTAAATGCTGACTTATCAACG
ATTGCTATAGTTGGCTTAGAGGCAGGGAATTTAACATATCTGACCGATTTGATGAGACGAATGTCTCCTA
TAATGCTTCAAAGAGAGTCTGTGCAGGCTCAATTCAATGGTATTAAGGATTGGGATTTATCTTTGTTGAC
ATCAATGGATATCATCAAATTAAAAGCACTTAGATACATTGCCCTAGACAATGAAGTGTCTATGGACGAC
GGAATGGGTGAAACCAGTGATATGAGATCTAGGTCATTACTAACACCAAGAAAGTTCACAACCAGTGGGT
CATTAAATAGATTGATATCCTATCAAGACTATCAAGATACCATAAGTGATACTACAAAAACGGAAGAAAT
GTTTGAATATTTCATTAGATACCCTCAACTGTTAGTGACAAAGGGAGAAACAACAGGAGAGTTTATGAAT
TCTATTCTATTTAGATTCAATTCAAAAAAGTTTAAAGAATCTCTGTCTATTCAGAATCCAGCTCAACTCT
TTATAGAGCAAATATTGTTTTCTAACAAACCAATTATTGATTATACATCCATTCATGATAAAATATTTGG
ATTACAGGATCACATAGAAATGCAAGAAACAGACACTATAATAGGCAAAAAAACATTTGTTCAATGTTAC
ACACAGATTATTGATGACTTAGACAGGTTTAAATTAGATCATGATGATATAATGACTGTCTATTCTTTCT
GCATGCTTAATGATCCATTAATGGTCACTTGTGCAAACAATATTATTATGTCTGTCAAAGGTGCGCAACA
AGAACGTTTAGGCCAGTCTGCTTGTAGAATGCCGGAGATGAGAAGCATGAAACTTATATACCATTCACCT
GCATTAGTACTCAGAGCATATGTATCAAACAATCCTAATATAGCTGGTGCAGACCCTGATGAGATGCGGA
GAGACTTAACGCATTTAGAGGAGTTTATAGTCAAGACACATTTAAGAGATCACATGCGTGAGCGCATTGA
GACCAATGAAAAGAAAATGATGAAGAGAGATCTTCCATTTGAAGTGAAAGAACTAACAAAATTCTACCAA
ATATGTTATGATTATGTCAAATCGACTGAACACAAAGTTAAGATCTTTATTCTCCCATATAAGGTATATA
CTGCAATAGATTTCTGCGGGGCAGTTACAGGGAATCTAATATCTGACAACAAATGGTATGTTGTCCATTA
TCTGAAAAACATAGTTTCTTCAAATCACAAAGCACAAGTAACAGCCTCACCAGATTTAGAGCTTCAAGTA
GCAATGGAATGTTTTAGACTCATTGCACATTTTGGAGACACTTTCTTGAACTCAGATTCTAGAATTCAGT
TTTTAAAACGTATTGTGGAATCCTTTTCTTACAAGAACATTAGGGTTGATCATCTGTATGACAAACTTAA
GCAGTCTAAGTTCAGAACCAAATTTTTACCAATACTTTATCATATGGGTGAACTGAAACAAGAAGACTTG
GACAAGTACGACGCAGACAAATCAGATGAGCGCATTACATGGAATAATTGGCAAGTATCAAGAGAAATGA
ACACTGGTCCGATAGATTTAATAATTGTGGGCTATTCTAGACAAATTAGGATAACAGGACAAGATGACAG
ATTAATTGCAGCAGAATTGCAAGTGACTAGAATGCACAAGGAATATGTTTATCGACATGGGCAAGCAATG
TTGAATAAAAATCATGGTCTAAAATTTGAAAAGATGCAAGCATATACAAATTTAACTGATGGTCTTGATT
ATATTGTTTATCAACAAAGGGCTAAGAGAAGATATTTTTATTCTATTCTACCTAAACAAATAATACTTGA
ACATAATGCTAGAGTAGAAAGATCTAAAAATATAAAAGATTCAAAATGGGTTCCAGTCTGCCCAGTGGCT
GTTTCTAAGCTATATCAAACTGGGAGGCCAGACAAAGGGAAAATATCTAGACTCAACATGCAAACTACGT
CATTGAGTAGACTTCAAGTTAATCCCGATGAATATGCAACTATTAGGAAAGCTCACTTTCAAAAAATGAC
ATTTTTTACAGGCCCTCAGTTGAAAAGTGGCGGTATAGACTTGGCAGTTCTAATGTCTACACCTAGTCTT
TTAAGTTTAAATTATGATAACTTGTCTCAAGCTTCTTTAATAGATATGTGCAGGGTGTTCAAATGTGACG
GAATAATGGACGATCAGATGGCATTCGAGTTCTTATCTGATGATGTTATAGAAACAAATGTTGAAGAAGA
ATTGGAATGCAATCCATTGTTTAGTATAACGTATACAAAAAAAGGTGATCCTACTATGACATATAAAAAT
GCATTTGTGCAAGCCTTAAAAAGAGAATGTGATAAGTTTGAAGAGGCATTTGATTTTATGGAAGACGGTT
TCTGTTCAACAGAAAATTTGTCAATATTGGAAGAAGTACATTGGATTATCCAAGAATTGAAGACCAATCA
ATGGTCTACAGAATTAGATCAATGTATACATATGTGCTTATACCGTTCTGGGATGGATGTACAGTATCAT
AAGTTTGATATACCTAAAATCTTTTTAATAGATCCTATAAAAAGAGAAGTTAATTGGAACAAAGTAGAAG
AATTTATAGAAATATTAAGGGATTATGAAATAAGTATAGAACCATGGAAAACTATACTTGAACATTTTTG
CACAAAAGCAAAGCAACTAATCAGAGAGAAGCTTTCTTCTAAATCTTCAAAGAAGAGTCTAAAAGATTTT
ATTGACTCAAGCAAAACTGGAGGACGATCTAACTTTGATTTTGTGTAAGTTTTGAGTTATATTCAGTAGG
TGCCTATATTTTTAGATCAAGTATATATTTATTGTAAACTAGGGGCACACTACT

>JX983194.1 Oya virus strain SC0806 segment L, complete sequence
AGTAGTGTACCCCTAGGTTACAACATACAACGATTCTAAGAACATATCAATCAAAAATGAATCCTGATAA
AATTGAGGAATACCGTAATAGAATTGAGTTATGCCGCGACCCAGAGAGGGCTCAGGAGATATGGAGAGCC
TTACTGGTTGAAAGGCATAATTACTTCTCTAGAGAATTTTGTGATTCTGCTGGATGGGAGTACAGAAATG
ATGTGCCATCTGAAGACATTTGCTCGGAAGTTCTACCGAATGATATTGCTAGGCGGGTGAGGTATTGCAC
GCCTGATAACTACTACATAGACACTAATGGGAAAATTTACATCATTGACTTTAAAGTAGCCATAGATGAA
AGAAGTGCACGGGAGGCCCGAGAAAAGTACAATGAAATTTTTGGTGAAATATTCAACGCAAACGGAATAG
ATTATGAGATCGTGATTATAAAACACAATCCAACAACGAATACTACCATGATAGACTCAGATAATTTAAG
GAGAGAATTAGGTCAAATAAACCTCACAATAGATCTATCTTGGTTCTTTGAATTGAAAGATTTCCTGTTT
GGGAAATTTAAAGATGATGAAAGGTTCCTGGAAATTATAAATCAAGGAGATTTTACCATGACTATGCCTT
GGCTTGAAGAAGATACACCAGAGCTATTTGAGCATAGGAAGTTTATAGAATTTATAGAATCTATGCCTGA
AGAAGAACGTGAGACTTTTTTTCAAGCATTAGGTTTTCGTTCTGATGATGCATCAAAGTGGAATGAATGC
TTGCAAACCATAATGGATCAGTATAAGAGTCGGTACAATTCTTTTATCAGGAAGAGTGCCCAAGAGATCT
TCAACACATCTGGGCAATATCCTAGGCCAACAAAGGGAGCTATTGATGAGGGATGGGCAGAAATGGTTGC
TAGAGTTAAAGAAGAAAGAAATGTGACCACTGACATGGCAAAACAGAAGCCTAGCTTCCATTTTATCTGG
TCCCCCAACTCAGATGAATCAAATTCTAATATACCAAAGATACTAAAACTGTCAAAAAAACTACAATCTA
TAACAGGGGTGGGATCATTTGTAAAAGCCTTTCGATCACTGGGAAAGTTGATGGATTTCAGTGGTGACAT
TTCTGGGTATGAGAGGTTCTGTAATAAGCTGAAAGTCGATGCTAGGTCAACACCTAAACGATTAGACAAA
AAGATAGAGGAGTTCACATCAGGGACTTGTACCGCATTATGGGAGCAGCAGTTTAAACTAGATACAGCTG
TTATTACTAAAGAAGATCGGATACATTTAATGAAGGACTATTTTGGAATAGGAAATCATAAATCATTTGC
TAAAAGATTAAATGATGATTTAGATTTGGAAAAGCCTACTATTTTGGATTTCAATGACCCTGATGTCATC
AGGAAATGTAAGGCCCAATACACCAATGTAGAAGAGATATTAGGAAAGGTCAATCGTTTAGATAAAATTG
GAAATTACTTAGACCACTATTCACCCAAAATCCAAAGTGCAAGTGGAAAAATGTGGGATGTGGTTTTCAA
AATATCCAAAACACAATTTTGGCAGTGCATAAATGATTACTCCACGCTGATGAAGAATATGCTTGCTGTG
TCTCAATACAATAAATACAACACTTTTCGAGTAGTCACTTGTGCAAATAACAACGTCTTTGGCATTGTGA
TGCCGAGTTCAGACATCAAGACAAAAAAAGCAACGCTGGTATATTGTGTTGTAACTATTCATAGCAATGA
GGAAGATGTTGCGCACCTTGGTTCATTATATGGGACCTTTAGATCCTCTAATTGTTATGTCAGCATATCT
AAAGCATTTAGACTAGATAAGGAAAGATGCCAAAGAATAGTCTCCTCTCCAGGTTTATTTATGATGACAG
CATGCCTATTCATTGGAGACAATAATACCTTACATTTCGACAACCTCTTGAACTTCTCATTTCATACATC
AGTCTCAATAACAAAGGCAATGCTATCTTTAACTGAACCTTCTAGATATATGATGATGAACTCATTAGCA
ATGTCTAGTCATGTCAAAGAATATATCTCCGAAAAATTTGCCCCTTATACAAAAACTGCTTTTTCTGTAG
TTATGACGGATTTAATAAAAAAGGGATGCTACAATGCATTCAACCAAAGAGAAAAAGTACAGTTGAGAGA
TATACATATGACAGACTATGATGTTACACAAAAAGGCGTTCAGAAAAAAAGAGATCTAAGGTCAATCTGG
TTTCCCGGCAAAGTTGATCTTAAAGAATATATAAACCAGATATATATGCCATTTTACTTTAACTCCAAAG
GTTTACATGAGAAACATCACGTCTTAGTTGATCTTGCAAAAACCATTCTGGAGATAGAAAAAGATCAAAG
AGAAAATCTACCAGAACCATGGAGTGAAAAGCCAAAAAAACAAACAGTGAATCTTGATATACTTATATAT
GCTATTGCAAAAAACCTAAATCTAGACACTTCAAGGCACAATTTTGTTAGGAGTAGAGTTGAGAATTCTA
ACAACTTAAAAAGGTCAATAACTACTATTGCCACCTTCACCAGTTCTAAGTCATGTATCAAAAGAGGGGA
TTTTACAGAATTCAAAACAAGGATTCAAAAGAAAGTTGACAAGAATATAAAAAAAGAGGTAAAAAAAGTC
ACAATTGCTAATCCATCTTTAATAGAAGAAATAACTAACGATATGGAAATACATCATGCGACTTATTTAG
ATATCAAAAAAGCAGTCCCAGAGTATATAGATTTCATGTCTACCAAAGTATTTGATAGACTTTATGAAAT
ACTGAAAGAAAATAAATACAAAACTGAAAGGACAATAGACATCATCTTCAAGGTAATGCATGAGCACACA
GAATTCGTTTTTGCATTTTTCAATAAGGGTCAGAAGACGGCTAAAGATAGGGAGATCTTTTTAGGAGAAT
TTGAAGCAAAATTGTGTCTATACTTAATTGAAAGGATAGCCAAAGAGCGTTGCAAACTCAATCCAGATGA
GATGATAAGTGAACCAGGAGATTCTAAACTTAGGATATTGGAGAAGCAAGCTGAAGATGAAATAAGGTTC
CTTGCAAAAACCATTAAAAACGTCAATAAAGAACTTTTAGACAAACTTAAGATAGGAGCATGGGGCGGAG
ATTTCAGCCTAGATGACCTTGGCCATGACAAGGCACATGGGATGAAATTAGAAATTAATGCAGATATGTC
AAAATGGAGTGCTCAAGATGTGATCTATAAGTACTTCTGGCTAATTGCTATGGACCCCATCCTCTACCCA
AATGAAAAAAAGAGAATCCTCTTTTTCCTATGCAATTATATGGAAAAGAAGCTACTCTTACCTGATGAAT
TAATGCAGATAATTCTAGATCAGAGGGTTCCTAGATACAATGATATTATAGGGCAAATGACTGAAGGTTA
CCACAGAAATTGGGTCGTTATCGAAAGAAATTGGCTCCAAGGAAATATGAATTACACATCTAGTTACCTT
CATAGTTGTTCTATGTCTGTTTTTAAAGATGTAATGAGAGAGTGTGCCAATCTACTAGAAGGAGAGGTGT
TAGTCAATTCTCTAGTACACTCTGATGATAATCAAACATCTATTTGTATGGTTCAAAATAAGGTGAAAGA
TGACAATGTTATAGAGTTTGTAATCAAATTATTTGAATTTATTTGTTTAACATTCGGAAACCAAGCAAAT
ATGAAGAAGACCTATGTCACTAATTTTATTAAAGAATTTGTCTCTCTCTTTAATATACATGGTGAGCCAT
TCTCAGTTTACGGTAGGTTCTTATTAACTGCTGTTGGGGACTGTGCATACTTAGGGCCATATGAAGACCT
AGCAAGCAGACTTTCAGCTACTCAAACTGCTATTAAACATGGCTGCCCGGCATCATTAGCATGGGTTTCG
ATAGCTTTAAATCATTGGATTACACATACTACCTACAATATGCTGCCAAATCAAATAAATGATCCATTAC
CTTTTTTCCCTACCACAAATAGAGAAGAAATACCTATCGAAATGTGTGGCCTGCTCAATTCAGAACTTCA
AACCATAGCACTAGTTGGCTTAGAGGCAGGAAATTTGTCATATTTAACCTCACTACTTAGGAGAATGTCT
CCTATAACTCACCAAAGAGAGTCTGTACAAAGCCAATGCAGCCAGATAAAGACATGGGACCTGAAACTAT
TAACATCTATGGATCTAATCAAGCTGAAATCTCTAAGGTATATCTCTTTAGATAGTGAAGTCACCACTGA
TGATGGGATGGGTGAAACTAGCGAAATGAGGTCTAGATCTCTCTTAACTCCTAGGAAATTTACTACTAGT
GGGTCATTAAATCGATTAATATCATACAATGACTTCCAGAGAATAATATCTGATGAGGCTGAAAAAGAAA
GAATGTTTGAATTTTTTGTCAGGCATCCTGAATTGTTGGTAACAAAGGGAGAAACTGCTCAAGAATACAT
GAATTCTGTAGTATTTAGATATAATTCAAAGAAATTCAAGGAATCATTATCTATCCAAAATCCATCACAG
CTCTTCATAGAGCAGATACTGTTCTCAAGCAAACCTGTTATAGATTACACAAGTATACATGATAAAATAT
TTGGGTTGCAAGACCACCCTGACTTAGAAGAAATGGACACTATCATAGGCAAGAAAACATTTGTTCAAAG
CTATGTTCAAATTATAGATGACTTGTCCAAATTTGATTTAACTCACGATGATATTGAAACGATTTACTCA
TACTGCTTACTCAACGACCCTTTGTTAGTAACGGCATCAAATAACATTGTTATGTCTGTTAAAGGAGCTG
AACAAGAAAGACTTGGACAGTCAGCTTGCAGGATGCCAGAAATGAGGAGTTTAAAATTGATATATCACTC
ACCAGCATTGGTATTGAGAGCCTATGTAAATCAGAGCCCTGAAGTGCCGGGTGCTGACCCAGATGAAATG
CTTAGAGATTTGACACATTTAGAGGAATTTATTGAAAAGACTAGACTTCGATCTCACATGAGAGAAAGAA
TAGAGATAAATCAGAAAAAAATGATGAAGCGAGACATCCAATTCGAAGTGAAAGAGTTAACTAGGTTTTA
TCAAGTTCTTTATGATTACATTAAGTCTACTGAACACAAAATTAAGGTGTTTATACTTCCGTATAAAGTT
TATACACCTATTGACTTTTGTGCAGCACTTACAGGAAACCTCATTAAGGATGACAAATGGCATATTATCC
ATTTCCTCAAAAACATAATTTCGACCACACACAAAGCTCAAGTTGCAACTTCGCCAGATTTGGAGGTTCA
GCTTGCTATGGAGTGTTTTAGACTCATTGCTCATTTTGGGGATATGTTTTTAGCGGAAGAATCCAGAGTA
CCATTTCTCAAAGGGATCATTGAAAAGTTTTCCTACAAGGCTATCCCAGTGTCTAGACTCTATGATAAGT
TGAGAGAATCCAAGCACAGAATAAAGTTCATACCTATATTATTCCATATGGATGATTTAACACAGAGGGA
TTTAAATAAATATGATGCAGACAAATCCGATGAGAGAATAACATGGAATAACTGGCAAGTATCACGGGAA
ATGAACACTGGTCCGATAGATCTAATTATTACTGGCTACGATAGACAGATCCAGATTCGAGGAGAAGATG
ACCAATTATTAGGTGCAGAACTGAAACTAGCTAGGGTGAGTAGGGAAACCATTTCAGGCCATGCCAAATC
TATCCTCAATAGAAAACATGGCTTAAAGTTTGAAAAGATGAAAAAAATAGAGGAGATGTCTGATAAATTA
GATTACATTGTTTATCAACAACGAGGCAGGAACAGGTTCTTTTACAATATATTGCCAAAACAGATTATAT
TGGACCACAATTCAAGAGTTGACAAGACAAAAAGCATCGGAGAATCAAAATGGATACCTGTATGTCCAGT
AGTAGTAAGGAAATTATATCAGCAAAAGAGGCCGGACAAAGACAAAATTATGAGGTTAAATATGCAGGTT
TACACTCTGAGCAAATTACAGGTAAACCCAAACGAGTATGCCACAGTTAGGAAGGCACATTTCCAGAAGA
TGACATTCTTCTCTGGTCCCCCTATTAAAAGCGGAGGGATGGATATAGCTGCATTGATGTCAAGCCCAAG
TCTATTGAGCTTGAATTATGATACAATGGCTCAAGCGTCCCTCATCGATATGTGTAGGGCTTTTAAATGT
GAAGGTTACAAAGAAGACCAGATGGCATTTGAGTTTTTATCAGATGAGGTGATGCAAGTTGACATAGAAG
AGCAGTTAGAGTGTAATCCCATATTCTCTGTTGTTTACAATACCAAGGGCGAGAGGGGAATGACCTATAA
AGGAGCATTTAGGACTGCCTTAATAAGAGAATGTGAGAAATTCGAAAAAGCATTTGACTTTCTTGATATG
GGATTTTGCTCAAATGAGAATCTGTCAATACTCGAAGAAATACATTGGATTGTAATTGAATTAAAAACTA
ACCAATGGTCAACAGAATTAGACCAATGCATACACATGTGTATGTACAGAAACAACATGGATCCAGAATT
TCACCAATTTGACATCCCTAAAGTATTCTTAGAAGACCCAATTTTAAGGACAATTAAGTGGAAGCGTGTA
CGAAAATTTTTAGAAGTCCTTCGAGATTTCAAGGTGAAAGAAGAACCTTGGAAATCAATTATTCAGCATT
TTTGCGATAAGGCATTCAGATTGACTAATGAAAAGATCAGACAGAACCAGAAATCAGAAGGATTTGAAGC
TTTCGTAGATCCTGAAAAAAGAGGTGGTAGATCTAAATTCGAATTTAATTAGAGATGATTCAGTGTGCCC
ACAAAATTTAAATTTCACTTTGATGGCCTTTTTTGTAAGTATATTAATGTTCCTAGGGGCACACTACT

>KF697153.1 Mermet virus isolate AV 782 RNA polymerase gene, complete cds
AGTAGTGTACCCCTAGGTTACAACATACAACGATTCTAAAAACTAAATCTTTACATTGGAGATGGACCCA
GAAAAAGTTGAGGAATACCGTAATAAGATTGAGAATTGCCGGGATCCTGAGAAGGCTCAGGAAATCTGGA
GAGCCTTATTGGTTGAAAGGCATAATTACTTCTCAAGAGAGTTCTGCGATGCTGCAGGGTGGGAATTTCG
AAATGACATACCTTCAGAAGATATATGTTCTGAAGTGCTACCCAACCATATTGCAAAGGGAGTCAAATAT
TGTACACCTGACAACTATTATATTGATGGTAACGGCAAAATCTATATTATAGATTTTAAGGTTGCTGTTG
ATGAAAAAAGTGCTAGAGATACCAGGGAGAAGTACAATGAAATTTTTGGAGCAATATTCAATGCAAATGG
AATAGACTATGAGATTGTAATCATAAAACATAACCCGGCTACTGGAATGACCATGATCGATTCTGATAAT
TTACGTAGGGAGATTGGACAGATAAATTTGACAGTGGACTTGTCGTGGTTTTTTGAGTTGAAAGAATTCC
TATTCGGAAAATTTAAGGATGATGAGAGATTCCTAGAGATAATTAATCAAGGGGATTTTACAATGACTAT
GCCATGGCTGGAAGAAGATACCCCTGAGCTTTTTGAACACCCTAAATTTAAAGAATTTTTGGAATCAATG
CCAGAGGAAGAGAGAGACACTTTCTTCCAGTCTTTGAATTTTAGATCAGATGATGCAGGGAAATGGAATG
ACTGCCTCCAGGATATTATGGAGCAATACAAAGGAAGATATCAATCGTTTGTAAAAAGAAGTGCTCAGGA
AATATTTAATACAACAGGTGATTATCCTAAGCCAACTAAAGCAGCAATAGATGAAGGTTGGGCAGATATG
GTGGAGAGAGTGAAAGAAGAGAGAAATGTAACAACTGATATGGCAAAACAGAAACCAAGCTTTCATTTCA
TATGGTCTCCTAATTCAGATGAGTCAAATGCAAACATTCCTAAGATCCTCAAATTAGCAAAAAAACTGCA
GTCTATAACTGGTGTTGGTACATTTGTAAAAGCATTTAAGTCAATAGGCAAACTGATGGATTTTAGCAGT
GATGTAGCCGGTTATGAGAGATTCTGTAACAAATTGAAGGCAGATGCTAGGTCAACACCCAAAAGATTAG
ATAAAAAGATTGAAGAATTCACTGCTGGTACTTGCACTGCATTGTGGGAACAACAATTCAAACTCGATAC
ATCTGTAATGGCAAAGGAAGATAGGATACATTTAATGAAAGATTTTTTCGGCATAGGTAATCATAAGTCA
TTTGCAAAAAGACTAAATGAGGATTTGGATCTAGAAAAACCAACTATATTGGATTTCAACAATCCAGATG
TTGTCAGGAAATGTCAGGCTCAATATAGCAATGTAGAACAGATTCTTGGGAAAGTCAGTAATCTTGATAG
GATTGGCAATTATTTGGAACATTATTCACCGAAAATTCAGGGGGCTAGTGCTGAGATGTGGGATACAGTA
TTCAAAATTTCCAGAACCCAATTTTGGCAGTGTATCAATGACTATTCCACATTGATGAAAAATATGTTAG
CTGTGTCTCAATACAACAAACACAATACATTCAGGGTTGTAACATGTGCCAATAACAATGTGTTTGGTAT
AGTCATGCCTAGCTCAGATATTAAGACAAAGAAAGCAACACTGGTTTACTGTGTGGTTACAATCCATTCG
AATGAGGAAGACGTGGCACATTTAGGATCTCTTTATGGAACTTTTCGATCCTCAAACTGTTTTGTGAGCA
TATCTAAAGCATTTAGATTGGATAAAGAGCGCTGTCAGAGAATTGTTTCATCACCAGGCTTATTCATGAT
GACTGCCTGTTTATTCATTGGGGATAATTACACTTTGCATTTAGACAATCTACTAAACTTCTCTTTCCAC
ACATCAGTATCGATCACTAAAGCAATGCTGTCTCTTACAGAACCATCCCGATATATGATGATGAATTCGT
TAGCTATGTCGAGTCATGTCAAAGAGTATATCGCAGAAAAATTTGCACCTTACACCAAAACAGCTTTCTC
TGTTGTTATGACAGACTTGATAAAAAAAGGCTGTTATAATGCATTCAATCAAAGGGAGAAGGTCCAACTC
AGAGATATCCACATGACAGATTATGATGTGACACAGAAAGGAGTACAAAAAAAGAGGGATTTGAGATCTA
TATGGTTTCCAGGCAAGGTTGATCTCAAAGAATATATAAACCAGATTTACATGCCATTTTATTTCAATTC
AAAGGGTCTACATGAAAAGCACCATGTCCTGATCGATCTTGCAAAAACTATATTAGAAATAGAGAAAGAC
CAAAGGGAAAACTTGCCTAAGCCCTGGAGTGAGCATCCGAAAAAGCAAACAGTCAATTTGGATATATTGA
TATACGCAATAGCAAAGAATTTGAATCTAGACACATCCAGGCACAATTTCGTCAGAAGCAGAGTTGAAAA
TGCCAACAATCTTAAGAGGTCTATAACCACAATTGCAACCTTTACTAGCTCAAAATCCTGTATAAAAAGG
GGCGATTTCACTGAATTTAAAACTAGAATACAAAAGAAGGTAGAAAAGAATATAAAAAAAGAAGTGAAGA
AGGTAACTATTGCTAACCCTGCATTAATTGACGAGATAACAAATGATATGGAAATTCATCATGCAACCTA
TCTAGATATAAAAAGAGCAGTGCCCGAATACATTGATTTTATGTCTACAAAAGTGTTTGATAGGCTGTAT
GAATTACTTAAGATTAACAAATGGGGGACAGAGAGGACCATTGACGTGATCTTCAAAGCAATGAAAGAGC
ATACTGAGTTTGTATTTGCATTCTTTAATAAAGGACAGAAAACTGCTAAAGATAGAGAAATATTTTTGGG
TGAGTTCGAAGCCAAATTATGCTTGTACCTCTTAGAGAGGATTGCCAAAGAAAGATGTAAATTGAACCCT
GATGAAATGATCAGTGAACCTGGTGATTCTAAATTGAGGATACTTGAAAAGCAAGCAGAAGAAGAAATCA
GGTTCCTGGCCAGGACTATAAAGAATGTCAACAAGGAATTATTGGATAAACTAAAGGTGGGAGCATGGGG
AGGTGAATTCAGTCTTGATGACTTAGGAGAAGATAAAGCACACGGCATGAAGTTAGAAATAAATGCCGAT
ATGTCAAAATGGAGTGCTCAAGATGTTATTTACAAATATTTCTGGTTAGTAGCCATGGATCCAATCTTGT
ACCCAGATGAGAAGAAAAGAATCCTCTTTTTTCTTTGCAATTACATGCAAAAAAAGCTACTGCTGCCAGA
CGAGCTCATGCAAACCATATTAGACCAAAGGGTACCAAGATACAATGATATAATTGGTCAGATGACTGAA
GGTTATCGCAGAAATTGGGTTGTTATTGAGAGAAATTGGTTACAAGGGAATATGAACTATACATCCAGCT
ATCTACACAGCTGTTCTATGTCTGTATTCAAGGACATAATGAGGGAGTGTGCCAGCCTTTTGGAAGGAGA
AGTGTTAGTGAACTCACTAGTCCATTCTGATGACAATCAAACCTCCATTTGTATTGTTCAAAATAAACTC
CCTGATGACAACATTACGGAATTTGTGACTAAACTGTTTGAATTCATTTGTTTAACTTTTGGGAATCAGG
CTAATATGAAAAAGACATATATTACAAACTTTATAAAAGAATTCGTATCACTTTTCAATATACATGGTGA
ACCGTTTTCAGTGTATGGGAGATTTTTATTAACTGCAGTCGGAGATTGTGCTTACTTAGGACCATACGAA
GATCTAGCAAGTAGACTATCTGCCACGCAAACAGCCATCAAACATGGCTGCCCAGCATCATTGGCATGGA
TATCTATAGCCTTGAATCACTGGATCACCCATACAACTTACAACATGCTACCAAACCAAATAAATGACCC
GCTACCCTTCTTCCCAACAAACAACCGTGAAGAGATACCAATAGAAATGTGTGGACTGCTAAACTCTGAA
CTTCAGACTATTGCACTGGTGGGTCTCGAAGCTGGCAACTTATCCTATCTTACATCCTTATTAAGGCGAA
TGTCACCAGTCACTTATCAACGAGAATCAGTTCAAAGCCAGTGTAGCCAGATCAAAACATGGGATTTAAG
CCTGCTTACTGCCATGGACATTATCAAACTTAAAGCTTTGAGGTATATTGCATTGGATAGTGAAGTTACT
ACCGATGATGGCATGGGGGAGACTAGTGAAATGAGATCGCGTTCGCTATTGACACCCAGGAAATTCACCA
CTAGTGGATCCTTGAATAGATTGATATCATACAATGATTTCCAAAAAATAATATCTGATGAAAATGAAAG
AGACCGGATGTTTGAATTTTTTATAAGACGCCCTGAATTATTAGTTACAAAAGGTGAAAATGCTAGAGAA
TATATGAATTCAGTTGTGTTTAGATACAACTCAAAGAAATTTAAGGAATCCTTGTCAATTCAAAATCCTT
CTCAACTTTTTATAGAACAGATACTTTTTTCAAACAAACCTATAATAGACTACACTAGCATACATGATAA
GATATTTGGATTACAAGACCATCCAGATCTAGAAGAAATGGATACAATAATAGGAAAGAAAACGTTTGTG
CAGAGTTATGTCCAAATAATTGACGATTTGGATAAGTTTAAATTATCCCATGAGGATATTGAGACTGTAT
ATTCCTACTGCTTATTGAATGACCCATTGCTGATAACAGCATCCAACAATATAGTGATGTCTGTAAAGGG
TGCTGATCAAGAAAGATTGGGGCAATCAGCTTGTAGGATGCCAGAGATGAGAAGTCTAAAGTTAATATAT
CATTCACCTGCACTTGTACTAAGAGCTTATGTTAATCAAAATCCTGAGATTCAAGGAGCAGATCCAGATG
AAATGTTGAGAGACCTCACTCATTTAGAAGAATTCATTGAAAAGACCAAATTGAGGACCCATATGCGTGA
TAGAATAGAGTTAAACCAGAAAAAAATGATGAGGAGAGACATACAATTTGAAGTGAGAGAATTAACAAGA
TTCTATCAAGTTCTTTATGATTACATCAAGTCGACTGAACACAAAATAAAAGTGTTCATATTGCCATATA
AAGTGTACACCCCAATAGATTTCTGTGCGGCATTGACAGGCAATTTGATCAAAGATGACAAGTGGTGCAT
AGTGCATTTCTTAAAGAATATCATATCTACAACACACAAAGCTCAGATTGCAATTTGTCCAGATTTGGAA
ATCCAATTAGCAATGGAATGTTTTAGATTGATTGCACATTTTGGAGACATGTTCCTGGCAGAAAAATCGA
GAGTTCCATTCTTAAGAACTATCATACAGAATTTTTCTTATAAGAATGTTCCTGTTGTGCGGCTTTATGA
GAAATTGCGGGAATCCAAACATAGGACCAAATTCATACCTATATTGTTTCACATGGATGATCTTACCCAA
AGAGATTTAAATAAGTATGATGCAGACAAATCAGATGAAAGGATAACATGGAATAACTGGCAGGTTTCGA
GAGAAATGAACACAGGGCCTATAGATTTAATTATAACAGGGTACGATAGGCAGATCCAGATTAGGGGGGA
AGACGATAGACTATTAGGAGCAGAGTTGAGACTAGCAAGAGTCAGTAGAGAAACTATTTCAGGCCATGCT
AAGTCTATACTGAATAGAAAGCATGGATTGAGATTTGAAAAAATGTCAAAAATTGAGGAAATGTCTGATA
AACTGGATTATATAGTATATCAGCAGAGAGGGAGGAATAGATACTTTTACAATATCTTGCCAAAACAAAT
TATTGTGGACCACAACTCTAGAGTAGACAAGACCAAAAGCATTGGAGAGTCAAAATGGATACCAGTTTGT
CCTGTTGTTGTGAAGAAATTATATCAGCAAAAAAGACCAGATCGAAATAAGATCTTCAATTTAAATATGC
AGACTTACACTCTCAGCAAACTTCAAGTTAATCCCAATGAGTATGCTACTGTTCGGAAAGCACACTTCCA
GAAAATGACTTTCTTTAATGGGCCGTCTATAAAGAGTGGAGGTATGGATATTGCTGCATTAATGTCAAGC
CCTAGTTTGTTGAGCTTAAATTATGATACCATGTCTCAGGCTTCGTTAATAGATATGTGCCGAGTATTTA
AATGTGAGGGTTTCAAAGAAGATCAAATGGCATTTGAATTTCTGTCTGACGAAATCATGCAGGTGGATAT
AGGGGAACAACTAGAGTGCAACCCAATATTCTCTATAGTCTATAACACTAAAGGTGAAAAGGGGATGACA
TATAAGAGTGCCTTTAGAACAGCATTAATTAGGGAATGTGAAAAGTTTGAAAGAGCATTTGACTTTTTAG
ACATGGGATTCTGTTCTAATGAGAATTTATCTATATTAGAGGAAATTCACTGGATTGTTATCGAATTAAA
GACAAATCAATGGTCAACTGAACTAGATCAATGTATCCATATGTGTATGTACAGGAACAATTTGGATCCG
GAATTTCATCAGTTTGACATACCTAAGGCATTTTTAGATGACCCAATCAAGAGAACTATAAGATGGAAGA
AGGTAAAAAAGTTCATAGAAGTCCTCAGGGATTTTGAAGTGCGTGAGGAACCATGGAAATCTATAGTGCA
ACATTTTTGTGATAAGGCTTCTAGACTAACCATAGAAAAGATTCGAGAAACAAAAAAATCTACTGGATTT
GAAGATTTTGTGGACCCTGACAAAAAAGGGGGAAGATCGAAGTTTGACTTTGTTTAAAATACTAGAGATA
TGACAACATAGGTTATCAACAATCAATTCACACATAATAAGTAAATAAAACCACTATTTAATTTAAAGAT
AAATAGCTTGTGCCTTACAGAAAAATCTAAAAGTTCTATTTATGTATATTAATGTTCCTAGGGGCACACT
ACT

>KC355457.1 Schmallenberg virus isolate F6 segment L, complete sequence
AGTAGTGTACCCCTAATTACAATCACTATGGAGACATACAAGATTAACATTTTTAGAGATAGGATCAACC
AGTGTCGAAGTGCTGAAGAAGCCAAAGACATTGTTGCTGATCTTCTCATGGCTAGACATGACTACTTTGG
TAGAGAGGTATGTTATTACCTGGATATCGAATTCCGGCAGGATGTTCCAGCTTACGACATACTTCTTGAA
TTTCTGCCAGCTGGCACTGCTTTCAACATTCGCAATTGTACACCAGACAATTTTATCATTCACAATGGCA
AGCTTTATATCATTGACTATAAAGTATCAACTGATCATGCATATGGTCAAAAAACTTATGAAAAGTACAC
CCAGATCTTTGGAGACGCATTGTCAGAATTGCCGTTTGATTTTGAAGTTGTGATCATCCGTGCTGACCCT
CTGCGAGATACTATCCATGTTAATTCAAATCAATTCTTGGAAATATTTGGGCCGCTCAACATAAACCTTG
ATTTTACTTGGTTCTTTAATTTGCGATCCCTGATATATGAGAAATATAAGGATGACGACAGATTCCTAGA
AATTGTGAATCAAGGTGAATTTACGATGACTGGACCCTGGATTGATGAGGATACCCCGGAGCTCTATTCA
CACCCTGTCTTTTTGGAATTCTATGATTCTTTAGATGAGATGGCTAAACTGACATTCCATGAGTCTATGA
CATTTGATGCAACTCGCGGTGAGAAATGGAATCAAAATCTACAAAAGGTTATAAATAGATATGGCAATGA
TTATAACATTTTTGTGAAAGAGGCCGCTGCAGGAATCTTTAGATGTGAAGGGAACTACCCAAAACCAAAT
CATGATGAAATCACAATCGGTTGGAATCAAATGGTTCAAAGAGTGAGTACTGAGAGAAACCTGACTCAAG
ATGTCAGCAAGCAAAAACCATCTATTCATTTCATATGGGGTCAACCTGACGAAACATCAAATGCGACAAC
ACCAAAACTAATCAAGATTGCAAAAGCACTCCAAAATATTTCTGGCGAGTCTACATATATAAGCGCATTC
AGAGCATTGGGTATGCTTATGGACTTTTCTGAGAACACAGCTTTATATGAAGCACACACTAGCAAACTAA
AAAGTATGGCAAGACAGACATCGAAAAGAATTGATACTAAACTGGAACCAATCAAAATAGGCACGGCGAC
AATTTATTGGGAACAGCAGTTTAAACTGGATACTGAAATAATGAATACAAAAGACAAATCACATTTGCTA
AAAGATTTTCTTGGCATAGGGGGTCACGTGCAATTTTCAAAAAAGACCATTGACGATTTGGATACTGACA
AACCTACTATATTAGATTTCAACAAAAAGGAAGTCATTGATTTTTGCAAATTCCAGTATGAAAATGTAAA
GAAAATACTATCCGGAGATAATAATCTAGAGCGTATAGGATGTTATTTAGAAGAATATGGTGCAAATATT
GCATCATGTTCAAAGGATACATGGGATCAGATTAACCAGATAGGGAAGTCAAATTACTGGGCTTGTATTA
AAGATTTTTCAGTCTTGATGAAAAATATGTTGGCAGTTTCTCAATATAATAGGCACAATACTTTTCGTGT
AGTGTGTTGTGCAAACAATAATCTGTTTGGGTTTGTAATGCCTTCTTCTGATATTAAAGCAAAGCGATCC
ACACTTGTTTACTTCTTAGCTGTGTTGCATTCTACTCCTCAGAATGTGATGCACCACGGTGCATTGCATG
CGACATTTAAAACTGGTTCAAAATACCTTAGTATCTCTAAAGGAATGCGTTTAGATAAAGAACGATGTCA
ACGCATAGTTAGTTCACCGGGACTTTTTATGTTGACTACATTGATGTTTGCAGGAGACAATCCGACACTC
AATTTGACTGATGTCATGAATTTTACATTCCACACTTCCCTGTCTATAACCAAAGCTATGCTGTCATTGA
CAGAACCATCAAGATATATGATAATGAATTCATTAGCCATATCCAGTCATGTTAGAGATTATATAGCAGA
AAAATTTGGCCCTTATACAAAGACCAGCTTCTCTGTAGTAATGGCAAACTTGATTAAAAGGGGATGTTAT
ATGGCATATAATCAAAGAGATAAAGTAGACATGAGGAATATCTGCCTAACAGATTATGAAATAACCCAAA
AAGGTGTGAGAGATAACAGAGACCTATCATCAATCTGGTTTGAAGGCTATGTATCACTAAAAGAATATAT
TAACCAAATATATCTACCATTTTACTTCAATTCAAAAGGTTTGCATGAAAAGCATCATGTTATGATAGAT
CTGGCTAAGACAATCTTAGATATAGAAAGGGACCAGAGATTAAATATCCCAGGAATATGGTCTACAACAC
CTAGAAAACAAACTGCAAATTTAAATATAACTATCTATGCAGTTGCAAAAAATCTAATAATGGACACTGC
TAGACATAATTATATTAGATCACGGATAGAAAACACAAACAACTTAAATAGATCGATATGCACTATTTCT
ACATTCACCAGCTCTAAATCATGTATTAAAGTAGGCGACTTTGAGAAAGAAAAAAGCTCAGCAACAAAAA
AGGCTGCAGATTGCATGTCAAAAGAGATAAAGAAGTATACAATTGCAAACCCAGAATTTGTTGATGAAGA
GTTACTAAATGCAACTATAAGACATTCACGCTATGAAGACTTAAAAAAAGCAATCCCGAATTATATTGAC
ATTATGTCAACTAAAGTATTTGATTCTCTGTACCAGAAAATAAAAAGGAAGGAGATAGATGATAAACCCA
CTGTGTATCATATACTCTCTGCTATGAAGAATCACACAGATTTTAAGTTTACATTCTTTAACAAAGGCCA
AAAAACAGCAAAGGATAGGGAAATATTCGTAGGCGAATTTGAGGCAAAAATGTGCTTGTATTTAGTGGAG
AGGATATCTAAAGAACGCTGTAAGTTGAATCCAGATGAGATGATTAGTGAACCAGGCGATTCTAAATTGA
AAAAATTAGAAGAGCTTGCAGAGTCTGAAATACGATTCACAGCAGCAACTATGAAACAGATCAAAGAACG
CTATTTAGCAGAAATGGGAGAAGCAAGCCATATGATCGCATATAAACCACATTCTGTTAAGATTGAAATC
AATGCAGACATGTCAAAATGGAGTGCCCAAGATGTTTTATTCAAATATTTCTGGTTGTTTGCATTAGATC
CCGCACTTTATCTGCAAGAAAAAGAAAGGATATTGTACTTCCTATGCAATTATATGCAAAAAAAGCTAAT
TCTGCCTGATGAAATGCTCTGTAGCATCCTTGACCAACGTATCAAACATGAGGATGATATAATATATGAA
ATGACCAATGGCTTATCGCAAAATTGGGTCAATATTAAACGGAACTGGCTGCAGGGGAATCTCAATTACA
CAAGTAGCTACCTACATTCATGTTCTATGAATGTTTATAAGGATATTCTAAAGAGAGCAGCCACTTTACT
AGAAGGGGAAGTTTTAGTCAATTCTATGGTTCATTCTGATGACAATCACACTTCAATAGTGATGATCCAA
GATAAATTAGATGATGATATTGTTATTGAATTTTCTGCAAAACTATTTGAAAAAATATGTCTAACTTTTG
GAAATCAAGCAAATATGAAGAAGACATATATAACAAATTTCATAAAGGAGTTCGTTTCACTTTTTAATAT
TTATGGTGAGCCATTTTCTGTTTATGGTCGCTTTATTTTGACATCTGTTGGCGATTGTGCTTTTCTTGGA
CCATATGAGGATGTTGCCAGTAGGTTGTCTGCAACGCAGACAGCAATTAAGCATGGAGCACCTCCATCAC
TTGCATGGACTGCTATTGCATTAACTCAGTGGATAACACATAGCACATATAACATGCTTCCAGGTCAAAT
CAATGATCCTACTTCATCTTTACCTAGTCATGATAGATTTGAGCTGCCTATAGAATTGTGTGGCTTAATA
AATTCAGAATTACCCACTATAGCTATAGCAGGTTTGGAAGCAGATAATCTAAGTTATTTAGTTAGGTTAT
CAAAAAGAATGTCCCCTATACATCTTTGCCGTGAACCAATCCAGCATCAATATGAGAATATACATACATG
GGATATAAGTAAACTGACACAATGTGATATTTTCAGACTTAAGCTTTTAAGATACATGACGTTAGACTCA
ACTATGTCATCTGATGATGGAATGGGCGAAACTAGTGAAATGAGATCTAGGTCTCTTCTGACACCAAGAA
AATTCACTACTGCAAGTTCGTTATCTAGATTGCATTCATATGCTGATTATCAAAAAACAATACAAGACCA
ACAGAAAATTGAAGAATTATTTGAATATTTTATAGCCAACCCTCAACTATTGGTTACAAAAGGTGAGACT
TGTGAAGAGTTCTGTATGTCTGTATTGTTCAGATACAACAGTCGTAAATTTAAAGAATCATTGTCTATTC
AAAACCCAGCTCAGCTCTTCATAGAACAAGTATTGTTTGCAAATAAACCAATGATAGACTATACAAGTAT
TCATGATAGGTTGTTTGGTATACAAGATGACCCAAATATAAATGATGCTACATGTATTATTGGCAAGAAG
ACTTTTGTTGAAACATATCAGCAAATAAAAATTGATGTAGAAAAATTTACACTTGATGTAGAGGATATAA
AGACGATATATAGCTTCTGTATAATGAACGACCCTATATTAGTTGCTTGTGCAAACAACTTGTTAATTTC
AATACAGGGAGTGGAGATGCAACGATTGGGTATGACATGCTGTTATATGCCGGAGATTAAGAGCCTTAAA
GTAATTTATCATAGTCCTGCTCTCGTATTACGTGCTTATGTAACAGATAACTATGAGCAAAAAGGGATGG
AGCCAGATGAAATGCGGAGAGATATATATCATTTAGAAGAATTTATAGAGAAGACAAAATTGAGGACAAA
TATGCAAGGGAGAATTGCAAATAATGAAATTAAGTTAATGAAGCGAGATTTGAAATTTGAAGTGCAGGAA
TTGACTAAATTCTATCAGATCTGTTATGAATATGTGAAATCAACAGAACACAAAATTAAAATATTCATCC
TTCCAAAAAAGGCTTACACTCCCATTGATTTCTGCTCATTAGTAACAGGTAATCTGATATCAGACAACAA
ATGGATGGTTGTTCACTATTTAAAACAAATAACTGTCCCAGCAAAGAAGGCACAAATAGCCACATCTATA
GATCTGGAAATACAAATAGCCTACGAATGTTTCAGGCTAATTGCACATTTTGCTGATATGTTCCTAAATG
ATGACTCCAAAAAAGCTTATATTAATGCAATTATTAACACATATACATACAAGGATGTTCAAGTATCCAG
TCTCTACAAGAAAATCAAAAATTCGAGACTACGTTCAAAAATTATACCATTATTATATCACCTGGGCGAT
TTGCAACAAATAGACGTTGACAGATTTGATGCAGAAAAAGCAGAAGAGCAGATCACATGGAATAACTGGC
AAACATCTCGAGAATTTACTACTGGTCCAATTGATCTATCAATCAAAGGTTATGGACGGTCAATAAGGAT
CGTAGGTGAGGACAACAAGCTTACAGCTGCAGAAATGCAATTGTCAAGAGTGAGAAGTGATATAGTATCA
AGGCATGGACAGGCTTTATTGAACAAACCTCATGGGCTAAAATTAGAGAAAATGGAACCAGTGACTGATC
TAAATCCAAAATTATGGTATATTGCATACCAATTGCGTGAGAAAAAGCGGTATCACTATGGGGTCTTTAG
TACATCTTATATAGAAGAGCATAACTCAAGGATAGAAGCATCTCGGATACGTAAGACTAATAAATGGATA
CCAGTTTGCCCTATTGCTATATCAAAACAATCATCTGATGGAAAGCCTAGTCTTGCAAAAATCCCTATGT
TAAATATTGGGGAGATTAAATTTACAAAACTACAGATTGCAGTAGATGATCATGCAATGATTAGGAAAGC
CCCATTTAGTAAGATGGTGTTCTTTGATGGCCCACCCATACAGAGTGGTGGCATTGACATTGGAAAGCTT
ATGAAGAACCAAAATATTCTCAATTTGAGGTTAGATAATATACAGAGTATAACATTATTAGATTTGTGCC
GCATATTTTCATGCCGAGGGTCTAAAGTGGATCAAGATGCATTTGAATTCTTATCTGATGAACCTTTGGA
TGAAGATGTTATTGATGAATTAGATAGCTCACCTGCATTAGTGGTATCTTACACAAAGAAATCAACCAAA
TCCAATAGTTTCAAAAATGTTATAGTTAGAGCATTGATAAGAGAATGTGATATATTTGAAGATATAATGG
ACATAACAGACGATGGATTCACATCTGATAGCAATCTAGAGGTGTTAGAAAACTTAACATGGATTTTAAA
TATGCTCGCAACAAATCAGTGGTCTACAGAACTGTTAGCATGCATACACATGTGTTTATATCGCAATGAG
ATGGATCATATCTATCACAATTTTCAAGTTCCAGAAATATTTGTCGACAATCCAATCTCATTAAATGTAA
AGTGGGATGAAGTAATTATGTTCTTAAACATACTGCGAGACAGAGATTACAAATTTGAGCCATGGGTGTC
TATACTGAATCATTCCTTAACTAAAGCTATAGAGTATGCTTACAAAAAGATGGAAGAGGAGAGGAAGCAG
AAATCAACAGGCATCAACAAATTCTTAAAGGGTAAAAAAATGGGTGGCAGATCAAAGTTTGATTTCCAGT
AGCTTGATCTTAAATAATACATAATCTTTGCCCCAAATCTGTATTATATAAATAATTCTAAAGTAGTTTC
ATGTAATTAGGGGCACACTACT

>NC_018461.1 Sathuperi virus RdRp gene for RNA-dependent RNA polymerase, segment L, genomic RNA
GCCCTAATTACAATCACTATGGAGACATACAAAATAAACATCTTTAGAGATAGGATCAATCAATGTCGAA
GTGCTGAAGAAGCCAAGGACATTGTTGCTGATCTACTCATGGCTAGACACGATTATTTCGGTAGAGAAGT
ATGTTATTATTTGGACATCGAATACAGGCAAGATGTTCCAGCTTATGATATACTTCTTGAGTTCCTGCCA
CCTGGTACTGCTTTTGATGTCCGCAATTGCACACCGGACAACTTCATTGTTCACAATGGGAAACTTTACA
TCATTGATTATAAAGTCTCAACAGACCATACATATGGTCAAAAAACATATGAAAAATATACACAAATCTT
CGGAGATGCACTATCAGAATTACCATTTGAGTTTGAAGTTGTAATTATCCGTGCTGATCCTTTAAGAGAT
ACAATCCATGTCAATTCGAATCAGTTTCTAGAGATATTCGGTCCACTTAACATTAATCTTGATTTCACAT
GGTTTTTCAATTTGCGGTCACTGATATATGAAAAGTATAAAGATGATGATAGATTCCTAGAAATTGTAAA
TCAAGGTGAGTTCACAATGACTGGACCCTGGATTGAAGAAGACACCCCGGAATTGTACTCGCACCCTATT
TTTTTGGAATTCTATGATTCTCTAGATGAAATGGCTAAGTTAACATTCCATGAATCTATGACGTTTGATG
CGACACGCGGAGAAAAATGGAATCAGAATCTACAAAAGGTTATAAATAGATATGGTAATGATTACAACAT
TTTTGTGAAAGATGCAGCTGCAGGGATCTTCAAATGTGAAGGGAATTATCCTAAACCAGATCATGATGAA
ATTACAATTGGTTGGAACCAAATGGTCCAAAGAGTGAGTGTAGAAAGAAATCTTACTCAAGATATCAGCA
AGCAAAAGCCATCTATCCATTTCATATGGGGCCAACCTGATGAGACATCGAATGCAACAATACCAAAGTT
AATCAAAATTGCCAAAGCACTTCAAAATATTTCTGGTGAGTCCACATATATAAATGCATTTAAGGCACTA
GGCTCCCTTATGGATTTTTCTGAGAATATAGCCTTGTATGAAGCACATACCAGTAAATTAAAAAGTATGG
CAAGACAAACATCAAAGAGAATAGATGCCAAACTAGAACCTATAAAAATAGGTACTGCAACAATATACTG
GGAGCAACAATTCAAGTTGGATAGCGAGATAATGAACCCGAAGGATAAATCGCATTTGCTAAAGGATTTC
CTTGGCATAGGGGGTCATGTACAATTTTCAAAAAAGACTATTGAAGATCTAGATACTGATAAACCTACTA
TTCTAGATTTCAATAAAAAAGAGGTTATTGATTTTTGTAAATTCCAATATGAGAATGTGAAGAAAATATT
ATCTGAAGAAAATAATTTAGAGCGTATAGGATGTTATTTAGAAGAATATGGTGCAAACATTTCATCATCT
TCAAAAGATACATGGAACCAGATCAATCAGATAGGCAAATCGAGCTATTGGGCTTGCATTAAAGACTTCT
CAATCCTGATGAAAAATATGCTAGCAGTATCTCAATACAATAGGCACAACACATTCCGTGTAGTATGTTG
TGCAAACAATAATTTATTTGGATTTGTCATGCCTTCCTCTGACATCAAGGCAAAAAGATCAACACTTGTT
TATTTCTTGGCTGTATTACATTCTGGTTCCCAAAATATAATGCATCATGGTGCACTGCATGCAACATTCA
AGACAGGTTCCAAATATCTCAGCATCTCCAAAGGAATTCGACTGGATAAAGAGAGATGCCAACGCATAGT
TAGCTCACCAGGACTCTTCATGCTGACAACACTGATGTTTGCAGGAGATAACCCAACACTTAATCTAAAT
GATGTTATGAATTTTACTTTCCATACTTCATTGTCTATAACTAAAGCAATGTTGTCCTTGACAGAGCCAT
CAAGATACATGATAATGAACTCACTAGCTATATCTAGCCATGTGAGAGATTACATTGCAGAAAAATTTGG
ACCTTATACAAAAACTAGCTTTTCAGTAGTGATGGCAAATTTAATTAAAAGAGGATGTTACATGGCATAT
AATCAGAGGGACAAAGTTGATATGCGGAACATCTGCTTAACTGATTATGAGATAACTCAAAAGGGTGTTA
GGGATAATAGAGATTTATCATCGATCTGGTTTGATGGTTATGTATCATTAAAGGAATATATCAACCAGAT
ATATTTGCCATTTTATTTCAATTCAAAGGGTTTACATGAGAAGCACCATGTTATGATAGATCTGGCTAAG
ACAATTCTAGACATAGAGAGGGACCAGAGGCTGAATATCCCAGGAATATGGTCTTCGACACCAAGGAAAC
AGACTGCAAATTTGAATGTGACTATCTATGCTGTTGCAAAAAACTTAATAATGGACACTGCAAGACATAA
TTATATCAGGTCACGGATAGAAAACACAAATAACCTGAATAGATCAATATGCACTATTTCTACATTTACT
AGCTCCAAATCGTGCATCAAAGTGGGGAATTTTGAAAAGGAAAAGAGTTTAGCAGTAAAAAAAGCAGCAG
ATTGCATGTCAAAAGAGATAAAGAAATACACTATCGCAAACCCAGAATTTGTTGATGAGGAATTAATGAA
TGCAACAATAAGACACTCACGTTATGAAGATCTAAAAAAGGCTATCCCAAATTACATTGATGTCATGTCA
ACCAAAGTATTTGATTCTCTATACCAGAAAATAAAGAAGAAAGAAATAGATGACAAGCCTACTGTGCACC
ATATACTCACTACTATGAAAAATCATACAGATTTCAAATTTACATTTTTCAATAAAGGTCAGAAGACAGC
AAAAGATAGAGAGATATTTGTAGGTGAGTTTGAAGCCAAAATGTGTTTATATTTAGTGGAAAGGATATCC
AAAGAACGTTGCAAGTTAAACCCAGATGAGATGATTAGTGAGCCAGGCGACTCAAAATTAAAGAAATTAG
AAGAACTTGCAGAGTCTGAGATACGCTTTACAGCAGCAACTATGAAGCAGATTAAAGAACGCTACTTAGC
AGAAATGGGAGAAGCAAGCCATATGATCACGTATAAACCACACTCTGTTAAAATAGAGATCAATGCAGAT
ATGTCAAAGTGGAGTGCTCAAGATGTCCTGTTTAAATATTTTTGGTTATTTGCTTTAGATCCTGCACTCT
ATTTGCAGGAGAAAGAAAGAATATTGTATTTCTTATGTAATTATATGCAGAAAAAACTGATATTGCCTGA
TGAAATGCTCTGCAGTATCCTTGATCAACGAATAAAACATGAAGATGATATAATATATGAGATGACTAAT
GGTTTGTCACAGAACTGGGTCAACATCAAACGCAATTGGTTGCAAGGGAATCTTAATTACACGAGCAGTT
ATTTGCATTCATGCTCTATGAATGTTTACAAAGATGTCTTAAAGAGGGCAGCCATTCTGTTGGAAGGAGA
AGTTCTTGTGAATTCTATGGTACACTCTGATGACAATCATACTTCAATAGTAATGATTCAAGACAAATTA
AATGATGACGTTATTATTGAGTTTTCTGCAAAGTTATTTGAAAAAATATGTTTGACTTTCGGAAATCAAG
CAAACATGAAAAAGACCTATATAACAAATTTCATAAAGGAGTTCGTTTCTCTTTTCAATATTTATGGTGA
GCCTTTTTCTGTTTATGGTCGCTTTATATTGACATCTGTTGGAGATTGCGCTTTTCTTGGACCATATGAA
GATGTTGCCAGTAGATTGTCTGCAACACAAACAGCAATTAAACATGGAGCACCGCCCTCCCTTGCATGGA
CTGCTATTGCTCTGACACAGTGGATAACTCACAGTACATATAACATGCTCCCTGGCCAAATCAATGATCC
CACCTCAGTCCTGCCTAGCCATGACAGGTTTGAATTACCTATAGAATTATGTGGCTTAATAAATTCTGAG
TTACCCACTATAGCTATTGCAGGCCTAGAATCAGACAATCTGAGCTACTTAGTTAGATTGTCTAAGAGAA
TGTCTCCTATACATCTTTGCCGCGAACCGATACAGCATCAATATGAAAATATACATACATGGGACATTAA
TAAATTGACACAATGTGATATATTCAGGCTCAAGCTTCTTAGATATATGACGTTAGACTCAACAATGTCA
TCTGATGATGGGATGGGTGAGACCAGTGAGATGCGATCTAGATCTCTTCTAACACCAAGGAAATTCACTA
CTGCTAGTTCGTTGTCCAGGTTGCATTCATATGCTGATTACCAAACCACAATACAAGACCAGCAAAAGAT
TGAAGAGTTGTTTGAATATTTTATAGCCAATCCACAATTACTAGTCACAAAAGGTGAAACTTGTGAAGAA
TTTTGCATGTCTGTCTTATTCAGATATAATAGTCGAAAATTCAAGGAATCACTGTCTATCCAAAACCCAG
CCCAGCTTTTCATAGAACAAGTATTGTTTGCGAATAAACCCATGATAGATTATACTAGTATTCATGACCG
ATTATTTGGAATACAAGATGATCCAAATATAAATGATGCAACATGCATTATTGGTAAAAAGACCTTTATT
GAGACATATCAGCAGATAAAAGCAGACATAGAAAAATTCACACTTGATACAGAAGACATAAAAACAATAT
TTAGTTTCTGTATAATGAATGATCCTATATTAGTTGCCTGTGCAAACAATCTATTAATTTCAATACAAGG
TGTAGAAATGCAACGCTTAGGTATGACATGCTGTTATATGCCAGAAATTAAAAGTCTCAAGGTAATCTAT
CATAGCCCAGCACTCGTATTGCGTGCATATGTAACAGACAACTATGAACAAAAAGGGATGGAACCAGATG
AAATGCGGAGGGATATATATCATCTAGAAGAGTTTATTGAGAAGACAAAATTAAGGACAAATATGCAAGC
AAGAATTGGAGCTAATGAGATCAAATTAATGAAGCGAGATCTGAAGTTTGAAGTGCAAGAGTTGACTAAA
TTTTATCAGATCTGTTATGAGTATGTTAAATCAACAGAACATAAGATTAAAATATTTATTCTTCCTAAGA
AAGCTTATACACCTATTGATTTTTGCTCATTGGTAACAGGCAATCTAATATCAGATAATAAGTGGATGGT
TGTCCACTACTTGAAGCAGATTACTGTGCCAGCAAAAAAAGCACAAATAGCAACATCAATAGATCTAGAA
ATACAGATTGCCTATGAGTGCTTTAGATTGATCACTCATTTTGCAGATATGTTCTTAAGTGATGATTCAA
AAAAAGCCTATATTAATGCAATCATAAGCACATACACATACAAAGATGTCCAAGTGTCAAGTCTATATAA
GAAGATTAAAAGCTCAAAATTGAGATCAAAAATCATACCGCTATTATATCATTTAGGCGATCTGCAACAA
GTAGATATTGATAGATTTGATGCAGAAAAAGCAGAAGAGCAAATAACATGGAACAATTGGCAAACTTCAC
GAGAGTTTACTACCGGCCCGATTGACTTGTCAATAAAAGGATATGGGCGGTCAATACGAATTGTGGGTGA
AGATAACAAGCTAACAGCTGCAGAAATGCAACTGTCTAGAGTTCGAAGCGACATAGTATCACGACATGGG
CAAGCTCTATTGAATAAGCCTCATGGATTGAAGTTAGAAAAAATGGAACCAGTAACCGACCTAAATCCCA
AGTTGTGGTATATAGCTTATCAACTGAGAGAAAAGAAGCGGTATCATTATGGAGTCTTTAGCATGTCTTA
CATTGAAGAGCATAATTCAAGAATAGAAGCATCTCGGATACGCAAGAGCAATAAATGGATACCGGTCTGC
CCTATTGCTATATCAAAACAAACATCTGATGGGAGACCCAATCTCGCTAAAATCCCTATGTTGAATATAG
GGGAAACAAAATTTACAAAATTACAAATTGCAGTGGATGACCATGCAATGATCAGAAAGGCTCCATTCAG
CAAAATGGTGTTTTTTGATGGCCCACCCATACAAAGTGGCGGTATTGATATTGGGAGGCTTATGAAGAAT
CAGAATATACTCAATCTTAGGCTTGATAATATACAAAATATAACATTGCTAGATTTATGCCGTATATTCT
CATGTCGAGGCACCAAGATAGATCAAGATGCATTTGAATTCCTATCTGATGAGCCACTAGATGAAGATGT
TATAGATGAGTTGGATAGTTCACCTGCATTGGTAGTATCTTATACAAAAAAATCAACCAAATCCAATAGC
TTTAAAAATGTCATAATTAGAGCATTGATAAGAGAGTGTGATATATTTGAAGATATAATGGATATAACAG
ATGATGGATTCACCTCTGATAGCAATCTAGAAGTTCTGGAGAACTTGACTTGGATCTTAAACAAGCTAGC
TACAAATCAATGGTCTACAGAGTTGTTAGCATGCATACATATGTGCTTATACCGTAATGAAATGGATCAC
ATCTACCACAATTTCCAAATCCCAGAAATATTTGTTGACGATCCAATATCATTGAATGTTAAGTGGGATG
AAGTAGTCATGTTCTTAAATATATTGCGAGACAGGGACTACAAAATCGAACCGTGGATTTCTATACTAAA
TCATTCTTTAACTAAAGCTGTTGACTATGCCTATAAGAAGCTAGAAGAAGAGAGGAGACAGAAATCAACT
GGTATTAATAAGTTCTTGAAGGGGAAGAAGATGGGTGGTAGATCGAAGTTTGATTTCCAATGATTGAACT
ATAAATAATATACAATCTTTGCCCCAAATCTGTATTATATTAATGATTTTAAAGTAGTTTCATGTAATTA
G

>HM627178.1 Leanyer virus isolate AusN16701 segment L, complete sequence
ACGAGTAGTGTGCTCCCCTTAATAGAAATACAATTAAAATGCAGAATTCAAAGGAAATAATCAGAACTAG
AATAGCAACTTGTAAAGATGCTGATTCAGCGAAAGATATCTACCTTGACTTGCTGAATGAAAGGCATAAT
GATTTTGCTAAGGAATTTTGCCTTGCAATAAATCTTGAATATCGGAATGATGTCCCGAGTCAAGATATCT
GTTTGGAAGTACTTCCATATGACATTGCATCTAAGGTAAGATATTGTACACCAGACAATTATGTAGTGTA
CAACAATAAGCTATACATCATTGATTTCAAAGTGTCAGTAGACGATGTCAGCTCAAGAGAGACAATGAAG
AAATACAATGAGATTTTTGGAGAAATCTTGGTACCGAATGGAATTCCCTTTGAGGTTGTGATAATAAGAT
TTGATCCGACTAGAAGTGTTGTAACAATCTCATCACCAGAGTTCAATCAACTGATTACTCCTTATCAGCT
AGATTACAATGTGAAATGGTTTGACGAACTTAAAACAATGCTTTTTGATAAGTTCAAAGAAGATGAGAGA
TTTCTAGAGATTATCTCTCAGGGTGAATTTACATTAACTACGCCATGGACAATGGAAGAAACCCCAGAAC
TGTTTGAGCATGAGAATTTTATAGAATTCATAGAATCATTGCCTGAAGAAGAAAGATATTTATTCATGGA
ATCTCTAGATAGAGATCCATTCGAAGATGACAAATGGTCTGATAGGTTGAAAAATATTAAGCTTATGTAT
GAGGATTATTATAAAAGTTTTGTTAAATCAAAAGCTCAAGAGATATTTTTGAAAGACGGTAACTATCCAA
AGCCCAGTGCTCAAGAAATAGATCAAGGTTGGCAACAAATGATCTCAAGGGTTAAAATAGAGAGAAATTT
GACTAATAATGTGGATGATCAAAAGCCAAGTTTCCACTTCATTTGGAGCAAACCTAATGCTCACAATCCT
ACAAAAAATAACGAAAAAATAATTTTGCTCTCCAAATGCTTACAAAACATTAAAACAAAAGGCAAATACA
CAAATGCATTTAAAGCAATAGGGAAATTAATGGACTTCTCAGGAGATATTGCCGGATATGAGGCATTTTG
CACAAAACTTAAACACGAGGTAAAAAAAGTACCTGGGAAAATAAATTCTAACATCAAATTGGAACCAAAA
AAGTTTGGTAGTGCAGTTGTTTTTTGGGAACAACAATTCAAATTATCACTGGATGAAATAGATATAAAGG
ATAAGAACACATTGTTGAGAGAGTACTTTGGAATTGGCAAACACAAAAGATTTTCTCAAAAGATGATGGA
AGATATCACACAGGATAAACCAGAAATATTAAATTTCGAGAATAAAGACATAATAGACAAATCAATTTTT
AAGATGAATGAGATTAAAGATTACTTATCTGAGACAACACAAATTACAACAAATACGGCATATATAAATG
AGTATATAGAAAGAATTAAAGATGCCTCTAATAGCACATTTGAGAATATTAAATCTATCACAGGGTCATA
CTTTTGGAACTTCATAAACGATTATTCTACATTGATGAAAAATATGCTATCAGTATCTCAGTACAATAAG
CACAATACATTTAGGGTTGTTTGCTGTGCTAATAATAGTGTCTATGGATTAGTGTTTCCATCTACAGACA
TCAAGACAAGGAAATCTACATTAGTTTATTGTGTGATAACTATCCATAAAGAAAGACACGATGTCTGCGA
ACATGGTTCATCAAGATTGTGCTTAGAAACGAAAGATGGTTTCATCTCTATATCCAAAGCATTTAGACTA
GACAAAGAAAGATGCCAAAGAATTGTTACATCTCCAGGATTATTTTTGCTCACTACATGCCTACTGAAAT
CAGATAATCCCAACTTGGATGTATATGATGTTGCAAATTTCTCGTTGCACACATCTTTATCTGTCACAAA
GGCTATGTTATCACTGACCGAGCCATCTAGATACATGATTATGAACTCTCTAGCTGTTTCTTCTCATGTA
AAAGAATATATTGCAGAAAAGTTTTCACCTTATACGAAAACTTTATTCAGTGTGTATGTTACAAATTTAA
TAAAAAATGGTTGTTACATGGCCAACAAGCAAAGAGAAAATGTCAAATTGAGAAATATATATTTAACTGA
CTTTGATATCATGCAGAAAGGAGTGAACAATGAAAGAGACTTAACATCTATCTGGTTTCCAGGTTTAGTG
AACTTGAAAGAATATATAAATCAAATTTATCTCCCCTTTTATTTCAATGCAAAGGGATTGCATGAGAAGC
ATCATACATTAATTGACTTAGCTAAAACTATATTAGAGATAGAAAAAGATCAGAGAGAAAATATAATTTG
TCCGTGGTCAGAAATACCACAGAAGCAGACTGTCAATCTGAAGGTTCTTATATACTCAATAGCAAAAAAT
TTGCTGTTGGATACATCTAGACACAATTATGTTAGATCTAGGATAGAAAATGCGAATAACTTTAAGAGGT
CTATATCAACAGTTTCAACATTCACAAGTTCAAAGTCCTGCATTAAAATTGGAAACTTCCGTGAGATTAA
GATGAGATCAAATAGAAATCAGCAAAAGTTAGTTGAGAAAGAGGTCTGCAAATATACAATAGCTAATCCA
TTATTTGCTAAAGAACACATTGACAATCTGAGTGTAAAGCATAGCACATATGAAGATTTAATCAATTCTA
TACCTAATTATATTGACCATATATCAACTAAAGTATTTGATAGGTTGTACGAACAATCCAAATCTGGCAA
AATTACGGACAAGCCATTAGTAGAAATCATAATGGACACTATGAAAAATCACAATGAGTTTTATTTTGGC
TTTTTCAATAAAGAACAGAAAACAGCAAAAGATAGAGAAATATATGTAGGAGAATATGAAGCAAAATTGT
GTCTGTATTTAATAGAAAGAATATCAAAGGAAAGATGCAAGTTGAACCCAGAAGAAATGATAAGCGAACC
TGGTGATTCTAAATTGAGAAAATTGGAGCAGATCTCAGAGTCTGAAATGCGATATATGGCAAGTACTATA
AAAGATAAAAATAGAGAAATAAATGAGCAATTGGAAACATCTAGAACTTTACCCTCAGAGATACAATCAT
TGCTTAGCAACAAACCGAAAGGCCTAAAAATAGAAATAAATGCAGATATGTCAAAATGGAGTGCTCAAGA
TGTTTTATACAAATATTTTTGGCTCTTTTGTTTGGACCCAGTTTTATATCCTACAGAGAAGAAAAGAATA
CTGTATTTCTTATGTAACTATTTGAATAAAAAATTGATATTACCTGATGAAATGCTGATGAACATATTGG
ACCAGAAAATTGTGCATGAAAATGATTTGATTGGAGAGATGACAGATTATTATCAAAACAATACTGTAAA
TATAAAGAAGAACTGGTTGCAAGGGAACATGAATTACACAAGTAGTTATTTACATACATGTTCAATGTCT
GTCTATAAAGATATCTTAAAGGAAGCATCAGATTTATTAGAAGGAGATATATTGGTGAATTCAATGGTGC
ACTCGGACGACAACCATACATCAATATCCTGGGTTCAATCAAAATTGCCTGATGAGGTTTTAATACAATT
TGCTATTGATATATTTGAGATGGTGTGTTTAACATTTGGAAATCAAGCTAATATGAAAAAGACATACTTA
ACATATTTTATTAAGGAATTTGTTTCCTTATTCAATATTTATGGTGAGCCATTCTCAATTTTTGGTAGAT
TCCTTTTGACTGCAGTAGGAGACTGTGCTTATTTAGGACCATATGAAGACTTTGCTAGTAGACTTTCAGC
TACTCAAACAGCGATAAAGCATGGTTGTCCTGCATCTTTAGCCTGGTTGTCTATAGCTCTGAATCAATGG
TTGACTCACACCACTTACAACATGATGCCTGGGCAGATCAATGATCCAATTCCTCATTTCCCAACTATGG
AGAGATCAGAAATTCCACTAGAACTATGTGGAACATTGTCCACAGATCTTGCTACTTTAGCTATGGTGGG
TCTAGAAGCTGACAATCTGACATATTTAACCAATCTATCCATAAAGATGTCCAATGTAATGATAAAGAAA
GAAACAATTCAAAGCCAATTTGAAAGATTAGATGAATGGGACTTATCTAAATTGACAAAAATGGATATCA
TTAGGTTGAAAATGCTTAGGTATATATCATTGGACTCAGTTGCGTCAGTAGACGATGGAATGGGTGAGAC
TAGCGACATGAGATCTAGAAGTCTGTTGACGCCTAGGAAATTTATGACATCTGCATCGCTATCGAGGTTG
ATATCATATCAGGACTTTCAGATAGTGATAAAAACTGAGCAAGAGAAAGAAGACTTATTCAATTACTTTA
TTGATAAGCCTGAACTATTAGTGACAAAAGGGGAGACTTTGGAAGAATACTGTAAATCCATTTTATACAG
ATACAACTCAAAAAAATTCAAAGAGTCTCTTTCTATACAAAATCCGTCGCAGCTGTTTATAGAACAAATT
TTGTTTAGTTCTAAGCCTACAATTGACTATTCGAGCATCTTTGATAGAATGTTTGGTTTGCAGGATCATG
AGAAAGTACAGGAGATGGATACTATAATAGGCAGGAAGACATTTAATGAATGTTATCAGCTTTTACAAGA
GGACTTATCCAAATTTACATTAGAATTAGAAGATATAAAGACTGTATACTCTTATTGCTTATTGAATGAT
CCACTACTAGTAACATGTTCCAACAATATTATTATGTCAATAAGAGGCACAGAACATGAGAGGCTGGCAC
AATCATCTTCAACAATGCCAGAAATGAGAAGCTTAAAATTAATAACGCATTCTCCAGCTGTAGTGTTGAG
ATCGTATATCCACAATAAATTTGATTTCCCAAAAGTGGAAGAAGAGGAGCTCAGAAGGGATGTAGTGCAT
TTAGAAAACTTTATTGAAAAGACACATATAAGGGAAAAAATGTTAGAACGAATTGCAGAAAAAAGACTTA
GAGATGGTAAAGATGATAGATTGTTCCAGTTGAAAGAATTAACAAAATTCTATCAGATCTGTTATGACTA
CATTAAATCTACTGAACATAAAGTCAAGATATTCATATTACCTTACAAAGTATACACATCAGCAGAATTT
TGCTGTGCTGTAACAGGGAACTTAATATCTGACAACAAGTGGTGCACAATACACTATCTTAAACCTATTG
TTTCAACTAGTCATAAAGCTCAAGTTGCTATCAATCCGGATACTGAAATAAAAGTGGCAATGGAATGCTT
TAGGTTAATTTGCCACTTTGCGGACATGTTTTTATCTGAATTTTCTAGGATAAATTTCTTGAAAAGTGTT
ATAGAAGAATTTACATATCATAACATCCCTGTAAAGATACTCTATCAGAAACTTCTCAATTCACGCTTCA
GAACTAAATACCTATCAGTTTTATTTTACACCAATACTTTGACACAAAGAGATCTAGATAAATTTGATGC
AGAGAAAACAGAGGACAAGATAAGCTGGAATGATTGGCAATCATCTAGAGAAATGAGTACTGGTGTTATA
GATTTGATTATCACAAGCCCTAGAAGGAAGTTGAAAATCTATGGTGAAGATGACCAACTTATTGCTGCAG
AATTGGAAATTTTCAAAATAGACAATTCAAATATTCAAATGCATGGTCAAGCTGCATTGAATAAACCACA
TGGCTTAAAATTTGAAAAAATGAGGCCTATTACAGAAATGAGTTCAAAACTACATTACATAGTTTATCAA
CAGCGAGCAAAAAGAAGATACTTTTATAGCATACTGCCAAAATCAATCATAGAAGAACATAATGATAGAG
TGGAAGCGTCTAAGATGAGAACACAAGCAAAATGGATTCCTGTTTGTCCAGTAGCAGTTTCAGAATTGAT
CAGAACATCCAGGCCCATGTTGTATGATATAAAATACCTTAATAGTGAAAACACTGAACTTTCTAGATTA
AAGATCTCAGTAGAAGAATATCAAATCATTCAAAGAGTTAGCTTTCAGAAAGCTATTTTCTTGGAAGGTC
CTGTTCTAGATACTGGAGGGTTAAATATAAACGAATTAATGAAGTCTACAAGTATATTAACATCGGATTT
TGATAAGCTGATTGCAACTGATTTATTAACATTATCAAGAATATTTGACTGCGATGGCTCGCAAAATTCT
GACTCGTTTGAGTTTCTCTCAGACGAAATAATAGATACAAATGTTACTGAGAAGTTAGAATGTAATCCCA
TATTCAATATTTCATATAATATTAAAGGAAATAGAAAAATGACTTATAGAAATGCTATAAAGATTGCAGT
CTCTAGAGCCACACAGGACTTTGAAGAGTGTATGGATTTTTCAGGTGAAGGATTCTATTCAAATGAAAAC
ATATCAATAATAGAATGCATACATTGGATAATTCAAGAACTCAAAACTAATCAGTGGTCAACCGATTTGG
ATAGATGTTTCCACCTCATGATGAGGCGAGGAAACTTAGATGAACAATATCACATGTTTGATATTCCAAT
TCAATTCATGAAAACACCAATAACACGAGAAGTCTGGTGGTTTGAAGTCAATGATTTCTTAGATGCACTA
GCTGAACATGATATCAAAATTAGCCCATGGAAGACTATTATAGAAAATTTCCTAATCAAGGCGAAAGAAT
TAGTAAAAAACAAGATTAAGGAAAAGAAGAAAAAGAAGAAGGTGACAGATTTTGTTTCAAAAAAGAACTT
TGGGGGACATTCTAAATTTGAATTTCTATAACAAGGATACTAAGCATTTTTTCCTTCTCTTGCTTCATGT
GCATTATTTGTCTAATTTATAATAAAAAAACATGTGTACTTTCTATAATGGGAGCACACTACT

>NC_022595.1 Murrumbidgee virus isolate 934 segment L, complete sequence
TAGTGCACTCTTGTTACAAAACATTCTGTTTAGCACAAAGCAAATATGGAACAAAACTTGAATCAATTAT
TAGCTCGAATTAACGCAGCTAAAGAGGCCACAATTGCTAGAGACATCCATACTGATCTGATGCAATTAAG
GCATGATTATTTTGGTCAAGAAATATGCAAAAGTTTAGATATTGAGTATAGAAATGATGTTCCATTAGAA
AAGATTCTTGATGAAATTTTAGACGATAATGATATTGAAAACATACCATATATTACACCAGATAATTATT
TGCTTATTGACAACACACTCTTTATAATTGATTACAAAGTATCTGTATCTATGGAAAGTACAACACAAAC
TCTAAAAAAATATGCAGAAAAGTTGGAGCTAATTGAAGATTATATACCATATAAAATAGAAGTTGTTGTA
TTAAAAATTGACCCATATACAAAACAATTATATATATCCTCAAACACATTTGCAAATCTATTTCCCAATA
TCCATTTGGATGTGAATTTCGAGCCATTTATAGATTTAAGAAATTTACTACTTGAGAAATTTAGTGATGA
TGAAGATTTTGCTACTATGATAGCCCATGGAGATTTTACAATGACAAGCTCTTGGACAGATGAATCATGC
AAAGAATTATATAATCACCCAATTTATAAAGAATTTAAATATTCTATGCCAATACCATATAGACGACTGT
TTGAAGAAGCCATAAACCACAATTCTTATAAATCTGAAAGATGGAATAGCTTCTTAATAAAGCTGAGAGA
ATATACTAAAGCACCATACTCAGATTTTATTGAAGAAATGTCAAAACAAATATATAGTACAGATGGTAAT
TATCCAAAGCCAGATAAATCAGCAATCCTTAAAGGCTGGGATGACATGCGAGATAGAATTCAAGGGATGC
GTACAATGTCTGATAATGTTAGTGATGCAAAGCCTAGTGCTCATTTTATCTGGGCAGAGCATGATACAAA
CAGATCAAATCATAATATCACCAAATTACTATATTTGTCAAAGAGCCTGCAACAGATAAAGGGAACTGAT
CCCATTGAAAGATCATATGCTGCAATAGGTAAAATGATGGATTTTTCATCTCATATTGAAGAATATACTG
AACTTATTGAAAAGCTTAAAAATGAAGCCAGACTATCAAAAAGGAAAATCTCAGATACAAAACTAAAGCC
AACACCACTAGGCAGTGCACAAGTGCTATGGGAACAACAATTCTTATTTAACAATGACCTCATATCTAAG
GATGATAAACGCCATTTTTATAAGAAATACCTTGGTATAGGAGGTCACAAGCAATTTACCAATAAGACAA
TGAGTGACTTAGATATCAATCAACCAAAAATATTAGATTTTGATAATAAAGATATCATTTTAGCTGCTCG
AAGCCTGATTAATAGAACTAAGAGGCATCTTTCTAGTTTAAGTAACCTAAATTACTCAGAACATCCAATT
ATGGATTATATGGCAGAAATAAAGAAATGCAGTGATGATAGTTCTAATATCATTAATCAGATCTTAGCTA
CTAATTTTTGGGCTTGTTTGAATGATATTAGTGTTATCATGAAAAATTTACTAAGTGTTGCACAGTATAA
TAAAATTAATACATTCAGAGTAGTTACTTGTGCTAATAATTCTGTATTTGGCTTTCTATTCCCATCTTCA
GATATCAAATCTCAGAGATCTACATTATTGTATAGTATCGTTATTATACACAAAATGCCTTTAATATTTG
AGGGTAGTAGCTTATATAGAACAATAGCATTCAGAGATGGCTTTATAAGCATATCAAAGGCTATTAGATT
AGACAAGGCAAGATGTCAGAGGTTAGTTTTGTCTCCGGCTATGTTTTTGCAAACATCTCTGTTATTTAAG
GGAGATAATCAATTTCTAAATTTAATGGATATATGTACATTTGCATTTTTTACTAGTATCTCTATTACAA
AGGCAATGTTATCATTGACTGAACCAGCAAGATACATGATGATGAATGCATTGGCTGTAAGTAGCCATGT
GAGAGAATATATTGCCGATAAATTTAGCCCATATACCAAGACATTGTTTAGCGTTTATGTTTGCAATTTA
ATAAAAGTTGGATGTTTGAATGCAAATGCTCAAAGAGAAAATATTAAGCTTAGAGATGTATACTTGAATG
ATTATGAAATTATTCAAAAAGGCGTCAAAAATGAAAAATTATTAGATTCAATATGGTTTCCTGGTAAAGT
TGATTTAAAAGAATTCATAACACAAATCTATTTGCCATTTTATTTCAATGCTAAAGGTTTACATGAAAAA
CATCATGTACTTGTGAACTTAGCAAAAACCATTGTTGAAATAGAACTTGAGCAAAGACAAATTAAAGATA
TTTGGTCAAGTGAACCAAAAAAGCAAACTGTCAATTTGCCTGTCTTTGTTCATGCATTAACTAAAAATTT
AATATTAGACACAGCAAAGCATAATCATTTAAGGCATAGGGTTGAGTCCAGGAACAATTTTAAACGTTCA
ATAACAACTATAAAAACATTTACAAGTTCTAAATCTTGTATTGAAATTGGTGACTTCAAGGACTTCAAGA
CAAAGATTTCAACCAAACAACAGAAATTGCTTAAAAAGGAGGTTGAAAGAACTAGGATTGCATGTCCTGA
TTTAGTTGATGAAATTGATCACAATCTCAAGATAGCACATGCGAATTATAATCTATTAAGATCCAGTGTA
CCAAATTATGTTGATTTCATCTCAATAAAAGTTTTTGATGCTTTATACAAAACAGACAAATCAGTGCTGG
AACAATTTCCAGACACCATTAGTTATGCAATGCATACAATGAGAACAAAAAAAGATTTTTATTTTACATT
TTTTAACAAAGAACAAAAGACATATGTTGACAGAGAGATATTTGTGGGAGAATTTGAAGCAAAGTTATGT
ATGTATGTACTTGAAAGAATTGCCAAGGAGAGATGTAAATTGAATCCTGAAGAAATGATTAGTGAGCCAG
GAGACAACAAACTAAAAATATTGGAGCAAAGATCTGAAATTGAAACTAGATATTTGATCAATCAAACATT
GGCCCATAATAAGGCAATTCTAGCTAAAATAGACAAAACTCCCCTCGATGAAACTGCGCTCAAGCGTGGA
TTTAGATTAGAGATCAATGCTGATATGTCTAAGTGGAGTGCTCAGGATGTAATGTATAAGTTTTTTTGGT
TATTTGCATGTGATCCTATCTTATATCCCAATGAGAAAGAACACATCTTATATTTCTTGTGCAATTACAT
GAGCAAAAAAGTGCTTCTTCCTGACAATTTGATGTGTAATTTATTAGATCAGAAAGTTATTTATGAAAAT
GATATGTTAAAGGAAATCACAAACGGCTTCAGAACTAACAGCATTGATGTAAAACGCAATTGGCTACAGG
GCAATTTCAATTATGTATCTAGTTATATGCACACTGTAATGATGGCATCTTATAAAGATGTACTAAAGAA
AACACATGAAAATGCTGAGCTGGTTGTCAACTCACTTGTACACTCTGATGATAATCAAACATCTATTGTT
TTGATTCAAGATAAGTTCCCTGAGGAAGTAGCCATTCATCATCTATTAAACACTTTTGAAAAAATCTGTC
TAACATTTGGTTGCCAAGCAAATATGAAAAAGACATATGCAACCAACTTCATAAAAGAGTTTGTTTCTCT
ATTCAATATCTGTGGAGAACCATACTCTATATATGGCAGATTCATCTTGACATCTGTGAGTGATTGTGCC
TATTTAGGGCCGTATGAAGACTTAGCAAGTCGTATTTCTGCTGCACAGACTGCCATAAAACATGGATGCC
CAGCAAGTATAGCATGGCTAGCAATTGCTTGTGCTCAATGGGTTACTAGTCTGACATATAACATGTTGCC
AAATCAAAGAAATGATCCAGCAAAAGTATTAAATTGCTCCAAATGGGAAATCCCAATGGAACTAGGTGGT
AACATAAATGCACCATTATACCTAACTGCACTTGTTGGATTAGAATCTGATAGACTTCATTTTCTATTAA
ATATATTACGGAAATTGGTGAAAATAAATTATATTCGTGAGGATGTCAGTGTTCAAGTAAAAAATCTAGA
TGAACTTAAAATAATAAAACTTTCCGAAATTGAACTCTTTAAGCTAAAGCTCATAAGATATCTATCTTTT
GACACAAATCTATCATTAAATGATACAATGGGTGAAACGTGTGATATGAAATCTAGATCCATACTAACTC
CTAGAAAATTCACAACCAGTGGTATTCTTAAAAAATTGGCCTCATATAGGGATTATCAACACACTACAGA
CAACCCATTATCATTAGAATCTATTTATGATTATATGCTGGCCAATCCAGAACTTCTAGTAACAAAAGGT
GAAACATTTGATCAATTTAAAAAGTGCATCTTATATAGATATCAATCTAAGAAATTTAGAGAATCTCTTT
CAATACAAAACCCAGTTCAATTGTTTATAGAACAAATACTGTTTTCACATAAGCCCACAATAGATTATGC
ATCTATTTTTGAAGGGACAGATATAACACCAGATTCACTCATTGATGAAAAACACAACATACATGGTAAT
TTAACTATCTCACAAACATTGCAAGCTTTAAAGTCAGACCTCTCAAGGTTAGAATTAACTCTCACAGATA
TCAAACTCTGCCTGACATTTACAATTTTAAATGATCCATTGATGACAATGGCAGCTAATTCATATATAAT
GGGGATTACTGGCGATAAATCAGAAAGGACAGGCTTATCTTGTTGCACAATGCCAGAGTTTAGAAATATG
AGAGTTGTCCACCATAGCCCAGCATTAATATTAAGAGCTTATGCACATAGCAATCCAGACCAAGTGGGTG
CTGATATTATAGAGATGCAACGTGATTTATTACATGTTGAAAACTTTATAAAAGAAACACATATTCAAGA
AAGAATGTTAGCGAATATGGCAAGCAAAGAGTTTGAAGGCTTAGATAAAAAGAGATTTGAGCTAAAAGAA
TTAACCAGATTTTACCAAACTATTTACAATTATGTGAAATCAACTGAGCATAAGGTTAAAATATTCATTC
TACCACACAAAGCATACACAAATATTGATTTTTGCTCATTGTTACAAGGCAATCTAATTAGTGACAAAAC
TTATACTACTATCCATTATATTAAACAAATTGCATCTTACACAAAAAAAGCTCATATAAAAACTAGTCCA
AATATAGAGATAAATATTGCAAAGGAAGCTTTTAGGGTTTTGAGCTTTTTTCTTGACACATTTTTATCTA
TAGATAGTCGCATTCCAGCTCTTAGGAAGATGATTGAAAATTTTACTTATAAAACCTTACCACTAAAGTA
TTTATTACAATTGATTGAAAATAGTCAAGTCAGATTTGAATTTTTACCCTTACTTTATAGATTAGAAAAA
TTAGAACAGTCTGATCTTGATAGATATGATTCCCTGAAAAGTGATGATAATATCACTTGGAATCAATGGC
AAGTAAACAGAACATTTGATAAGGGAGAAATAGACCTAATATTGAAAGGAAAAGATAAGTATATACATAT
AATTGGCATTGATGACATTTTGAAAATTGCTGAATTGCATATACCCACAAAGAAAAATGAAGACATTAGA
GCTGTAGGTAGGAAATTACTCAATCAAAACCATGGTTTAAGATTTGAGAAAATGAAATCAATAATAACTG
AACCAGATAATTATTATATATGCTATCAAAAGCGGATGAGAAACCAATACCATTATTGCATACAGAGTAC
AGACTACATTGATTTCAAGAACAATGAAATAAGGTCAAAGTTATCTAGAGAACAAAATTTAATGGTACCT
GTATGCATAGTTTTTATAGCTATAGATATCCAGAGAAGCAGGGTATTATTACGATCTATAGATTATCTAA
ATAATGAAAACTTTGAAGTTTCTCGAATGAAAATAACTAATGATGAATTTTGCACAATTAAAAGAGCTCA
AATGAGCAAGATGCAATTTTTTGATGGTCCGGAGCTTGCCTCTACAATAATTTCCATTAACGGCTTAATG
CGCAGCCCTGAACTGATGAATTTAAATTATACAACCATTACTAAAAATTCGATCATATCACTAGCTAAAA
TATTCCAATGTAGTGGTAATGAAAAATTAGACTTTCAGTATCTAGCAGATGAACCAATGGAAGACTTGGA
ATCAATAACATTGGATTTAGAACCTGCTCTAACAATAGTACATAGTAAAAGAGCTAATAGGCTACAAACC
TTTAGAAATGCAATTACTAAAATTGTATCAGATGGAATAATGGAAATTGAAGACAGTCTTGATATATCTC
AAGATGGATTTTTTTCTGCCACAAACATAGGTTTATTAGAAGCCATAATTGCGATTATTGATAGTATAGA
GACAAATGAATGGTCAACAATATTGAAGAATTCAATACATATAGTTTTTAAACATTATGACAGAGATGCT
GAATTCCACTTATTTGAAATGCCTATACAATTCTTAATAAATGGAGAACCTAACTATACATTAATAAAAG
AGTTTATTCTATCTTTGCCAGTTTTACAGAATGATACATGGTCTACCATATTTGAGCATTTCAAGCAAAA
AGCAAGTGCTATCTTGGATGCTTTAATAATGGAAAAGAAGGACGAAGGTTTAAATAAATTTAAAACACTG
CTCAAAAAAGAATCCAAAGGATCTTTTAGTGGAATGTTTAATTTCTTTAGTTAAGTTAAGTTCTTTAAAT
TGCTATGGATTAATAAGTAGGTATAATTAATTATCTGGGACAATAATTACTTAAGACAGAGGTGTGCATT
ATTTTACAACCAATAACAAATTGAAAATGTGAATTATTTTGTAACAAGAGCACACTACTA

>NC_026281.1 Maprik virus isolate MK7532 segment L, complete sequence
AGTAGTGCACTCTTGCCAATTTGAATTCAAATAAATAAAAGAGAATAAAAATGGATCAAATCAAACGTAA
TAATTACGAACAAAGAATCATGAACTGTCGGGATCCATCTCTTGCAAAAGAGATACATACTGATTTGCTA
CAAGACAGACACAACTATTTTGGAAGAATTTTCTGTCAAGCCATTGACATAGAATACAGAAATGACATAC
CATTCGAGAAGATCCTTGATGAAATAATGGATGATGTACAGATTGACAATATTCCTTTTTTTACACCTGA
CAATTATATATTTGTAAATAATAAACTCTACTTGCTTGATTACAAAGTTTCAGTTTCTATGGAAAGTACC
ACACAGACATTAGCTAAATATAGAGAAAAGATGGCATTGGTTGAGCTCTACTTACCTTTTGATTATGAAG
TGGTAATAATCAAAATAGACCCATACACAAAACAATTATATATCAATTCACAAGATTTTCTAAATTTATA
TCCAAATATAAACATTGACCCGAACTTTACAGACTTCATAGAATTAAGACAAATGCTCTTAGAGAAATTT
GCAGATGATGATGATTTTGTAGCCATGATAGCACACGGCGATTTCACAATGACTTCAGCATGGACAGAAG
AAGACTGTAAACAAGTCTATAACAATCCTATCTACAAAGAGTTTAAATATTCAATGCCATTACCATATAG
AAGACTGTTTGAAGAAAGTATGAACTTTAACGCATACAAGTCAGAAAGATGGAATATGATGTTAATACAA
ATGAGAGATTATACCAAACAAGCATATGATGATTATATTTTAGATGAGGCAGAAGAGATCAAAAGATTAG
ATGGAAATTATCCTAAACCATCTAAAGAAGAGATATTGCAAGGGTGGAGGCTAATGAGGAGAAGAACATT
ATCTAGTAGAGAATTGATTACTGATCCTGCTAAACAAAAGCCAAGTGGCCATTTTATTTGGGCACCACCA
GATTTTGGTAAGACAAATAATAATATTCAAAAAATCCTGTATTTATCAAAATCATTGCAAAAAATTAATG
AACCAGATGCAAATAAAAACGCATTTGTTGCACTAGGCAAGATGATGGATTTCTCAGCAGATATAGAAGG
TTATGTTAATTATACTACAGAACTCAAGATAGAAGCACGGAAAAATCCAAAAAAACTCTCAACAAAAAAA
TTGGATTTTAAACTGATAGGAACATCAAAAATAATGTGGGAACAACAATTCTTATTGAATTTCGATTTGA
TTTCTAAGGAAGATAAAGCTAATTTCTTCCGTAAATTTTTAGGGATTGGAAACCACAAACAATTTTCTAA
AAAAACACTGGATGATTTAGATTTAGATCAGCCAAAAATATTAGATTTTGACTCTAAAGAGGTCTTATTA
GCAGCTCGTGGGATGATGAATGAAACAAAAAGGATACTAGCACAAAATAGCAATCTTAACAAACAAGATA
CAATATTTGATGATTATCTACCAGAAATTGAAAAAAGTTCACCTGAAGTAATCAAAAGTGTCAATATGCT
GATGAACTCCAAATATTGGTCATGCTTGCTAGATATTAGCACTATAATCAAAAACTTACTGTCAGTTTCT
CAGTATAATAGAACCAACACTTTTAGGGTTGTGACATGTGCAAATAATAATTTATTTGGGCTATTATTTC
CATCCTCAGATATTAAAAGCCAAAGGTCAACTATGGTATATTGTATCATAGCTATACATGATACTGAAAT
TCTGAATCCAGGGTCATTATATAGAACCTTTAAGATTGGGAGTAAAAACATTAGTATCTCTCGAGCAATG
AGATTAGATAAAGCTAGGTGTCAAAGGTTAGTGACTGCTCCTGGTTTATTCATACAAACTGCAGCTTTAT
TTAAAGGTGATAATGAGATCTTAGATATATATGACATTGCAAACTTTGCGTTTTATACAAGTATATCAAT
AACGAAATCTATGTTATCATTAACTGAACCCGCACGATACATGATGATGAATTCATTAGCAATAAGTAGT
CATGTAAAAGACTATATTGCAGAAAAATTTAGTCCATACACAAAAACACTTTTCAGCGTATATGTCTGTA
ACCTAATTAAAAAAGGCTGTTTGATGGCAAATGAGCAGAAAGATAAAATTGAACTACGAGATGTTTTCAT
GACAGATTATGAATTTACTCAAAAAGGGGTTAAAGATGAAAGAAGTATTGATAGCATCTGGTTTCCTGGC
AAAGTCAATTTAAAAGAATTCATCAACCAGATATATTTGCCATTTTATTTCAATGCTAAAGGCCTACATG
AAAAGCATCATGTATTAATAAATCTGGCAAAAACAGTGATTGAAATAGAATTAGAGCAAAGACGCGAGAT
AAAGGAAATTTGGTCTAGTATCCCAAAAAAGCAAACAGTCAACTTACAAGTCTTTTTACATGCATTGTCA
AAAAATTTGATATTAGACACTTCTAGGCACAACCATTTGAGGAGTAGAGTTGAGAATAGAAACAATTTAA
AAAGAAGTTTGACTACAATACCTACATTCACTAGCTCAAAATCTTGCATCAAAGTAGGGGATTTTAAAGA
ATTAAAAGAAAAAACATCAAAAGTACAAATTGAACGATTAAAAAAGGAAGCAGATAAGGTTAGAATTGCT
ACACCATACCTTGTGGATGAAACAATGTTAGATCTACAAATTAAACATGCTAATTATAAATTATTGCGAG
AAAGTGTTCCTGAGTATCAAGATTATATTTCTACTAAAGTATTTGATTCTCTTTACACAAAACTAAAAAC
AGACGAGGTTGGAGATGGCCCTGCTGTTAGTGAGATTCTCAAAGTAATGAGGACGAAAGAGGATTTCTAT
TTTACTTTTTTTAACAAAGAGCAAAAAACATATGTAGATAGAGAAATTTTTGTTGGTGAATTTGAAGCAA
AGATGTGCATGTACTTAGTAGAACGAATAGCTAAAGAGAGATGCAAGTTGAATCCAGAAGAAATGATAAG
TGAACCAGGAGATGGTAAATTGAAAGTACTTGAGCAGAGATCCGAATTTGAGACAAGGTATATAGTTAAA
GAAACTGTACAATATAATAAAAACATTATTGATAAATTTGAGAATTATGAAGCAGCTATACCTATGTTGA
AGAAAGGCTTTAAACTAGAAATTAATGCTGATATGTCAAAATGGAGTGCTCAAGATGTTATGTATAAATT
CTTTTGGCTAACTGCATTGGATCCAATCTTATACCCCCAAGAGAAAGAGCATATCCTAAATTTTCTTTGC
AACTATATGCGAAAGAGATTAATATTGCCAGACAATCTCATGTATAATCTATTAGATCAGAAAGTGCAAA
GGGCAGATGATATAATTGCACTAATAACAGATGGTTTTAGAACTAACCATTTCAATGTAAAAAGAAATTG
GTTACAAGGGAACTTTAACTATGTGTCAAGCTACCTACATGCAGTATCAATGTCAACATATAAGGATTTA
ATCAAAGCAACAGTTAGAGATGGACAGACACAAGTAAATTCACTAGTTCATTCAGATGATAACCAAACAT
CGATTATTATGATACAAGACCTATATCCAGAAGATGTGATGATACATTATATATTAACAAAATTTGAACG
TGTTTGTTTATCGTTTGGCTGCCAAGCAAATATGAAGAAAACCTATGCAACAAATGTTATAAAAGAGTTT
GTTTCTTTGTTTAACATTTGTGGTGAACCTTTTTCAATTTATGGTAGATTTTTGTTGACTGCTGTAGGTG
ATGCTGCATATTTAGGACCATATGAAGACTTTGCTAGTAGAATATCTGCTGCACAGACTGCAATAAAGCA
TGGATGCCCGCCTAGTCTCGCCTGGTTGTCCATAGCAATAGCCAATTGGATAACAAGTTTAACATATAAT
ATGCTTCCTGGACAGGCTAATGATCCCTCTAAACACTTGGAAATGCAAAGATCTCAAATCCCCATTGAAT
TAGGCGGGTCACTTAATGCCCCTCTCTATTTAACAGCATTATTAGGGCTTGAATCAGACAAAATATATTT
TCTATTACAAGTATTGAGGAAAATCGTAAATCCAATGTTAGTTAGAGAAGAAATCAGCACCCAAGTGAGA
TCACTCACAGAGGATTCACTTGTCAAGTTAAATGAAGTTGAAATATTGAAATTAAAGTTGATTAGATATT
TATCATTTGATTCTGAAATCTCTCCTTCAGACACATTGGGAGAAACAAGTGATATGAAAACAAAGTCTAT
ATTAACTCCTCGCAAATTCACAACAAGTGGTGTCTTAAAGAAACTAACATCATATGTTGACTTTCAAAAT
TTGCCTGATGGAATAGATCCCATCTTAGATTTCATGATTGAAAATCCTGAATTGCTGGTAACTAAAGGTG
AGACAAAAGAGCAATTCATAAACTCTATATTGTTTAGATATCAATCAAGAAAATTCAAAGAGTCATTGTC
TATCCAAAATCCAGTACAATTGTTTATTGAACAGATTTTATTTTCAAACAAACCAACAATTGATTATAAA
TCCATCTTTAGAGATACTGATATACTGCCAGACAGTATTATTGATGAAAAGCATAATATCCATGGCAATG
TAACTATAGCACAAGCACTAATCAACCTAAAGGAAGATCTGAAATCTTTTAAATTAGATATTGATGATTT
GAGAATTTGTTTCTTATTTACTATTCTCAATGATCCCTTGGTTTCCACTGCAGCAAATTCCTTCATTCTA
TCTGTACAGTCAAATAAAATGTCTAGGGAGGGGCTTTCATGTGCTAGTATGCCTGAATTTAGGAATATGA
GGATAATGCACCATAGTCCTGCATTAGTGCTCAAGGCATTCACAAGAAATCAAATAGATTTGCCAGGATC
AGATCCAGAAGAAATGCGGAGAGACTTAAACCATTTGGAGCACTTTATCAATGAAACAAAAATAGTGGAG
AAAATGCAAAAGAAAATCATAGAACTTAAAGAAGATGGCACGTATACAAAACAGAGTGAAATCCGGGAAT
TGACAAAGATATACCAAACTTGCTATGATTATATAAAGTCGACAGAGCACAAAGTGAAAGTGTTTATATT
ACCACATAAAGCATATACCACCATAGATTTTTGTTCACTGCTGCAAGGTAACATGTATCTGGATAAATAC
TATATAACTATGCATTACCTCAAGCAGATTACTACACACTCTAAGAAAGGTGAAGTACAAATGCTAACAA
ATACTGAGTTGCTTGTAGCAAGAGAAGCTTTTAGAGTTTTACCATTCTTTTTAGACACATTTATAGCTAG
TATAAGTCGCATAGATTTATTAAAAACAATTGTTGCAAAATTCACATATAAGGATATGAAAGTTTCAGAT
CTGTTAACATTAATTGAAAACTCAAATGCTAGGACAGACTACATACCAATTCTATATCGACTAGACAAAT
TAGAACAAAGAGACTTAGACAGATATGATGCATTGAAAAGTGATGATGCAATAACGTGGAATCAGTGGCA
AATCAATAGAACATTTGACACTGGTGAAATAGATTTACTCATTAATGGTAAAGACAAATATATAAGAATT
ATCGGGATAGATGACAAATTGACAGTTGCTGAATTACATCTACCTAGCAGCAGGGCAGAGGATATCAGAA
TGGCAGGCAGAAGATTACTAAATCAAAGGCATGGTTTGCGCCTAGAAAGAATGAGAGATGTTATAATGGA
GGAGAGACAGTACTACATCACATACCAAAAAAGGTACAAAAATCAATATCATTATGCCATTTATACTGAA
GATTATATCAATAATAAGAATGCTGAGATTAAATCTCATGCAACTAGAGAACATAACTTGCTCATTCCAG
TATGTCTAGTATATATTGCAGTAGATGTCAATAGAGCAAGAGTATTATTAGAAGACTTAGAATACTTAAA
TTACGAAAACTTTGAAGTCTCTAGACTAAAATTAACAATCGATGAGTATGCTACGGTTAAACGGGCACAA
ATCAATAAAATGCTATTCTTTGATGGTCCAGAAATTGACAGCAATTTAATATCAATTAATGGATTGATGA
AAAGTCAAGAATTATTAGACAATACATATTCAAGATTGGTTTCTAAGAGCATTATTCCAATTGCAAAAAT
ATTCAAGTGCAACCAAATAGCAGACATTGAAGATGAGGTACTAGTTTTCAATGATGAGCCAATGGAAGAA
ACAGAATCAATTGGGGTCCAAAGTGAACCCTTGTTTAATGTTGTATTCACAAAAAAAGGGGAGAAGCAAC
TGACATATAAAAATGCATTAGTCAAAATGATAACCTCAGGCTTGGAAAGATTTGAGATGGTTTTTGACTT
CTCTGGTGATGGTTTTTTCTCATCAGAAAATCGTGGTTTGATAGAAATGATTGTTTCTATTATCCAACGC
ATTAACACAAATGAATGGTCTACGATTATGATGAATACGATACATTTGCTCTATATCAAATATGATATGG
ACAGAGAATTTCATGCAATTGAAACCCCTGAGGCAATGATGGCAGAAGATCAATTGAACATAGATTTATG
CCTTGATTTTATAGCAGCTCTACCTAGCATTAAAGATGATATTTGGTCTAACATATTTGACCACTTTAAA
AGTAAAGCCAATGATTTACTATTGGAAATGCGTGCAGAACAGAATCAGGATCTGAAAAAATTCATGAGAA
TACTTAAGAAGAAAGACAAAGTTTCCAAAGGGATATTCTCATATTTTTAAAGAAACACAAGTTTTATTAC
AAATTTATTTTGAAATTTATCTATGAATTTCAAAAAGGCAAGAGCACACTACT

>KM272186.1 Alajuela virus strain MARU 11079 segment L, complete sequence
CAGGTAGTGTACTCCTCATACAATTAATATCTAAAACTCTGAAACAAAAATGAATGAAACACTAGAAGAA
GAACTGAAAGCTCTGGAAGGAAGACTCAAAGGCGTAAGAGAAACTTCCGACGGAAAAGAGCTTTTCACAG
CTATACTAGTTCGTAGACATGACTACTTTGGTTATGAGCTTTGCAAAGCAATGGATATACCTTACCGGAA
TGATGTGAAGCTGGTAGACATTTTGCACGAGTGTTTTCATGACATTGACACAGGGGATGTCACAATTCCT
AATATCACACCTGACAACTTCATATTCGATGGCGAGGTTTTAACTATTTTAGACTACAAAGTTTCTGTAT
CTCTAGAGAGTACTGAACATACAATAGAGAAATATACCAAAGAGCTGGATAAGATCAGAAATTTCCTACC
ATCAAGGGTTGAACTTTGTATCATAAGATGCCATCCAAGAACAACAAAACTAACATTCACGAATGACAGA
ATAAAAAGAATGTATGCCAACATTCAATTGGAACTCAATTTCGAGCCATTTGAAAATCTAATAACAGAAT
TAAAAGACAGATTTAGGGATAGTGATGAATTCTTAGCTATGATTGCTCATGGTGATGTGACATTAACAGT
AAAATGGTGTCAGACAGGGTGTCCAGAATTAAGGCAGCACCCAATTTTCAATGAATTTTATGAGAGTCTT
GAAGATGAATATAAAGAGATGTTTGATAGATCTATGCAATTTTCTGCATATTCTGCTGAGAAATGGAACC
AAAATCTAATAAAAATACGAGATCAAACCTCAGATGAATATAAAGAATTTGTGAGGAGAAATTCATCTGA
GCTCTTCCAAACTGATGGAAATTATCCAGAACCCAGTAAAGAAGAAATACTAGCAGGGTGGGACGAAATG
TCTGAGCGAATACAACAGACCAGGCAAATGTCTAAGGATATCAATGATCAGAAACCAAGCATCCATTTCA
TATGGAGTGAACATAATCCAAAATTACCAACGCATTCAACTCACAAGTTAATGATGGTGTCAAAATTACT
GCAAAATTTATCAAGCAACAGTGACTTTGCTGATGATTTTAGGCAAATAGGTAAGCTTATGGACATAGGT
GACAATGTGTTAGTTTATGAAAACCATTGTGAAGCACTAAAATTAGAGGCTAGAAAGAATCTGAAACCTA
TACAGAATAGAAAACTGAATCCAAGGAGAATAGGTAGTGCTCAAGTTCTTTGGGAGCAACAGTTTTTGAT
GTCTGCTGAAGATATGGGTAAAGCCCGTAAAGTTCACTTGCTTAAAGAATATTTTGGAATAGGACGGCAT
AGAGACTTTAGCCATAAAACAAATGCAGATATAAACATGGAAAAGCCAAAAATATTGGATTTTAATGATC
CAGACATAATAAGGATGAGTCAGATAATGATGGAAAAGACTTCAGGCTTACTATCCCAGCAGACGACGCT
TAAGCCAAATCACGCAATTGTAGATGAGTACATGGATAATATAAAAGAGGCGAATGAAAACACATTTAAG
ACTATTAAGCAGATACTATCAACAAAATATTGGTCTTGTATCTCAGACATTTCAATGCTGATGAAAAACA
TATTGTCTGTAGCTCAGTATAATCGATCACATACTTTTAGACTGGCAATGTGTGCTAACAACTCTCTATA
TGCATTAGTACTACCATCTGCTGATATAAAGAGTAGAAAGTCAACAGTGGTTTTCTGCATAATTGCATTA
CACACTGAAGAAGAATCAGTTTTTAACCCTGGATGCTTACATGCAACATATAAAACATTCACAAGTGATA
AAACAGGGTGGTTATCGATTTCTAAAGCTATACGACTTGACAAAGAAAGATGTCAGAGGATTGTGACTAG
TCCAGGTTTATTTTTATCAACAGTGACCCTATTAAAACAAGACAATAACTCGATTGACCTCAATGATGTG
ATGAATTTTGCATTGTACACAAGTTTGAATGTGACCAAAAGCATGTTGTCACTAACAGAGCCTTCTCGTT
ACATGATAATGAATTCACTTGCTGTATCTAGTCATGTAAAAGAGTATATATCAGAAAAATTTAATCCGTA
CACTAAAACACTATTCAGTGTCTATATGTGCAACAAAATTAAAATAGGATGCCTTAATGCCTTCAATCAA
CGACAGAAAATAAAATTGAGAGATATCTTTTTAACAGATTTTGACATAACCCAAAAAGGAATATCAGATA
ACAGAGATCTAACGAGTATATGGTTCCCAGGATTTGTCACACTTAAAGAGTATCTCAATCAGATCTTTCT
AGTTTTCTATCTAAATCCAAAAGGTTTACATGAAAAGCATCATGTTATGATAGACTTATTGAAAACAGTG
ATAGAGATTGAATTGGACCAAAGAAATAATATACCTGTGCCTTGGTCTGATACCCCAAAAAAACAGACTG
TTAACCTACCAATATTTCTCAATTCTGTAGCTATTAACCTAATGCATGACACAGCCTACTGCACTCATCT
TCGATCACGAATAGAAAATAGAAACAACTTAAGACGTTCTTTTTCAACAATTTCAACATTCACAAGTAGT
AAAAGCTGCATAAAGATTGGAGATTTTTCTAGTCTCAAAACTGAAATCAATAGAAAAATCGAGAAAGCCA
GAAAAGCAGAGGAAAAGAGAAGTAGAATTGCAAACCCGAACTTTATACATGACGAAGAATATAAAAATGT
TGTAGAACATTGCAATTATGATATGATGAGGAAAGCAATACCAGAATACACAGATCATATCTCCACAAAA
GTTTTTGACAGACTATATGAGCTTCAAAAGAATGGAACTCTAACCGATGAACCAGTCGTTGGGCAGATCT
TGGAAATGATGGTAAATCATAAACAGTTCTTTTTCTCTTTTTTCAACAAAGGACAAAAAACAGCTAAAGA
CAGAGAGATCTTCGTTGGTGAATATGAGGCAAAAATGTGTATGTATCTAGTCGAACGAATTTTCAAAGAA
AGATCAAAGGTAAATCCAGATGAAATGATAAGCGAACCTGGTGATGGGAAGTTGAAAGTTCTAGAACGTA
AAGCAGAACAGGAGATTCGATTCCTCATAGAACACATCAAGCAGAGAAATTCGCCAATCATGGAGGAGAT
TGAAAATCTTAAAGAAAGTGTACTTTTTGACAAAAGCAAACTAGAAGATCTAGTAAATAGCAAGTATCAC
GGACTGAAATTAGAAATAAATGCAGATATGTCAAAATGGAGTGCCCAAGACGTATTCTTTAAATACTTTT
GGGTTGTGGCCATGGATCCAATATTGTATCCTGAAGAAAAAGAACGGATAATTTACTTTTTTTGCAATTA
CATGAATAAACGATTGATAATTCCGGATGAAGTGATCTATACAATTTTGGACCAACAAATACCATACAAG
AACGATATGGTCATGCAAGTAACAAATGGTTTACATTCAAATACATTTAATGTTAAAAGGAACTGGCTAC
AGGGAAATTTTAACTATATGTCCAGCTATGTCCACAGTTGTGCCATGTCTGTTTACAAAGACATACTTCG
AACTGCTGCAAAGAAAATTGAAGCTGATATTATGGTGAATTCCATGGTTCATTCTGACGACAATCAGACC
GCAATATGCTTAATCAACAATAGGTTGGACACAAGAGTCTTTACAAAGTTTGCAATTCAATTGTTCGAAA
AAATATGTTTGACTTTTGGATGTCAGGCCAATATGAAAAAAACTTATGTCACCAATCACATAAAGGAATT
CGTTTCGCTCTTCAACCTGTATGGTGAGCCGTTTTCAGTTTATGGAAGATTCACATTAACTGCCGTTGGA
GATTGTGCCTATATTGGCCCATATGAAGACTTAGCGAGCAGAATCTCATCAACTCAAACTGCAATAAAGC
ACGGATGCCCAGCAAGCTTAGCTTGGCTTTCAATCTCTATAAGCCATTGGATAACATACCTGACTTATAA
TATGCTTCCAGGACAAATTAATGATCCATCAGTTTCACTGGGAATTGAAAACAGGCGAGAAATACCGATA
GAATTAGGCGGTTATCTAGAAGCAAATCTGTCAATGATCGCCCTAGCAGGACTAGAATCTGGAAACATAC
AATTCTTAATCAATTTACTGACAAAAATGGTGAATCCTATTTTATTTAGAGAAAATGTTGTGTCACAGTG
CTCTGACATAAAAAATTGGGATCTAACCAGGCTAACTTTTTCTGAAATCTTTAGACTTAAAGTCTTAAGA
TTCCTCGCTCTTGATGCAGAGATGGATTGCTCTGATACCATGGGAGAAACAGGAGAAATGCGCAGTAGAT
CTCTATTAACTCCTAGAAAGTTTACCACAGCGGGGTCATTGAGGAAACTAGTTTCATTTGGGGATTTTCA
AGCTTGTCAATCTGAACCAGAAGGAATTAACACTGTTGTAGAGTATATGATTGAGCATCCTGAATTGCTT
GTGACAAAAGGTGAGACCGCAGAAGATTACAAAAACATTGTATTGTACAGATACAATTCAAGACGATTCA
AAGAATCACTATCCATACAGAATCCAGCACAGTTGTTCTTGGAACAAATTTTATTTTCACACAAGCCCAT
AATTGATTACACTGGGATTCAAGAAAAATATCTAAATTTGTCTGACAGCACAGTTACTGAGGATCAACCA
GAAATACTAGGCAGAGTCACATTTCCAGAGGCATTTAGAAAGATTAGGGAGGACCTATCAACATTAAAAA
TAACTATCAATGACATTCAGACTGTTTACGATTTTGTTATTTTGAATGATCCTATGGTAATTGCAATAGC
AAATGCACATCTTCTTTCAAATCAAGGTGCAATGCAAGACAGATTGGGATCGTCCTGCAGTACAATGCCA
GAATTTAGAAATCTTAGATTAATCACTCACTCGCCAGCTCTAGTTCTTAGATCATATAGCACTGGGAGAT
ATGATGTACCAGGAGCTGACCCAGATGAAATGAGAAGAGATAGGACACACTTACAAGAATTTATAGACAA
TACAAAGCTCCTATTGAAGATGGAACAGAGGATCGAACAAAATGAGAAAGCAAAAGGCTCTAGAGATATA
CTTTTTGAAATAAAGGAAATTACAAAATTTTATCAGGTCTGTTATGAATATATCAAGTCCACAGAACACA
AGGTTAAAGTATATATCTTACCAGTCAAATGTTACACTACAACTGACTTTTGTGCTGCCATTCAAGGATC
ATTAATCAAAGACAAGCAGTGGGCTGTAATCCAACATATACACCCAGTATCTGCAGGAGGCCACAAAGGC
ATTGTTCAAAAACACACAACAAATGAAATAAAACTTGCAGAAGATTGTATGAGACTTATAGCATTTTTCA
TTGACACATTTATTGATGAAAACCATAGGATCTACATGTTCAAAAGAATGGTTGATGAGTTTACATATTC
AGGAAGAAAAGTTTCAGACCTCCTAGAAATAATAGCAACATCAAAGAACAGAGTTGATTTCTTACCAATT
CTATATCGATCTGGATTATTGGAACAAAGAGACTTAGACAGCTACGATGCTTTGAAATCAAGTGGTCGAC
CAACATGGAACAAATGGCAAACAACCAGAGCACTGGACATGGGCAAAATAGACCTAAGTATAGACACACA
TAGAAGTTCAATTAGAATTATAGGAGAAGACAGAAATTTGCATTATGCAGAACTATATCTACCATCCATA
AATTATGATTCAATCACAAGAAGTGGCTACAAACTGCTAAATGCTAAACATGGCTTAAAATTCCAGTCCA
TGTCTGAAGTTAGTGTAAGAAAAGACGAGTGGTATATCACATATCAGAGGAAATCCAGAGACAACTATGT
TTACAAAATATTCTACGGCAAAAAACTGTTAAACCCACTACCGGACCACGACTTGCGTTACAATAGGACA
ACAAACCCTATAGTACCAGTCTGTCATGTTATACCTATGGTTAGACCAGACATTGATCGTATTATGCTGG
AGGACATGGACAGCTTAAACATTGAGAACTTCAAGATTGGGGTTTTGAATACAGGAATAGGAGAGCAAGC
TAGACTCAGAAGGTGTATGTTACATAAAATGAAAAACTTTGAAGGACCAGACATTAAGAGTAAAGTTATA
AACTTAACAAAGTTAATGAAAGACAACACTCTAATGAGCTTGAATTACGACAATGTTTGTAATGTCCATC
TTTCACAATTTTGTAAACTTCTTGATTGCAATGGCAATGAAGGAACACTGGATGATGCAATGTACAGTTT
TTCTGACGAGCCTATGGAACAGACACAAATTGACGAAATAGAATGCACCCCAATTTTCAAAGTCCAATAC
AGTGTACCTGGTAGTCGTTACTTGAATTATAGAAATGCAATAAAGGAATTGTTATCTAGAGAAATTAGAC
AATTCAGGGAAGCTTTTACGTTAGTTGGCGATGATTTTGATTCACCAGAGAATATTGGCTATTTGGAAAA
TATAATCTGCATAATTGATCAATTGCAAACTAATGAATGGTCTACAATAATGAAGAAATGCATTCATATC
TGTTTCCTTGCATCAAACCAAGATCATGTCTTTCATACATTTAGCCTAAACAAATATTTTTTTGAAGGTA
ACACACCAGCTTCAGGGAGATTAAACTGGAGAAACTTAAAGAGTTTTATCATAAGTCTACCAGAAATTAA
ATCCGCTCCTTGGAGGAATATATTTAGCTCATTCAAATTAAAATGTATTGCATTATTAGACAGAGAAATT
GCTAAAGTCGAAGTCAATCAAGACTTTTCCAAGATATTAGCACGAGAAGACCTTAGACAAAGCTTCTTCA
ACTTCTTCTAAAATCACTGTTAGAGCTTAAAGATCTTTATCATACTTTTAAAACTTAAAATTAAT

>KX900438.1 Pueblo Viejo virus isolate 75V-2621 segment L RNA-dependent RNA polymerase gene, complete cds
AGTAGTGTACTCCTCATACAATTAATAATTAAAACTCTAAAACAAAAATGAACGAAACCTTGGAAGACGA
CCTGAAAGCTCTGGAAGGACGACTCAAAGGTGTAAGAGAAACGTCCGATGGTAAAGAACTGTTTACAGCA
ATTCTAGTCCGAAGGCATGACTACTTTGGTTATGAACTTTGTAAGGCAATGGATATACCATATAGGAATG
ATGTAAAATTAGTAGACATTCTGCATGAGTGTTTTCATGATATTGATACTGGAGACATTGTTATTCCTAA
CATAACACCGGATAACTTTATCTACGACGGTGAGATCCTAACTATTTTAGATTATAAAGTCTCCGTCTCT
CTAGAAAGCACTGAACACACAATAGACAAATACACTAAAGAATTAGACAAAATAAGGCACTTCTTACCAT
CAAGAGTCGAATTATGCATTATTAGATGTCATCCCAGGACAACAAAACTAACCTTCACAAATGACAGGAT
AAAAAGAATGTACGCTAATATTCAATTAGAACTCAATTTCGAGCCCTTTGAAAACCTAATAACTGAGCTG
AAAGATAGATTTAGGGACAGCGACGAGTTTCTTGCTATGATTGCTCATGGTGATGTTACATTAACTGTAA
AGTGGTGCCAAACTGGATGCAAAGAGTTGCGACAACATCCAATTTTTAAAGAATTTTACGATAGCCTTGA
TGAGGATTATCAAGAGATGTTTGATAGATCAGTAGAATTTTCTGCTTATTCTGCTGAAAAATGGAATCAA
AACCTAATAAGAATACGAGATCAGACTGCAGAAGATTATAAAGAGTTTGTTAAAAGGAATTCTTCTGAAT
TATTCCAAACAGACGGAAATTATCCAGAACCTAGCAAGGAAGAAATATTGGCTGGCTGGGACGAAATGTC
TGAAAGAATACAACAAACCAGACAAGTGTCTAAAGATGTTAATGATCAAAAACCAAGTATCCATTTTATA
TGGAGTGAGCATAATCCAAAATTGCCAACACACTCAACCCACAAGCTGATGATGGTTTCAAAATTACTTC
AAAACATATCCAGCAATAGTGATTATGCTGACGATTTTAGACAGATAGGTAAACTTATGGACATAGGTGA
CAATGCCCTAGCATATGAAAATCACTGCGAAGTATTGAAATTGGAAGCAAGAAAGAATTTAAAGCCAATA
CAGAATAGGAAGTTAAATCCAAGAAGAATTGGTAACGCACAGGTCCTGTGGGAACAACAATTTTTAATGT
CTGCCGAAGACATGGGCAAAGCTAGAAAAGTCCACTTACTCAAGGAATATTTTGGGATAGGAAGACATAA
GGACTTCAGTCATAAAACAAATACGGATATAAATATGGATAAGCCTAAAATTCTAGATTTCAATGATCCT
GATATAATAAGAATGAGCCAAATAATGATGGAGAAAACCTCGGGTATTCTGTCTCAGCAGACAACACTCA
AGCCTAATCATGCTATTGTGGATGAATACATGGACAATATAAAAGAGGCAAATGAGAATACGTTCAAAAC
TATAAAACAAATACTATCAACCAAGTATTGGTCTTGTATATCTGATATCTCAATGTTAATGAAGAATATC
TTATCTGTCGCTCAATATAACCGCTCTCACACTTTTAGACTGGCTATGTGCGCCAATAATTCACTGTATG
CATTGGTTTTGCCTTCTGCTGACATTAAGAGTAGGAAGTCAACAGTAGTCTTTTGTATAATAGCTCTACA
CACAGAAGAAGAGGCTGTATTTAATCCAGGATGCTTGCACTCAACTTACAAAACCTTCACAAGTGACAAA
ACTGGGTGGTTGTCTATCTCCAAAGCCATTCGCCTTGATAAAGAGCGGTGTCAAAGGATTGTGACAAGCC
CAGGTTTGTTCCTTTCAACAGTGACCCTTTTAAAACAAGACAATAATTCAATCGATCTCAATGATGTAAT
GAATTTTGCATTGTTTACAAGCCTAAATGTTACAAAAAGCATGTTGTCACTGACTGAACCTTCCAGATAT
ATGATTATGAATTCTTTAGCTGTTTCCAGTCATGTGAAAGAGTACATATCTGAGAAATTTAATCCTTACA
CAAAGACACTTTTTAGTGTTTATATGTGCAATAAGATAAAAACAGGTTGTTTAAATGCATTTAATCAGCG
CCAGAAAATAAAACTTAGGGACATCTTCTTAACTGACTTTGACATAACACAAAAAGGAATATCTGATAAT
AGAGATCTAACAAGCATATGGTTCCCAGGATTTGTAACATTAAAGGAATACCTGAATCAGATATTTCTGG
TCTTTTATCTAAATCCAAAAGGTCTACATGAGAAGCATCACGTTATGATTGATTTACTTAAAACAGTGAT
AGAAATAGAGCTAGATCAGAGGAACAATATACCGGTGCCGTGGTCTGAAACTCCCAAAAAACAAACAGTT
AATCTGCCAATATTTTTGAATTCTGTAGCCATCAACTTGATGCATGACACTGCTTATTGCACCCACCTCC
GGTCACGAATAGAAAATAGAAACAATCTTAGACGTTCATTCTCCACAATCTCAACATTTACAAGCAGCAA
AAGTTGTATAAAAGTTGGAGACTTTTCCAATATCAAGACTGAAATTAATAGGAAGATAGAAAAAGCTAGG
AAGTCAGAAGAAAAAAGAAGTAGAATAGCAAATCCAGATTTTATCCATGATGAAGAATACAAAAATGTTG
TTGAACACTGTAATTATGATATGATGAGGAAAGCAATCCCAGAATACACAGACCATATTTCAACAAAAGT
TTTTGACAGATTATATGAATTGCAGAAAAACAAAATTCTCACTGATGAACCAGTTGTAGGGCAGATCTTG
GACATGATGGTCAATCATAAGCAATTCTATTTTTCTTTTTTTAATAAAGGACAAAAGACAGCAAAAGATA
GAGAGATTTTTGTTGGGGAATATGAGGCCAAAATGTGCATGTATTTGGTAGAAAGAATATTCAAAGAACG
GTCAAAAGTGAATCCAGATGAAATGATAAGTGAACCTGGAGATGGTAAACTAAAAGTGCTTGAGCGTAAG
GCAGAACAGGAAATTAGGTACCTTATAGAAAGGATCAAGCAAAGGAATTCACCAATCATAGAAGAAATAG
AGAACCTGAAAGAGAGCGTTCTATTTGACAAAAGTAAATTAGATGACCTAGTGAATAGCAAATATCATGG
ACTAAAGTTGGAAATAAATGCTGATATGTCAAAGTGGAGTGCACAAGATGTTTTCTTTAAATACTTCTGG
GTTATAGCAATGGACCCAATACTGTATCCTGAAGAGAAAGAACGGATTATTTACTTCTTCTGCAACTACA
TGAACAAAAGACTAATAATCCCAGATGAAGTCATATATACCATTCTAGATCAGCAAATACCATATAAAAA
TGACATGGTCATGCAAGTAACAAACGGTTTGCACTCTAATACATTTAATGTGAAAAGAAATTGGCTGCAG
GGAAACTTTAACTACATGTCTAGCTATGTTCACAGTTGTGCCATGTCAGTATACAAGGACATCCTCCGTG
CTGCTGCCAAGAGAATAGAAGCAGATATTTTGGTCAATTCCATGGTTCATTCTGACGACAATCAGACTGC
AATATGTTTGATAAATAACCGACTAGACACTAGGATCTTTACAAAATTTGCAATCCAACTTTTTGAAAAA
ATCTGTCTGACATTTGGCTGTCAAGCAAATATGAAGAAAACATATGTCACTAATCATATAAAGGAATTTG
TGTCGCTATTCAATCTATATGGCGAGCCATTTTCAGTTTATGGGAGATTTACATTAACTGCAGTCGGAGA
TTGTGCTTACATTGGGCCCTATGAAGATCTAGCTAGTAGAATTTCTTCAACACAGACAGCAATAAAGCAT
GGATGCCCTGCAAGTTTAGCTTGGCTTTCTATTTCTATCAGCCACTGGATAACATATCTAACCTACAATA
TGCTGCCAGGACAAATCAATGATCCCTCCATGTCACTGGGAATTGAAAAAAGACGGGAAATCCCTATAGA
GCTTGGAGGTTATCTAGAAGCAGATCTGTCAATGATTGCATTAGCTGGATTAGAATCTGGAAATATACAA
TTTCTAATCAACCTCTTGACAAAAATGGTGAATCCAATTCTATTTCGTGAAGATGTGATATCACAGTGCT
CAGACATAAAGAACTGGGATTTAGCGAAATTGACTTTCTCAGAAATTTTCAGGCTTAAAGTTCTAAGATT
CCTTGCACTTGATGCAGAAATGGATTGCTCTGACACAATGGGAGAAACTGGAGAAATGCGCAGTAGGTCC
TTATTAACACCTAGAAAATTTACAACTGCTGGATCACTTAGGAAGTTAGTTTCTTTTGGCGATTTTCAGT
CATGCCAGTCTGAACCAGAAGGGATCAATACCGTTGTTGAGTACATGCTTGAGCATCCAGAGTTGTTAGT
GACCAAAGGTGAAACAGTAGAGGATTATAGAAACATTGTCCTGTACAGATACAATTCAAAACGATTTAAA
GAATCTTTGTCTATTCAGAATCCAGCACAATTGTTTCTGGAACAAATATTATTCTCTCACAAACCTATAA
TAGACTACACTGGAATTCAGGAGAAATATTTAAATTTGTCAGATAGCACTGTAACAGAGGACCAACCAGA
AATATTGGGAAGAGTTACTTTTCCAGAAGCCTTCAGGAAGATTAGAGAAGATCTATCAACATTGAAACTG
ACTATTAATGATGTACAAACAGTCTATGATTTTGTTATTCTAAATGACCCAATGATAATTGCAATAGCCA
ACGCACATCTTTTATCCAATCAAGGTGCGATGCAAGACAGGTTGGGGTCATCATGTAGTACAATGCCAGA
ATTTAGAAATCTCAGATTAATAACACACTCACCTGCCTTAGTACTTAGGTCTTATAGTACGGGAAGATAT
GATGTGCCTGGTGCTGATCCTGATGAAATGAGAAGAGACAGAACACATCTTCAGGAGTTTATAGACAACA
CTAAGCTCTTGTTGAAAATGGAACAAAGGATCAGCCAAAATGAAAAGGCAAAAGGCACGAGAGACATACT
TTTTGAAATTAAAGAAATAACAAAATTTTATCAGGTTTGTTATGAGTATATTAAGTCTACCGAGCATAAA
GTGAAGGTCTATATTTTACCAGTGAAATGTTATACAACTACCGACTTTTGTGCAGCAATACAAGGGTCAT
TAATCAGAGACAAGCAGTGGGCCATAATCCAACATATACATCCAGTCTCAGCAGGTGGCCATAAAGGCAT
TGTCCAGAAGCACACAACAAACGAAATAAAACTTGCTGAAGACTGCATGAGGCTCATTGCATTCTTTATT
GACACCTTTATAGATGAGAATTATAGAATATATATGTTCAGAAGAATGGTGGATGAGTTTTCATATTCTG
GTAGAAGGGTATCTGACCTATTAGACATAATTGCAACATCAAAAAATCGCGTTGATTTTCTGCCAATCCT
TTATCGGTCTGGGTTACTAGAACAAAGAGACTTAGATAGCTACGATGCTTTAAAATCGAGTGGGAGGCCA
ACATGGAATAAATGGCAAACAACTAGAGCTTTAGACATGGGGAAAATTGACCTAAGCATTGATACCCATA
GAAGCTCTATTCGGATTATTGGAGAAGACAGAAGTTTGCATTATGCAGAATTATATCTCCCATCGATCAA
TTATGATTCTATTACACGGAGTGGTTACAAGTTGTTAAACGCTAAACATGGTTTAAAATTCCAATCTATG
TCTGAAGTGAGTGTAAAAAAGGATGAATGGTACATAACCTATCAGAGAAAATCTAGAGACAATTATGTTT
ATAAAATATTTTATGGGAAAAAACTGCTAAACCCACTGCCAGATCACGATTTACGCTACAACAGAACAAC
AAACCCTATAGTGCCAGTTTGCCATGTTATACCTATGATAAGGCCTGACATTGACCGAATCATGATCGAA
GACATGGATGGTTTAAATATTGAAAACTTTAAGATTGGGGTTTTGAACACAGGTGTTGGAGAACAGGCCA
GACTCAGAAGATGTATGTTACACAAAATGAAGAACTTTGAAGGCCCTGATATCAAAAGTAGGGTCATAAA
CTTAACAAAATTAATGAAAGACAATACCTTGATGAGTCTAAATTATGACAATGTCTGTAATGTTCATTTA
TCGCAATTTTGCAAACTTCTTGATTGTAATGGGAATGAAGGAACCCTAGATGATGCAATGTACAGCTTTT
CAGACGAACCCATGGAGCAGACACAAGTTGACGAAGTGGAGTGTACGCCGATATTCAAAGTGCAGTATAG
TGTTCCAGGAAGCCGTTATTTAAATTACAGAAATGCAATAAAGGAATTGTTATCCAGAGAGATAAGACAA
TTCAGGGATGCCTTCACACTAGTTGGAAATGATTTTGATTCACCAGAGAATATAGGCTACTTAGAAAATA
TAGTGTGCATCATTGATCAACTCCAAACTAATGAATGGTCAACAATAATGAAAAAGTGTATACATATATG
TTTTTTGGCATCAGATCAGGATCATGTCTTCCATACATTCAATCTAAACAAATATTTCTTTGAAGGAAAC
ACCCCAGCTTCTGGAAAACTGAATTGGAGAAACTTAAAAAGTTTTATTATAAGTCTACCAGAAATCAAAA
CAGCTCCTTGGAGGAATATTTTCAGCTCATTCAAGCTTAAATGCATTGCATTATTGGACAAAGAAATTGC
AAAAGTTGAAGTAGACCAAGACTTTACAAGAATATTAGCACGTGAAGACCTTAGACAAAGCTTTCTTAAT
TTCTTCTAAAAGCTTTTGCAGGATTAGACAATTTTCATCAGACTTTTAAAACTTACAATTAATTTAATTA
TATGAGGAGCACACTACT

>KM972719.1 Tete virus strain SaAn 3518 RNA-dependent RNA-polymerase gene, complete cds
ACTACCTCCCCGGGTTTCGTATCACAATTAACTAATAAATCACTTTGAGAAAAAATGGATCAAGAAATGA
TTAGGCGCTTCAATGGCAGAATTAGGGCAGTTAAAGAGCCAACTGTTGCCAAGGACATTCTGTCAGATTT
GTATAATGAAAGACATAACTATTTCGCAAGAGAGTTCTGCTTTGCTAACAACTTGACATACCGGAATGAT
GTCAAAGCTACTGAGATTATTGGAGAAATGATACCAGATTTCTATTATGGTGATGTTGAGCATATCAAAT
ACACGCCAGATAATTATGTAAGAGTTGGCGACAAGATGTTTATATTGGATTTTAAGGTCTCTACTGACGA
CACAAGTTCAATTGAGACATACAACAAGTACATGAACGCATTCTCTGACGTCTTTAAAGATGTTGACTTT
GAGGTTGTAATTATACGTGCAAACCCCATGAGTGGGCAAATAATTATCAAATCTGATGAATTCAGAACTT
ATTTTGGAAGGGTACCACCAGGGCTCTCGTTTAACTGGTTTTTTGACTTGAGGAGACTTTTAATGAACAA
ATTCAAGGACAATGACGAGTTTCAGGATATGGTTGACCATGGTGATTTTACATTAACTGCACCATGGGTT
AATGAGGATACACCAGAATTATATGATCACCCTATTTATAGGGAATTTATTGATTCAATGGGTGCTAGGC
ATGAAGCTCTCTTCAACAAAACTCTTAACCATGATGCTTATGAAAGTAAGGCTGACAAGTGGAATTCTAA
CCTTGTACACCTAAAAGAGAAAACTGAAGAATACTACAATGATTTTGTTAAGTCAATATCTGATAATGTC
TTCATGCTAGATGGGAATTATAGTAAGCCTACAAAAATGGAAATTGAGCAAGGCTGGCAAATTATGACAG
AGAGAGTGCATGAGGAAAGAGAAGTCATCCAAGATGTCAATAAACAGAAACCGTCCATACACATGATATG
GACTCCTAATGACCCACAGTCATCGAATGACAATATTCAGAAGTTAATAAAGCTATCAAAACACTTGCAG
GATATAAAAGATACTGATAAATTTGCTCAAAACTTTCAGGCTATAGGCAGGCTTATGGATTTCTCAAAGA
ATGTTCCAAAATATGAGAAGTTTTGTAATGAGCTGAAAAGAGATGCTCGTGCAAAGATATACAAAAAGGA
TCAAAGAATAGAACCTTTAAAGATTGATGACTGCACAATTTTGTGGGAGCAACAGTTCAAATATGAGATA
ATAGACCATGACAAATATTCCAGAGCCCATTTCTATAAGAAGTTTCTAGGCATTGGAGGACACAAAGAGT
TCAAAGATAGGACACTTGAAGATTTGGATTTAGATAAACCACGGATCTTAGACTTTAATGATCCAAGTGT
TATAATGGCAGCAAAAGTTATGATGGAAAAGACAAAAGCATTGCTTGCTCAAGATAACATGCTTGAAAGA
GCTGGGAACCTGTTAGATGAATATAGACCAAAAATAGAAAATGCTTCTCCTAAAACATGGCAAAATATCG
AGGTGATAACAAAAACAAGATACTGGCAAGCAATAAATGACATTTCAACGCTTTTGAAAAATATGTTATC
TGTTGCACAATATAATAAGTTCAACACATTTAGAGTGGTTGCTTGCGCAAACAATAATATGTTTGGGATT
GTCTTCCCGTCTTCTGATATTAAGACAAAGAAAGCAACAATGGTTTTTGTGACTATTTGCATACACGACG
AGGAGTCTAATGTATTAGACCCGGGATGCTTGTATAGAACATACAAATCTAGAGGGAAGTATATTTCAAT
ATCAAAAGGAATCCGTCTAGATAAGGAGAGATGTCAAAGACTTGTCTCTGCTCCTGGCTTATTCATGTTG
ACATCATTGCTTCTCAAAGGTGACAATGATATGGTTTCCATGCTAGATATATTGAATTTTGCATTTTACA
CATCACTGTCAATTACCAAAGCAATGCTATCTCTTACTGAACCGTCTAGATACATGATAATGAACTCACT
AGCTATATCATCAGATGTTAAAAACTACATGGCTGAGAAATTCTCGCCTTACACTAAAACTTTGTTTGCA
GTATTTATGACAAACCTCATTAAAAGAGGCTGCTATGAAGCAAATGAGCAGAAGAATAATGTTGAATTGA
GAGATGTCTTTATGTCAGACATAGAAATAACACAAAAGGGTGTAAGATCTGAGAGGAAACTCAAGAGTAT
ATGGTTTCCTGGGTATGTCAATTTGAAAGAATACATAAACCAAGTTTATTTGCCTTTTTATTTCAATTCA
AAAGGCTTACATGAGAAGCATCATGTGATGATTGACTTAGCAAAGACTGTATTGGAAATAGAGAAAGATC
AAAGGATAAATATACCAGGAATATGGGGGGATAAATTTGAAAAGCAAACTGTGAACCTAGATGTCCTTAT
ACACTCATTAGCTAAGAATTTGATATTAGATACTTCCAGGCATAAGCATCTTAGGCATAGAGTGGAATCA
AGAAACAACTTCAAGAGAGCCATAAGCACAATTTCAACATTTACAAGTTCGAAATCTTGCATAAAGATAG
GGGATTTTGAGAATATCAAAAAACAGATAGTCGAAAAGAAAAGAAAGGCTCTAAAGAAGGCTGAGGCTGC
CCTAAGAATAGCAAATCCTCTAATTGCAGGAGAAGTAACAAATAACGAGGTTCATCATGCTGATTATCTT
GACTTGAAAAAGGCTGTCCCAGACTACGTGGACATGCAATCCACAAAAGTGTTTGACAGGTTATATGAGA
AAATAAAAGAGGGAGAAATGGGCAGAACTACAATAGAAGAAATAATGGACACCATGCGAAAGCATAAGCA
ATTTTATTTTGCGTACTTTAATAAGGGCCAAAAAACTGCAAAAGATAGAGAGATATTTGTTGGTGAATTT
GAAGCAAAAATGTGTTTGTATGGAATTGAAAGAATCTCCAAAGAGAGGTGCAAGCTAAATCCTGAAGAAA
TGATTTCAGAACCTGGAGATGGGAAGTTAAAAAGATTAGAGCAGATGGCAGAGGATGAGATTAGGTTCAT
AGTGGAGAATGTCAAATCTCTCCAGCCCAATGAAGGGGATGCAACAAGAGAATCAGAGTTTCTTGAGAAA
GTTGCTGAGAGCGGCCTCAAGGCACAAAAAATAGAAATAAATGCTGACATGTCAAAGTGGAGTGCTCAAG
ACGTGATGTATAAGTATTTCTGGCTATTTGCAATGGACCCAATTCTCTATCCTTTCGAAAAGAAGAGAAT
CTTGTACTTTCTATGCAATTATATGCAAAAGAGACTGATCTTGCCTGATGAGTTGATGTATAATATCTTG
GACCAAAGATTTGTGAGAGAAAATGACATCATAGTTGAAATGACAAATGATTTCAAGAGGAATTGGGTTG
AGATCAAAAGAAATTGGTTGCAAGGGAATCTGAACTACACTTCATCTTATTTGCACAGTTGTGCTATGTC
ACTGTATAGGGACATCTTTGAAGTCACTGCAAAGAGGTTAAAAGGTGAAGCTCTTGTCAATTCACTAGTG
CATTCTGATGATAATCAGACAGCTATAGCTATAATACAGTCAGTTGTTGATCCAGAAGTGATAATACACT
TTTCTATTGACACTTTTTCAAAAGTTTGTCTGACATTTGGAAATCAACCAAACATGAAAAAGACATACTT
GACCAACTTCATAAAAGAGTTTGTCTCATTATTCAACATTTATGGGGAGCCATTTAGTGTTTATGGGAGA
TTCATATTAACTTGTGTAGGAGACTGTGCATACATTGGACCTTATGAAGATTTTGCTAGTCGATTGTCAG
CTACACAGACAGCAATCAAGCATGGGTGCCCTCCATCACTAGCATGGGTTAGTATTGCTTTAAACCAATG
GATTACATACAGCACTTATAACATGTTGCCTGGACAAAATAATGATCCGGCAAAGAATCTAAGGATACAA
GATAGGTTCAAAATTCCAATTGAGCTTGGAGGATATCTTGATGCAGATCTGTCAACTGTTGCACTACTAG
GTCTTGAAAGTGGGAATGTTTCTTTCTTGACAAGATTGATACAAAAAATGTCACACATAATGTATAAAAA
AGAGGATATTGTTGGACAGACACTACGAATTGACAGCTGGAATCTTGAGAAGCTCGACAACACTGAAAAA
TTCAAGCTTAAAATGCTAAGATATGTAACATTAGACTCTGAGATGAGCATTGACAATGGGCTTGGAGAAA
CAAGTGATATGAGAAGCAGATCATTAATAACCCCTAGGAAGTTCACAACAATTGGATCACTAGCAAAATT
AACATCTTACAGAGACTACCAGCTTGTGGCTGGATCTAATGAGCAAACAGAGGAATTATATGAGTTCTTC
CTCCAAAGGCCTGAGCTTCTTGTGACAAAAGGTGAAACATTAGAAGAGTTTTGTAAGACCATTGTCTACC
GCTACAATTCAAAGAAATTTAAGGAAAGTCTATCAATACAGAATCCAGTTCAATTATTTATAGAACAGGT
TCTCTTTTCAAATAAACCTACAATAGACTATACAGGGTTAGCAGATAGATTTGCAAACAGCCTCGATTTC
GATGAAAATCTAGAAGACAACAGTATTAGCGGAAGAATGACAATTGCTGATGCTCTCAGCAAAATTAGCG
ATGATATAGAATCTTTGCCATTAACACATGAAGACATTAAGACAATCTATGGTTTCTGCATTACAAATGA
TCCCTTAATAATAACAGCTGCAAACTCATTAATATTGCAGATAACTGGAACTGGGCAAGAGAGGACATGT
CTCTCGAGCAATTATATGCCTGAGATGAGAAATTTCCGACTAATGCAGCATTCGCCAGCAGTTGTACTTA
GAGCTTATATACATGGAGTTGAAAGCCTAGCCTTTGCAGACCAAGCTGAGCTCAGCAGAGATGTTATCCA
CTTGGATACATTCATCAAAAAGACTAAACTGAAAGAAAAAATGGAACAAAGGATCAAGGAATATCATGAG
AATAATGATGACGACAGTAAGAAATTTGATTTGAGAGAAGTCACTAAATTCTATCAGGTGTGCTATGACT
ACATTAAATCAACAGAGCACAAAGTAAAAGTGTTTATATTACCTATTAAAGTCCACACAGCTGGTGACTT
TTGTGCTGTTTTGCATGGAAATTTGCTGATGGATGATCAGTGGTTCAATATTCACTTTTTGCGACAAATA
GAGAGCTCGAGTCATAAAGGTGAGATAACATCCTTGAGGAATGTCGAGATAGACATAGCATGCGAGTGTT
TCAAGCTCCTTGCGCATTTCTCAGATTGGTTCATTGCTGGAGCATCTAGAGCCAATTTTGTCAGGAGAAT
AATTAGGGAATACACTTATAAGGGACTAGTAGTTCAGGAATTGTATAATCTTCTTCTCAAAAGTGAGCAA
AGAATCAACTTTATGCCAATATTGTTCCATCTTGGAGATCTAACACAGGAAGATATCAACAAGTTTGATG
CCCTTAAAACAAATGAAAAAATAACTTGGAATGACTGGCAAGTATCTCAGAGAATGAACACAGGAGTTAT
AAATTTGACAATCACAGGCTACAACAAGAAGATCACCATAGTTGGAGAAGATGATAGATTGGATGAGGCA
ATCCTATACATAAAGAAAGACACTTATGACCAGATATCTAACCAATCTAGAAAATTGTTAAATACAAGAC
ATAATCTTATGTTTGAAAAAATGAGGCAGGTGAAATTCGTTGACCCAAGAGAATGGTACATATGTTATCA
GAAGGGGAGAAGAAATAAATATGATTATGTTGTATTACTGGGTAAGCAAATCAATGCTAGAAATGAGCAA
ATCAAAGTGATACAGCATAGAAGTCAAAATTATCTGATTCCTGTCTGTCCTGTTGGGATAAATGTTTTTG
AGGATTCAAAAGCCATCACATTGGAAGACATCAAGACAAAAAATATCATAAACGAATCAATGACCAAGTT
ACGCATAAATGATGATGAAATTGCCACAGTCAGGAGGGCAATGATTACAAAAATGATACATTTTAGTGGA
CCACCTATGGTTGCAGGGGTTATTGATATAGAGAAATTGATGCACTGTAGACCGCTATTGAGCATCACTT
ACACTACTGTCAAAAACAGTTCATTAATGGACATTGTTCAAATATTCCATTGTGAGGGGGATGATGAATC
CAAAGGAGGAACTTACACATTCTCCGAAGAGCCAATGGAAGATGAAGAGTCTGAAGAGATAGCGTCCCAA
CCTGTCTTCAATGTAACATTCAGAAAGAAAGGTAAAAAATATATGACATACAAGAATGCTATAGAGGAAG
CAATCCAGAAGACAACCGAGGAATTTCAAAGTGCATTTGACTTTTCTGATGATGGATTCTTTTCTCCAAA
AAACTTGGGGATAATCAAAACAATTTCAAGTTTAATAAAGGAGCTTGGTACAAACGAATGGAGCACAAGT
TTAGACAAATGTATACATTTGTGTATGCATAGGGCTGGGCTAGACGACACTTATCACCTTTTTGATATGC
CAAAATATTTCCTGAGAAAAATAGATGAAAACAAACCGGACAGAGAAGTTATAGTACAAGGTGATTGGGG
AGAAATAGTTAGAGAGGCAGAGCTTGAGGTTGTGAATAGAGTCAATTGGGAAAAAGTGCTTAGCTTCATA
GAGACACTTCCAGAAGCCAAGGTTGCACCATGGGGTGAAATATTTGCTCACTTTAAAAGGAAAGCAAGAG
AACTAGTTCTACGCAGAATTGCATTATGTCAAAAGAAAATGACATTAGAAGAATTTGCAGAAGAGCTACA
AATAGAAGAAGGGCACTCAATGTACCATTTTAACGCATAAATTAAGTAATATTTCAAATAAAAGTGGCTT
TGCCACAAATTATAAACAGCTTATTTAAATATATCGTATACCACATCCAAG

>KP792693.1 Matruh virus strain An 1047-61 RNA-dependent RNA polymerase gene, complete cds
AGTAGTGTACCCCTGGGTTTCGTATTACCAATAAAACAAATTTCTTTACTTGTAAAAAATGGATCAAGAA
ATAATTAGACGTTTCAATGGACGCATCAGAGCTGTTAAAGAACCGACAGTAGCTAGAGATATACTTACCG
ATTTATACGATGAGAGGCATAATTACTTTGCAAGGGAATTTTGCTTTGCAAACAATTTAGTCTATCGGAA
CGATGTTAAGGCAACAGAAATTATTGGAGAGATGATACCTGACTTTTACATTGGCGATGTAGAGCATATA
AAGTATACTCCTGACAATTATGTGAAAGTTGGGGAGAAACTTTTCATAATTGACTTCAAGGTTTCAACCG
ATGATACTAGCTCTATTGAAACATACAACAAATACATGAATGCTTTTGCTGATGTTTTCAAAGATGTAGA
CTATGAGGTAGTAATAGTAAGGGCAAACCCTATGAGTAACCAAATAATAATAAAATCTGACGAATTTAGG
ACATACTTCGGAAGAGTACCACCTGGTTTAACATTTAATTGGTTCTTTGACTTGAGGAGAATGCTAATGG
ATAAATTTAAAGACAATGATGAATTCCAAGACATGGTAGACCATGGCGATTTTACATTAACTGCACCATG
GGTGAATGAGGACACACCAGAACTTTATGATCATCCAATTTACAGAGAGTTTATTGACTCTATGGGTGCT
AAGCATGAGGTTCTTTTCAATAAGACATTAAATCATGATGCATATGAAAGCAAAGCAGATAAATGGAATT
CAAACCTGGTCTACTTAAAAGAGAAGACAGAGGACTATTATAATGACTTTGTGAGGAAAATGTCTGACAA
TGTATTCATTGCAGATGGGAAATACAGCAAACCAACAAAAGACGAGATTGAACAGGGTTGGAAAGAAATG
ACTAAAAGAGTCCATGAAGAGAGGGAAGTCATTCAAGATGTTTCAAAACAAAAGCCATCTATTCATATGA
TATGGTCTCCAAATGACCCGAGTGCCTCAAATGAGAACAATGCAAAAATCTTAAAACTGTCGAAATATTT
GCAAAATATTAAAGATACGGACAAATATGCTCAAAATTTTCAGGCTATAGGTAAGTTAATGGACTTCTCT
GAAAATGTCTTCAAATATGAGAGGTTTTGTAATGAATTAAAAAGAGATGCTAGAGCAAAGATACAAAAGA
GGGATCAGAAAATTGAACCGATAAAAATTGGAGATTGTACGATATTATGGGAACAGCAATTCAAATATGA
CATAATAGATCATGACAAATACTCAAGATCAAATTTCTATAAAAATTACTTAGGAATCGGAGGGCATAAG
GAATTCAAGAATAGAGGTCTAGACGACATCAACTTGGAAAAGCCCAAAGTTCTAGATTTCAACGATTCAA
GCATAATAATGGCCTCAAGAGTAATGATGGACAAGACGAAAGCATTACTAGCACAAAACAGTACATTACA
AAAATGCGGAAACCTACTAGATGAGTATCAATCAAAGATAGAAAATGCATCTCCCAAAACATGGGACAAC
ATTAAGACAATATGCGGGACAAGATATTGGCAAGCTATTAATGATATTTCCACTTTGACAAAAAACATGC
TTTCTGTTGCCCAATATAACAAATTTAATACATTCAGGGTGGTGTGCTGTGCCAACAACAATATGTTTGG
CATTGTGTTCCCATCTTCTGATATAAAAACAAAAAAAGCAACAATGGTTTTTGTAACCATATGTATACAT
GATTCGATCGAGGATGTTTTAGATTCGGGAGCCTTGTACAGAACATACAAGTCTAATGGGAAATATATAT
CTATTTCCAAGGGCATCAGATTGGACAAAGAAAGATGTCAGAGACTGGTCTCAGCGCCAGGATTATTTAT
GCTGACTGCTTTGCTATTCAAAAGTGATAATGATCTAGTGTCCATGCTAGACATCCTAAACTTTTCATTT
TTTACATCACTCTCTATTACTAAAGCAATGTTGTCACTAACAGAGCCATCTAGATACATGATTATGAATT
CCCTAGCAATCTCTTCTGATGTGAAAAATTATATGGCTGAGAAATTCTCACCATATACTAAGACTCTATT
TGCAGTTTACATGACAAACCTGATCAAGAAAGGCTGCTATGAAGCAAATGAGCAGAAAGATAGTGTTGAG
TTGAGAGATATCTTTATGTCTGACATAGAGATAACACAAAAAGGTGTCAGATCAGAAAGGAAATTGAAAA
GCATATGGTTTCCAGGTCTTGTAAGTTTGAAAGAATATATTAATCAGATATATCTGCCTTTTTACTTCAA
TTCAAAAGGACTTCATGAAAAACATCATGTAATGATAGACCTAGCAAAGACAGTCCTAGAAATAGAGAAA
GATCAGAGGGTGAACATACCTGGGATTTGGGGTGAATCTTTTGAGAAGCAAACCGTGAATCTAGATGTTT
TAATACATTCACTGGCTAAGAATTTAATGTTGGACACTTCTAGGCATAAACATTTGAGACACAGGGTAGA
GTCAAGGAACAATTTCAAGAGAGTAATAAGTACAATATCTACATTTACAAGCTCAAAATCATGCATCAAG
ATTGGAGATTTTGAAAAAGTTAAGACAGAGCAGGTAGAGAAGAAGAGAAAAGCTCAAAAGAAAGCAGACT
CAACTTTGAGAATTGCAAATCCATTGCTTGCAGGAGAAATGGGTGCAGAAGAAGTGCACCATGCAGACTA
TATTGACTTGAAGAAAGCTGTGCCAGAATATGTTGACATGCAGTCAACAAAAGTTTTTGACAGACTTTAT
GAAAAGATAAAGAATGGAGAGATTGTTGATGTAACAATAGAAGAAATAATGAAAGTTATGAAGAATCACA
AGCAATTTTACTTTGCATACTTCAACAAAGGGCAGAAGACAGCAAAGGATAGAGAGATATTTGTCGGGGA
ATTTGAAGCAAAAATGTGTCTTTATGGTGTTGAGAGAATTTCAAAAGAGAGGTGCAAACTGAATCCTGAA
GAAATGATATCTGAGCCTGGAGATGGCAAACTTAAAAGGTTAGAACAGATGGCAGAAGATGAAATAAGAT
TCATAATTGAAAATGTCAGGTCATTGAAAGAAAGAGATGGTGAAGCAACTGCAGAATCTGAATTCTTGGA
CAAGGTCTCAGGTGAAAATACAAGGGCACAAAAGATAGAAATTAATGCTGATATGTCTAAATGGAGCGCA
CAGGATGTGATGTACAAGTATTTCTGGCTAATTGCAATGGATCCGATCCTCTATCCATTTGAGAAGAAAA
GAATCATTTATTTTCTGTGCAACTATATGCAAAAGCGGTTAATATTGCCTGATGAGTTAATGTACAATAT
ATTAGATCAAAGATATGTTAGATCTGATGACATCATAATGGAAATGACAAATGGCTTTAAGAGAAATTGG
GTCGAAATTAAAAGAAATTGGCTTCAAGGAAATTTGAATTACACATCTTCTTATTTACATAGTTGTGCGA
TGTCAGTATACAGAGACATTTTTGACATTACTGCAAAAAGACTACAGGGAGAGGTCCTAGTCAATTCACT
AGTACATTCAGATGATAATCAGACATCTATATCAATGATACAATCCAGAATGGACCCTGATGTCATTATA
CAATTTGCAATCAATACATTTGCAAAAGTTTGTCTTGCTTTCGGCAACCAACCAAACATGAAGAAGACAT
ATATAACAAATTTTATCAAGGAATTTGTTTCACTGTTCAATATCTATGGAGAACCTTTCAGTGTATTTGG
AAGATTCATATTGACATGTGTTGGTGACTGTGCTTATATTGGGCCATATGAAGACTTTGCCAGCAGATTA
TCTGCAACTCAAACAGCTATAAAACATGGTTGTCCACCATCAATTGCTTGGGTGAGTATTGCACTCAACC
AATGGATAACATACAGTACTTACAATATGTTACCAGGACAAAACAATGACCCTGCTAGGAATCTAGGAAT
GGAGAATAGGTTTGAAATACCTATTGAACTGGGCGGCTATTTGGAATCAGACCTATCAACAATCGCGTTG
CTTGGATTAGAGGCTGGGAATGTCACATTTTTAACGAGACTAATACAAAAAATGTCTAACATTATGTATA
AGAAAGAAGACATTGTGAGTCAGACATTAAGGATCGATACCTGGAATTTAGAACAACTCACCAAATCTGA
GTTATTTAGATTAAAATTGCTTAGATATGTATCTTTAGATTCAGAAATGAGTATAGACAATGGTTTGGGC
GAGACAAGTGACATGCGGAGTAGATCTTTAATTACCCCAAGAAAATTCACAACAGTTGGATCACTTGCAA
AATTAACATCATATAGAGATTATCAAAAAATTGCTGAATCGCCTGACGAAACTGAGGAACTTTTTGAGTT
CTTTATTGCAAACCCAGAACTTCTAGTAACTAAGGGAGAAACAGCTGAAGAATTTTGTAAAACAATAATT
TATAGATACAACTCAAAAAAGTTCAAAGAGAGCTTATCAATACAGAACCCTGTTCAGCTGTTTATAGAGC
AAGTGTTGTTTTCTAACAAGCCTACAATTGATTATACTGGATTAGCTGAGAGATTTGTCAATGCAATAGA
CTTTGATGAAAATCTAGATGAAACAACTATTGCTGGGAGAATGACTATAGCTGAAGCACTCAGGAGAATT
GCAGATGATATCACTCAACTAGAACTTGATCATGAAGATATCAAGACGATTTATGGATTTTGTATAACGA
ACGACCCTATGATAATAACTGCTTCTAACTCAATGATACTACAAATAACTGGCACTGGTCAAGAGAGGAC
CGGGATGTCAAGCAACTATATGCCTGAGATGAGAAATTTCAGATTGATGCAGCATTCTCCAGCAGTTGTT
CTCAGAGGTTACATACATGGGGTTGATAGTGTCGAATTTGCTGATCAATCAGAGTTAAGACGAGACATAA
TACATTTGGAGGACTTCATAAAAAAGACTGGATTGAAAGAGAGAATGGAGGAAAGAATAAAGACCTACCA
TGAAACCAAAGATGATGACAGTAAAAGATTTGATCTAAAAGAAATTACAAAATTTTATCAAGTATGTTAC
GACTACATAAAGTCCACAGAGCACAAAGTTAAGGTCTTCATACTGCCAATAAAAGTGCACACTGCAAGTG
ACTTTTGTGCTGTATTGCATGGAAATCTCTTAATGGATGACCTGTGGTTCAACATTCACTATCTGAGACA
AATTGAAAGCTCAAGCCATAAAGGTGAGATTACATCCTTTAGGAATGTTGAGATTGATGTTGCTGTTGAA
TGTTTCAAATTACTTGCACACTTTGCTGACTGGTTTATTGCAGGTCATTCTAGAAAGACATATCTGAAGT
TGATGATCCAAGACTATAGTTACAAAGGCATGACTGTTAAAGAATTGTATGAATTATTACTGAAAAGTGA
ACAGAGAGTCAACTTTATACCAATACTCTTTAGGCTTGGTGACTTGAAACAGGAGGATATCAACAAATTT
GATGCGCTCAAGACAAATGAAAAAATAACATGGAACAACTGGCAAGTTTCACAGAGGATGAATACTGGAC
TAATTGATCTAACAATAACTGGGTATAACAAACGAATCACAATAACAGGAGAAGATGACCGATTGGATGA
AGCTATGTTGTACATTAAAAAGGACAGTTATGACCAGATATCTAATCAATCTAGGAAGCTTTTAAATACA
AGGCACAACCTGATGTTTGAGAAAATGAAACCTGTGAAATTTATAGATCCAAGAGAGTGGTATATATGCC
ATCAGAAAGGAAGAAGAGGGAAGTGTGACTACGTTGTATTATTAGGGAAACAAATAAATTCTAGGAATGA
ACAGATTAGCCAGATACATCATAGGAGTCAAAACTATCTAGTGCCTGTCTGTCCAGTTGGAATTAGTATT
TTTGAGGATTCAGAAGCAACCACACTAGAGGACATTGAGGATATGAACCTAGATAACAACTCTGTGACCA
GGCTGAGAGTCAACAGGGATGAATTTGCAATTGTTAGGAGAGCAATGATAACAAAGATGATACATTTCTC
TGGACCGCCAATGGTTGCAGGAATTATAGATATTGAGAAACTCATGCATTGTAGACCACTACTCAACATA
ACATACACAACTGTCAGAAACAGCTCATTGATGGATATTGTTCAAATCTTCTCTTGCACTGGAGATGATG
ATTCAAAAGATGGAACATTTGCATTCTCTGAAGATCCTCTAGAAGATGAGGAGTCTCAAGAAATTGACTC
TCTACCCATATTCAATGTGACATTCAGAAAGAGAGGGAAAAGTTACATGTCTTACAAAAATGCTATTGAA
GAGGCAATAAAAGTAACAACTGACGAATTCAAGGTAGCATTTGATTTTTCAGATGATGGATTTTTTTCAT
CAAAAAATCTAGGAATCATTCAGACGATCAGTAGTCTAATAAAAGAGCTAGGAACAAATGAGTGGAGCAC
CAGCCTGGATAAGTGTATTCACTTGTGCATGTACAGAGAAGGAATGGATGAAATATATCATCTATTTGAA
ATGCCGAAATACTTCTTGAGAAAAGTTGATGAGTCAAAACCAGATGAAACAGTTGTAAATAGAGGAGACT
GGGGTGACATTGTTGAGCAAGCAGAATATGAAATAATAAATAGAATAAATTGGGAAAAAGTTCTAGGATT
TATTGACGCATTACCAAATGCAAAAGGTGCACCATGGTGTGAAATATTCACCCACTTCAAGAAGAAGGCA
AAAGAATTAGTTTTAAGTAGAATTTCAGCTTTACAAAAGAAGATGACACTGGAAGACTTTGCAGAAGAAC
TAAAAGTGGAAGGTGGAAAATCTATGTATCAATTTTTCTAAATGTTAATGTCTAAAACCTGCTTTTGCAG
GTGAATTAGTCAGCTAAGC

>MF497778.1 Orthobunyavirus tacaiumaense strain BeAn73 RNA-dependent RNA polymerase gene, complete cds
CCTATCAAAAGAATCTATGAGATGGAGTACAACACTATAAGAGAATTTAGAGCTAGAATTGCCAATGCGA
GGAATGCAGATGTTGCAAAAGACATCGATATAGACCTTTACTCAGCTAGGCATGACTATTTTGGAAGGTG
CGTTTGCAATGCGTATCAAATAGAATACAGGAATGATGTTCCTCTAGTCGACATACTGCTGGACTGCATT
CAAGATTTTGACCCCATGTCAATACAAGTGCCAAACATTACCCCTGATAATTATATCTACCACAACAATA
CAATCTTCATAATTGATTACAAAGTCACTATGAGTATGGAAACCGTCCACATGACTATCAAAAAATATAG
TGAGGCACTGAATAAGATCAATATGTTGCCTGTAAATTTCGAATTAGTTATAATACAGATAAACCCTAGA
ACTATGGAACTTTATGTATCTAGTGATCTCTTCAAAGAAGTTTTCGGCAATCCTCCTATAGAGGCGGACT
TCAAAGACTTTTTTGACCTGAAAGATGCACTATATGGGAAATTTGAGAATGATGAAGAATTTCTTCTAAA
GATATCCCATGGAGATTTCACACTCACAGCTCCTTGGATAGATGAAGACACTCCAGAACTTGAGCATCAC
CCAGAATTTATCTTTTTCATGAACAGTATGGATAAAAAATATCAGAGGCTATTCCTGGACAGCCTGAACC
ATAGTGCGTATACAACAGAAAGGTGGAATACCAATCTGCATCTCATTAGAGAAGAAACAAAAGATGAATA
CACTTCTTTCGTTAAAAAAACTGCCTGTGAAATATTTAATAAGACAGGCAATTATTCCAGGCCAGACAAA
GACAGCATTATGAGAGGTTGGAAAAGAATGACAGAAAGAATTATGGAACAGAGAGAGCTTCAAGACTCTG
CTGTTATGCAAAAGCCCAGTGGCCATTTTATATGGACGCCCCCAGATTCAAACGAAACGAGCAACAACAC
CAGCAAAATACTGAGGTTGTCCAAAATGCTGCAGAACATAACAGGTTATCATCCCATGTTAGAACCGCTA
AAAGAACTAGGGATCTGTTGTGATTTCAGCGAGGACATAGGGAGATATGAATCTGAAACCTCAAGACGCA
AGGAACAGGCCAGGAAATCCAGAGACACTGTGAAGAATAAGAAAATAGAGCCACTAAAAATAGGTACTTC
AACAGTGTTGTGGGAGCAGCAATTCTCACTCAATACAGATTTTATCAGTGTAAGCAACAGAAAAAGACTC
CTTAAAGATTTTTGCGGAATTGGAGCACACAAAACATTTTCAAACAAAAGCTCAGAAGACACAGACCTGT
CAAAACCTAAAATTCTAGACTTTAACAACCAGCAAATACTCATGAATTCTATGGAAATGATGTCTAAGAC
AGCACAAATGCTAAAGAAAGACCACAATGTTGAGAAACGAGAATTTATAATGGAATATTTTGGAGACAAA
ATAGAATCCTGCTCAAGAGAAACTTTCAGTGCTATTAACAACGTGCAAAAATCTAGATACTGGACATGCA
TCAATGATTATTCAATGCTGATCAAGAATCTACTCTCAGTTTCACAGTACAACAGGCCCAACACATTCCG
CATAGTCACATGTGCAAATAACAACCTTTTTGCTATCTTACTGCCATCAGTTGATATAAAAACAAAGAGG
TCAACTATTGTCTACTTCGTGGTTGCACTACATAAGGACAAAAACAATATCTTAGACCCAGGCTGCTTAT
CTTACACATATCAATCGGGCAGTTACTACCTTTCGGTAAGTAAAGCCATACGATTAGATAAGGAAAGGTG
CCAGAGAATAGTTTCATCTCCCGGGTTGTTTTTACTCTCTACTCTGATAATGTACAATAACAATCCACTA
ATCGACTTATATGATGTCATGGCATTCACATTTTACACAAGCATTTCTATAACTAAATCTATGTTGTCTT
TAACTGAGCCAGCCAGATACATGATAATGAACTCATTAGCAATTTCAAGTGATGTTGAGGGTTATATAGC
TGAGAAATTCAGTCCCTACACGAAAACACTATTTAGTGTTTATATGACAGATTTGATAAAAAAAGCATGC
TTTGAAGCTAATATCCAACGTGAAAAAGTAACTTTCAGAGATGTGTATCTAACAGATTTTGATGTAACTC
AAAAAGGAGTGGCTGATTCAAGGGAAATCAAGTCCATCTGGTTCAAAGGTTTTGTGTCGATAAAAGAATA
TGTTAACCAAGTTTACCTTCCATTCTATTTCAATTCTAAAGGTCTGCATGAGAAGCATCATGTTATGATT
GATCTGATAAAGACAGTAGGAGAGATCGAATTGGAACAAAGAAAAATGGGCGACACAATTTGGTCAAATA
TTCCTACCCCGCAAACTGTTAACCTACCTATCTTTATTCATTCCCTGGCAAAAATGCTGATAGCAGACAC
TTCTAGGCACAACCATCTGAGAAGCAAAATAGAATCCAAAAACAATTTCAGGCGCAGCCCCGCTACTGTA
TCGACATTCACATCGAGTAAATCCTGTATAAAAGTAGGAGACTTTAAACATTTAAAGTCTAAGAGATTCC
AATCTTCAGAAAAAAAACTAGAAAGAGAACAGAGAGTAGCAAATTCATTGTTCTATGATGATGAACTACA
CAATGTGAGAATAGGTCATGCTACATATGAAGATTTAAGAAATTCTGTGCCTAATTATACGGACTACATC
ACTACAAAGAATTTTGATAGACTTTACGAACTTTTCGTTTCAGGGACTGTACCTGACGATCCAACGATTA
AGGTATGCTTTGATATGATGAAAAACCACACGCAACACAAGTTTGCTATCTTCAACAAAGGGCAGAAAAC
AGCCAAAGATCGAGAGATTTTTGAACCCCAATGGGAAACAAAGACAGGAATGTATGTTATCGAAAGGCTC
TCAAAAGAAAGGTGCAAATTGAATGCAGATGAAATGATCAGCGAACCAGGAGATAACAAACTAAGGATAC
TGGAACAGAAATCAGAGCAAGAGCTACGATTTATGCTCTCGAAGAATAAAGAATTGACGGCTAACGATGA
CTCTGTACCTTATAGAAGCTACAAACTAGAAATCAACGCTGATATGACAAAATGGAGTGCCCAGGATGTG
TTCTATAAATACTTTTGGCTTATATCAATGGACCCCGTTCTGTATCCTTATGAGAAGAAACGCATTCTTT
ATTTTATGTGCAACTATTTGGAGAAGGAGCTAATCATACCAGATGAAGTTATGAAGAGTCTCTTAGACCA
AAGGATTAATAGGGCAGATGATATCTTTATGGAACTCACTCAAAATTTTAACAGGAACACATTTAAAGTT
AAAAGGAATTGGCTCCAAGGCAATTTTAATTATACGAGCAGCTATATCCATAGTAGTGCAATGCAAACAT
TTAAAGAAATAGTAAAGCAAGCTGCAGTTCTGCTAGAAGGAGACTGCTTAGTAAATACTCTGGTGCATTC
TGATGATAACCACACTAGTGTAGTTATTGTTCAAAATAAATTAACTGACAACGAGATTACGCATTTCATT
GTTGACACCTTCAAAATAACCTGCTTAACTTTTGGATGTCAGGCTAACATGAAGAAAACTTACTTTACAA
ATTTCATAAAAGAATTCGTGTCACTATTCAATATTGTAGGCGAGCCATTCTCCATATATGGTAGGTTTCT
TCTTACTTCAGTAGGGGATTGTGCTTTTATTGGTCCCTATGAAGACCTGTCTAGCAGAATATCTGCTACA
CAATCTGCCATTAAACATGGGTGCCCCCCAAGTCTAGCATGGGTGTCAATTGCTCTATCGCATTGGATGA
CTTACATGACATACAATATGCTCCCAAATCAAAGGAACGACCCTACAGCCTATTTCCCCACCCAGAACAG
GAAAGACCTCCCAATAGAACTGTTTGGAATATTAGATTCATCCTTAGCAAACATAGCATTACTAGGTATG
GAGTCTAAGAATACAGAATTCTTAGTCAGCCTCTTAATCAAAATGAATGGCCCATTGAGGAACAAAGAGC
CAATAAGCAGTCAAGTAGCCTTAACTAAGAGCTGGGATGTATCAAAGATAGCTCCTGAAGATTTGTTTAG
GTTGAAACTATTAAGATTTTTTGTTTTAGATACAGAGTCTACTAGTGAGTCAATTGGTGAGACATCAGAT
ATGAGAAGTCGATCAATAATAACGCCCAGGAAATTCACCACAGAAGGTTCTATCGTAAAACTAAAGTCGT
ATAACGACTATAAAGAGATTATGACTTCAGAGGAAAAGATTATGGAATTACTTGATTATATAAAGTCTCA
CCCTGAACTAACAATAACTAAGGGAGAGAATATGGAAGAGTTCTTAAATATGACACTGTTTCGATTCAAT
TCAAAAAGGTTTAAAGAATCCTTGTCAATCCAGAACCCATCTCAGCTCTTCATTGAACAAATATTGTTTT
CCAACAAGCCTACCATAGACTATACCAAGATTAGAGAAAAATTTATAAGTATTTCTGAAACTTATGCCAA
TGAAGAATTTGGGTCTATAAAGGGTAGATATACATTCCCTGAGTCTTACAGCCAGCTCAATGTTGATGTT
TCAGGGATAAAATTGGAATCAGAAGATATAGAGGTGGTTTACAATTACTGCATACTTAATGACCCTCTAA
CAGCTACTGTAGCTAACACAATTTTATTATCTACAATTGGGTCCCCTATACAAAGGACAGCACTATCTGC
AAATAGCATGCCAGAATTCAGAAGCATGAAACTAATACATCATTCCCCAGCTTTAGTATTGAGATGTTAC
AGTGCTAACAGATTGGATCTCCCGGGAGTAAACCCTGAAGAAATGGAACGGGATATAATACATATCTTAG
ACCCAGGCTGCTTATCTTACACATATCAATCGGGCAGTTACTACCTTTCGGTAAGTAAAGCTTCATACGA
TCAGAAAGGAAAGGTGCCAGAGAATAGGGAATTGACTAAGATTTACCAGGTGTGTTATGAATATATACGG
TCAGCAGACCATAAAGTAAAGATCTTTATTTTACCTGTTAAAACGCGGACTGTCAATGATTTTTGCAGCG
TGATTCAAGGGAATCTAATTTCAGACGGCTGCTGGTTCACAATGCACTATTTAAAGCAAGTAGTTGTCCA
AGGCCACAAAGCTGTCATATCAAAGGCTCAGAGTAATGACTTTTTGATAGCCAGCGAGTGTTTTAGAGTC
CTAGGATTTTTCTTAGATACCTTTGTAGCAGAATCTTTCCGTAAATTTGTTCTGCAAGAAATGATTGAAT
CACATAGCTACAAAAATGTTGAGCTCAGTGTGTTGCTTGGATACATCACTTCATCTCAAAACAGACAAGA
TTATCTACCAATATTGTGGAATTTGAAGCTATTAACTCAACACGACTTGGATAAATTCGATGCCATGAGA
AGTTCTGAAAGAATATCCTGGAATGACAACCAAATCAATAGAGAATTTAACACAGGACCTATTGACTTGT
CCATCTCTGGCTACAATAGAGAAATTCGGATAGTAGGAGAAGATGATAAACTAATAGTAGCTGAGCTTAA
ATTGACATCTATCAATCCAGACATCATCTCTAACTCAGGAAGGAAACTTCTAAATGCAAGACACGGTCTA
AAGTTTGAGAAACTTCAACGATGTGATGTAGAAGAGAACTGTAGATATATCACATATCAGAAGCGAAGTC
ACAATACCTATGCATACCAGATTCATTCGACATATTCAATTCAGACTAGAAATACAGAAAATAAGTCCAA
AGGTAGGTACTTTAATGAAATTGTACCTGTCTGTCCTGTAATTGTTTCCAAATATTACTCCAAGTCTAAA
CTAACTATGGAATCAATTGAATTCTACAATCAAGACAATTATAAATTAACAAGGCTGAGAGTGGATGAAC
GGGAAACTATCATGATGAAAAGAGGCCTCTTAGATAGAATGAAACTTTTCGAAGGACCAGATATAAATAT
TGGTTTAGTGTCATTGAATGCCCTATCAAAATCGACAGAGCTACTTACATCCGATTATTCCAAGCTTTCT
AAAGTCAGTTTAATATCCCTGGCACAAATTATAGAATGCACAGGTCTTGAATGTCCAGATAGTGAATGTG
AAGAATTTGATTTTGTTGCTATGTCTGATGACCCCATGGAATGCCTAACACCCCAAGATATAGAGATGTC
TCCTGCTCTAAACATATATGTACACAAGTCTACTAGTTCAAAATTAACATACAGAAATGCTTTGAATACA
GCACTTAAACAATCTATAGACAGATTCACTTGTGCTTTTGACTTTTCTGGTGAAGGTTTTTATTCTTCAA
AGAACCTTGGGGTCATAGCCACACTTAAATCATTAATAGAACTTCTTTCAACAAATGAATGGTCTACTAT
AATAATAAAATGTATCCATCTATGCATGATAACCAACAAGATGGATGCAGTATACCATACTTTAGACATG
CCTGCAATATTTGTATTGAACCCTATTGTTCCTACGTATGACTGGATCAAACTGCTAAAGTTTCTTACGA
GCCTGCCGCCCATGATAGATCCCTTCTGGATGCAACTTTTTAATCATTTCATTGACAAGTCTAAAACTAT
GATCCTACATTATATTGAAGAGCAAGATCAAGAATTTCAAGATATACTGGAAAATATTGCTGTGCCCGGA
GGCAAAGGCGACTTTGAGTTCTAATTTATTTAGCATTGTAATAGGGCTTTATCAGTTCCCAAGTCATACT
GGAACCTTTTTATCAATTATGTATTCTCTTGA

>KP792672.1 Lukuni virus strain TRVL 10076 RNA-dependent RNA polymerase gene, complete cds
CAAAAAATCATTAAGATGGAAAGAGAACTCAAGAGGAATTTCAGAGCAAGAATTAATGCTGCGACAACGG
CAGATGTCGCGAAAGATATTGATATAGACCTTTTTATGGCTCGACATGATTATTTTGGTAAGATGATATG
TGAAGCCTACAATATTGAATTTAGAACTGACGTGCCACTCACTGAGATCTTACTTGATACCATAGATGGA
TTTGATCCAATGGCGTTTAAGATACCAAATATAACTCCTGACAATTATGTGGCTTTGGATGGTAGGATTT
TTTTAATCGATTATAAAGTAACCTTAAGCATGGAAACTGTGTATGCCACTATGGATAAATATACGAATGC
TGTTGGTGAAGTCCAACCAAATATTCCAGCAATTTTGGAAGTTGTTATTGTGCAGATAAACCCGAGGACC
AAAGAAATTTACATATCTAATGACATCTTCAGAGAGATTTTTGGGGTTCCTCAAATAGATATCAATTTTG
ATGACTTCTTTGAGTTAAAGGATATGCTTTATACAAAATTTGAGAATGACGATGAATTCCTTCTTAAAAT
AGCCCATGGGGATTTTACATTAACTGCTCCCTGGATAAATGAAGACACACCTGAACTTTATGAGCATGAT
ATGTACAAGGAATTTATTGATTCGCTACCAGAGGTATACAGAGACCTCTTTATTGAAAGCTTGGATTTTA
ATGCCTATAATAGTGAGCGTTGGAACTCACTCTTATACAGAGTTAGAGACCTAACAAGGGCAGAATATAA
TCTTAAGGTGTCACAATCTGCAAAGAAAGTTTTTGAAACTAATGGTAAATATAACAAACCAAGTAAAGAC
GAAATAAAAGAAGGATGGGATTTAATGTCAGAAAGAATCAAGACAACAAGAACACTACTATCATCAAGTG
GAGATCAAAAGCCAAGCATACATTTCTTATGGTGTGAACCAAGTGGAAATAGTCAAAAAAGACCTGAGGA
AAAAATAGCCAATCTTAGCAAACAGTTGCAAGGCATAACTGGATGTCATGATATGGTCAACCCATTTAGA
GAATTAGGTGCATGTTTTGATATATCAGAAGGATTGGATATTTATATTATTGAAACTAGAAAGAGAAAAG
ATGATGCAAGACGGAAACAAGGACAAGTCCAAAACAAAAAATTAAGCCCATTTCTTGCTGGCAAAGCGTC
TGTTATATGGGAGCAACAGTTTGTTTTATCACAAGAAAATATAACTCTGCAGTCAAAAAAGAAGATCTTG
AAAGATTTTTGTGGGATTGGCAATCATAAAGTATTTAAAGCAAAAACACAGGATGACATTGATTTAACTC
AACCAAAAATTTTGGACTTTAATAATGAATCCATATATTTAGATTCTGTTAAAATGATAAACAAAACAAA
AAATCTGTTGTCCAAAGAGGCCAAATACAAAGCAAAGTCTAATTTTATATTAGATAATTTTGGGAGACAA
ATATTTGATTCTTCTGCTGAAACATTTAATGTTATGGAGAAGATCTTCAGTAGTCAATACTGGTCATTTA
TCAATGACTATTCAACTCTGATGAGAAACATGTTAGCTATGTCTCAATACAATCGCCCTAACACTTTCAG
AATTGCAACATGTGCTAATGATAACCTTTATGGGATATTACTACCTTCATCTGATATTAAAACGAAACAA
AGTACTATAGTGTACATAATTGTATGCCTACATGACAAAGAAGAAGATATAATAGATCCTGGAGCAAAAT
GCTATACATTTAAGTCAGCAAACCGATTTATAACTATTTCACGAGCTATGAGACTAGATAAACAGAGGTG
TCAGAGAATTGTATCATCTCCAGGACTGTTTCTACTTTCAACATTATTGATGTATAATAACAATCCTATG
GTAAATCTTGCCGATGTAATGAACTTTACTCTATTTACTAGCTTATCTGTAACAAAAGCAATGTTATCGT
TGACAGAACCTTCAAGATATATGATAATGAACTCGTTGGCAATATCTTCCGATGTCAAGGGTTATATTTC
TGAAAAATTTAGCCCTTATACAAAAACACTATTCTCTGTTTTTATGACGCATCTTATAAAGAATGCATGC
TTCCAGGCATACAATCAGAGAGACAAAGTTTCATTTCGCGATATATATTTAACTGACTTTGAAATAACAC
AAAAAGGAGTTAGAGAGAATAGGGATATTAAAAGTATATGGTTCCCGGGCAATGTCACAATTAAAGAATA
CCTAAATCAAATTTATATGCCATTTTATTTTAATTCTAAGGGCCTCCATGAAAAGCACCATGTTATGATT
GATCTAATAAAAACTGTAGGTGAGATTGAAATCGGCCAGCAATCACTAGGATCCGAATACTGGTCTGATA
TACCAAAACCACAAACTGTATGCTTGCCTATATACTTGAATTGTTTGTCACGATCTTTGATAACTGATAC
CTCACGGCATAATCATCTCAGAAATAAAGTTGAGTCCCGAAATAACTTTAAGCGTTCACCAGCAACTGTG
TCTACATTTACTAGTAGCAAATCAAGCGTTAAAACAGGAGATTTTAGTGACTTTAAAGAGAGAAAGTCCC
AAAAAGAAAGCAACATGAGAGAGATAGCTAAAATTAAACTAGCAAACCCAATATTTTTTGATGATGAGAC
TATTGACTCTGAACTAAAACATGCTAACTATCAAGCATTAAAACAGTGCATTCCAGATTTCAAAGATTAT
ATAACAACAAAAAATTTCGATAGATTATATGAAATGTATGCAGATGGAACTATAAATGATGAAACTACAA
TTCAATGCTGCCTGAATATGATGAGAACTCATAAGGAACATAACTTTGCAATATTCAATAAAGGACAAAA
AACAGCCAAAGACCGAGAAATTTTTGAGCCAGAGTGGGAGACAAAAGCTGGAATGTATGTTATTGAAAGA
CTTGCTAAAGAAAGATGCAAGTTAAACCTTGATGAAATGATAAGTGAACCTGGCGATGGGAAACTAAAAG
TGTTGGAACAGAAATGTGAAGCAGAATTGCGTTATATGCTCTCTAAGCAAACAGAATTAAGAAAGAAAAC
AGAGATGGACAATTATAGGAGCACAAAAATAGAAATAAATGCTGATATGACAAAATGGAGTGCACAGGAT
GTATTTGTAAAATACTTCTGGTTGATTGCATTAGATCCAATACTTTATCCATTTGAAAAAAAACGTATTA
TATATTTTATGTGTAATTATCTCAATAAAAATTTAATTATACCTGATGAAGTAATGTGTTCTTTAATAGA
TCAAAAATTGATGAGAGAAAATGACATCTTCTTAGAGTTAACCAATAATTATACAAGAAACTACTTTCCA
GTTAAGAGGAATTGGCTCCAGGGTAATTATAACTACACAAGCAGCTACGTTCACAGCTGTGCCATGCTAT
ATTTTAAGGATATAATGAAGGAAACTGGAAAACTGCTTCAAGGTGATTGTCTTGTAAACACACTAGTTCA
CTCAGATGATAATCAGACAAGTGTAACATTTGTCCAGAATATAATGCCTGATGAAAATCTCATAGAACAT
ATAGTTAAGACATTTACAGTTACTTGTTTAACTTTTGGCTGCCAAGCAAATATGAAAAAGACATATTTTA
CAAATTTTATAAAAGAATTTGTGTCACTATTTAATATAATGGGTGAACCATTTTCCATATATGGGAGGTT
TCTATTAACATCAGTTGGAGATTGTGCATATATAGGACCATATGAAGATTTATCAAGTAGGCTTTCGTCA
ATCCAATCGAGTATAAAGCATGGCTGCCCCCCAAGTTATTGCTGGGCTGGAATAGCAGTAGCTCACTGGA
TGACATATTTAACATACAACATGCTTCCAGGTCAAATCAATGACCCTATCCAACACACTCCATATACAGA
TAGGAAGAAAATGCCAATCGAATTATTTGGTGTGCTTGATGCCCCTTTACACGTTATAGCACTAGCAGGA
ATGGAATGTCAAAATTTATCATTTCTAATCAATCTACTCCAAAAAAATAGCACAATACTACAAAAGAAAG
ACCCGGTAATAAGTCAGATACAGAATATTAAAAATTGGCGACTCTCTGACTTGACTGAAGAAGAGACTCT
AAATTTGAAAATACTGAGACATATACATTTAGACAGTGACCAAACAAGTGATAACATTGGTGAGACTAGT
GACATGAGAAGTAGAAGCTTATTAACACCAAGAAAATTCACAACAGCAGGCGTTATGAGGAAACTAACGT
CATTTATTGACTATCAAACAGTAATGTCTTCAAAGGACAAAACTAAGGAATTGCTAGAGTATATATCAGG
ACATCCGGAATTAACAATAACAAAAGGTGAGAATAAAGAAGAATATATGAATATAATATTGTATAGATAT
AATTCCAAAAGATTTAAGGAATCATTATCTATACAGAATCCCAGCCAATTATTTATAGAACAAATACTGT
TTTCGCATAAGCCGGTAATAGATTATGATCATCTATCTGAAAGATTTTTAACATTAAGCGATAGTATTGC
TGTTGAAAATCACCCCAAAATAAGTGGTAGGTATACATTTGTTGAGTCCTATTATAAACTCATCCAAGAC
TTAAATTCCCTACCACTTACAATAGATGATATAATAATTGTCTTTAACCATTGTATTGCAAATGACCCGC
TTCTTGTAACAATAGCAAATAGTATGGTCCTTAGCACAATCGGATCACCTTTACCCAAAGTTGGTATTGC
AGCAAATTCAATGCCAGAATTCAGGAGTATGAAACTGATCCACCACTCACCAGCTCTAGTATTGAGAGCA
TATTCTAGAGGAAACCCTGATATTCATGGTGCCAATGTTGAAGAGATGGAGAGAGACTTAGTGCATCTTA
ATCAATTTATTGATGAAGTAGGTCTTATAAAAAAGATGGAGGATAAATTGTCAAAAATAGAATTTGCAGA
TGAAATACAATACAATCTAGCCAAAATTAGAGAATTGACAAAAGTTTATCAGATTTGCTATGAATACATA
AAATCTGCAGATCATAAAGTGAAAGTTTTTATACTACCAACTAAAACTAAAACAGTACATGACTTTTGCA
GTGTGATACAAGGAAGCCTTATAAAAGATGATAAATGGTTTAGCATGCATTATTTGAAGCAAGTTGTGGT
TCAGGGTCATAAGTCAATTATAACGAAAACAGAATCTACAGATTACAACATTGCAGTAGAATGTTTCCGG
TTACTATTCTTTTTTTTAGACTCCTTCGTATCACAAGACTATAGAACAAGTGTGCTCAAAGAAATGATCA
GTACATATAGTTATAAGAACATACCATTAGAGAAACTCTTAGATATGATATGCCAAAGTCAAAATAGATT
TGATTTTATACCACTATTATGGAGAACAGGTTATCTGACCCAAAATGATCTAGATAGATATGATGCCATG
AAAAGTTCCGAAAGAATTACTTGGAACATGGCACAAACGAGCCGAGAATTTGATAGAGGCCCAATTGATC
TACAAATAAATGGTTATAATAGATCAATCAGAATTGTAGGCCAGGATGATATTCTGACTGCAGCAGAGCT
AAGGTTGATAAACACAAGATATGAAACCATAATAAATGCAGGCCGTAAATTATTGAATACAAGGCATGGC
ATGAGATTTGAGAGAATGCAAAAATGTACAATAGATGAAGGTGAATTTTATATAACATATCAAAGAAAAA
ATCAAAATCAATACACATATCAGATCCATAATTATTCATCAATTATCACTAGAAATGAAGAAAACAAAAA
CAAAGGACGTTTTTTTAATGAAATTATTCCTGTTTGTCTTGTGATAGTAACTGAACAAAAAGCCTCATCT
AAAGTTTTGCTCAGAAGAGTTCCATTTTTAAATGATGAAAATTTCCTATTATCTAAAGTCCAAATAACAC
CAACAGAGCAAGTTGCAATGAGGAGAGCTAACTTGTCAAAATGCTCAATGTTTTATGGGCCTGACTTGAA
TATAGGCATGGTTTCTTTAAGGAAATTGTTGAATTGCCAAGAATTAATGACACTTGACTACTCGAAAATA
TCTAATTTGTCATTAATTTCAATATCAAAAATACTATCTTGTGATGGGACACAGAGGACGGATTGTGATG
AATTTGATTTCAATGCATTTAGTGATGATATAATGGAAGTTCAAGAAATGGAAGATATTGAAACAACTCC
TATCCTTAAGTTGTACACATCTAGATATGGCAATTCAAGAACTACTTACAAAAATGCAATTAATGAGTCT
CTTATCAAGTCCATGAATAATTTTAAAACAGCATTTGATCTTGCATCAGATGGCTATTATTCAAGGAAAA
ACTTGGGAATATTATCGATTATTGTATCCACTGCCAAGTTATTAGAAACCAATGAATGGTCGAGCATACT
GGTAGATTGCATTCACATAACATTAATAGCAAATAACATGGATTCAACATTCCATAAATTTGAAATGCCA
TTGGCATTTTTAGAGAATCCATTATCATTTGAAGTTAAATGGCTAAAATTAAAATCTTTCATACAAAGCT
TGCCAGATGTGATTGACCCAATGTGGTCTGAAATATTTCATCATTTCAAAGAAAAGAGCATTACATTGCT
AGACAAGAGGATTGCTGAACCTATTGACTTTATGGCTATTCTTGATGAGATTGAAGTTGAAGAAGGTTTA
GTTGAATTTGAGTTCCATTAACCTAAATTTCGGAAATATTTAATCATCATGCTTTATTATATACATATTT
AAA

>KX817333.1 Serra do Navio virus strain BeAr 103645 segment L, complete sequence
AGTAGTGTACTCCTACCTATAAAACTTACAAATTCTTTATCATACAACACAGTTAAGATGGAGCAAACTG
AATACCAACAATTCCTAGCTAGAATCAATTCAGCTAAGGATGCATGTGTTGCAAAGGACATAGATGTAGA
TCTACTGATGTCTAGACATGATTACTTTGGCCGTGAGTTATGCAAATCCTTGAACATAGAGTATCGGAAT
GATGTGCCTTTTATAGATATAATATTAGATATTAGGCCAGATATAGACCCATTATCGTTGGATATACCGC
ATATAACACCTGATAATTATCTATATATAAATAATATTCTATATATTATTGATTATAAAGTATCTGTATC
CAATGAGAGTAGCATCATTACAAATACTAAATATTTTGAATTAACAAGAGATATTTCAGATAAGCTTAAC
ATACCTATAGAAATAGTTATCATTAGAATAGATCCTATAAGTAGAGAATTATATATTAGTTCTGATAGAT
TCAAAGACTTATTCCCTACATTAGTTGTAGATATAAATTTTAACCAATTTTTTGATTTAAAGCAATTGTT
ATATGAAAAATTCGGTGAGGATGAGGAGTTTTTACTGAAAGTAGCTCACGGTGACTTCACACTAACAGCA
CCTTGGTGCAAAACAGGTTGCCCATTGGTTTGGCAGCATCCTGTCTATAAAGAATTCAAAATGAGTATGC
CCATACCAGAGAGAAGATTATTTGAGGAATCTATGAAATTCAATGCATATGAAGCAGAAAGATGGAATAC
AAACTTAATTAAGATAAGAGAGTATACAAAGCAAAAATATTCAACCTTTGTTACAAAATCAGCAAAACAT
GTCTTTTTAGCAACCGGTGACTTCAAGCAGCCTAACAAAAATGAGATAAATGAGGGATGGAATCTAATGG
TAGAACGTATACAGGATCAGAGAGAAGTGTCTAGATCTATACATGATCAAAAACCGAGTATCCATTTTAT
ATGGGGTTCAAATAATCCTAATAATAGTAATAATGCAACTTTCAAGTTAATTTTATTGTCCAAATCGTTA
CAATCTATAAAAGGTTCTTCTACTTACACAGATGCTTTTAGGTCATTGGGGAAAATGATGGATATAGGTG
ATAAACTTTCTGAATATGAATCACATTGCGAACAATTAAAAATGCAAACACGCTTATCCTGGAAACAAGT
TATGAATAAGAAACTTGAACCTAAAAAGATAAATAGTGCATTAGTATTATGGGAGCAGCAATTCATGATA
AATTCTGAAATGATCAATAAATCAGATAAATTAAAACTCTTTAGAGACTTTTGCGGGATAGGGAAGCATA
AGCAATTTAAGAATAAAATGCTTGATGACATTGATACATCAAAACCCAAGATACTAGACTTCAATGATGA
AGCAATATATATGGCTAGTTTAACTATGATGGAGCAAACTAAGATTCTCTTATCCGAAAATAGCAATCTA
AAACCTAATAACTTTATATTAGACGAATTCGGTCAAAGAATAAAAGATTGCAATAAAGACACATTTGAGA
TAATGTTAGCAATTTTTGAAACAAAGTTCTGGCAATGTATTTCAGACTTCTCAACATTAATGAAGAATAT
ACTATCTGTGTCTCAATATAATAGACATAACACATTCAGAATAGCTATGTGTGCAAATAACAATATGTTT
GCACTAGTGTATCCATCTGCGGATATTAAAACAAAAAAAGCTACTGTCGTTTATAGTATCATAGTTTTAC
ATACACAAGAATCTAATGTCTTTAATCCAGGCTGTTTACATGGTACATTCAAATGTAACAACGGATTTAT
CTCCATATCTAAAGCAATTAGGTTAGATAAAGAAAGATGTCAGAGAATTGTTGCATCGCCAGGGTTATTT
TTGACAACTTGCTTGCTTTTTAAACATGAAAATCCAACAATAAGATTAGATGACATTATGACATTTTCTA
TATATACTAGTTTGTCAATCACTAAAAGTGTCTTATCATTAACAGAGCCAGCTAGATACATGATCATGAA
TTCATTGGCTATATCTAGTAATGTAAAGGATTATATTTCAGAAAAATTCTCCCCATATACTAAAACACTC
TTTAGTGTTTACATGACACGACTAATTAAAAATGCATGCTTTGATGCTTACAATCAAAGACAAAAAGTAC
AATTAAGAGATATATATCTTTCAGATTATGATATCACTCAAAAAGGTATAAAAGACAATAGAGAGTTAAC
AAGCATTTGGTTCCCTGGCAGTGTTACTTTAAAAGAATACTTAACACAAATATACTTACCGTTTTATTTC
AATGCAAAGGGTCTTCATGAGAAACACCATGTTATGATTGATCTTGCAAAGACTATTCTAGAAATAGAAA
AAGACCAAAGGGAAAACATTACAAAAATATGGTCGGAAGATTGCACAAAACAAACAGTCAACTTGCAAAT
ACTTATCCACTCTTTATGCAAAAATTTACTATCTGATACGTCACGACACAACCACCTTAGAAACAGGATT
GAAAATAGGAATAATTTCCGGAGGTCTATCACTACTATATCCACATTTACTAGTTCTAAGTCATGTATCA
AAATTGGAGATTTCCAAAAGGAGAAAGAAACTCAATATTCAAAGCAAAAGAAGACTATAGAAATGGAAAG
TAGAAAGAGACGTTTAGCCAACCCTTTGTTTGTAACTGATGAAGAGATAAACTTAGAGGTGGGCCATTGT
AATTATTCCATGCTAAGAGATGCTATGCCAGAATATAAAGATTACATGTCAACAAAAGTGTTTGATCGAC
TGTATGAACTATTGGATACAAATGTTTTAGATGATAAACCAACAATAGAACTCATAATGGATATGATGGC
TGAGCACGATAAATTTTATTTTACGTTTTTCAATAAAGGTCAGAAAACCTCTAAAGATCGAGAGATATTT
GTTGGTGAATATGAAGCAAAGATGTGCATGTATGCTGTTGAACGAATAGCAAAGGAACGATGCAAATTGA
ACCCTGATGAGATGATATCTGAACCTGGAGATGGGAAATTAAAGGTTCTAGAACAAAAATCAGAGCAAGA
GATCAGGTTCTTAGTTGAAACCACTAGACAAAAAAATAGGGAAATTGATGAGGCAATTGAAGCATTAGCT
GCTGAAAATTTCCAAGAAAATATAGGTAAAATAGAAAAGATATCCAAGGGGAAAGCTAGAGGATTGAAGA
TGGAAATTAATGCTGACATGTCGAAATGGAGTGCACAAGATGTCTTTTATAAATATTTTTGGTTGATTGC
TTTAGATCCTATACTATATCCTCAAGAAAAAGAAAGAATACTTTTCTTCTTATGTAATTATATGCAAAAA
GAATTGATACTACCCGATGACTTAATTTATAATCTACTTGACCAAAAAATTTCATACAAGGAAGATATCA
TATCAGCTATGACAAATCAACTCCACACCAATTCGATACAGATAAAGAGGAATTGGCTACAGGGGAATTT
CAACTATACAAGCAGTTATGTACACAGCTGTGCTATGTCAGTTTATAAAGATATATTAAAGGAAGCTATG
TCTTACTTAGAAGGTTCCATATTAGTGAATTCATTGGTACATTCAGATGACAACCAAACTTCAGTTACAA
TAGTTCAAGATAAATTGCCTGATGAAGTTCTCATAGAATTTTGCATCAAAGAGTTTGAAATGATCTGCTT
AACTTTTGGTTGCCAAGCAAATATGAAGAAAACATATGTGACAAATTGTATAAAAGAATTTGTTTCATTA
TTTAATCTGTATGGAGAACCCTTTTCAATTTATGGGAGATTCTTGCTAACATCTGTAGGGGACTGTGCAT
ATATAGGACCATATGAGGATCTTGCCAGTAGGATATCTTCTGCCCAGACAGCAATTAAGCATGGTTGTCC
CCCGAGTTTAGCTTGGGTTTCAATCGCAATTAGCCATTGGATGACAGCATTGACGTACAATATGCTACCA
GGGCAAAACAACGATCCATTAGATTATTTTCCTGCAGATACCCGAAAAGATATACCAATAGAATTAAATG
GTGTTATAGATGCCCCCTTGTCCATGATTAGCACTGTTGGACTGGAAGCAGGCAATCTCTTCTTCTTAAT
CAAATTGCTGAACAAGTACACTCCCGTCATGCAAAAGAGAGAATCTGTAGTCAATCAAATAACTGAAATA
CATAGCTGGGATTTAAATAAATTAGATGATAATGAGATATTTAGACTAAAAATCCTAAGATATTTAGTAT
TGGATGCAGAGATGGATCCAAGTGATATCATGGGCGAAACCAGTGATATGAGAGGTAGATCCATACTAAC
TCCAAGAAAGTTTACTACTGCTGGAAGTCTAAGGAAGTTATACTCATTTAGTAAATATCAGGACAAACTC
TCTGCTCCTGGTGGTATGAATGACCTATTTGCTTATTTATTACAGAAACCTGAATTATTAGTAACAAAAG
GAGAAGACAAAAAAGATTATATGGAATCAGTAATATTCAGATACAATTCAAAAAGATTTAAAGAAAGTCT
CTCTATACAAAATCCAGCACAATTATTCATAGAACAGATATTGTTCTCGCATAAGCCAGTTATAGACTTT
TCTGGGATTAGAGATAAATATATCAATTTGCATGACAGTAGGGTGTTGGAAAGAGAGCCAGATATAATAG
GCAAAGTAACTTTTACAGATGCATATAGGATCCTAATGAAAGACCTAAATACATTACCTTTAACCAATGA
GGATTTACAGGTTATTTATTCATACATAATCTTGAATGATCCACTCATGATAACAATTGCAAATACACAC
ATCTTATCGATATATGGTAGCCCACAGAAGAGAACAGGGATGTCTTGTTCTACTATGCCAGAGTTTAGGA
ACTTAAAACTCATACACCACTCTCCAGCATTGGTGTTGAGGGCATTTAGCAAGGGTACACCAGATGTACA
AGGGGCTGACCCTACAGAGATGGCAAGGGACCTTGTACACTTAAAAGAATTTATCAACAATACTAACTTG
GAAGAAAAAATGAAAGCCAGAATACAGCAAAATGAGTTAGAAAAGGGATCTAGAGATGTAATATTTGAAT
TGAAGGAAATGACTCGATTTTACCAGGTATGCTATGAATATATTAAGTCTACAGAACATAAAATTAAGGT
ATTTATATTGCCAGCAAAAGCATATACAACAACCGATTTTTGTTCATTAATGCAAGGAAATTTAATAAAA
GATAGGGAATGGTATACAGTTCACTATCTAAAGCAGATTTTATCTGGCGGGCATAAAGCCATCATGCAAC
ATAGTGCCACAAGCGAGCAAAATATAGCTTTTGAATGCTTCAGGTTGATCACGCATTTTGGAGACTCATT
TATAGAAGCTAGTTCCAGAGCAGCATTTTTGCAGCTAATTATAGATGGATTCAGTTATAAAGATGTCAGA
GTGAATAAGCTTTATGAAATCATAAAGAATGGACACAATAGAACAGATTTCATACCGTTACTTTTTAGAA
CTGGTGATCTAACACAGTATGATCTTGATAAATATGATGCAATGAAAAGTCAAGAGCGGGTTACATGGAA
TGATTGGCAAACCTCAAGGCATCTTGATATGGGAGCTATAAACTTAACAATTAGTGGTTATAATCGATCA
ATAACAATAATTGGAGAAGATAACAAATTAACATATTCAGAATTAAATATCACTCGGAAGACACCAGAAA
ATATTTCTATTAGTGGGAGAAAGTTATTGAGTTCAAGACACGGATTAAAATTCGAAAATATGACTAAGGT
AACAACATACCCAGGAAATTATTACATAACTTACAGGAAAAAAGATAGACACCAATATGTCTACCAAATA
CACACACATGAATCTATAATTAGAAGAAATGAAGAACATTTGGCTATTAAGACCAGAATTTTTAATGAGA
TTGTTCCTGTATGTCTAGTTAATATAGCAGAAGTGGACGGAGATCAACGAATTCTCATTAGGTCTTTAGA
TTACTTAAATAATGATGTCTTCTCATTAGCTAGAATAAAAGTAGGCTTAGATGAGTATGCTGTGATAAAA
AAAGCACACTTCAGCAAGATGGTTTCTTTTGATGGCCCACCTATAAAAACAGGATTAATCAATCTAACTG
AATTAATGAAGTCTCAGGACCTATTGAATTTGAATTATGATAATATTAGAAATAGCAATTTAATCTCCTT
TTCAAAAATAATATGCTGTGAGGGATCAGATAATATTGATGATGGTCTTGAATTCTTGTCAGATGATCCT
ATGGCTTTTACAGAGGGTGAAACAATACATTCAACACCAATATTCAATATATATTATTCAAAAAAAGGTG
AAAAGCATATGACATATAGAAATGCTATAAAGTTATTGATTGAAAGGGAAACTGCCAACTTTGAAGAGGC
TTTCACATTTTACAATGACGGTTTTTTGTCACCAGAAAATCTGGGATGCCTAGAGGCAATAGTTTCTTTA
ATTAGAGTGTTGAAGACCAATGAATGGTCCAGTGTAATTGATAAATGTATTCACATTTGCTTAATAAAAA
ATAATATGGACTACGTCTATCATAGATTTGATATTCCTACCTGTTTTTACGACAATCCAATATCTAGAAA
CATTAATTGGATGATGTATAGAGATTTCATGGCTACACTTCCTAAAACATATATTGCTCCATGGAATATA
ATGTTAGAGCATTTTAGAACAAAATGCTCCACATTAATTATGGACAAAATGGAAGTCCACAGGAATTTTT
CTGAGTTTGCTAAGCTAATGCGTCGATCTGAAGGACGCACCAATCTTGACTTTGATTAATCAGGCAGAAA
TATATTAAACTAGAATATATATACAAATAATTGGCTATCTCCAAATTTCAAAAAAGCTGCAAAATATAGT
ATACATTTATAGGTAGGAGCACACTACT

>KX100105.1 Maguari virus strain BeAr 7272 segment L, complete sequence
AGTAGTGTACTCCTATATAAAGAAATTACAATAAATTCTCATTGCTGAAATGGAGGACCAAATATATGAT
CAATACATAAAGAGGATCCAATCAGCTAAGACAGCAACAGTTGCTAAGGACATCAGCACTGACATTCTTG
AGGCCAGGCATGACTACTTTGGTCGTGAACTTTGTTCTGCAATAGGGATAGAGTATAAGAATAATGTCCT
TCTTGATGAGATAATCCTGGATGTCGTCCCAGGGGTAAATTTGATGAATTACAACATACCAAATGTTACC
CCAGACAACTATATATGGGATGGAGATTTTTTAATTGTGTTGGATTACAAAGTATCAGTTGGCCATGACA
GCACTGAAATAACTTACAAAAAATATACATCTCTGATCCTCCCTGTGATGGAGGAGTTGGGAATACCATC
CGAGATAGCAATCATACGAGCTAACCCGGTTACATATCAAATAAGTATAATAGGTGAAAATTTCAAAGCT
AGGTATCCTAATATACCTATTCAATTAGATTTCTCAAAATTCTTTGAGCTGAGGAAGATGCTACTAGACA
AGTTTGCTGATGATGAAGAATTTCTATTAATGATTGCTCACGGAGATTTCACATTAACTGCACCATGGTG
TATAGAGGATACTCCTGAATTGTATGAACATCAAATCTTTAATGAATTTTTAGGATCCATGCCACCTAGG
TTTGTAAGTCTGTTCAAAGAATCCCTGGCATTTAGTGCTTATTCAGCAGAAAGATGGAATAGTTTACTCT
ATAATGTGAAAGCAAACACGGAAAAGGATTATCAAGACTTCCTGTCCATCAAGTCACATAATATCTTCAA
CATGGATGGAAACTATATGAGACCAACACAAGCTGAAATAGATGAAGGTTGGGAATTAATGAGTAGGAGA
ATTGCAAAAGAACGAGACATTATAACAGATATAAATAAGCAAAAGCCCTCAATTCATTTTATATGGACGA
AAAATGCAGATCGAAAGCTTTCTGGATCCACTGCAAAATTAATATTCTTATCTAATTCACTACAAGCAAT
AAGTGAACCCTCCACATGGACTGAGTCTTTAAAAGCAATTGGGAAAAGTATGGATATTGATGGCAATGTA
GGGCTGTATGAGAACCTATGTTTAGAAAGGAAATTGATTGCTAGATCTACAGGCAAAAAAATAGATAACA
AAAGATTAGAAGCTGTAAAAATAGGAAATGCACTTGTATTATGGGAACAACAATTCATTTTAGCTAATGA
TCTTTTCCAAAACCAAGAAAGGCAGAAATTTTTCAAAAAGTTCTTAGGGATTGGGGGCCATAAAGTATTT
AAAGAGAAGACTGCAACAGATGTTGATTTTGAAAAACCAAAGATACTGGATTTCAACAACACTATAATAT
TAATGGCAGCAAGATCTATGGTTAATAAAAATAAGGCTTATCTCTCACAAGCCAATACATTAGCAAATCC
TCATCCAATTATGGAAACATTTTCAAGACAAATTGCTGAAGCTTCAGAAGAAACAGCAACAATTCTGGGG
AAAATCAATAAAACATGTTTTTGGCAGTGTATAACAGATATATCAACCATAATGAGAAATATATTAGCTG
TTTCTCAATATAACAGGCATAACACATTTAGAGTAGCTATGTGTGCTAATGACTCAATGTATGCCTTAGT
CTTCCCTTCATCAGATATAAAAACTAAGAGGGCTACAGTGGTCTTTTCCATAGTGTGCATACATGATGAT
AGGCAATCTATTATGAATGCAGGAGCCTTATTCACGACTCTAGAACTAAAAACAAAAAACTTTATATCTA
TTAGCAAAGCAATAAGATTAGATAAGGAAAGATGTCAGAGAATAGTATCATCTCCTGGGTTATTCCTCCT
GAGTGCACTATTGTTATATAACAATAACACAGAAGTGTCCCTCACAGATGTCTTAAATTTCACATTTTAT
ACTAGCCTATCGATAACCAAGAGTATGCTATCATTAACTGAACCATCAAGATATATGATAATGAATTCCT
TGGCTATTTCAAGTCATGTGAAAGATTACATAGCGGAAAAATTCTCTCCTTATACAAAAACCCTGTTCAG
TGTGTACATGGTTAACCTTATTAAGAAGGGTTGTAGCTCAGCAAATGAACAATCAAGTAAAATACAACTA
AGAAATATATACTTGTCAGACTATGACATTACACAAAAGGGTGTAAATGATGAAAGAAATCTAGATTCAA
TCTGGTTTCCTGGTAAAGTAAATCTTAAGGAATATATAAATCAAATATACCTACCTTTTTACTTTAATGC
AAAGGGGTTGCATGAGAAGCACCATGTGATGATTGATCTAGCAAAGACAGTCCTGGAAATTGAAATGAAT
CAAAGAATGGATAATTTAGGCATATGGTCAAGCCATGAAAAAAAGCAACATGTAAATTTACCTGTGTTAG
TCCATTCTCTAGCTAAATCACTAATTTTAGATACATCTCGACACAATCATCTTCGTAATAGGGTTGAGAG
TAGAAATAATTTCAGAAGAAGCATTACCACAATAAGCACATTCACTAGTTCTAAATCATGTATAAAAATA
GGAGATTTCAAGGAACTAAAATCTAAAGCTCACCAAACATCATTGAAGAATCAAAAAAAAGCTTGTGAAA
AGTATAGACTTTCTAACCCTTTATTTATCTTAGAGGAGGAAACATCACTAGAGGTTAACCATTGTAATTA
TGAAGATTTAACTGCAAAAATACCAAACTATAGAGATTATATTTCAGTTAAAGTCTTTGATAGATTATAT
GAATTATTCAAATTAGGTATATTGGATGATAAACCATTTATAGATCAGGCAATGACTATGATGAAAGAAC
ACAAGGATTTCTCCTTTACATTCTTCAATAAAGGGCAAAAAACAGCAAAGGACCGAGAAATATTTGTTGG
GGAATTTGAAGCTAAGATGTGCATGTATGTTATAGAAAGAATATCCAAAGAAAGGTGTAAATTGAACACT
GATGAAATGATAAGTGAGCCAGGGGATTCTAAATTGAGAATATTAGAGAAAAAGGCTGAAGAAGAAATCA
GATATATTGTTGAAAAAACTAAAGATAGCATCCAAAAGGGTGACCCTACCAAGGCATTAAAACTAGAGAT
AAATGCTGACATGTCAAAATGGAGCGCACAAGATGTTTTTTTCAAGTATTTTTGGCTTATAGCACTTGAT
CCTATACTGTATCCAAGTGAGAAGAAAAGGATGTTATATTTTATGTGCAATTATATGGAGAAAGTTCTTA
TTTTGCCAGATGACCTACTGTCTAATATATTAGATCAAAAGACTCCTTATAATAATGATTTGATACTTGA
CTCAACAAATGGCTTGAATTCTAATTATGTAAAAATTAAAAGAAATTGGCTGCAAGGTAATTTTAATTAC
ATATCTAGTTATGTACATAGCTGTGCAATGATGGTTTATAAGGATATTTTTAAAGAGACAATGAAGCTAC
TGGAAGGAGAATGCCTAGTAAATTCTATGGTTCATTCTGATGACAACCAAACCTCATTAGCTATAATGCA
GAATAAATTACCAGATAATATTATGATACAATTTGCAGCAGACACTTTTGAATCAGTGTGTTTAACATTT
GGCTGTCAGGCCAATATGAAAAAAACATATATTACTCATACCTGCAAGGAGTTTGTATCTTTATTTAACT
TGCATGGGGAACCATTATCTATCTATGGGAGATTTTTATTACCAAGTGTTGGAGATTGTGCATATATTGG
ACCGTATGAAGACTTAGCTAGTAGGCTCTCTGCTACTCAGCAAAGCATCAAACACGGTTGCCCACCTAGT
TTAGCATGGGTGGCAATTAGCTGCAGCCACTGGATTACACACCTCACATACAATATGCTAAATGATCAAA
TCAATAGTCCGATAAATTATTTACCATTTGAGAGCAGACACAATATACCCGTAGAACTGAATGGTTATAT
CAATGCACCTCTCTATTTAATCTCCCTTGTAGGCCTAGAAGCAGGCAACCTCTGGTTCTTGATTGAGATG
TTAAAGAAATTAGTTCCATTGGATAAGCAAAGAGAAACAATACAAACACAATGCCAATGGCTGTCAGGAT
TAAATAATTTAACAGAATCTGAAAAATTTAGATTCAAAATCCTTAGATACTTAACATTGGATACAGAAGT
AAGTGCAGACTCTAATATGGGTGAAACAAGTGATATGAGGAGCCGGTCATTATTAACACCTAGAAAATTC
ACCACACCTGGCTCATTAAACAAACTGGTATCATACTTGGATTTCAAAGAATCTATGTCATCTGATAAAT
ATAAGGAGACCCTGGATTATATGTACAACAACCCTGAGTTACTAGTAACTAAAGGGGAAGACAAGAAACA
ATTCATGGAATCAATACTATATAGATACAACTCTAAAAGATTTAAAGAGAGCCTATCCATTCAAAATCCT
GCACAATTATTCATAGAACAGATCCTTTTCTCCCACAAACCTATAATTGATTATAGTAGTATTTTTGATA
AATTAAGTTCTCTTGTTGAATCTGATATAATAGCTGAATTACCTGAAATTATAGGAAGAGTGACTTTCCC
TCAGGCATACCAAATGATATATAGAGATATAACCCAGTTGCCCCTGGATTTGGAAGATATACAAATAGTT
TATAAGTATTGTGTATTGAATGATCCATTAATGATAACAGCAGCTAATACTTCATTATTGTGTGTAAAAG
GAACACCTCAAGATCGCAATGGTCTGAGTGCTAATCAGATGCCAGAATTTCGGAATATGAAGTTAATTCA
CCATTCTCCTGCACTAGTATTAAAAGCATTTAGTAAGGGTAGAACTGATCTACCTGGAGCAGATCCAATT
GAATTAGAAAAAGACCTACATCACTTGAATGAATTTCTTGAGAACACAGGAATAAAAGAGAAAATAGACC
AAAATATAGAAAACCCTCCAAAACATCTTACAGGGTTAGAGATAATTATGTATAAGATAAGGGAAACAAC
TAAACTATATCAGTTGTGTTATGATTACATTAAATCAACAGAACATAAAGTTAAAATCTTTATATTACCT
ATGAAAGCATACACAGCAATTGATTTTTGCACATTGGTGCAAGGAAACACATTGAGTGACAATAAATGGT
ATACAATGCATTATCTAAAGCAAATTCTTAGTGGGTCTGTAAAAGGGAATATTGTAACTACAAGCACAAC
TGAACAAATCATAGCAGGAGAATGTTTTAGAACACTGGTGCATTTTGCAGACTCATTTGTTGAAGAAGCA
AGTCGCTTAAGTTTTATAACAGAAGTTATAGATAATTTCCAATATAAAAATATACCTGTCAATTCTTTAT
ATAATACTATCTTAGGTAGCAATCTTAGACTGGATTTTATCCCCCTATTGTTCCGGATGCAAGCTCTAAC
ACAATCTGATTTAAACAAATTTGATGCATTGAAAACTAATGAAAGAGTATCATGGAACAATTGGCAAACA
AATCGGTCTTTAAATTCTGGAGTGATTGATTTAACTATCTCAGGTTATTTGAGATCTATTAGAATTGTAG
GTGAAGACAAAATGCTTAAAATAGCAGAACTTACAATACCAAACTTTTATCCAAATACTGTTTTCCATGC
TGGGAACAAGCTCTTAAATTCACGACATGGCCTAAAGTTTGAATATATGTCAGAGTGTGTTTTAGATGAC
AAATATAATTACTATATAACTTACCAGAAAAAGAGAGCCCATTTATATACTTACCAGGTTTCAACAGTAG
AACACATATTCAGGCGAAATCAAGAAGGGTTAGCATCCCGTGGCACAAGGTATAATAAAATGACACCTGT
ATGCCCTGTTGTATTATCCGTTCGAGACGAATTATTCCGCATGAGTTTGCATAATGTATTTAGCTTGAAT
ATGACAAATTTCAGTATGTCACGGTTGTATGTTTCTCCTGATGAAATGGCAACTATAAAAAAGGCACACA
TGTCAAAGATGATGTTTTTCAATGGACCAGATATCAAAGCTGGAGTGATTAATTTGACTTCCTTGATGAG
GACTCAAGAATTACTTTCCCTAAATTATGATAACATTTGTAAATCAAGTATAATACCTTTTTGTAGGATC
TTATCTTGTGATGGTAATGAGGATAGTGGTGAGTTAATTTTCCTCTCTGATGAAATAATGGATTTCACTA
TCTCAGAAGAGATTGAATCTATGCCTATTTTCACAATTAAATATCAAAAGAAAGGGCATGAGAAAATGAC
ATATAAAAATGCTATCTCCAAGCTAGTTACACGAGGTGTAGAAGAAATCACCACAATATTTGATTTCTCA
GAAGATGGATTCTATTCAAAAAAGAATTTGGGAATAATAAATACACTTTGTTCATTAATTAATCTTTTAG
AAACTAATGAGTGGTCTTCTATCTTGCTCAACTCATTCCATATAGCAATGCTCATGGAAGGGATGGACAA
AGAATTTCACATGTTTTCTCTACCTTCTCCATTTTTTTTAAATGTTGCAGGTGGAATTATAAACTGGACA
AAACTCCTAAAGTTCATTAAATCGTTGCCCAAGATTACTCATGAACCATGGTCCATGATGATGGAAAGGT
TTATAGACAAGACCATATATTTAATTGAAAGGGAATTAAACAAAGAAGCCAATTTTAACGATTTCCTAGA
TGAATTAGAATTCCAATCTGGAAAATCTCTGTTTAGTTTCTTTTAAATTACCAAATTTTCATCTATCATC
TACTAATTGGGTGTATTCAAAAGCCTTAATGGCACAAAAAGCAGCATAATATTCAATTTCTTCATATAGG
AGCACACTACT

>KF697154.1 Utinga virus isolate Be An 84785 RNA polymerase gene, complete cds
AGTAGTGTACTCCTAAAAGCAAACTGACAAAAAAACTTTAATAATGGATTTAGCGTCGCAATTTCGCAAC
AGAATCCTCGCCTGCAACGATGCTGAAGTAGCTAAGGATATCTGGAGAGATCTTTTAAATGAAAGGCATA
ACTACTTTAGTAGAGAATTTTGCAGGGCCATTGATCTGGAATATAGGAATGACATTCCTTCTGAGGATAT
ATGCATGGAAGTGCTTGATTATGATCAAGCAAAAAAAGTTAGGTACTGTACACCTGACAATTACCTAATT
GACAATGGTAAAGTCTACATTATAGACTTTAAAGTCTCTGTTGATGACAAAAGTGCAAAGCTAACTAAAG
AAAAATATGATTCTATATTTGGTGAAGTGTTTGAGCCAAATGGGATTGATTTTGAAGTAGTTATAATCAG
GCATAATCCTAATGACTCAAGAACAATGATTGATTCACCTAATTTTGAGAGAGTAATTGGAGCATTTCAA
TTAGATATGGATTTATCTTGGTTTTTTGAAATGAAGGATTTTCTATTTGGTAAATTCAGAGATGATGAGA
AGTTCTTGAGTATTATCAATCAAGGAGAATTTACAATGACTTTACCATGGATTGAAGAAAATACACCTGA
GCTATTTAATCATCCGATTTACATTGAGTTTATTAATTCTATGCCAGAGGAAAAAAGGCAACTGTTCATA
GATGCAGTTAATTTCAAATCATTTGGAGCTGAAAAATGGAATATATTCTTAAAAAATACAATGGAGATGC
ATGGAAAAAAATATAAAGAGTATGTTAAATTCCACTCTCATAAGATTTTTTGTCTAGATGGAAATTTTCC
TAAACCAGCAAAAGAGGAGATTGACGAAGGATGGAAATTAATGGTCAAAAGAGTTGGTCTAGAAAGAAAT
ATTACACAGGATGTGAATAAGGAAAAACCTAGCATGCATTTTATATGGTCAAAAAACCACCAAGGTTCCA
ATAATAATATAGCAAAATTAATCAAATTGAGCACTGCATTACGTTTTATGAGTGGGACAAGTACATACTT
AAATGCATTTAGATCTTTAGGAACTCTGATGGATATTTCAACAGATGTTGAAAAATATGAATTATTTTGC
GCTAAACTAAAATCCATTGCTCGTTCAACGCATAAAAAGATTGATAAAAAAATAGAACCATTATCTGTAG
GAACATCAACTGTGTTATGGGAGCAGCAATTTAAAATTGATACTGTATATATGACTAGGGAAGATAGGAT
TCATTTAATGAAAGACTTCTTTGGGATAGGAGCTCATAAGTCCTTTAGCAAAAAACAAAATGCAGACTTG
GATTTGGAAAAACCAGTAATTTTAGATTTTGAAAATAGTGAGATATTGAGGAAATGCAACACAAATTACA
ACAATGTGAAAAGTATTTTATCTACAGACAACGATTTAGACAAGATAGGAAATTATCTAGAGCATTTCTC
CCAAAGAATTGAAAGTGCTAGCCCACAAATGTGGGACATGATATTCAAGATCACAAAAACTAAATATTGG
CAGTGTATAAATGATTATTCTGTGCTGATGAAAAACATGTTGTCAGTGAGTCAATACAACCGGCACAACA
CATTCAGAGTAGTAACCTGTGCTAATAATAGCATGTTTGGTATAGTAATGCCAAGTTCAGATATAAAGAC
GAAGAAGGCTACTCTAGTTTACTGTATCATATGCTTGCATGAAGATGAAAATGATATAGTACACTTTGGA
TCATTACACAATACATTTAAAACAAAAAATGGTTACATTTCAATTTCCAAAGCATTTAGACTTGATAAAG
AAAGATGTCAAAGAATAGTATCAAGTCCTGGCCTATTTATAATGACTAGCTGTTTGCTTTATAATGGAAA
CGACAACTTAGATATAATGTCCATGCTAAATTTCAGCTTTTTTACTTCAGTTTCTATCACAAAATCTATG
TTATCTTTAACTGAGCCATCAAGATATATGATAATGAATTCATTAGCTGTATCAAGCCACGTCAAGGAGT
ACATTGCTGAAAAATTTAGCCCGTATACTAAAACAGGATTTTCAGTAATTATGACAAATCTTATAAAAAT
AGGATGTTATAATGCTTTTGAACAAAGAAGCAGGATACAATTACGAGATGTCAAGTTAACTGATTATGAT
ATAACACAAAAAGGTGTCAATTCTGAAAGGGATCTAAAATCAATATGGTTTGATGGCAGAGTCAATCTTA
AAGAGTATTTAAATCAAATATATATGCCATTCTACTTCAATTCAAAAGGGTTACATGAAAAGCATCATGT
CTTGATAGATCTTGCTAAAACTATATTAGAAATAGAGAAAGAACAAAGAATTGAAATACCTCATCCATGG
TCTGAAGAGCCTAAAAAACAAACAGTTAATTTAGATATACTGATATATTCTATAGCAAGAAATCTAAATT
TAGATACATCTAGACACAATTTTGTTAGAAGCAGGATTGAGAATACAAATAATTTCAATAGATCTATATC
TACAATATCCACATTTACTAGTTCAAAGTCCTGTATAAAAATAGGCGATTTCCATGATATTAAATCGAAA
TCAGCAAAAAAGAACAAAAATTATATTGAAAAAGAATCAAAAAAGATTTCTATTGCAAACCCAGCATTAT
TAGAAGAAGTTACTAATGAATCTGAAATAATACATTCCACATATCTAGATCTTAAACAGGCAATACCTAA
TTATACTGATTATATGGCAACAAAAGTATTTGATCGATTGTATGAAAAATTTGCTGACAAAGAAATTGAC
GATGCCCCAGTTATAAAAACTATATTAAAAACTATGAGAAGCCACACAAAATTTTATTTTGGATTTTTCA
ATAAGGGTCAAAAAACAGCTAAAGACAGAGAAATATTTTTAGGTGAATATGAAGCGAAGATGTGTCTCTA
TTTAGTAGAGAGGATTGCAAAGGAGAGATGTAAATTAAATCCAGAAGAGATGATAAGTGAACCTGGTGAT
TCTAAGCTTAGAATATTAGAAAAACAGGCAGAAGAAGAAATTAGGTATTTAAGTAGAAGCATTAAAAATA
TAAATGATGAAATAAAAAATAGACTTTCTAACAAAGATGAAAATCTTCTTCAAGACTTAGAAGATCTTAA
AACTCATGGCCTTAAAATTGAAATTAATGCAGATATGTCAAAATGGAGTGCGCAAGATGTGCTTTTTAAA
TATTTTTGGTTAATAGCCCTGGATCCAATTCTATATCCAGATGAAAGGAAAAGAATTTTATATTTCCTCT
GCAATTATATGCAAAAGAGATTGATTCTACCAGATGAATTGATGCAAACTATACTAGATCAAAGAATTAC
TAGAAATAATGATATTATATCTGAGATGACAGATGGATACAGAACAAATACTGTTGAGATCAAACGAAAT
TGGTTACAGGGAAATTTGAATTATACCAGTAGCTATTTACATAGTTGCTCTATGTCTGTATATAAAGACA
TTGTGAGAGAAGCTGCACTACTATTAGAAGGAGATTCTTTAATCAATTCAATGGTACACTCAGATGACAA
TCATACTTCTATATGTTTTATCCAAAACAAACTTGATGATGATATTATAATCAATTTTGCAATCACAGTA
TTTGAAATAGTTTGTTTATCATTTGGAAATCAAGCAAACATGAAGAAAACATATTTGACAAATTTTATCA
AGGAATTTGTTTCATTATTCAATATACATGGGGAACCTTTTTCTATTTATGGAAGATTCTTGCTAACAGC
AGTGGGTGATTGTGCATACTTAGGACCATATGAAGATCTAGCCAGCAGATTATCTGCTACACAGACAGCC
ATTAAACATGGGTGTCCTCCATCACTTGCTTGGCTTTCAATAGCTATGAACCATTGGATAACACATAACA
CATACAATATGTTACCTGGTCAATCGAATGACCCTATGCCATATTTCCCAGCCCAATACAGACACGAAAT
ACCTATTGAAATGTGTGGAATATTGAATACAGATTTATCTACAATAGCTTTAATGGGCTTAGAGTCAGGA
AATCTCACCTTTCTTACAGATCTTCTCAGACGAATGTCTCCTGTGCTATTGCAGAGAGAATCTGTTCAAT
CCCAAATTGAAGCTATAAAGACATGGGATTTAAAACTACTAACTAAAATGGACATACTCAAAATAAAGGC
ATTAAGGTATATTTCACTAGATAATACAATCACAACAGATGATGGTATGGGTGAAACAAGTGACATGCGT
TCTAGATCATTATTAACACCCAGAAAATTCACTACTAGTGGATCATTGAATAGATTAAGATCATATAACG
ATTTCCAGCAAGTAGCATCTTCAAATGAAAAAATTGAGGACCTGTTTGAATACTTTGTAAGTAAGCCACA
ATTATTGGTTACAAAAGGTGAAAATATGGAAGAATATATGAATTCTATATTGCTTAGGTATAATTCAAAA
AAATTCAAAGAATCTTTGTCGATTCAAAATCCATCTCAATTATTTATTGAGCAAATATTGTTCTCAAACA
AGCCAGTTATTGATTATACTAGCATACATGATAAAATGTTCAGTATACAAGACATTCCAGGCATTGAAGA
AACTGACACCATAATTGGGAAGAAGACTTTCCCTGAAAGTTATGTGCAAATTGTTGAGGATCTGAACACT
TTTGATTTGACTACTGATGATATTATTACCGTATATTCATTTTGCCTATTGAATGACCCGCTTACAACAA
CATGTGCGAATAATATTATTCTGTCTATAAAAGGTCATAGCCAAGATAGAACTGGACAATCTGCATGTAA
AATGCCTGAGATGAGGAGTCTGAAATTGATACATCATTCTCCTGCTTTAGTTTTAAGGGCTTATGTTAAA
AATGAGCGTGACGATGATTGTGAGGATGAAGAAATGGATAGAGACATAACGCATTTAAAAGAATTCATTA
AAAATACTAAAATAGAAGAAAAAATGAAAGAAAGGATTGCCAATAACGAGAAAAAGATGATGAAAAGAGA
CATGAGATTTGAAATTAAAGAGCTAACTAAGTTTTACCAAATTTGTTATGATTATATTAAATCGACAGAA
CATAAAGTCAAAGTTTTCATATTACCTTACAAAGTATACACATCTATAGATTTTTGCTCTGCAATAACAG
GGAACACTATATCTGACAACCAATGGTTTATAATACATTATTTAAAAAATATAATATCCACATCGCACAA
AGCTCAAATTGCCTCATCGCCAGATCTAGAAATTCAAATAGCAGATGAGTGCTTTAGATTAATTGCACAT
TTTGCAGACACATTTTTGTCACAAGAATCTAGAATACCATTTTTGAAAAAGGTTGTCAAAGAATTTAGTT
TCAAAAATATACCTGTTGTACAATTACTCTCAAAGTTATTGAATACTAAAATAAGAACTAAATTTTTGCC
AATATTGTTTTATGTCAATCAGTTAACACAAGAAGATTTAAATAAGTATGATGCTGATAAATCTGATGAA
AGAATATCATGGAATAATTGGCAAGTTTCTAGAGAACTAAACACTGGTCCGATTGATCTAATAATCACAG
GTTACTCTAGACAGATAAGAATAACAGGAAATGACGATACTTTAATAGCTGCTGAACTGCAAGTTACTAG
AATCTCTGGAGATTTAATACATAGACATGGTCAGGCTATGTTAAATAAACCACATGGTTTAAAATTTGAA
AAAATGAGAAAAGTTGATGAATTATCAGATAATCTCCATTACATAGTTTATCAACAACGATCAAAAAAAA
GATTCTTTTACTCTATTCTTCCTAAACAAATTATACTAGACCATAATAAAAGAGTTTCTTTGTCTAAAAG
TCTATCTGAATCAAAATGGGTACCTGTTTGCCCTGTAGCTATTAGTAAGCTATATCAAACTGGTAAACCA
GACTTATCAAAAGTGAAAAGACTAAATATGCAAGAATATCACTTATCAAAATTGCAAGTGAACCCTGAAG
AATTTGCAATAATAAGGAGAGCACAATTTCAGAAAATGACTTTCTTCAATGGCCCTGAACTAAAAACAGG
AGGAATAGATTTATCAAAGATGATGAAAACAACATCTATATTAAATGTCAACTATGATAATATTCTAAAA
ACATCCTTATTGGATTTATGTAGAATATTTAAATGTGATGGATTGCCAGAAGATCAAGATGCTTTTGAAT
TTTTATCAGATGAAGTTATGGAGATCAGTGTTGAAGAAGAACTAGAATGTACTCCTATTTTTAACATATC
ATATAGTAAAAAAGGATCTCAAAATATGACATACAAGAATGCATTCCATAAAGCTTTAATTAGAGAATGT
GACAAGTTTGAGGAAGCTTTTGATTTTGTAGACAATGGATTCTGCTCAAATGAGAATTTATCTATACTTG
AAGAAATACATTGGTTAGTTGTCGAGCTCAAAACTAATCAATGGTCTACTGAATTAGACAAATGTATACA
CATGTGCATGTATAGAAATAATCTGGATGTTGAATATCATAAATTTGATTTACCAGAAGTCTTTTGTATT
GATCCTATTAACAGGGAGGTTAATTGGGCGAAAGTAACATTATTCATAAATGCATTATCAGAATTCCCTA
TTAGAATGGAACCATGGAAATCAATCTTAGAAAATTTCTGCACTAAATGTCGGCTACTAATACTAGAAAA
AACTAAAATAAAAAATCCCAGTGAAACTATGTTAACATTTGTGAACCCTAAAATGAAGGGAGGAAAATCC
AAATTCGAATTTTGATCTGATTAAAATCTTATTTAAACGTAGTTCCTTATAGTAATTAATTATAAAATAT
CAAAATGCTCTTAGGAGCACACTACT

>KP792663.1 Orthobunyavirus guajaraense strain BeAn 10615 RNA-dependent RNA polymerase gene, complete cds
ACATAATATTTAAAACATTAAAAGAATTCTATACATAGAGCTATGGCTCATCTAATTCGTGAGCTTGTAA
GGCAATACCAAGCCAGAATTAGAGCATGCACTCAGCCAGAGCTTGGTAGAGATATACTTACTGAGATAAC
AGTAGCTAGGCATAATTATTTTGCTCAAGAGTTTTGCGAAAGCACAAATTTGACTTATAGAAATGATGTG
CCAGCTTTAGAGATAGTCCAAGCAATTAGACCAGGATTCGACCCAATGAGTAGACAGGTTCCTGATTTAA
CACCAGACAATTTTTTGATACACGGAAACAAAATGTATATCATAGATTTTAAAGTATCTGTGAGCGACGA
ATCTAGCATACATACTTACCGAAGATATACTGAGCGATTCACTGATATATTTAATTTCATAGGAGTTGAT
TTTGAGGTTGTTATTATAAGGATGGACCCTAGCAATATGCAATTACATATCTCTTCTGACAACTTTTTGC
AATTGTACCCTAATATTATTCTCAACCTAGATTTCAGTTGGTACTTCAGATTGAAAAATGAACTTTTTGA
GAGATTCAGAGATAGCGAAGAATTTATGGAATTAGTAGCACATGGAGAATTTACACCAACAATCCCTTGG
GTTACAACAGAAACGCCAGAATTATATGATCATCCTGTTTTCATAGACTTTTTGAATTCTATGCCGCCAA
AAGACAGAAACAATTTCTTAAGGGCAATGTCGGATAATGCATTTCATTCCGACAAATGGAATGACTTATT
GCATACTATGATGAGAGAATATGGAGACAAGTATAAGGCTTTCATTAAAGATATGGCAAAAAGAGTCTTC
TTAGCAGACAGCAATTATGATAAACCAACTAGGTTAGAAATACAAAAAGGCTGGTCAGAAATGATATTGC
GAGTTAAAGAATCTAGAAATATGACAACAGATGTACACAAACAGAAGCCAAGCATTCATTTTATATGGTC
GCCTCATGACCCTAAGAAAACAAATGAAAATTCTATGAAATTGCTTATGCTATCAGCAGGATTGCAAGAT
ATAAAGGAAAAAGATCCCTTTAGTATAGCATTCAAGCACATAGGGAAACTTATGGATTTTAGATCTGATA
TCAGGGGTTATGAGCGATTCTGTGCGAGGCTAAAACAAGATGCTAGATCTACTCCTAAGAGTAAAAGTTC
AAAAATTGAGCCATTACAGATAGATTCATGTACAGTACTGTGGGAACAACAATTTAAAATGGATACCGGG
ATTATACCTAAAGACATTCGACTAAAGTTTTTGAAAGAATTCTGCGGTATTGGAAACCATAAGCAATTCA
AAAATAGAATGTTGGACGATCTAGATCTTGACAAGCCGGTGATTTTAGATTTCTCAGATCCTGATATTCA
AAAACATGCAAATCTAATGTTTCAAGATACAAAATCCATGCTGTCTAAAGAATCAGGACTTTATAAGATT
GGTAATGTGATTGAAGAATTTAAAGACAAAATTATAAATGCAAATGCAAAGACATGGGAAACAATTGAAT
CGATTGCTAAAACCAGATTTTGGCAGGCAATGAATGATTTTTCAATTCTAGTAAAAAATATATTGTCAGT
CTCTCAATACAATAAGCATAATACTTTTAGAGTTGTGTGTACAGCAAATAATCAATTTTTTGGAATAGTT
TACCCATCTGCAAGTATCCAATCAAGAAAATCTACTATAGTTTTTTCTACTGTTACATTCCACGATGAGG
CCAAAGATGTTATAAAGTGTGGATCCCTATTTAGAACGTATAAAATAACAAAAGGCTATATGTCTATATC
TAAAGCTATCAGATTAGACAAGGAAAGATGTCAGAGGTTAGTGACAGCACCAGGGATCTTTCTTCTAACT
ACATTACTGCTGAAAGGAGATACAGAGATTGATTTAAATGAGGTAATGGCATTTGCATTCTTTACATCAT
TATCTATTACAAAAAGTATGCTTTCTTTAACAGAACCATCTAGATACATGATAATGAATTCTCTTGCTGT
TTCTAGCCATGTCCGTGAATATATATCAGAAAAATTCTCCCCATATACTAAAACACTGTTTTCTGTGTAT
ATGACAGAGCTGATAAGGAGAGGCTGCATGTCAGCAAATAATCAAAGGACCAAAATATCAGTTAAAGATG
TTTTCTTGAATGAATTCGAAATTACTCAAAAAGGTGTTTCTGAGAATAGAGATCTAGAGTCTATCTGGTT
TCCAGGATTTGTAAATCTTAAAGAATATATCAACCAAATTTATTTGCCATTTTACTTCAATGCAAAGGGA
TTGCACAACAAGCATCATGTAATAATAGACCTGGCAAAGACTGTGCTAGAAATTGAATTAGAGCAAAGAG
AAGAGTTGCCCAATCCATGGGGTGAAGATTTCAAAAAGCAATCTGTCAATCTAGATATTTTGATATATTC
TATAGCTAAAATGCTAAAAAATGATACATCAAAACACAATCACCTACGCAGCAGGGTAGAGAATAGAAAC
AATTTCAAAAGGTCTTTAGCTAGTATTTCAACATTTACTAGTTCTAAATCGTGTATTAAAGTTGGAGATT
TCTATGCACATAAATCAGACACTGTGAAACGCATGAAGAAAATTCAAAACAAAGAAGCAAAGAGAACTAG
GATTGCAAACACAGAATTTGTTGATGAGGAGGACAGAGATTTGGAGATTGCTCACAGTACTTACTTAGAC
CTAATAAAGTCTGTGCCAAATTACACTGATTATATTTCTACTAAAGTATTTGATAGATTGTATGAAAAAT
TTAAGACTGAGGAGTTTGATGACAGACCAGCAATAGAAATCATAATGGATGTTATGAAGGACCATAAGAA
TTTCAAATTTTGTTTTTTTAATAAAGGCCAGAAAACAGCAAAAGATCGGGAAATATTTGTGGGAGAACTA
GAAGCAAAACTATGTCTGTATTGTGTAGAAAGAATTTCTAAAGAGAGATGTAAATTAAATCCTGAAGAAA
TGATCTCAGAACCAGGAGATGGGAAACTGAAGAAATTAGAAATGAATTCAGAAAGCGAACTTAGATATTT
AATAGAAATGACTCGCAGAGAGACTACAAAAGAAGGCAGTTTCTTACAAGAGTTTACTTCAGAACCCAAA
GGAATAAAAATAGAGATAAATGCAGATATGTCAAAGTGGAGTGCTCAGGATGTTTTTTTCAAATATTTTT
GGCTCATAGCTTTAGATCCTATTCTTTATCCTTATGAGAAACAAAGAATTTTATATTTTTTATGCAATTA
TATGGATAAGGAGTTAATCTTGCCTGATGAGCTAATGTGTTCTCTCTTGGATCAGAAAGCAGAAAGAGAG
AATGACATCATACGTCAGATGACCAATAATTTCCATACAAATACTGTCAATATACGGAGAAACTGGCTTC
AAGGGAATTTAAATTATACATCAAGTTACATACACAGTTGTTCTATGATGGTGTTCAAAGATATAGTCAA
AGAATGCTCAGATTTACTTGAAGGGAATTGCAATGTGAATAGCATGGTGCATTCTGATGACAATCAAACA
TCAGTTATTATGATACAAGACAAGATACATAATGATTGCATTTTAAATTTTATCTGCAAATTATTTGAGG
CCTGTTGTTTAACTTTTGGTAATCAAGCAAATATGAAAAAAACATATATTACAAACAACATTAAAGAATT
TGTTAGCTTATTTAATATATATGGTGAACCATTCTCTGTATATGGTAGATTCTTGCTGCCTGCAGTTGGA
GATTGTGCTTATATAGGACCGTATGAGGATATGGCAAGTAGGTTATCTGCAACTCAAACAGCAATCAAAC
ATGGATGCCCACCTAGTCTTGCATGGGTAAGTATAGCCTTGAATCATTGGATAACATTTAATACATACAA
TATGCTACCAGGGCAGGCTAATGATCCTAGTAAGATCTTCAACTGCGAGCGGTCTGAGCTACCAATAGAA
TTGTGTGGAATTTTAAAATCTGAATTATCAACAATTGCTCTAGTAGGGTTAGAATCTGGTAATATTTCAT
TCTTAACAGGATTATTACGGAAAATGTCTCCGCCACAATTAGTTAAAGAAGGAGTTCAAACACAATGCAA
TAATATTGAAAATTGGGATATAACAAAGCTCACTACTATGGAAATTATAAAACTTAAAATATTAAGATAC
ATAGTATTAGATACAGATATTACAGATGACAATACTATGGGTGAAACTAGCGAGATGAAAAGTCGCTCTA
TTATAACCCCTCGGAAATTTACAACATTATCATCACTGACAAAATTAACATCTTATAATGATTATCAAGA
TGTTGTATCAGATCCAGATCAGCTAGAGGCACTACTGGAAGGAATGCTAGAAAATCAGGAACTATTAGTT
ACTAAAGGAGAAAGCCCAGAAGACTTCAGAAAAACAATACTGTTTAGGTATAATTCAAAAAAATTTAAAG
AATCATTATCCATACAAAGTCCTACTCAGCTTTTTGTAGAACAAATACTCTTCTCAAACAAGCCTGTAAT
AGATTATACTGGAATAAGAGAAAAGTATGTTGGTGCTGTTGATATGCCCAATAATCAGGAAGATGAAGGG
ATAATGGGGAAAAAGACAATACCAGAAGCTTTAGAAATCTTAAGAGATGATTTGTCTAAAATGTTATTGA
CTTTAGATGACATTAAGTTGGTGTATTCTTTCTGTATCTTAAATGATCCGTTAAACACCACAGCATGCAA
TGCTATACTCTTATCTCAAATACAGTCGTTGATGGATAGAACTAGTATGTCTGCAGTGACCATGCCTGAA
TTTAGGAATATGAGACTTATCAAATACTCTCCAGCGCTAGTACTGAGGGCCTATTTGCATGGGGAATTAA
CTATAGGTGGGGCAATTGAGGACGATATGAAAAGGGATCTGTATCACTTAGAAGAATTCATAGATCAAAC
TGGCATACTCAGGAAAGTAGAAGCAAAAATCCAGGCCCATGAAATACAAAATGGTGCAAGAGATTTACTA
TATGAAATTAGAGAAAGGACAAAGTTTTTGCAGACATGTTATGACTATATAAAGTCAACTGAGCATAGAG
TTAAAGTCTTTATCTTACCTTGTAAAGCTTATACAGCGTTTGACTTTTGTGCTACAATACATGGAAACTT
AATCAAAGACAAAGGGTGGTATTCAGTTCATTATTTGAAGCAAATAATATCAGGGACTGCAAAGGCAATT
GTAAATCAAACACCTGCAAGCGAGCAGATAAATATGGATGAATGTTTCCGATTGATATCTCATTTTGCAG
ACACATTTATAGAACCTTCATCAAGACATTACTTTGCAGACAAAATAATTAAAGAATATTCATACAAAAA
TATACCTGTGACAGACTTATATGATCAGCTGAAGAGAGATATGAACAAGCGCCAACACTTTATGCCTCTG
CTTTACCATATGCAAGAATTAAAACAGTCAGACCTCGATAGATATGATGCGAATAAAACATATGAAAAAG
TTACATGGAACAATTGGCAAGTCAACAGAGATATGAGCACTGGGACTATAGATCTGACAATCAAAGGGGC
AGATAGATCAATGAGAATATTAGGAGAAGATGATAAGCTTCAAATTGCGGAGCTTCGTCTAGTTCAAGGG
GATACGACAGCTGTTGAGAGTCATGCAAGAAGACTTCTTAATGCTAAACACAATTTGCAGTTCGAGAAAA
TGCAGGAGTATACATACTTAGAACCTGGGATGTTCTACATATGTTGGCAAAAAAGAAGTAAATTTGCATA
TAACTATCAAATGCTATTGTGTGAGATTATTGAAAATAGAAATAATCAACCTGCTACTTTGCTAAGTGGC
AAAATAAATTTATTGCATCCTGTCTGCCCTGCAGTTATCAGTCGAATTCCATCTCCTGAGAAAATAAGAA
TAACTGCTTTAAAATACATGAACCAAAATTGTGAATTATCTCGGTTACAATTGTTAAAGAATGAATTTGC
AACCACTAGAAGATGTCACTTCTCAAAAATGACACATTTCAATGGGAAAGAATTCGTTGTGGGAAATATA
GATATAAATAGACTGATGGCTACACCAACACTTTTGAGTGTAAATTACCCATCCTTATCACAAACACCTC
TTATTACATTATCTCAGATATTTAGATGTAATGGAGTAGAAGAAGAAGTAGATGAATTTGAATTCTTATC
TGATGAAGTTCTAGAAGATACTGATACTGCGCCAGTGAATGCTATACCATTTTTCCATGTCTCATATTCT
ACAAAATCTAAACATGGATACACCTACAAACAAGCATTACAACATGCATTGAGAATAGGTTTAGAAGAGA
TGGAAAATGAATTTGACTTTACTGGACAGAATCTCGGATTTTTCTCATCTAGAAATATTGGAATAATTTC
ATTTTTAGTGGGACTGGTCAATAGGTTAAATACCAATGAGTGGTCAACGGTTATGATGAAATGTATTCAT
ATGGCATTTTTCAACAATCAGAAAGACAGAACATATCATTTGTTTAAGATCCCTAAAATATTTATTAAAG
ATCCAATAGGAGAGAAAGTAGATTGGGCTAAAGCTAAAGACTTCCTTCAAGGCATCCGGCCCAGGGATGA
AACAAATCATTGGGGACAGATGTTTATTCATTTCAAGAATAAATGTATAGATGCCATAGACCTAGAAATA
AAGATGGAAGGAGCATCCTGGGGAGAAATGCTAGAGATGCTGGATGAATTTAAAGATGAAGGAATGTTTA
ATTTTGGGTGAGAGTATACAATTATATATATTAAAACCAGATCCTAAATTATTTTACAAAAGT

>HM036213.1 Tahyna virus isolate Prototype '92' Bardos segment L, complete sequence
AGTAGTGTACTCCTATCTACAAAACTTACAAAAACTTTAGTTTGAAACCAATATATGTATCATGGACCAT
CAGGAATACCAGCAGTTCCTCGCGAGGATCAATACTGCAAGGGATGCCTGCATTGCGAAGGATATAGACG
TGGACCTGTTGATGGCTAGGCATGACTATTTCGGAAAGGAGTTATGCAAATCTTTAAATATAGAATATAG
GAATGATGTACCATTTATAGATATAATCCTAGATATAAGACCTGAAACCGACCCTTTAACTGTAGATGCC
CCTCATATTACTCCTGATAATTATCTGTATGTAGACAACATATTGTATCTAATAGATTATAAAGTATCCG
TATCCAATGAGAGTAGCATAATAACATATGATAAATACTATGAACTAACTAGAGATATATCTAGACGAAT
GAATATAGAAATAGAGATAGTTATAGTGAGAATAGATCCTGTAAGTAAAGAGTTGCATATTAGCTCCAAT
AGATTCAAAGAATTGTATCCGGCACTAGTGGTTGATATAAACTTTGATCAATTCTTTGATTTAAAACAAT
TGTTGTATGAGAAATTCGGTGATGATGAAGAATTCCTTCTCAAAGTATCACATGGTGATTTTACATTAAC
TGCTCCATGGTGTAAAGAAGGATGTCCAGATTTCTGGAAACACCCAATATATAAAGAGTTCAAAATGAGT
ATGCCAGTTCCTGAAAGGAGGCTCTTTGAGGAATCAGTGAAGTTTAATGCTTATGAGTCTGAAAGATGGA
ACACAAATTTAATAAAAATAAGAGAATATACGAAGAAAGATTATTCTGATTTTATAACTAAGTCTGCCAA
AGACATATTTTTAGCAACTGGCTTTTATAAACAACCTAACAAGAATGAAATAAGTGAAGGATGGGACCTG
ATGATAGAGAGAATACATGAGCAAAGGAACATAACTAAGTCATTACATGAGCAGAAGCCAAGCATGCATT
TTATATGGGGTCCACACAATCCAGGGAACAGCAATAATTCAACTTTCAAATTGATATTATTGTCAAAATC
TTTACAAAGTATCAAAGGCTTATCAACTTACACAGAAGCATTCAAGTCTCTTGGGAAAATGATGGACATA
GGTGATAGGGCAACAGAATATGAATCACATTGTGAAAGTCTAAAGAACAAGGCGAGGGCTTCTTGGAAGC
AAGTTATGAATAAAAAGTTAGAACCTAAACAGATAAATACAGCCTTAGTTTTATGGGAACAGCAGTTCAT
GGTCAACAACGAAATCATAGATAAGAACAACAGGATCAAACTGCTGAAGAACTTCTGCGGAATAGGGAAG
CATAAACAGTTTAAAAACAAAATGCTAGATGATATAGACAATTCAAAACCCACTATATTGGATTTTGATG
ATGAAAATGTGTTCCTGGCTAGTTTAACAATGATGGAGCAGACTAAGAGGATATTGTCAAAACCTAGTGG
TCTAAAGAGCGATAATTTTATATTAAACGAGTTTGGCCAAAGGATCAAAGACTGCAATAAGGGCACATAT
GAAAATATGTACCAAATATTTGAAACTAGGTATTGGCAATGTATATCAGATTTTTCTACTCTAATGAAGA
ATATACTGTCTGTATCACAGTACAATAGACACAATACCTTCAGAATCGCAATGTGTGCAAATAATAATGT
TTTTGCAATAGTGTTCCCTTCTGCTGATATAAAAACAAAGAAAGCAACTGTAGTTTATAGTATCGTGGTC
TTGCACAAAGAAGAAACCAATGTATTGAACCCAGGATGCTTGCATGGCACATTTAAATGCATGAATGGGT
ACATATCAATTTCGCGAGCCATTAGATTAGACAAAGAGAGATGCCAAAGAATAGTCTCATCTCCAGGTCT
ATTCTTAACAACCTGCTTATTGTTTAAACACGAAAATCCAACACTAGTTATGAATGACGTCATGAATTTT
TCTATATATACTAGTCTTTCAATAACAAAAAGTGTTTTATCCCTCACAGAACCTGCAAGGTACATGATAA
TGAACTCTCTTGCTATCTCGAGCAATGTCAAAGCTTATATAGCTGAAAAATTCTCACCTTATACTAAGAC
ACTATTCAGTGTTTATATGACAAAACTTATAAAAAATGCATGTTTTGATGCTTATGGACAAAGAGAGAGA
GTCCAATTAAGAGATATCTACCTTTCTGATTATGATATAACACAAAAAGGTATAAAAGACAACAGAGAAT
TAGTTAGCATATGGTTTCCAGGGAGTGTGACCCTCAAAGAATACCTAACACAAGTATATCTCCCATTTTA
CTTCAATGCTAAAGGCCTGCACGAAAAACACCACGTAATGGTGGACCTTGCAAAGACTATATTAGAGATT
GAAAGTGATCAACGAGAGAATATAACTGAAATATGGTCCACAAATTGCACAAAGCAAACAGTTAATCTAA
AGATTTTAGTTCACTCATTGTGCAAAAACCTACTAGCTGATACTTCCAGACACAACCATCTTAGGAATAG
GATAGAGAATAGAAACAACTTTCGAAGGTCAATTACTACAATATCGACTTTTACAAGCTCAAAATCTTGT
TTAAAGATAGGGGACTTTAGGAAGGAAAAAGAACTACAAAATGCCAAACAGAAAAGGCTCTTAGAAAATG
AGAGCCGAAGACGAAGATTAGCCAACCCTATTTTTGTTACAGATGAGCAAGTTAATTTAGAAGTTGGACA
TTGCAATTACAACATGTTAAGGGAGGCAATGCCAAATTACACAGATTATATATCCACTAAAGTTTTTGAT
AGATTATATGAACTACTAGACACAAAAGTCTTAAGTGATAGGCCAGTGATAGAACAAATAATGGATATGA
TGGTCAATCATAAAAAGTTTTACTTTACGTTTTTCAATAAAGGTCAAAAAACTTCTAAAGACAGAGAAAT
TTTTGTAGGGGAGTACGAGGCAAAGATGTGTATGTATGCTGTGGAGAGAATTGCAAAAGAAAGGTGCAAG
CTAAATCCTGATGAAATGATATCCGAGCCAGGCGATGGGAAGCTCAAAGTTCTTGAACAAAAATCCGAAC
AGGAAATTAGGTTCCTGGTGGAAACTACAAGACAAAAAAACAGAGACATTGACGAGGCAATAAGTGCACT
AGCCTCAGAGAACTTCGAAGAAAATGTAGAGCGAATAGAGAAGCTATCAAGAGGGAAGTCAAGAGGACTA
AAAATGGAAATAAACGCAGATATGTCTAAATGGAGTGCTCAAGATGTGTTTTATAAATACTTCTGGTTGA
TAGCATTGGACCCAATATTATACCCGCAAGAGAAGGAGAGGATCCTCTTTTTCATGTGTAATTACATGCA
GAAAGAACTTATATTACCTGATGAGCTATTGTTCAATTTACTTGACCAGAAAGTAACATATCAGAATGAC
ATAATATCTACTATGACAAACCAGCTGAATTCAAACACTGTTCCTATAAAAAGAAACTGGCTTCAAGGGA
ATTTCAATTACACCTCTAGCTATGTTCATAGCTGTGCAATGTCAGTATATAAGGACATCCTTAAAGAAGC
AATAACATTTTTAGATGGGTCTATATTAGTTAACTCTCTAGTCCATTCAGATGACAATCAAACATCTATA
ACAATAGTACAAGACAAAACAACCAATGAAATATTAATAGACTTTGCAATAAGGGAATTCGAAAAATCAT
GCCTAACCTTTGGATGCCAGGCGAATATGAAAAAGACCTATGTAACAAACTGCATAAAAGAGTTTGTCTC
ATTATTCAATTTGTACGGAGAACCTTTCTCAATATACGGTCGTTTTTTACTGACTTCGGTGGGGGACTGC
GCATATATAGGACCCTATGAAGATCTTGCCAGTAGGATATCGTCTGCCCAAACAGCAATTAAGCATGGTT
GCCCTCCCAGCTTGGCATGGGTATCTATAGCTATCAGCCACTGGATGACTTATCTAACTTATAACATGTT
ACCAGGGCAATCTAATGATCCAATTGATTATTTCCCAGCAGAGAACCGGAAAGAGATACCTATAGAATTG
AATGGCATACTAGATGCACCGCTGTCTATGATAAGCACAGTTGGATTAGAGGCTGGGAACCTGAATTTTT
TGATAAGTTTACTGAATAAATACACACCAGTTATGATGAAAAGAGAATCTGTGGTTAATCAGATAGCAGA
AGTGAGATCATGGAAGGTTGAAGAATTAACAGATAATGAAATATTTAAGCTCAAAATATTAAGATTTCTG
GTCTTAGATGCAGAAATGGATCCCAATGATATAATGGGGGAGACAAGTGATATGAGAGGCAGATCCTTGC
TGACGCCTAGAAAATTCACAACAGCAGGTAGCTTGAGGAAACTGTATTCATTTAGTAAATACCAAGATAG
ATTGTCAGCCCCTGGTGGAATGGAGGAGCTATTTACATATTTACTGGAAAAGCCTGAGCTGCTAGTTACA
AAAGGGGAAGATTCCAAAGATTACATGGAATCTGTCATTTTTAGGTATAATTCAAAGAGGTTTAAGGAGA
GCTTGTCAATTCAAAACCCTGCTCAATTATTCATAGAGCAGATTTTATTTTCACATAAACCAGTTATAGA
TTTTTCTGGGATAAGAGATAAGTATATAAATCTCCATGACAGCAGGGCTATAGAGAAAGAGCCAGATATA
TTAGGGAAAGTTACATTTACTGAGGCTTACAGATTATTAATGAAAGATTTGTCATCGCTCACCCTCACAA
ATGAAGATATACAGGTTGTTTATTCATATATCATACTAAATGATCCATTAATGATAACTATAGCAAATAC
TCATGTTCTGTCTATCTATGGCAGTCCCCAGAAAAGAATGGGAATGTCATGCTCCACTATGCCAGAATTT
AGAAATCTAAAGCTTATACATCACTCCCCTGCACTAGTACTAAGAGCGTACAGTAAAAACAACCCAGATG
TCCAAGGTGCAGACCCAACCGAGATGGCAAGGGACTTAGTACATTTAAAAGAGTTTGTAGAAAACACAGG
CTTAGAAGAGAAGATGAGATTAAGAATTGCCCAAAATGAAGTAGAGAAAGGCCAAAGAGATATTGTCTTT
GAATTAAAGGAAATGACCAGATTTTATCAAGTATGTTACGAGTACGTTAAATCTACAGAGCATAAAATCA
AAGTCTTTATTCTTCCAGCAAAAGCATATACGACAACTGATTTCTGCGCACTTATGCAGGGAAATCTAAT
AAAAGACAAAGAATGGTATACGGTACACTATCTAAAGCAAATACTATCAGGTGGGCATAAGGCAATCATG
CAACATAATGCCACGAGTGAACAAAATATAGCCTTTGAATGCTTCAAGTTAATTGTACATTTTGCAGACT
CATTCATAGAAGCCTCATCAAGGTCTGCATTCTTGCAATTAATCTTAGAGCAATTTAGCTATAAGGATGT
CAGAGTTCACAAATTGTATGATATAATAAAGAATGGGCACAATCGGACAGATTTTATCCCCTTGCTCTTT
AGGACAGGGGATCTTAAACAAACAGACCTAGATAAATATGATGCTATGAAGAGCCATGAGAGGGTGACCT
GGAATGATTGGCAAACTTCAAGACATTTAGATATGGGGGTTATTAATCTAACAATAACTGGTTACAACAG
GTCCATTACCATAATAGGTGAAGACAATAAGCTAACTTATGCAGAACTCTGTATAACGAGAAAGACACCA
GAGAACATAACTATAAGTGGCAGAAAATTACTTAGTTCAAGACATGGGCTAAAGTTCGAGAATATGGCCA
AGATACCAACTTACCCAGGAAATTATTATATAACTTTTAGAAAAAAAGATAGACATCAGTATGTCTACCA
AATACATTCACATGAGTCAATAACTAGAAGAAACGAAGAGCATATGGCAATTAGAACTAGAATCTTTAAC
GAAATAACACCAGTATGTGTTGTTAACGTGGCTGAGGTCGACGGAGACCAGAGGATACTCATAAGGAAAT
TAGATTTCCTAAATAATGATGTCTTCACACTATCGAGAATTAAAGTCGGCATAGATGAGTTTGCAACTAT
AAAAAAAGCACATTTTAGCAAGATGGTGTCCTTTGATGGCCCCCCCATAAAGACAGGCCTTCTAGATCTA
ACAGAACTCATGAAATCGCAAGACTTATTGAACTTAAACTATGACAATATCCGAAACAGCAATTTAATAT
CATTCTCCAAATTAATCTGCTGCGAGGGTTCAGAAGATATAGATGATGGGCTAGAATTCTTATCTGATGA
CCCTATGAACTTTACAGAGGGAGAATCAATACATTCAACACCAATATTTAATATCTATTATTCAAAGCGT
GGGGAGAGCCATATGACTTACAGAAATGCAATAAAGCAACTAATAGACAGGGAAACATTATCATTCGAAG
AAGCTTTCACTTTCAGCACAAATGGGTTTATATCCCCAGAAAATTTAGGTTGTTTAGAAGCAATAGTGTC
GCTAATTAGAATATTAAAGACTAATGAGTGGTCTACGGTTATAGATAAATGCATACATATATGCCTAATC
AAGAACGGGATGGATCACATGTACCATGCATTTGATATACCCAAGTGTTTCGTCGATAATCCTATAAACA
GGAAGGTCGATTGGGTGATGTATAGAGAATTTATAAATAACTTGCCTACTACAAGGGTTCCCCCTTGGAA
TGTAATGATGGATAACTTCAAGAAGAAGTGCCTGGCACTAATAAATTCAAAACTGGAAACTCAACGAGAT
TTTTCCGAATTTGTTCAAATGATGAAAAAGGAAGGTGGTAGAGGCAATTTAGAATTCGATTAAACAATAG
AGTATAGTTTTATTATTTCAAATCTAAATTCCAAATTTATAGGGTTGAATTGGGGCTAATTGGGGTTAGG
GCAAATAACAGCTATTGTATAGATTTGTAGATAGGAGCACACTACT

>KU159766.1 Anadyr virus strain LEIV-13395Mg segment L, complete sequence
AGTAGTGTACTCCTATATAAAAGAAATTACAATAAAAAACATCTGATAAAATGGAAGATCAAGTGTATGA
GCAATTCCTAAAAAGGATCCAAGCATCCAAGACAGCAACTGTTGCTAAAGACATCAGCACTGACATCCTA
GAGGCACGGCATGATTACTTTGGTCGTGAATTATGTGCTTCGATAGGGATAGACTATAGAAATAATGTTC
TCCTGGATGAGATTATATTAGAGGTTTGCCCAGGAGTAAACCTCATGAACTACAATGTCCCTAATGTTAC
ACCAGATAATTACATCTGGGATGGCAACTTCCTAATTATAATGGATTACAAGGTCTCTGTTGGAACTGAT
AGCAGTGAGATCACTTACAAAAAATACACAACTTTGATCCTACCAGTCATGCAAGAGTTAGGAATACCAA
CTGAAATAACCATAATTAGGGCCAACCCTCTAACATATCAATTAACAATAATTGGAGAGGTTTTCCGAGA
GAGATATCCAAATATACCAATACAGCTTGATTTTACAAAGTATTTCGAACTTCGGAAAATGCTATTAGAT
AAGTTTGCGGATGATGAAGAATTCTTACTCATGATTGCACACGGTGATTTCACTTTGACAGCACCTTGGT
GCATGGAAGATACACCAGAATTAGACGAACACCCAGTCTACCAAGAGTTCATCAACTCAATGCCAAAAAG
ATTTGTTGACCTATTTAGAGAAGCTATTGATTTTAGTGCTTACTCGGCAGAGCGATGGAACACATTGCTT
TATAAGGCAAAAGCAGTCACAGATAGGGATTACCAAGATTATTTATCAGAAAAGTCTCATGATATCTTCA
ACATGGATGGAAATTACATGAGACCGACACAAGTAGAAATTGACAGGGGGTGGGAAATGATGAGTCAGAG
GGTATCACAAGAAAGGGACATTATAACTGATACAACAAAGCAGAAGCCATCCATTCACTTCATCTGGACA
AAGAACAACAATAGAAAGCTTCTGGGATCAACTGCAAAGCTAGTTTTCTTATCAAACTCTTTAAAATCTA
TCAATGAGCAATCAACTTGGACAGATTCTCTGATTGCAATTGGTCTGAGCATGGATATAGGGAATAATAT
TGGCCAGTATGAGTCATTATGTTCAGAGCGTAAAATGATTGCTAGATCCACAGGGAAGAAAATAGACAAT
AAAAGGCTAGAGGCAGTTAAGATAGGTAATGCACTAGTGTTGTGGGAGCAGCAATTCATATTAGCAAATG
AACTATTTAAGAGTCAGGAGAGGCAGAAATTCCTAAAAAACTTCTTTGGGATAGGTAAACATAAATCATT
CAAGGATAAAACTGCAACAGACATTGATTTGGACAAGCCAAAAATATTAGATTTTAACAACACCATTGTC
TTAATGGCAGCACGGACTATGGTAAATAAGAACAAAGTATTCCTCTCACAACAGAACTCATTGAATGATA
TGCATCCTATAATCTCTACATTTTATCAACAGATAGAAGAGGCATCTGAGGATACTGCAGAAATCTTAAA
GAAGATTTCAAAAACCTGTTTCTGGCAATGTATAACAGACATATCAACACTGATGAGGAACATATTGTCT
GTTTCACAATATAATAGGCATAATACCTTTAGAGTTGCAATGTGTGCAAATGATTCAGTATATGGCTTAG
TCTTCCCTTCCTCCGATATCAAGACAAAAAGAGCCACAGTTGTCTTCTGTATTGTATGTATACATGAAGA
CAAAAAGGATATAATGGATGCAGGTGCTCTCTTTACGACACTAGAATTAAAGACAAAGAATTATATTTCT
ATTAGTAAGGCAATCAGGTTAGATAAAGAAAGATGCCAGAGAATCGTTTCATCACCTGGCTTATTTTTAT
TAAGTTCCTTACTACTTTACAATAACAATCCATTAATATCACTTGTTGATGTTCTAAATTTCACTTTTTA
TACCAGCTTGTCAATCACTAAAAGCATGCTATCACTGACAGAGCCCTCAAGGTACATGATTATGAATTCT
TTGGCTATATCAAGTCATGTTAAAGATTACATAGCTGAAAAATTCTCACCGTACACTAAAACATTATTTA
GTGTTTATATGGTTAACTTAATAAAGAGAGGTTGCAGCTCTGCCAATGAACAATCAAGCAAAATACAACT
GAGGAACATCTATTTATCTGATTATGATATAACTCAAAAAGGGGTTCATGATGAAAGAAATCTAGATTCG
ATCTGGTTCCCCGGAAAGGTGAACTTAAAAGAGTATATAAACCAAATTTATTTACCTTTTTACTTCAATG
CAAAAGGACTACATGAGAAACATCATGTAATGATGGACTTGGCAAAGACAGTTTTAGAAATAGAATTGAA
TCAAAGGTCAGAGGGTCTGGGGATCTGGTCTAAAGGTGAAAAAAAACAGCATGTGAATCTACCTATTTTA
ATTCACTCTATCTCAAAATCATTGATCCTTGATACATCAAGGCACAATCATCTGAGGAATAGAGTAGAAA
GTAGAAACAACTTCAGAAGGAGTATAACAACTATCAGCACATTTACTAGCTCAAAATCTTGCATTAAAGT
TGGGGATTTTAAAGAGTTGAAGTCTAAAGATCATGCTAAACAAAAAAAACTGAACAACAAATCAGCAGAA
AAATATAGGATGTCAAACCCACTCTTCCTGAGTGAAGAAGAACAGATATTGGAAACCCAGCATTGTGATT
ATGAAGCATTGGTCGGGAAAATTCCAAATTATCGAGATTATATCTCGGTTAAAGTGTTTGACAGACTCTA
CGAATTATTGAAGACCAACAAATTGAATGATGATCCATTTATAGAACAGGCAATGGCAATGATGAAAACA
CATAAAGACTTCACTTTCACGTTTTTCAATAAGGGGCAGAAAACAGCTAAGGATAGAGAGATTTTTGTAG
GGGAGTTTGAAGCTAAGATGTGCATGTATGTTGTTGAAAGGATATCAAAAGAAAGATGCAAGCTCAATAC
AGATGAAATGATTAGTGAGCCAGGTGATTCTAAATTAAGGATTCTTGAGAAGAAAGCTGAAGAAGAAATT
AGGTACATAGTTGAGAGGACAAAAGATAACATATTGAAAGGAAATCCCACAAAGGCACTAAAACTTGAGA
TAAATGCAGACATGTCGAAATGGAGTGCCCAAGATGTGTTTTACAAATACTTTTGGTTGATTGCTCTGGA
CCCTATACTCTACCCCAGAGAAAAAAAACGCATTTTGTTTTTCATGTCCAACTACATGCAGAAGAATTTG
ATTATCCCAGATGACCTTATAGCAAACATATTAGATCAAAAAACGCCATATAAGAATGACTTAATATTAG
ATGCAACAAATGGGCTAAACAGAAATTACGTGAATATCAAGAGGAACTGGCTACAAGGTAACTTTAATTA
CATATCAAGTTATATACATAGCTGTGCAATGATGGTTTATAAAGATATTGTAAAAGAATCAATGAGATTA
CTAGAAGGAGACTGCTTGGTTAATTCTATGGTTCACTCAGATGATAATCAAACATCCCTGGCTATTTTGC
AAAATAAAATCTCTGATGATATGGTCATACAGTTTTCTACCATAACTTTTGAGAAAGTTTGTTTGGCATT
TGGATGTCAAGCAAATATGAAGAAAACATATGTAACTCACACTTGCAAAGAGTTTGTCTCACTTTTCAAT
CTGCATGGAGAGCCCCTGTCAATTTATGGTCGCTTCTTGCTGCCTAGCGTTGGTGATTGTGCATATATAG
GACCCTATGAGGATTTGGCTAGTAGACTTTCAGCTGCACAGCAAAGTATAAAACATGGTTGCCCGCCAAG
TCTAGCCTGGGTTGCAATAAGCTGTAGTCACTGGATTACATATTTGACTTACAATATGCTAGATGAACAG
GTGAATTCTCCGCTAAATTATCTCCCTTTCCGTGATCGACATGAGATACCTGTTGAATTAAATGGGTATC
TCAATGCGCCATTATACTTAATAGCATTAGTTGGTCTAGAAGCAGGCAATCTATGGTTTTTAATGAACAC
CTTGAAAAAAATTGTCCCTTTAGATAAGCAGAAAGAAACTGTCCAGACTCAATTCCAATTTATAAATTCT
TTAAAGAATTTAACTGATGCTGATATTTTTAGATTAAAAATCTTGCGGTATTTAACCTTAGACACAGAAG
TTACGGGGGATAGTAACATGGGTGAGACCAGTGATATGAGGAGCAGATCATTACTCACACCAAGGAAATT
CACCACAATAGGATCTCTAAACAAATTAATATCATATAATGATTTTAAAGAATCAATGTCAACAAACAGT
TATAAAGAAAATCTAATATATATGTTAGAAAACCCTGAACTGTTAGTTACAAAAGGTGAGGACAAGGAGC
AATTCATGGCATCTATTTTATATCGTTACAACTCAAAGCGTTTTAAAGAGAGTTTGTCTATACAGAATCC
AGCTCAGTTATTTATAGAGCAAATATTGTTCTCTCATAAACCAATCATAGATTATAGCAGCATTTTTGAT
AAGCTGACTGCTTTGGCAGAGGCAGATTTGATTGCAGAATTACCAGAGATTATAGGGCGAGTGACATTTC
CCCAGGCATATCAAATGATCAGCAGAGACATAAACCAACTACCGTTAGATGTTAATGATATTAAAATCAT
CTACAAATATTGCATTTTAAATGACCCTTTGATGATCACTGCTGCAAACACATCCTTACTATGTGTTAGA
GGAACTCCCCAAGATAGGACTGGCTTGAGTGCAAATCAGATGCCAGAATTTAGAAATATGAAGCTAATTC
ATCATTCACCCGCACTAGTGCTAAAAGCATTTAGCAAGTCAACTACAAATATCCCTGGAGCAGACTCTAT
AGAATTGACAAAAGATATCCACCATCTTGAAGAATTCTTAACAAGCACAGGAATACGGGATAAGATAAAT
CAAAACATTGATAACCCACCTAGACACTTGGTTGACACTGAAATCTTGATATATAAGATAAGAGAGATAA
CTAAGCTTTATCAACTCTGTTATGATTATATAAAGTCAACAGAGCACAAAGTTAAAGTTTTTATATTACC
TATGAAATCATACACATCAGTTGACTTTTGTACTTTGATACAAGGTAATACCATAAGAGATGATAAGTGG
TATACGATGCATTACCTGAAACAGATTGTCAGTGGCTCTGTTAAAGGAACAATAGTAACAACTAGTACAA
CAGAGCAATTAATAGCGTCTGAATGCTTTAGAGTATTATGTCACTTTGCAGATTCATTCGTAGAAGAGGG
GAGCCGATTAAGCTTTGTAATGGAAGTCATTGACAATTTCACATACAAAAACATTAGCGTTAACTCTCTT
TACAACACTATATTGAACAACAATATGAGACTAGATTTTATTCCGTTACTATTCAGGATGCAATCTTTGA
CACAGGCAGATTTAAACAAGTTTGATGCATTGAAGACTAACGAGAGAATCTCATGGAACAATTGGCAGAC
AAATAGATCCCTCAATTCTGGAATTATAGATTTGACAATTTCCGGGTATTTGAGATCAATACGGATAGTT
GGAGAAGATAAAATACTAAAAGTGGCAGAACTTACAGTACCTAATTTTTATCCTAATACTGTGTTTCATG
CTGGTAATAAACTTTTGAATTCAAGGCATGGTTTGAAATTTGAGTATATGCAAGAAACATTATTAGATGA
GAAGTATAATTATTATATAACATTCCAAAAAAAGAGAGCACACATATATACATACCAGGTGTCTACTATT
GACCATATAATGAAAAGGAATGAAGAGGGCCTGCAGACAAGAGGAGCAAGGTTCAACAAAATGGTGCCAG
TATGCCCAGTTGTGTTGTCAGCTAGAGATGAATTATTTAGAATGAATATAGAAAATGTTTTTAGTCTTAA
TATGACAAATTTTAATATGTCGAGGTTACATGTTTCTCCTGATGAGATGGCAACCATAAAGAAAGCCCAT
ATGTCCAAGATGATGTTCTTCAATGGACCAGACATAAAGGCTGGCATTGTAAACTTAACTGCATTAATGA
GAACTCAAGAGTTATTATCATTAAACTTTGACAACATCTGTAAATCCAGCATTATACCTTTCTGTAGAAT
ACTAAGCTGTACTGGAGAAGAAGAAGGAGAACTCATATTTTTATCAGATGAAATCATGGACTTTACAATT
TCAGAAGAAATAGAATCTATGCCTATTTTTACAATAAAATATCAAAAAAAAGGCTCAGAGAAAATGACAT
ACAAAAATGCAATATCTAAGCTGGTTTCTAGAGGAGTAGAAGAAATCAAGGAAGTGTTTGACTTTTCTAA
AGATGGTTTTTACTCAAAGAGAAATCTTGGTATAATAAATACCATCTGCTCTATAATCAACTTATTAGAA
ACAAATGAGTGGTCATCAATCTTATTGAATTCTTTCCACATAACAATGTTACTGGAAGGCATGGATAGGG
AATTCCATCTGTTCACATTACCAGCTGCTTTTTACATTAGTGTACCTGGAGGGTTAGTGAATTGGACAAA
AATGTTAAAATTTATTAGATCTTTACCTGAGATAACCAATGAACCGTGGGCAACAATGATGAAAAGATTC
ATTGAAAAGAGCATATTTCTTATTGAGAGAGAGATGAATAAAGAAGCTAACTTTGATGACTTCCTTGAGG
AGTTGGAGTTTTCATCAGGGAAATCCATGTTTACATTCTTCTAATGGATCTATCCATATTAAATTTCAAT
TGGGCATAGCCAAAAGCCACCCTGTGGCATAACCACAATACAGCATTAATGTTCAATTTCTTTTATAT

>KY569262.1 Infirmatus virus segment L polyprotein gene, complete cds
TACTCCTATCTACAAAAATTACAACGAATTTAATTACAAAATTAGTGTCAAGATGGAACCTGGTGACTAT
CAACAATTCCTGGCACGTATAAACAGTGCAAAGGATGCTTGTATCGCTAAGGATATAGATGTAGACTTAC
TAATGGCTAGACATGATTATTTTGGGAAAGAACTATGCAAATCATTAGCAATTGAGTATAGAAACGATGT
CCCTTTTGTAGATATTCTTCTTGACATTATTCCTGACTTCGATCCACTTTCTATAGAAATCCCTCACATA
ACCCCAGACAATTACCTATATTTAAATAATATTCTATATATAATTGACTATAAGGTGTCTGTTTCTAATG
AAAGTAGTGTAATCACAAATACTAAATACTATGAAATGACTAGGGATATATCGGAAAGCTTGAATATACC
AATAGAAATAGTAATAATAAGAATAGATCCAGTTACAAAAGAACTCCATATAAGCTCTGATAGATTTAAG
GAGATGTTCCCAACATTGATAGTAGATGTGAATTTCAACCATTTTTTTGATTTGAAACAAATGTTATATG
AAAAGTTTGGAGATGATGACGAGTTCCTTATGAAAGTAGCACATGGTGATTTCACCCTAACAGCACCCTG
GTGCAAATCTGGTTGTAAAGAGTTCTGGGACCACCCAATATATAAGGAATTCAAGATGAGTATGCCTGTC
CCACAAAGAAGACTATTTGAAGAGTCTGTTAGGTTCAATGCATATGAATCTGAGCGATGGAATACAAATT
TAATAAAGTTGAGGGAATTTACCAAAGTAGAATACAATACATTTATACGTGGGGAAGCTAAAAACATATT
TTTAGCAACGGGTAACTATAATCAACCAAACAAAGATGAGATAAATGCAGGCTGGAACCTAATGGTAGAG
AGAATTGAAAATCAGAGAGATGTTTCTAAATCTGTACATGATCAAAAACCTAGTATCCATTTCATATGGG
CTGAGCATAATGATAAACTCAGCAATAATGCTACATACAAATTAGTGTTATTATCTAAAGCATTACAATC
AATTAAAGGTGTTTCAACATACTCTGATTGTTTCAAGTCTATTGGGAAAATGATGGATATAGGTGACAAA
TTAACTGAATATGAGAGCTTCTGTTCAAATTTAAAGACAGAAGCAAGATCCACTTGGAAATCTGTAATGA
ATAAAAAGTTAGAACCCAGAAAGATTAATAATGCCTTGGTTCTTTGGGAACAGCAATTTATGGTGAACAA
TGACATAATAACCAAAAACGACAAATTAAAGCTGTTCAAAAATTTTTGTGGGATAGGAAAACACAAACAA
TTCAAAAACAAGATGGTGGATGACATAGATGTATCTAAGCCTAAAATATTAGATTTCAACGATGAAAACC
TTTATCTCGCCAGTTTGTCAATGATGGAAAAAACCAAACAATTGTTATCACAAAAAAGCGGCCTCAAATC
GAATAACTTTATTTTAGATGAGTTTGGTAAAAAAATTGAAGACTGCAATCCAGACACGATCAGGCATATG
TTACAAATATTTGAATCAAAGTATTGGCAATCCATTTCAGACATGTCTACTTTGATGAAGAATATTTTAT
CTGTATCACAATACAATAGACACAATACATTCAGAATAGCTATGTGTGCAAATAATAATCTATATGCTAT
TGTATATCCTTCTGCAGATATAAAAACAAAAAAAGCTACAGTAGTCTATAGTATAATAGCTTTACACAAA
GAGGAGAATAATATATTCAACCCTGGGGCATTGCATGGAACATTTAAATGCAATAATGGTTATATATCCA
TTTCTCGTGCAATGAGGCTAGATAAGGAAAGGTGCCAAAGGATTGTTTCATCACCAGGGTTATTTTTGAC
AACTTGCTTGCTGTTTAAGCATAATAATCCTACTGTGAATTTAACAGACATCATGAACTTCGCCATATTC
ACAAGTTTATCAGTTACTAAGAGTATGTTATCACTAACAGAACCATCAAGATATATGATAATGAATTCAT
TAGCTATCTCAAGCAATGTTAAAGAGTATATTGCCGAGAAGTTTAGTCCATATACGAAAACATTATTCAG
TGTTTACATGACTAGATTAATTAAGAATGCATGCTTTGATGCTTATAAACAAAGACAAAAAGTGCAGCTT
AGAGACATATTCTTGTCTGATTATGACATAACACAGAAAGGTGTAAAAGATAATAGAGAACTTACGAGTA
TATGGTTCCCTGGTAGTGTTACTCTTAAAGAATATCTCACCCAAATTTACTTACCATTCTATTTTAATGC
TAAAGGATTGCATGAAAAGCACCATGTTATGATAGATTTAGCTAAGACTGTATTAGAAATAGAAAATGAC
CAAAGATTGCACATAAAAGAAATTTGGTCTAAGAATAATACTAAACAGACTGTGAATCTAGACATATTGA
TACATTCCTTATCAAAAAATTTATTAGCTGACACATCTAGACATAATCACTTGAGAAACAGGATTGAAAA
TAGAAATAATTTCAGAAGATCTATAACAACAATATCAACATTTACAAGCTCTAAATCTTGTATAAAAATA
GGTGATTTTAGGTCAGAGAAAGAGTCTCAATCCTTAAAACAGAGAAAAACATTGGAGATAGAAATGAAAA
AGCGTAGGTTGGCAAACCCTGTGTTTGTAACAGATGAACAGATTGGGTTAGAAATAGGCCACAGCAACTA
TGCAATGCTCCGTGAAGCAATGCCTGATTATATTGATTATATGTCAACAAAAGTATTTGATAGGCTATTC
GAGATGCTTGACAAGGAAATTTTAGATGAAAGACCAACAATTGAGTTAATAATGGATATGATGATTGACC
ATAAAGATTTTTTCTTTACATTTTTTAATAAAGGACAAAAAACTGCCAAGGACAGAGAAATATTTGTTGG
TGAATACGAAGCTAAGATGTGTATGTATGCAGTTGAGAGAATTGCAAAAGAAAGATGCAAGTTAAACCCA
GATGAAATGATTTCAGAACCAGGAGATGGTAAATTGAAGGTTTTGGAACATAAGTCTGAGCAAGAGATAA
GATTCCTTGTTGAAACTACTAGACAAAAAAATAGGGTTATTGATGAAGCTATTTCCCAAATGGCAGCAGA
AGACTTCAATATCAACATTGACAAGATTTCAAAATTATCATTAGAAAAGTCACGAGGTTTGAAAATGGAA
ATAAATGCAGATATGTCAAAATGGAGTGCTCAAGATGTGTTCTTCAAATATTTTTGGTTGATTGCTATGG
ATCCTATTTTATATCCACAAGAAAAAGAAAGAATATTGTACTTTTTGTGTAATTATATGAATAAAAGATT
AATCCTCCCAGATGATTTAATTTATAATTTGTTAGATCAAAAAATACAATATAAAGATGATATAATATCT
ATTATGACAAATCAGTTGCAAACAAATGCTGTGCCGATAAAAAGAAATTGGCTTCAAGGGAATTTTAATT
ACACATCAAGCTATGTCCATAGTTGTGCTATGTCTGTTTTTAAAGACATAATCAAAGAGGCAATTTCACT
GCTAGATGGGAATGTACTGATCAATTCGTTAGTACACTCAGACGACAATCAGACATCTGTAACAATTGTC
CAAGACAAATTAGATGATGATCCCATAATAGAATTTACAATTAAAGAATTTGAAAAAACATGCTTAACAT
TTGGGTGTCAGGCCAATATGAAGAAGACATATGTTACAAACTGTATAAAAGAGTTTGTTTCTTTATTCAA
TTTATATGGGGAGCCCTTTTCTATTTATGGTAGATTTTTGTTGACTTCTGTCGGGGATTGTGCATATATT
GGCCCATATGAAGATTTAGCAAGTAGAATATCGTCTGCACAAACTGCAATAAAACACGGCTGCCCTCCGA
GTTTAGCATGGGTTGCTATTGCTATAAGCCACTGGATGACAGCACTAACCTACAATATGTTGCCAGGCCA
AAGTAATGATCCAATAGATTATTTCCCAGCAGAATCAAGGAAAGATATACCTATAGAACTTAATGGAGTG
TTAGATGCCCCATTATCCATGATCAGTACAATAGGTTTGGAGGCTGGAAACTTGTCATTTTTATTAAAAC
TCCTTAACAAACAAGCATCAGTTATGATACGGAGAGAATCAGTTGTCAATCAAATTGCTGATATACAAAA
TTGGAATATGGCTAATCTAACAGATAATGAGGTATTTAAACTAAAGATATTAAGGTATTTGGTGTTAGAT
GCAGAAATGGACCCAAGTGATATAATGGGTGAAACTAGTGATATGAGAGGCAGATCATTATTAACCCCTA
GGAAATTTACAACTGCAGGCAGCTTGAAGAAGCTATACTCTTTTAGCAAGTATCAGGATAGGTTATCAGC
TCCTGGAGGAATGTTAGAGTTATTTGCTTATTTGTTAGATAAGCCTGAATTGCTAGTTACTAAAGGTGAA
AATAAGCAAGACTACCTAGAATCAGTAGTGTTTCGGTACAATTCAAAAAGATTCAAAGAAAGCTTATCCA
TACAAAACCCTGCACAATTGTTTATAGAACAAATCTTATTTTCACATAAGCCAGTTATAGATTTTTCTGG
CATTAGAGATAAATATATAAATTTACATGACAGTAGAGCATTGGAAAAAGAGCCAAACATTCTTGGGAAG
GTGACTTTTAGAGAAGCATATAGTTTATTAATGAAAGACCTAAACTCATTACCATTAACCAACGACGACG
TACAAGTGGTTTATTCCTATATTATACTAAATGATCCATTAATGGTGACAATTTCCAATACACATATACT
ATCAATTTATGGCAGTCCACAGAAAAGAACAGGTATGTCATGTTCTACAATGCCTGAATTTAGGAATTTA
AAATTAATACACCACTCACCAGCATTAGTACTGAGGGCATACAGTAAAAATACATCAGATGTTCAAGGGG
CAGACCCATCGGAGATGGCTAGAGATTTAATCCACCTCAAAGAATTCATAGAAAACACTAAGCTGGAAGA
GAAAATGTTGAAAAGGATTGCTCAAAATGAGCTAGAAAAAGGGCAAAGAGACATTGTTTTTGAACTAAAG
GAAAAAACCAGGTTCTACCAAGTTTGTTATGAGTATATTAAGTCGACAGAACATAAGATAAAAGTTTTTA
TACTCCCAGCCAAAGCTTACACTACAACAGATTTTTGTTCCCTTATGCAAGGTAATCTAATAAAAGATCA
AGAGTGGTATACAGTCCATTACTTAAAACAAATTCTATCTGGAGGCCATAAAGCAATAATGCAGCACAAT
TCATCCAATGAGCAAAATATTGCATTTGAATGTTTTAGATTAATAAACCATTTTGCAGACTCATTTGTGG
ATACAAATTCTAGACAACCCTTCTTAAGACTGGTAATTGACGAATTTTCATACAAAGATATTAAAGTAAA
GAAATTGTATGAGTTGATAAAGAATGGAACTAACAGGGTTGACTTTTTACCATTATTGTTTAGGATGGGT
GACCTAAGACAATATGATTTGGATAAGTATGATGCTATGAAAAGTCAGGAGAGGGTAACATGGAATGATT
GGCAGACATCTAGACATTTAGATATGGGAATCATAAATTTAACCATAACTGGCTATAATAGATCCATTAC
AATAATTGGTGAAGACAACAAGCTAGCATACTCAGAATTGAGTTTAACCAGGAAAACACCAGAAAATATA
ACAATATCTGGAAGAAAACTGTTAAGCTCTAGACATGGCTTAAGGTTTGAAAAGATGGCTAAAATCGCAA
CTTACCCAGGTAATTACTATATAACATTCAGGAAGAAAGATAGACAACAGTATGTTTATCAAATACATTC
TCACGAATCAATAATTAGAAGAAATGAAGAACATGCATCTATCAGGACTAGAATCTATAATGAGATAGTA
CCTGTTTGTATAGTCAACATTGCAGAGGTAGAAGGTGATCAGAGGATATTGATCAGAAACCTAGATTATT
TGAACTATGATAACTTCTCCTTGTCTCGGTTAAAAGTGAGCCAAGATGAATTTGCCACAATTAGAAAAGC
GCATTTCAGCAAAATGGTCTCTTTTGATGGGCCACCTATCAAAACTGGCTTGCTGAATCTGACAGAATTA
ATGAAGTCACAAGATTTATTAAATTTGAATTATGACAATATCAGAAACAGCAATCTGATATCTTTTGCAA
AGATTATATGTTGTGAAGGCTCTGAAAATATTGATGATGGATTGGAATTCTTGTCTGATGATCCTATGGA
TTTTACAGAGGGAGAACAAATCCATTCAACACCAATATTTAACATTTATTATTCTAAAAGGGGTGAGAAA
CATATGACTTATAGAAATGCTGTAAAGTTACTAATTGAGAGAGAAACAACTGTCTTTGAAGAAGCCTTTT
CCTTTTTTGGAGACGGGTTTGTCTCACCCACCAATTTGGGGGCTTTAGAGACAATCATATCTCTGATTAG
ATTATTAAAAACAAATGAATGGTCAAGTGTGCTGGAAAAGTGCATCCATATATGTATGATAAAAAATGGC
ATGGACTCTATTTATCACTCCTTTGATATCCCAAAGTGCTTTTACAGTGATCCGATAAGTAGAAATATTA
ATTGGATAATGTATAGAGATTTTGTTTTAAATCTGCCAGATAGAGAATCAGCACCTTGGGGTACAATGTT
AGGTCATTTTAAGACGAAATGTCTGAGCTTAATTATGGACAGATTGGAAGTTCACTTAGATTTTGCTGGT
TTTGCCAATTTGATTAGAAGGGATGATGGTCGGGCGAACCTAGATTTTGTTTAATAAAATTAAATAAGTG
TGCTCAGATTTGGCTCCAATAATTGATATAATATAAAATGTGAAAGTAAATTTTTGAAGATAGGAGCACA
CTTATTTAATTTKATTAGAAGGGATGATGGTCGGGCG
>NC_034633.1 Wolkberg virus isolate 2562_SA3 segment L RNA-dependent RNA polymerase gene, complete cds
AGTAGTGTACTCCTATACTAACTTCACTTATCACTAAAATGGACGACCAACTCTATAATCAATTTTTAAG
GAGGATAAGAGTGGCAAGCGACCCTGCAGTCGCTAAAGACATAGATACAGACATATTAATGTCAAGGCAT
GATTATTTTGGAAGAGAAATTTGTAGGGCTTTAGAAATAGAATATCGAAACGATGTTCCAATAATTGACA
TTTTTTTAGAAGTACAGCCGGATTTTGATCCAATGAGATATACTATACCGAATATAACACCTGACAATTA
CTTATATAGGAATGGGACTTTATATATCATAGACTACAAAGTTTCAGTTTCTACTGAAAGCTCAATCCAG
ACAAACAAACGGTATAGAGATATTCTGGACAGTATTTGCCCAATAATTGGACTGAATTATGAAGTAGTAA
TTATCAGAGCAAATCCAATGAACAATGAAATATATTTCTCTAGTGATAGTTTTCGGAACCTATTTGGACC
ACTAGTCATAAATCTGGACTTTTCTAGGTTCTTAGATATAAAGAAACTATTATTTGAGAAGTTTGGTGAT
AATGAAGAATTTCTGTTAAAGGTATCTCATGGTGATTTCACAATTACAGCGCCATGGTGCAAAGAAAGGA
CACCAGAACTATATGACAACAATATATTCATAGAGTTCATGAATAGTATGTCAGAGGAGTATCAGGATAT
GTTTCTAGATTCTATAATGTTCAACCCACATGAGGCAGATAAATGGAATGTGCATCTTATAAATCTGAAA
GAGAAAACAAATAGAGAATACGAAAAGTATATCACTGATATAGCAGTCAAATTGTTTGAGTCAACAGGAA
ATTACAAAAAGCCCACTAGAACTGAAATTGAGAAAGGCTGGGAAGAAATGTCTAACCGTGTTCAAAAAGA
AAGAGAGATAAGTAAAGATGTAATGGATCAAAAACCCAGTGGCCATTTTATATGGTCTCCTCCTGATGAT
GCATATCCAAAAGATAATATAGGGAAGATTTTATTCATCTCAAAATTGTTACAAGATATGTCTGGGTCTT
CAGAATTCTTAGATGCATTCAGGATGATAGGCAAAGCAATGGATTTTTCTGCTAATGTTCCCCTATATAA
TAGAGTGACTTTGACTAGGAAAGAAGAAGCTAGATCTCAAAAGGGTAAGGTTATGAATAAGAAGTTAGAA
CCTGTACAAATTGGTGAAGCTCTAGTATTCTGGGAACAACAATTTTCCTTAGTAAACGACAAGTTTGATA
AAGTAGTGAGATCTAACCTGTTAAAAAACTTTTTTGGGATTGGATCCCATAAACAATTTAAGTCTAAGAT
GATAGACGATATAGAAGTGGAGAAACCTAAAATTCTAGATTTCAATAGTGATGACATATATTTAGAGAGT
ATTAAAATGCTACAGTCTACAAAAAATATACTAGGGCAAAATAATAATTTGGATGAAAACAAAGATTTTA
TCTATTCTAATTTCTCAAAGAAGATAAAAACATGCTCTGAAAGGATGGAAGCATGTCTTCAAAAGATTAT
AAAATGCAATTTTTGGAATTGTCTTAACGATATATCTATATTAATGAAGAATATGTTATCATTATCGCAA
TATAATAGACATAATAGTTTTAGAATTGCAACATGCGCAAATAATTCTATTTATGGTTTAGTTTTGCCTA
GTTCTGATATAAAAACAAAAAGAGCAACATTAGTATTCTGTATACTGGCAGTACACAAAGAGAAAGAATC
ACTTCTAACACCTGGGGCATTACATGCCACATTTAAATCAGGGCAATATTATGTCTCTATTAGTCGTGCC
ATGAGGTTAGACAAAGAAAGATGTCAGCGATTAGTGACTAGCCCAGGCCTATTTTTAACAACTAGTATGT
TATTTTATTATTATTCTCCCAATTCAGAGTTGCTTGATATAATGACATTTGCTTTTTATAGTTCGATATC
AATAACGAAGAGCCTCTTGTCCTTAACAGAGCCATCCAGATATATGATAATGAATTCATTGGCACTCTCT
AGCCACGTAAGAGAGTACATAGCAGAAAAATTTAGCCCATACACTAAAACACTCTTCTCAGTTTATGTTA
CCAGATTAATTAAGATTGCTTGTTTTAATGCCAACTCTCAAAGAGAAAGAATTAGTTTAAGAAGTGTGGC
ACTTTCCGAGTATGATATTACACAAAAAGGGGTAGAAGATAACGAAGATTTTGATTCAATATGGTTCCCT
GGAAAAGTTACTCTTAAAGCATATATAAATCAAATATATCTGCCTTTTTATTTCAACCCCAAGGGCTTAC
ATGAAAAACACCATGTTTTAATTGACTTAGCTAAAACTGTTCTAGAGATAGAAAAAGATCAAAGACTCAA
CTGTCCTGAACCATGGTCTGATGAGGCTTTAAAGCAGACAGTGAATTTACCAGTACTAATACATTCATTA
GCTAAGAATCTACTAGTAGATACATCTAGGCACAACCATTTGAGAAATAAAATTGAGAATAGAAATAACT
TTAACAGATCCATAACCACAATTTCAACATTCACTAGTTCAAAATCATGCATAAAGCTAGGGAATTATTC
TGAACTTAAAGAAAAACAAGCTAAAGACAGAGAAAAAGGAACTTTATCTGTACTTAAGAGGATGAGAATA
GCAAATCCGTTATTTGTAAATGAAGAAGACTTAAAAAATGAAGTTGCACACAGTAATTACAATAATTTGA
GACAGTCTATTCCCTTATATAAAGATTTCATCTCCACTAAAGTCTTTGATAGACTTTATGAATTACTTAA
GACAGAGAACTTATCCGAAGATGGTGCCACTATACAAAACATAATGAAAATGATGAAAGATCATACTGAT
TTTTATTTCACTTTCTTTAATAAAGGTCAAAAAACAGCAAAAGATAGAGAAATTTTTGTTGGTGAATTTG
AAGCAAAAATGTGTATGTATGCTGTGGAGAGGCTTGCAAAAGAAAGATGCAAGTTGAATCCAGACGAGAT
GATAAGTGAACCAGGAGATGGCAAATTAAAGGTGCTAGAAATGAAATCTGAACAAGAAATCCGGTTTATA
ATAGAAACAATAAAACAAAGAAATCAAAATTTAATGGATGATATATTGTTAGGGAATCAAAGACAAAAAT
TTAAGGCGACAAAAATTGAGATAAATGCAGATATGTCTAAGTGGAGTGCTCAAGACGTATTTTTTAAGTA
CTTTTGGTTGATAGCTATGGACCCAATTTTATATCCTAATGAGAAAGAGAGAATGTTGTATTTTATGTGT
AATTACATGAATAAGAAGTTGATTTTACCTGACGAGCTACTTTGTAATATCTTGGACCAAAAAATGATAT
ATCGAGATGATATAATAATGGAAATGACAGATAATTTGAATAAGAATTATGTCGAGATTAAAAGAAATTG
GCTGCAAGGGAATTTTAATTACACATCTAGCTATGTCCACTCTTGTGCTATGTCTGTATATAAAGATATA
TTGAGATTAGTGAGCATAAAAACAGGATCAGAAGTTCTGGTTAACTCACTAGTGCATTCAGATGACAACC
ATACATCAATAGTATATATACACGATAAGTTACACCAAGACTTGTTTATAGAACATTCCATCATGAGTTT
TGAAAAAGTCTGCTCAGCATTTGGATGTCAAGCTAATATGAAAAAGACTTATTTGAATAACACTATAAAA
GAATTTGTATCCTTATTCTGTATATCAGGAGAGCCTTTTTCTATATTTGGCAGGTTTTTGTTAACATCAG
TAGGCGATTGTGCATATATAGGTCCTTATGAGGATATGGCAAGTAGACTCACATCTACTCAAACTGCTAT
AAAACATGGGTGCCCACCAAGTCTTGCTTGGTTGAGTATTGCCATAAATCATTGGATTACGTTTACCACA
TACAATATGTTACCTGGACAAGTGAATGACCCAACTGCAAGATTGCCATTAAAAAATAGATCAGAGTTAC
CTGTAGAATTATTTGGAATTTTAAATGCTGATTTGTCTACAATAGCTTTAACAGGCTTAGAATCTGGGAA
TCTAACATTTTTGGTTGAATTATTAGTAAAAAATAGTCCTATAGAAATGAGGAAAGAAACTATTATAGAC
CAGTCTCTACTGATAAAAACTTGGGATATAAATAAGTTATCTGATGCAGAACTATTTAAGATGAAAATTT
TAAGATATCTAGTGTTAGATGCTGAAATAGAAACTGATAGTGTTATGGGAGAGACTAGTGAAATGAGAGG
CCGTTCAATAATTACTCCTAGAAAGTTCACTACAATTGGAACATTAAAGAAGCTAATATCTTATACAGAT
TACCAAAAAATGCTATCTGATGAACAAAAAACTAATGAAGTGTTTGAATATATGGCAACCAAACCGGAAT
TACTAGTTACAAAGGGGGAAACTAAAGAAGATTACATGCATACTATATTATTTAGATACAATTCAAAAAA
ATTCAAAGAAAGCCTGTCTATCCAAAATCCTGCTCAACTCTTTATTGAGCAAATTTTATTTTCACATAAA
CCTGTAATAGATTATTCAGGAATACGTGATAAATTTTCTATGATAGGGGACAATCTAGAGTTGGAAGAGC
AGCCAGATATCATAGGAAGGATGACTTTCAATCAGGTATATGAAAATTTATCTAAGGATATGGCTGCTTT
GCCTTTAACTTTAGAAGATGTACATGTAGTGTACGATTACATGATTTTAAATGACCCTCTGCTCACCACT
GTTGCAAATGCTCTCATCCTGAAATTGGAAAGTTTACCTCAGAGCAGAACCGGGGTGACCGCTTGCAACA
TGCCTGAAATGAGAAATCTCAAGCTTATAACTCATTCACCTGCATTAGTTTTAAGAGCTTATAGTCAAAA
GAACCCAGATATTCCAGGAGCTGACATAGAGGAAATGAGGAGAGACTTACTACATTTAGAAGAATTCGTG
GAAAAAACTAAATTGAAAGAGAAGATGGAGGATAGAATAGCAAAGAATCAAATGGCCAATAGAAATGAGA
GAGATATTAAATACGAGCTGAAAGAATTAACCAAGTTTTACCAAATATGTTACGAATATGTCAAATCTAC
AGATCATAAAATAAAGGTTTTTATACTACCATCAAAAGCATACACTAGTATAGATTTTTGTGCATTGGTT
CAGGGGAATTTAATAAAAGATGAAAAATGGATAATGATACACTACCTTAAAAGTATAAATACTATAGGCT
ATAAGGGTATTATTCAACGAACATCTAGCGGCGAGATGAATTTAGCTATGGAAGCAATTAGATTGATAGC
TTATTTTGGGGATACATTTATAAATCCATATTCAAGGAAAAGATTCTTGAAAGAGATAATAGACAATTTC
ACTTATAAATTTGTTCCGGTTGAATATTTATACAGATTAATACTAAACAGCCATATTAGACATGAATTTC
TGCCTGTACTATATTGGACAGGAGAATTGACACAACACGACTTAGATAAGTATGATGCTATGAAAGCTAA
TGAGCATGTTTCGTGGAATGACTGGCAAGTAAACAGGAATTTAGGAACAGGTCCTATAAATTTGAAGATT
ACCGCATATAATAAAAGTTTATATATTTTAGGAGAAGATGATATACTTAAAATAAGTGAATTACAATTAA
CTAAGATAAGTAATGACTATATTCATATTGCAGGTAAAAGACTCTTATCCAGCAAGCACAATTTAAGATT
CGAATTATTCAAAAGATATAATATAACTAGTGACTTCAATTACTATATAACATACCAAAGGAAGGCAAAA
AATATTTTCGTTTATCAAATACTCAACACCCAAACAATAGAGAGAAGAAATGCTGAGCATGCAGCTGTAA
AGACTAGAGTTTACAATGAGATAGTCCCAGTGTGCCCTGTAATAATAGCAGAGATGCCACGTAGCCAGGG
TATTGAATTAAAAACAATCAGAAACATAAACTACGATAACAATAGTCTTACAAGACTTAAGATTTCAGAT
CGGGAATATAGCATTATGAAAAGAGCACATTTATATAAAATGCAAAATTTTGACGGGCCAAAGATTAAAA
CAGGGATACTTAATGTAAATAAACTTATGAAGACACCAGAGCTCTTAAACACCAACTATTCTAAAGTGTC
AAGATCTAGTATTGTGTCTTTATCAAAAATATTGGAGTGTGATGGTACTACAGATGATGATGTTTTAGAA
TTCCTCTGTGATGATCCAATGGATGATGAAGAAGTTGAAACAATTGAATCGGAACCTATTTTCACAGTAA
CTTATTTAAAAAAGGGAAAGAAAGTTAATAGTTACAAATCTGCCATTAAGACTTTAATCTTCAATGAAAC
AGAGACCTTTGAATCTATATTTGATTTTTCCAAGCTTGGATTCTTATCAGGTAAAAATTTAGGGATTCTA
GAAGTAATTGTCTCATTAGTAAAAATCCTCAGAACAAATGAATGGTCAACAATTATGCTTAACTGTATCC
ATATCTGTTTAATCAGACATGGTTATGATAGACAATACCATTTATTTGAATTACCAAGGATGTTCATAAT
TGACCCTATAACTCATAAATTGAATTGGGGGGAACTAAAGAGGTTTGTTATAAATTTGCCAGAAATAAAT
GTAAGTCCTTGGGATATTATATTCACGAATTTTAAGGCAAAGTGTTCTGAACTTATAGATAGAGAGTTAG
GGAAGGAAAACAGATTTGGTTACTATTTGGATTCATTAGAAAAGGATTTTGGTAAATCCATGTTCGATTT
TGAATAGGTTGACGAAGCAATTATTGTATAATATTAGGTTAAGAAATAAATATAGTGTAAGGTTAGTATA
GGAGCACACTACT

>KJ867190.1 Nyando virus strain MP401 segment L polymerase gene, complete cds
AGTAGTGTACTCCTACATATAGAAAATCAACATGGATCAAAACCAATACCAACAATACCTTGCTAGGATA
AGATCAGCAAGGGATGCCACAGTGGCAAAAGATATTGACACAGATCTATTGATGTCAAGGCATGATTACT
TTGGTCAGCAAGTCTGTCGAGCTTTAGGCATTGAGTATAGAAATGATATCCCGCTTATTGATATATTCTT
GGAAATTGATTCGGACTTTGACCCGTTATCAATGTCAATACCAGCTATCACTCCAGACAACTACCAGTTT
GTAGATAACATCTTATTCATCATTGATTACAAAGTATCTGTTTCAAAAGATAGCTCAATCCAAACATTCA
ATAAATACACAGAATTGATAGGCCCCATTTGTAAGAATATAGGCATCATGTTGGATGTGGTGATTATCCG
AGCGAATCCCCTAACTCAGGAGGTGTCAATCAATTCAGATTTGTTCAAGAACTATTTTACAATCAGAAAT
CTAGAGTTTGATTTCCACCAATTTGCTGACTTAAAAAGAATACTATATGAGAAATTTTCTGATGATGAAG
AATTTCTACTCAAAATCTCACATGGTGATTTTACGCTGACAGCACCATGGACTCAAGAAAATGTTAGAGA
ATTATATGACCATCCTATATATAGAGAATTTAAATACAGTATGCCAATTCCATATAGACGTCTATTTGAG
GAATCTTTACAGTTTAGTGCATATAGTGCTGAGAAATGGAATACAAACTTGCTAAACTTAAAGAGGTACA
CACAGGACTACTATAGCCAATATATTGCTAGCCAGGCAAAGACCATTTTTACAAGCACAGGGGACTATCC
AAAACCCAGCGAACAAGAGATATTAACCGGATGGGCAGAAATGACAAACCTGCTCTCAGCTGAGAAGCAA
TTTTCTAATAATATAAATGATCAAAAGCCAAGTGGCCACTTTATATGGGGCGAGCCTGATATAGAGCAAT
CCAATAGCTCTATCCCAAAATTGCTCAAGGTCAGCAAAGCTCTAAGATCTATTAAGTCGAATGATAAGAT
TGGGGATGCCTTCATTTCTATAGGCCACTGCTGTAACATAGAAGGGTTTGAAAGCATCTATGAGGATGTC
ACAGCACTCAGGAAGGTTAAAGCCCAAACTGAGTGGAAGACAGTACTGAATAAGAAGCTAGAGCCTGTAA
AAATCAATGAGGCACTAGTTCTATGGGAACAGCAGTTTATTATACAAAATGAATACTTTAAGGATAACAA
TCGAGTAGTTCTGCTTAAAGATTTCTTTGGAATAGGGAAACATAAAACATTCAAAGATAAAACGGTAACA
GATACAGAAATCGGGAGACCAAAAATATTAGATTTTAATGACAAAATTATATATTTAGAAAGTGTGAAAA
TGGTGGACAAGTCAAAACAAATATTGTCTAAAAGGTCGAATCTAGATATAAATAAAGACTTTATATATTC
AACATATAGCCAACAAATAAAGAACGCCTCGTCCTGTACTCATGATAATTTATGCTCGCTACTAACTAGC
AATTTCTGGGCTTGCTTGAGCGATATATCAACACTCATGAAAAATATGCTAGCAGTGTCTCAATATAATA
GGCATAATACATTTAGGATTGCAACATGTGCTAACAATAATTTATTTGCCTTAGTTATGCCTAGCGTGGA
TATAAAAACAAAAAGATCAACTTTAGTTTACTGCATAATATTGCTACACCGCCAAGAGGATGGTTTTTTG
AATCCAGGAGCATTGTTCAACACATATAAAACATATACTGGATATATCAGCATTAGTAAATCAATGAGAC
TAGATAAAGAAAGATGTCAGCGAATAGTGACATCACCAGGCCTTTTCTTAACCACATCTTTGTTATTCAA
AGAAGAAAACAATAATCTAGATCTAAATGATATAGCTACATTTAGTTTCTACACAAGTGTCTCAGTTACG
AAGAGCTTACTCTCATTGACAGAGCCTTCAAGGTACATGATAATGAACTCATTAGCCTTATCTAGCCATG
TAAAAGATTACATAATAGAAAAATTTAGGCCATATACTAAAACACTGTTCTCTGTGTATGTAGTTATGAA
GATAAAAGATGCCTGTATTAGTGCATACAATCAAAAATCAAAAATAGAACTAAGGGATGTCTATCTAACC
GATTATGAAATAACCCAAAAGGGGGTTTCTAATAAAAAATCATTCAATTCGATTTGGTTCAGTGGCAAAG
TTTCCCTCAAGTCATATATCAATCAAATTTACCTCCCATTTTATTTCAATGCAAAGGGATTACATGACAA
ACACCATGTTTACGTTGACCTTGCCAAAACCATATTAGAAATAGAGGCAGATCAAAGGAGAACAACTGGT
GATATATGGTCCAATACACCGAAGAAGCAGCATGTCAATCTACCGCTACTGGTCCATTCAATTTCTAAGA
ACTTGCTATTGGACACTTCCAGACACAATCACTTAAGAAATAAAATAGAAAACAGAAACAATTTCAAACG
ATCTTTATCAACAATATCGACATTCACAAGTTCAAAGTCATGTTTAAAAATAGGGGATTTTGAGGAGGAA
AAGAAGAAAATTAGTAAGTTAGCCAATAAAGCCACCCAGTCGGCTATAAAGAAAACCAGAATTGCAAACC
TTAATTTTGTCTCAGAGGAAGAGTTGACAAATACTGTGCAGCATGCCACATACAAGGATCTAAAAGCTGC
AGTCCCAAATTACACTGACCATATTTCAACGAAAGTATTTGATAGATTATATGAACTATTCAAAAACGGG
ATGCCAGATAAACCTGCTGTGGAACTTTTTTTGGATGCTATGAAGAACCACAAAAAATTCTACTTTACAT
TCTTCAATAAAGGTCAGAAGACTTTCACAGATAGAGAGATATTTGTTGGCGAATTTGAAGCGAAGATGTG
TCTATACTTGATTGAGAGAATAGCAAAAGAGAGGTGTAAACTTAATCCCGATGAGATGATAAGTGAACCA
GGGGACAGCAAGATGAAGGCATTAGAAGCTAAATACAATGAGGAAGTTAGATACATAATAGAGAAAACTC
GTAGTGCAAACAATGAAATAGATGCTAAAATAGAAGAGCTGCAGAATCAATCAAATATTAATCCTGATAT
TAATAAAAGACTAAAAGATTTGCAGGATACCAAAGCTAAAGCCGTCAAACTAGAAATCAATGCAGACATG
TCCAAGTGGAGTGCCCAAGATGTTTTTTACAAGTATTTTTGGCTAATCGCAATGGATCCTATACTCTATC
CTAATGAAAAGGAGCATATACTGTATTTCTTCTGCAATTACATGCAAAAAGAAGTAATCCTGCCGGATGA
ATTGATGTGCAATATATTGGATCAGAAGATACAACACGACAATGATCTGATTTCAATGATGACAAACAAT
TTCAATACAAACTCTGTTTGTATAAAGAGGAACTGGCTGCAAGGGAATTTTAATTATACATCAAGTTATA
TACACACTTGTGCAATGAGTGTATTTAAAGATATAGTCAAGGAAATTGCTTTATATTTAGAAGGCGATTG
TCTTGTGAACTCAATGGTCCATTCAGACGATAATCATACATCAGTAATCTTAGTGCAGAATAAGATCAGT
GAGGAAGTTATAATAGACACAACCATGCAACAATTTGAACGGACATGTTTAGCATTTGGCTGCCAAGCTA
ACATGAAGAAGACATATGTAAATAATATAATAAAAGAATTTGTCTCACTATTCTGTATATCAGGAGAACC
ATTCTCGGTATATGGGAGATTTCTATTAACGTCAGTCGGCGATTGTGCATACATTGGACCCTATGAAGAT
ATGGCAAGTAGACTGACATCTACTCAAACAGCCATAAAACATGGGTGTCCTCCAAGTCTAGCATGGGTAA
GCATAGCACTCAATCAATGGATCACATTTAATACATACAACATGCTGCCAGGACAGAAAAATGATCCTAC
AAAAATATTTCTCACTAAGAGAGAGGAATTACCTTTAGAATTATTTGGTTTGCTAAGTACAGAATTATCA
ACATTAGCATTACTAGGGATGGATAGCAACAATGTCACTTTTTTAACAAATTTGCTAAGAAAATGCACGC
CAATACTTTATAGAAGAGAATCCATACAAGTGCAGTCGCAGAAGATACAAGATTGGGATTTGAGACTGTT
AAGTAATGCAGAAATTTTCTACTTAAAAGTACTGAGGTATTTTGTATTGGACAACATAATGGAGGTCGAC
GATACAATGGGTGAAACAAGTGAGATGCGAGGGAAATCCATATTGACACCAAGGAAATTCACCACTGCAG
GATCAATGAAAAAATTACTGTCATACAGAGATTACCAGGATACAATTGAAAATCAAGATAGATTCCATGC
CAACTTGGAATATATGCTAAAAAAACCCGAGCTGCTCGTAACCAAAGGTGAGACAAAAGAAGATTTTATG
AATTCAATAATATACCGATATAACTCTAAGAAATTCAAGGAGTCTCTGTCCATTCAAAATCCAGCTCAAC
TCTTTATTGAGCAGATATTATTCTCCTCAAAGCCTGTGATAGATTACCTCGGATTAAAGGAGAAGATATA
TACGGTAGGAGATACACTGTTTGAGGAGAATAACCCCGATATTTTTGGCAGATTGACATTCCCTCAAGCA
TACAGACTGATATACACTGAGCTAGAGACATTGAACTTGGAATCACCTGATATCGAATTAATCTACAACT
TTTGTATCTTAAATGACCCTCTAACTACTACCATAGCGAATTCATTGCTAATGCAGCTAATTGGGCCAGA
ACAAGATCGTTTAGGGCTAACGTGCAACACAATGCCAGAAATGAGAAATATGAAGTTGATCCATCACTCA
CCAGCTTTAGTCTTGAAGGCATACTCGTCATCACAAGTAGATATACCGGGTGTAGAGATAGAAGAATTAC
AAAGAGACCTAGTACATTTGGAAGAATTCATCGAAAAAACTAAGTTAACTGAAAAAATAACTAAGAAGTT
CCAAGCACGACAGACAGAACAGATGTCAAAAGAACAGAAATTGATACTGCAATTGAAAGAAAAAACCAAA
TTTTACCAAATTTGCTATGAATATATAAAGTCTACTGAACATAAAGTCAAAATATTTATACTGCCATCAA
AAGCATACACATCAACAGACTTTTGTGCGTTAATACAAGGAAATCTCTTGAAGGACAGAACCTGGTCTTC
AATACACTATCTAAAGCCTATTATTTCCACAAACTATAAAGGGTTTATAGATAAAACACCAGCCCTAGAG
CAGCAAGTGGCTTCAGAATGCTTCAAATTGATCAGCTACTTTGGGGATACATTTATAAATGAATTCTCAA
AAAAAACATTTTTGAACAAAATGATTGAGTCTTACACATACAAAGGTCTCCAAGTCAAGCATCTATTAGA
GATAATAGAAGCCAGCAATTACCGGCATGAATTCATGCCTATATTATATTGGCTGGGAAAACTGACTCAA
AAGGATCTGAATAAATATGATGCGATGAAAACAGGTGAGAAAGCTATCTGGAATGACTGGCAGATAAATA
GGAGTTTAGGGACTGGACCTATAAATCTCAAGATCACAGGATTAGACAAAAGTTTGACAATAATAGGAAC
TGATGACAAATTACATATGGCAGAACTAAGTATTACAGAGATAAATCAGACTCTAATAACCATAAGTGGG
AGGAAATTATTAGGTGCTAGGCATGGCTTGCGATTTGAATTGTTTTCAAAGATCACTACTCTAGAAGAGG
GAATGTATTATATCACTTATCAAAAAAAAGGCAGAAACCAATATGCATATCAAATCCACACTACAGAATC
AATTTTACGGAGAAATGAAATCCACCTGGGTAATAGAACAAGGATCTTCAACGAGATAGTGCCTGTTTGC
CCCACAATTATTGCAAGAGTGGGAAGAAGACAAAGAATAACAATAGAAACTTTAGAATATTTCAACTATG
ACCAGATATCTTTGTCTAGATTAAAAATTTCTGATGACGAGTATGCAACCATAAAGAGGGCACAATTGCA
CAAAATGCTTGCATTTGATGGACCTGACATTGACAATGATGCCCTATCCATAACAAGACTAATGAAAATG
CCTGAACTAATGACAAACAATTTTATAGAAGTTGTCTCGGTGGATATGGTCAACCTATCTAGATTACTGA
ATTGTTGCGGAACAAAATCATTAGATGATTCACTGCTGACATTCTCTGACGAACCTATGGAAGAAATAGA
GAGCTCAGTGGTGGAGACAGTCCCTGTATTCAATATATGTTACCAAAGGTCTGCAAAAAAATCAAGGACA
TATAGGAATGCCTTACAAACGGCCATCAAAAGAGAAACCAACAATTTTATGGAAGCTATGGATTTCACAA
CAGAAGGTTTCCTCTCAAACGAAAACTTAGGATGTTTAGAAGCATTGGTATCAATAATAGACCTCTTAGA
GACTAATGAGTGGTCCACTGTTTTGAAAAATGCCATCCATTTGAGCATGCTAGCAAATGACTTCGACAGT
CACTTCCATACATTCACATTACCTGAGTTGTTCTATGAAGGAAATCCCATAGATAACAAAATATGTTGGC
AAAAGATAAAAGAGTTTGTCCTAACAATGCCAGACATAATAACTCCCCCGTGGGACATCGTGATAAGGAA
TTTTAAAGAAAAAGCAGTGCATCTGGTGGATGAGAAAGTGAAAAGGGAAAGAAATTTCAATTCCTTTATC
CTAAGTTTAAAGAAGAGAGGGGGTAGAAGCAACCTTGAATTTGTATGAATAATCCTCTATTGGCTTAAAG
AGTAAGGAAATATTAGGTGGCTATCCAAATAATTGTACTGGCAATGCCTACAATCTTGGACCAAATTAGA
CAGTATTTTCTATATAGGAGCACACTACT

>KJ867202.1 Mojui dos Campos virus strain BeAn276121 segment L polymerase gene, complete cds
AGTAGTGTACTCCTACATACATTCAATTTAACCATGGAACAGACAACTTTCAATCAATTCCTATGCCGAA
TTAATGCAGCCAAGGATGCATCAACTGCAAAGGATATAGACATTGATCTAATGATGGCACGGCATGACTA
TTTTGGGAAAGAAATCTGCAGGTCATTAGGCATTGAATATCGTAATGATGTACCATTGGTTGACATCTTT
CTTGATGTTTATCCAGATTTTGACCCATTGAGTGTTTCAATCCCTGCTGTGACACCTGATAATTACTATT
TTACAAACGGCAAGCTCTACATCCTGGACTACAAGGTGTCTGTTTCAAAGGAAACTTCTCTCCAAACATC
GATCAAATACGAACAAATCATGGCTGATATTGCTTCTGAATTCCCCATTAACTATGAGATAGTGATTATT
CGCTCAAATCCTAGCACCATGGAATTGTCTTTCTCTTCTGATGAATTTCGCGGCTTATTTGGTACCATTT
CAATTGAATTAGATTACACTCGTTTTTTTGACCTTAAAAGGATCTTATATGACAAATTTGCAGATGATGA
GGAATTTATATTGAAAGCAGCACATGGAGATTTTACTCTAACAGCCCCATGGTGTAAGACTGGTGCGGAT
GAAGTCTATCAACACCCAATTTACAGAGAATTCAAGTTCAGTATGCCTATCCCTTATAGAAGACTCTTTG
AAGAGTCAATGAACTTTAACTCCTATAAATCAGAGCGATGGAATACAAATTTGATCAATATCAAAGAATA
TACAAGAGAACCCTATGAAAAATTTGTCAACAAATGTGCAAAATATGTTTTTGTCTGTGATGATGACTAC
CCTAAACCGACCGAGAATGAGATAGATGAAGGCTGGACAGAGATGTCTAAAAGAGTAGCAAAATCAAGAC
AGATTTCTACATTGGCTTCAGATCAAAAACCTAGTGCCCATTTATTGTGGGCACCTCCAGATAAAAATTA
TAGCAACGAGTCCATTGACAAATTATTGAGATTATCTCGAAGTTTGCAAAATATTAAAGACCCTGGAGAA
CATGTTGATTCATTCAAAGCAGTTGGGAAATGTATGGATATAGCTGGCAATATACCAATGTATTCTACAC
TATGTACAAATAGGAAGAAAGAAGCACGCCAAAACTTAGGTCATGTCAAGAATAAAAAGTTGGAGCCAGT
AAAGATCGGTTCAGCACTAGTGTTGTGGGAGCAACAATTTGTTCTCAACAATGAGTTTTTTCCAAAAAAT
GCAAGAATTCTATTCCAAAAGAACTTTTTTGGTATTGGAAATCATAGGAGTTTTAAAGATCGTAACATTG
ATGATTTAGAATTAGATAAACCGAAGATATTGGACTTTAATAATGAATCTATCAAGTTGGAATCAATTAA
ATTGATGGAATCTATTAAAACAGTCTTGATCAGAAAGAATAATTTAGATGTATCTAAAGACTTTATTTTC
AATTATTTTGGCGAGAAAATTAGGGGATGCAATGAAGATACTTTTAATAATATGCTTTATATTATGAATA
GCAACAGTTGGTCATCTATAAATGATATATCAGTACTTATGAAAAATATACTGGCTGTATCACAGTATAA
TAGACACAATACATTTAGAGTTGCAATGTGTGCAAATAACAATTTATATGGTTTAATATTCCCTAGCAGT
GACATTAAAACTAAGAGAGCAACTGTTGTATTTTGTACAGTAGTTCTTCATAAAGATCAATACATTCTTA
ACCCTGGATGTTTATTTAATACCTATAAGACAACAGGAGGATATATTTCTATATCTAAAGCTATACGATT
AGACAAAGAAAGATGCCAAAGAATCGTTACTAGCCCTGGATTATTCATGTTAACATCTTTACTGTTTTTA
CATGATAATAAGAATATACATATTGAAAATGTAATACCATTTGCTTTCTTGACTTCATTATCGATAACAA
AAAGTCTTCTATCTCTAACTGAGCCTGCTCGCTACATGATAATGAATTCTTTAGCAATTTCTAGCAATGT
CAAAGGTTACATAGAAGAGAAATTTTCTCCATACACTAAAACACTGTTTTCAGTCTATGTTACCAATCTG
ATTAAGAAGGCTTGCTATAAAGCATATTCACAGAGAGATAAGATAAGGATTCGAGACATTTATTTTAATG
ATTATGACATAACACAAAAGGGGGTTAGAGATGACCCAGAGTTCCAGTCTATATGGTTCCCAGGTACAGT
TTCTTTAAAGTCATATTTAACCCAAATATATATGCCGTTTTACTTCAATGCCAAAGGATTGCATGAAAAG
CATCATGTTATGATAGATTTAGCAAAAACAGTTCTAGACATAGAAATGGAACAACGTAAAGAATTACTAG
AAATATGGTCAGAGACACCAAATAAGCAAACAGTAAATTTACCGGTATTCTTACATTCCCTTTCGAAAAA
TCTAATACTAGATACATCAAGACATAACCATTTACGAAATAAGATAGAAAATAGAAACAATTTTAGAAGG
TCCATAAACACAATATCAACATTTACTAGTTCTAAGTCTTGTATTAAAATTGGTGATTATGAGTTGTTAA
AAAAGAGAAATGAAGAGCAGAGGAAAAATATCCATAAAAAGACATTAGCAAAGGCTAAATTGGCAAATCC
TATGTTTTATAATTCTGATGATGAGAATTCAATTATTGAACACAGTAACTACTTATCTTTGAAAAATTCT
ATCCCTAATTATGTTGATTATATCTCAACTAAAGTGTTTGATAGACTATATGAATTGCAGACAAGAGGTA
TTTTGGAAGAAAAACCGTTTATAGAAATTGCAATGGATATGATGAAAAACCATGATCAATTTTACTTTAC
ATTTTTTAATAAAGGTCAAAAGACAGCCAAAGATAGAGAGATCTTTGTTGGAGAATTTGAAGCAAAAATC
TGCATGTATACAGTCGAAAGAATAGCAAAGGAAAGATGTAAGCTTAATCCTGATGAAATGATTAGTGAAC
CTGGAGATGGCAAAATGAAAGTTTTAGAGCAAAAAAGTGAACAAGAAATCAGGTTTTTGATAGAAAATAC
AAAACAAAAGAATCGACTAATAGATAACGAAATGCGAGCTTATCTGGAAGATGGTAAACAAGAAGAAAGG
ATTAAAATGCTTGCAGCAGAAAGGTATAGGGGAACTAAAATTGAAATTAATGCAGATATGTCTAAATGGA
GTGCTCAAGATGTATTTTTCAAGTATTTTTGGGTAATAGCATTAGATCCCATATTATATCCAGAAGAGAA
AGAGCGTATATTATACTTTTTATGTAAATATATGCAAAAGAGGTTAATATTACCGGATGAATTATTGTGC
AATGTATTTGATCAACGCACTATATATGAAGGAGACATAATAGCAGAATCAACAAATTCTTTTAATTCTA
ATTGGGTTGAAATAAAGCGCAATTGGTTACAAGGCAATTTCAATTATATATCTAGTTATGTTCATAGCTG
TGCAATGTCTGTCTTTAAGGAAATATATAAGGAAGTTGCCAAGCTCATTGAAGGCGAAATACTAATAAAT
TCGTTGGTTCATTCAGATGACAACCAGACTTCATTAAGTATAATACAGAATAGGATCCCAGAGGGCAATT
TAATTAACCACTCGGTTCAATTATTTCAAACTATCTGCCTGACATTTGGATGTCAAGCTAATATGAAGAA
AACTTACATTAATAATATAATAAAAGAGTTTGTCTCACTATTTGCAATTTCTGGTGAACCATTTTCAGTA
TTTGGGAGATTTTTGTTGACTTCAGTAGGAGATTGTGCATATATTGGGCCTTATGAGGACTTGGCCAGTC
GGTTAACATCTACACAAACTGCTATTAAGCATGGTTGTCCACCAAGCTTAGCTTGGGTTAGTATTGCTGT
CAGCCACTGGATAACATTCACTACATACAACATGCTTCCAGGACAAGTAAATGACCCAGCAAGCAAGCTG
CCTATAACAAATAGGAATGAGATACCTATTGAATTGTTTGGAATATTGGAAGCTGATTTATCAACAATTT
CACTGGTTGGTCTTGAATCTGGGAACCTCACATTTCTAGTGAATTTGCTAAAGAAAATGAGTGATGTTAT
GGATAAAAAAAGTCCTATTATTGATCAAGTAAGTAAGGTGCTGCTGTGGGATTTGAATAAACTGAGCGAC
AGTGATATATTCAAGCTAAAATTGATGAGGTACTTAGTCCTAGATGCCGAACTTGATATAGACAACGTTA
TGGGGGAAACAAGTGATATGAGAGGGAGATCTATAATAACTCCAAGGAAATTCACAACAAAAGGTTCCTT
AAAAAAGCTTGTCTCATATAATGATTATCAAGAATTGATGCAAACACAAGCAAATCAAGATGAAATATTA
GAGTATATGTTATCAAAACCGGAACTATTAGTGACTAAAGGTGAAGAGCCAGAAGATTTCCGAGTTTCTG
TCCTCCATAGGTATAATTCAAAGAAGTTCAAGGAGAGTTTATCTATTCAAAACCCTGCTCAGTTATTCAT
TGAGCAAATCCTATTCTCTAACAAACCAGTAATAGATTACTCTGGGATCAGTGATAAATATGGATCAATA
GCAGATACACTGTTTGAAGAAAATAGCAGTGAAATATCTGGTAAAATGACATTTCCGGAAGTTTACAGAC
AGATTTCAATTGACTTATCAAAATTGCCACTTAACACATCTGATATAGCTATTATTTACAATTTTATGAT
TTTAAATGATCCTTTATTAACTACAATAGCTAATAGTTTAATATTAAGACTTGATAGTGCAGAGCAATTG
AGAACGGGGTTGACTTGCAATGCTATGCCAGAGATTAGGAATATGAAATTAATAAAACATTCACCTGCAT
TAGTGTTAAGAAGTTATACAAAAGGAGCCCCAGATATACCTGGTTGTGATCCAGATGAAATGAGGAGAGA
TTTATTGCATTTAGAAGAATTTATAGAGAAAACAAACATAAAAAACAGAACAATGGCTAGGATAAATATG
AACCAAGCTCAAGCTCAGAGTAGAGATTTGAGGTTTGAAATAAAAGAATGGACAAAATTTTACCAGATCC
TATATGAGTACATTAAGTCTACAGAACATAAAGTCAAAATTTTCATATTGCCTTCTAGAGCCTATACTAG
TACAGATTTCTGTGCATTAATCCAAGGAAACTTAATTTATGACAATAAGTGGGTTTTAATACATTATCTT
AGGCCCATAAATACAGGTGGATTCAAAGCTATTATTCAGAAGACATCTAGCTCAGAAATGAACATTGCAT
TAGAATGCTTTAAATTACTATCATACTTTGGTGACTTATTTATAAATGATTATTCTAAAAAGCAATTCCT
CAATAAAATCATAGCGGACTTTACTTATAAGAATATCCCTGTTAACACATTACTACATATGATTTTGGAT
AGCCACCTTAGACATGAGTTTATCCCCATTTTATACTGGACAAACAATTTAGAACAGAGGGATTTAGATA
AGTATGATGCTATGAAATCGAGTGAACATATAAGCTGGAATAATTGGCAGATTTCTAGAAGTCTAAATAC
AGGACCTGTAGATCTGAAGATATCTGGTTATAATCGTGAAATAAGGATAATAGGAGAAGATAATAAACTA
ACTATAGCAGAACTTCAGCTAAATCGCAATACAATTGAGGCAATTACATTAGGAGGTAGGAAATTATTAT
CATCAAGACATGGGCTCAAGTTAGAAAATTTTGAGAGAGTTAAGTTTCTGGAGCCGAATAACTTCTATAT
TACATATCAGAAGAAGCCTAAAAATCAATATAGTTATCAAATCCACAATACAGAAAGTATTTTGAGAAGA
AATGAAGAACACTCAGCTGTTAAGACTAGGATTTTCAATGAGATAGTCCCAGTGTGCCCTGTCATTATAT
CAGTAGGGGAATTTAAGAAAACATACTCTATGAAGAAGATATCATATCTCAATTATGATAATATTTGCCT
ATCTAGGTTGAAATTGGAAGAAGATGAGTATGCCACCATTAAGAGAGCTCATTTACATAAAATGCAAAAC
TTTATGGGGCCAGAAATTAAAACTGGTCTGCTCAATATTACAGAGTTAATGAGAACAACGGAATTACTAA
ATAATAGCTTTGAGAAAGTTAAAAATGTCTCAATGGTCTCAATTTCTAGGATCATTGATTGCTCTGGTGA
AGGCTCTAATGATGATTTAGAATTCTTATCAGACAATCCATTAGATTTTGAAGAAACAGAAGAGATTCAA
TCAACTCCAATATTCAATATAGTTTTCAATAAGAGGGGTGAGAGACATATGACATATAGAAACGCCCTTA
AAATAGCTATAGAAACTCAGGTGAAAGAAGTAGAGACAGCTTTTGATTTTAGTGGCTCAGGATTTAGTTC
TGGAGAAAATTTAGGATGCCTTGAAGTGTTAGTATCAACAATTAAATTGTTAGAAACAAATGAATGGTCT
ACTATAATCCTAAATAGCATACATATAGCATTAATACAAAATAATCTGGATAGAGAATACCACTTATTTA
GCATGCCTTCCTACTTTTTGAATGATCCTGTTAAAATGAATATAAATTGGACAAGATTAAAGGACTTTTT
CTTAACTATGCCAAGCCCTAATATACCAATGTGGAATGTTATGTTTTTAAGATTTAAGGAGAAGGCATTG
TCTATAATAGAGTCCAACGAACTGAAGGGTAGAAGCTTTAACAATTACATAAGTGTCCTCCGTAAATCAG
GAGGTAAAGGCTTATTTGAGTTCAATTAGCATTTAGAACAGTTGGTTAGAGTATATATAATATGTGGATG
ATTTAAACATTCAATAATGAGACTAATTTCTACATTCTAATTATAGTTTATAATCTCTAGTAATTCATAT
AATTCCTTAATAATTATTAATTGTAAAAATTATAAAAAGATAATATGTATAGGAGCACACTACT

>KM272183.1 Calchaqui virus strain AG 83-1347 segment L, complete sequence
AATTAATAAATAAAACTCTGAAACAAAAATGAACGAAACTCTGGAAGATGATCTGAAGGCTCTAGAAGGA
CGGCTTAAAGGCATTAGAGAAACATCTGATGGAAAAGAGTTATTCACAGCCATACTTGTGAGAAGGCATG
ACTACTTTGGACATGAACTCTGTAAGGCAATGGACATACCTTACAGGAATGATGTAAAACTCATTGATAT
ATTGCATGAATGCTTCCATGATATCGACACTGGAGATGTTACAATACCAAATATCACACCAGACAATTTC
ATCTTTGATGGAGACGTTTTAACAATCTTAGATTATAAAGTTTCTGTGTCACTAGAAAGTACTGAACATA
CGATTGATAAATACACAAAGGAACTGGACAAAATAAGGCATTTCTTGCCTTCTAGAGTTGAGCTATGCAT
AATTAGATGTCATCCAAGAACAACAAAGCTAACATTTACAAATGATAGAATCAAGAGACAGTATGCAAAT
ATACAACTGGAATTAAACTTTGAACCATTCGAAAATCTAATAACAGAACTCAAAGACAGGTTCAGAGATA
GTGACGAGTTCCTTGCTATGATTGCACATGGAGATGTTACCTTGACAGTCAAATGGTGTCAGACAGGCTG
CCCTGAATTAAGACAGCACCCAATCTTCAATGAATTTTATGAAAGCCTTGAGGATGATTACAGAGAAATG
TTCGATAGATCCATGGAGTTCTCTGCTTATTCAGCAGAAAAATGGAATCAGAATCTAATAAAGATAAGAG
ATCAAACTTCAGAAGAGTACAAGGAGTTTATAAGAAGAAATTCATCAGAACTATTTCAAACAGATGGGGA
TTATCCAGAACCAAGTAAGGAAGAAATTTTAGAAGGCTGGGAAGAAATGACAGAAAGGATCCAACAGACC
AGAAATGTTTCTAGAGATGTAAATGATCAAAAGCCAAGTATACATTTCATATGGAGTGAACACAACCCAA
AATTACCAACGCATTCTACTCACAAACTTATGATGCTGTCAAAGCTTTTACAGAATATATCAAGTAGCAG
TGATTTTGCTGATGACTTCCGTCAAATTGGGAAACTTATGGATATAGGAGATAATGTCTTGCTATATGAG
AACCATTGTGAAGCCCTAAAAGCTGAGGCAAGAAAAAATCTAAAACCAATACAAAATAGAAAATTGAATC
CCAGGCGAATAGGAAATGCCCAAGTTTTATGGGAACAACAATTTTTAATGTCTGCAGAAGACATGGGAAA
GAGTAGAAAGATTCATTTACTGAAAGAGTATTTTGGAATTGGTAGGCATAAGGACTTCAGTCACAAAACC
AACTCTGATGTTAACATGGATAAGCCAAAAATTCTGGATTTTAATGACCCAGATATAATAAGAATGAGTC
AAATAATGATGGATAAAACTTCTGGACTTTTATCTCAGCCTACAACTTTAAAACCAAACCATGCCATAGT
TAATGAATATATGGACAACATAAAGGAAGCAAATCAAAACACCTTTGAAACTATCAAGAAAATATTGTCA
GCAAAATATTGGTCATGTATTTCGGATATATCAATGCTTATGAAAAACATACTCTCAGTTGCACAATATA
ACAGGTCACATACATTTAGGTTAGCAATGTGTGCTAACAACTCACTCTATGCTTTGGTCCTGCCCTCTGC
TGATATTAAAAGCAGAAAGTCAACTGTTGTGTTTTGTATTATAGCTTTGCATGCAGAAGAAGAATCTATA
TTCAATCCAGGATGTCTTCACTCCACATATAAGACATTTGTCAGTGACAAAACCGGTTGGCTGTCAATCT
CAAAAGCCATTAGGCTAGACAAGGAAAGATGCCAAAGAATTGTAACAAGTCCTGGTTTGTTTTTATCAAC
AGTAACACTGCTCAAACAAGACAATAATTCCATTGACCTGAATGATGTCATGAACTTTGCATTATATACA
AGTTTGAATGTTACAAAAAGCATGTTGTCCCTTACAGAGCCTTCTCGATACATGATTATGAACTCATTAG
CGGTTTCCAGTCATGTAAAAGAATACATCTCTGAGAAATTTAACCCATACACAAAAACACTTTTTAGTGT
TTATATGTGCAACAAAATTAAGACTGGATGCCTCAATGCTTTTAACCAAAGACAAAAAATAAAACTTAGA
GACATTTTCCTAACAGATTTTGACATTACACAAAAGGGTGTTTCAGATAATAGAGATCTAACCAGCATTT
GGTTTCCAGGGTTTGTGACACTGAAAGAATACCTGAACCAAATCTTCCTAGTGTTTTACCTAAATCCTAA
GGGGCTACACGAGAAGCACCACGTTATGATTGACTTGTTAAAGACTGTGATTGAGATTGAACTAGACCAG
AGAAACAATATACCAGTTCCATGGTCAAGAACTCCTAAGAAGCAGACAGTGAACCTACCAATATTTTTGA
ATTCTGTTGCTGTTAATCTAATGCATGATACAGCATACTGTACACATCTTCGGTCTAGAATCGAAAATAG
AAACAATTTAAGGAGAACATTTTCTACAATTTCAACATTCACTAGTAGTAAGAGCTGCATTAAAATTGGT
GATTTTTCTAGCTTAAAAACTGAAATAAATCGCAAGATAGAGAAGGCACGGAAATCAGAAGAGAAAAGGA
GCAGAATAGCAAACCCAGAATTTATACAGGACACTGAATATAAAAATGTAGTTGAACATTGTAATTATGA
CATGATGCGCAAAGCTATTCCAGAATACGTTGATCACATTTCAACTAAAGTCTTTGATAGGCTTTATGAA
CTTCAAAAGGAAGGCATCCTCACAGATGAGCCAGTTGTTGGACAGATATTGGATATGATGGTGACACACA
AACAGTTCTTTTTTTCTTTCTTCAATAAGGGGCAAAAGACAGCCAAAGATAGAGAAATCTTTGTAGGCGA
ATATGAGGCCAAAATGTGCATGTACTTAGTTGAAAGGATTTTCAAAGAACGTTCAAAAGTTAACCCTGAT
GAAATGATTAGTGAACCAGGTGATGGTAAGCTGAAAGTATTGGAGAGGAAGGCTGAACAAGAAATAAGGT
ACCTAATTGAGAGAATAAAAACAAGGAATTCTCCGATTATTGAAGAAATAGAAAATCTAAAGGAGAGCAT
CCTATTCAACAAAGAAAGACTTGATGACTTAACAAAAAGCAAATATCATGGCCTAAAATTAGAAATAAAT
GCTGACATGTCAAAATGGAGCGCTCAGGATGTCTTTTTCAAATATTTTTGGGTTATTGCTATGGATCCCA
TACTGTACCCAGAAGAGAAAGAACGCATTGTGTTCTTTTTTTGCAACTACATGGATAAAAGATTAATAAT
ACCTGATGAAGTGATTTACACGATACTAGACCAGCAAATACCATACAAGAATGACATGGTTATGCAAGTA
ACTAACGGACTTCATACAAACACTTTCAATGTTAAGAGGAATTGGTTGCAAGGCAACTTCAATTATATGT
CCAGTTATGTACATAGCTGCGCCATGTCTGTATACAAAGACATATTACGAACAGCAGCAAAAAAAATAGA
AGCAGATATCTTGGTCAATTCCATGGTTCATTCTGATGACAATCAAACAGCTATCTGTCTAATTAACAAC
AGACTTGACACCAGAATTTTTACAAAATTTGCTATACAACAATTTGAAAAAATATGCTTGACTTTTGGAT
GCCAGGCAAACATGAAAAAGACTTATGTTACTAACCACATAAAAGAATTTGTTTCATTGTTCAATCTGTA
CGGTGAACCTTTCTCAGTGTATGGCCGCTTCACACTTACTGCAGTAGGAGATTGTGCATACATAGGACCA
TATGAAGACTTAGCTAGTCGGATATCATCAACACAAACTGCAATTAAGCATGGGTGTCCAGCTAGTTTAG
CATGGCTTTCTATCTCTATAAGCCATTGGATAACATACTTAACATACAATATGTTGCCAGGCCAGATCAA
TGATCCAGCAATATCTCTAGGCATTGAAAACAGGAGAGAGATACCAATAGAGCTTGGTGGTTACCTAGAT
GCAAACTTGTCCATGATAGCTTTGGCAGGACTTGAATCTGGCAATATTCAATTCCTCATCAATTTGCTAA
CAAAGATGGTGAACCCTATGTTGTTTAGAGAGGACGTTGTTTCACAATGCTCAGACATAAAGAATTGGGA
TCTACAAAAATTATCTTTCTCAGAGCTTTTCAGACTTAAAGTTTTGCGTTTTTTAGCTCTGGATGCAGAA
ATGGATTGCTCTGACACAATGGGTGAAACGGGAGAGATGCGAAGCAGATCTTTGTTAACACCAAGAAAAT
TTACAACAGCTGGTTCACTTCGTAAATTAGTGTCTTTTTCAGATTTTCAGGCTTGTCAGTCCTCAATGGA
AGGCATTAATACCATAGTTGAATATATGATAGAACATCCTGAATTACTAGTGACAAAAGGTGAAAGTTCT
GAAGATTATAAAAACATAGTTTTGTACCGGTACAATTCTAAAAGATTTAAAGAATCTTTATCTATCCAAA
ATCCTGCCCAGCTTTTTTTAGAACAAATATTATTTTCACACAAGCCTGTAATAGATTACACTGGGATTCA
GGAGAAGTATCTAAATCTCTCTGACAGCACCGTAGTGGAAGATCAACCTGAAATTTTAGGTAGAGTCACA
TTCCCAGAAGCCTTTAGGAAAATACGTGAAGACTTATCGACACTTAAAATCACAATCAACGACATCCAGA
CTATTTATGATTTTGTGATCCTCAATGACCCTATGGTGGTTGCAATAGCAAATGCTCACCTTCTCTCTAA
CCAGGGTGCAATGCAGGACAGACTGGGGTCATCATGCTGCACAATGCCAGAATTTCGCAATTTACGCTTA
ATAACTCATTCGCCTGCATTGGTACTACGTTCGTACAGTACAGGTCGATACGATGTACCAGGTGCAGACC
CAGATGAAATGAGGAGAGACCGGACACATCTTCAAGAATTCATTGACAATACTAAGTTGTTTCTCAAAAT
GGAGCAAAGAATTGAGCAAAATGAAAAGGCAAAAGGAGCAAGAGATCTGTTATTCGAAATTAAAGAGATA
ACCAAATTTTACCAAGTCTGTTACGAGTACATCAAGTCTACAGAGCACAAAGTGAAGGTATACATCTTAC
CTGTCAAATGCTACACTACAACTGATTTTTGCGCTGCAATACAAGGTTCTTTGATTAGAGATAAACAATG
GGCCATCATTCAGCACATACATCCAGTATCAGCTGGGGGCCACAAAGGCATTGTTCAAAAACACACCACA
AACGAAGTTAAGTTAGCTGAGGACTGTTTCAGACTGATAGCATTCTTTATAGACACCTTCATAGATGAAA
CATATCGTTTATATGTATTCAAAAGAATGGTGGAAGAATTTACCTACTCTGGCAGAAAGGTCTCTAGCTT
ACTGGAAATAATTGCCACATCAAAGAACAGAGTTGATTTTATACCCATCCTATATAGATGTGGAATATTA
GAACAGAGGGACTTAGACAGTTATGATGCTTTAAAGTCAAGTGGAAGACCAACGTGGAACCAATGGCAAA
CTAACAGAGCACTAGACATGGGCAAGATTGATCTAAGCATTGACACGCACAGAAGTTCCATTAGGATAAT
TGGAGAGGACAAAAACCTCAATTATGCTGAATTATACCTCCCAGCTATCAACTATGATTCAATAACCAGG
AGTGGATACAAACTTTTGAATGCTAAGCATGGTTTGAAATTCCAATCAATGGCAGAAGTAAGTGTACGCA
AAGATGAGTGGTACATAACTTACCAAAGGAAATCCAGGGACAATTATGTTTATAAGATATTTCATGGGAA
AAAACTGCTCAACCCGCTCCCAGACCATGATTTAAGGTATAACCGGACTTCCAATCCTATTGTGCCAGTT
TGCCATGTCATTCCGATTGTGAGACCAGACATTGACAGGATCATGCTAGATGATATAGACAGCTTAAATA
TGGAAAACTTCAAGATAGGCGTTCTCAACACTGGGGTTGGAGAGCAAGCAAGACTAAGAAGATGTATGCT
CCACAAAATGAAAAACTTTGAAGGACCTGATATAAAGAGCAAAGTCATTAACATAACAAAACTGATGAAA
GACAATACATTGATGAGCCTTAATTATGACAATGTCTGTAATGTCCACCTGTCTCAATTTTGCAAATTGC
TGGATTGCAATGGTAATGAAGGTAGCCTAGATGATGCAATGTATAGTTTTTCTGATGAACCAATGGAACA
AACGCAGACTGATGAAGTAGAATGCACTCCTATATTCAAAGTTCAATATAGCGTTCCTGGAAGCCATTAC
CTGAACTATAGAAATGCTATAAAAGAGTTGCTATCTAGAGAAATTCGACAGTTTAGAGATGCATTTACTC
TAGTTGGAGATGATTTTGACTCTCCAGAGAATATTGGATACTTAGAAAATATTGTATGTATAATTGACCA
GCTCCAAACAAATGAATGGTCAACTATCATGAAGAAATGTATACACATATGCTTCTTGGCAGCAGACAAA
GATCATGTATTTCATACCTTCAACTTAAATAGTTATTTTTTTGAAGGAGGCAACCCAGCATCAGGAATGC
TAAATTGGAGAAATTTAAAGAGTTTTATCATAAGCTTACCAGAAATCAAGACAGCACCGTGGAGGAATAT
ATTTAGCTCATTCAAGTTAAAGTGTATAGCTTTATTAGACAAAGAAATAGCAAAAGTTGAAGTAAATC

>KT950265.1 Gamboa virus isolate GAM_130 segment L RNA-dependent RNA polymerase gene, complete cds
ATGAATGAAACACTAGAAGAAGAACTGAAAGCTCTGGAAGGAAGACTCAAAGGCGTAAGAGAAACTTCCG
ACGGAAAAGAGCTTTTCACAGCTATACTAGTTCGTAGACATGACTACTTTGGCTATGAGCTTTGCAAAGC
AATGGATATACCTTACCGGAATGATGTGAAGCTGGTAGACATTTTGCACGAGTGTTTTCATGACATTGAC
ACAGGCGATGTCATAATTCCTAATATCACACCTGACAACTTTATATTCGATGGTGAGGTTTTAACCATTT
TAGACTACAAAGTTTCTGTGTCTCTAGAGAGTACTGAACATACAATAGAGAAATATACTAAAGAGCTGGA
TAAGATTAGAAATTTCCTACCATCAAGGGTTGAACTTTGTATCATAAGATGCCATCCAAGAACAACAAAA
CTAACCTTCACGAATGACAGAATAAAGAGAATGTATGCCAACATTCAATTGGAACTCAATTTCGAGCCAT
TTGAAAATCTAATAACAGAATTAAAAGACAGATTTAGGGATAGTGATGAATTCTTAGCTATGATTGCTCA
TGGTGATGTGACATTAACAGTAAAATGGTGTCAGACAGGGTGTCCAGAATTAAGGCAGCACCCAATTTTC
AATGAATTTTATGAGAGTCTTGAAGATAAGTATAAAGAGATGTTTGATAGATCTATACAATTTTCTGCAT
ATTCTGCTGAGAAATGGAACCAAAATCTAATAAAAATACGAGATCAAACCTCAGATGAGTATAAAGAATT
TGTGAGGAGAAATTCATCTGAGCTCTTCCAAACTGATGGAAATTATCCAGAACCCAGTAAAGAAGAAATA
CTAGCAGGGTGGGACGAAATGTCTGAACGAATACAACAGACCAGGCAAATGTCTAAGGATATCAATGATC
AGAAACCAAGCATCCATTTCATATGGAGTGAACATAACCCAAAATTGCCAACGCATTCAACTCACAAGTT
AATGATGGTGTCAAAATTACTGCAAAATTTATCAAGCAACAGTGACTTTGCCGATGATTTTAGGCAAATA
GGTAAGCTTATGGACATAGGTGACAATGTGTTAGTTTATGAAAACCATTGTGAAGCACTGAAATTAGAGG
CTAGAAAGAATCTGAAACCTATACAGAATAGGAAACTAAATCCAAGGAGAATAGGTAGTGCTCAAGTTCT
TTGGGAGCAACAGTTTTTGATGTCTGCTGAAGATATGGGTAAAGCCCGTAAAGTTCACTTGCTTAAAGAA
TATTTTGGAATAGGACGGCATAGAGACTTTAGCCATAAAACAAATTCAGATATAAACATGGAAAAGCCAA
AAATATTGGATTTTAATGATCCAGACATAATAAGGATGAGTCAGATAATGATGGAAAAGACTTCAGGCTT
ACTATCCCAGCAGACGACGCTTAAGCCAAATCACGCAATTGTAGATGAGTACATGGACAATATAAAAGAG
GCAAATGAAAACACATTTAAGACTATTAAGCAGATACTATCAACAAAATATTGGTCTTGTATCTCAGACA
TTTCAATGCTGATGAAAAACATATTGTCTGTAGCTCAGTATAATCGATCACATACTTTTAGACTAGCAAT
GTGTGCTAACAACTCTCTATATGCATTAGTGTTACCATCTGCTGATATAAAGAGTAGAAAGTCAACAGTA
GTTTTCTGCATAATCGCATTACACACTGAAGAAGAATCAGTTTTTAACCCTGGATGCTTACATGCAACAT
ATAAAACATTCACAAGTGATAAAACAGGTTGGTTATCGATTTCTAAAGCTATACGACTTGACAAAGAAAG
ATGTCAGAGGATTGTGACTAGTCCAGGTTTATTTTTATCAACAGTGACTCTACTAAAACAAGACAATAAC
TCAATTGACCTCAATGATGTGATGAATTTTGCATTGTACACAAGTTTGAATGTGACCAAAAGCATGTTGT
CACTGACAGAGCCTTCTCGTTATATGATCATGAATTCACTTGCTGTATCTAGTCATGTAAAAGAGTACAT
ATCAGAAAAATTCAATCCGTACACTAAAACACTATTCAGTGTCTATATGTGCAACAAAATAAAAATAGGG
TGCCTTAATGCCTTCAATCAACGACAGAAAATAAAATTGAGAGATATCTTTTTAACAGATTTTGACATAA
CCCAAAAAGGAATATCAGACAACAGAGATCTAACAAGTATATGGTTTCCAGGATTTGTCACGCTTAAAGA
GTATCTCAATCAGATCTTTTTAGTTTTCTATCTAAATCCAAAAGGTTTACATGAAAAGCATCATGTTATG
ATAGACTTATTGAAAACAGTGATAGAGATTGAACTGGATCAAAGAAATAATATACCTGTGCCTTGGTCTG
ATACCCCAAAAAAACAGACTGTTAACCTACCAATATTTCTCAATTCTGTAGCTATCAACCTAATGCATGA
CACAGCCTACTGCACTCATCTTCGATCACGAATAGAGAATAGAAACAACTTAAGACGTTCTTTTTCAACA
ATTTCAACATTCACAAGTAGTAAAAGCTGCATAAAGATTGGAGATTTTTCTAGTCTCAAAACTGAAATCA
ATAGGAAAATTGAGAAAGCCAGAAAAGCAGAAGAAAAGAGAAGTAGAATTGCAAACCCGGACTTTATACA
TGACGAAGAATATAAAAATGTTGTAGAACATTGCAATTATGATATGATGAAGAAAGCAATACCAGAATAC
ACAGATCATATCTCCACAAAAGTTTTTGACAGACTATATGAGCTTCAAAAGAATGGAACTCTAACCGATG
AACCAGTCGTTGGGCAGATCTTGGAAATGATGGTAAATCATAAACAGTTCTTTTTCTCTTTTTTCAACAA
AGGGCAAAAAACAGCTAAAGATAGAGAGATCTTTGTTGGTGAATATGAGGCAAAAATGTGTATGTATCTA
GTCGAACGAATTTTCAAAGAAAGATCTAAGGTAAATCCAGATGAAATGATAAGCGAACCTGGTGATGGGA
AGCTGAAAGTTCTAGAACGTAAAGCAGAACAGGAGATCCGATTCCTCATAGAACACATCAAGCAGAGAAA
TTCGCCAATCATGGAGGAGATTGAAAATCTTAAAGAAAGTGTGCTTTTTGACAAAAGCAAACTAGAAGAT
CTAGTAAATAGCAAGTATCACGGACTGAAATTAGAAATAAATGCAGATATGTCAAAATGGAGTGCCCAAG
ACGTGTTCTTTAAATACTTTTGGGTTGTGGCTATGGATCCAATATTGTATCCTGAAGAAAAAGAACGGAT
AATTTACTTTTTTTGCAATTACATGAATAAACGATTGATAATTCCGGATGAAGTGATCTATACAATTTTG
GATCAACAAATACCGTACAAGAACGATATGGTCATGCAAGTAACAAATGGTTTACATTCAAATACATTTA
ATGTTAAAAGGAACTGGCTACAGGGAAATTTTAACTATATGTCCAGCTATGTCCACAGTTGTGCCATGTC
TGTTTACAAAGACATACTTCGAACTGCTGCAAAGAAAATTGAAGCTGATATTATGGTGAATTCCATGGTT
CATTCTGACGACAACCAGACCGCAATATGCTTAATCAACAATAGGTTGGACACAAGAGTCTTTACAAAGT
TTGCAATTCAATTGTTCGAAAAAATATGTTTGACTTTTGGATGTCAGGCCAATATGAAAAAAACTTATGT
CACCAATCACATAAAGGAATTTGTTTCGCTCTTCAATCTGTATGGTGAGCCGTTTTCAGTTTATGGAAGA
TTCACATTAACTGCCGTTGGAGATTGTGCCTATATCGGCCCATATGAAGACTTAGCAAGCAGAATCTCAT
CAACTCAAACTGCAATAAAGCACGGATGCCCAGCAAGCTTAGCTTGGCTTTCAATCTCTATAAGCCATTG
GATAACATACTTGACTTATAATATGCTTCCAGGACAAATTAATGATCCATCAGTTACGCTGGGAATTGAG
AACAGGCGAGAAATACCGATAGAATTAGGCGGTTATCTAGAAGCAAATCTGTCAATGATTGCCCTAGCAG
GACTAGAATCTGGAAACATACAATTCTTAATCAATTTACTGACAAAAATGGTGAATCCTATTTTATTTAG
AGAAAATGTTGTGTCACAGTGCTCTGACATAAAAAATTGGGATCTAACCAAGCTAACTTTTTCTGAAATC
TTTAGACTTAAAGTCTTAAGATTCCTCGCTCTTGATGCAGAGATGGATTGCTCTGATACCATGGGAGAAA
CAGGAGAAATGCGCAGTAGATCTCTATTAACTCCTAGAAAGTTTACCACAGCGGGATCATTGAGGAAACT
AGTTTCATTTGGGGATTTCCAAGCTTGTCAATCGGAACCAGAAGGAATTAACACTGTTGTAGAGTATATG
ATTGAGCATCCTGAATTGCTTGTGACAAAAGGTGAGACCGCAGAAGATTACAAAAACATTGTATTGTACA
GATACAATTCAAGACGATTCAAAGAATCACTATCCATACAAAATCCAGCACAGTTGTTCTTGGAACAAAT
TTTATTTTCACACAAGCCCATAATTGATTACACTGGGATTCAAGAAAAATATCTCAATTTGTCTGACAGC
ACAGTTACTGAAGATCAACCAGAAATACTAGGCAGAGTCACATTTCCAGAGGCATTTAGAAAGATTAGGG
AGGACCTATCAACATTAAGAATAACTATCAATGATATTCAGACTGTTTACGATTTCGTTATTTTGAATGA
TCCTATGGTAATTGCAATAGCAAATGCACATCTTCTTTCAAATCAAGGTGCAATGCAAGACAGATTGGGA
TCGTCCTGCAGTACAATGCCAGAATTCAGAAATCTTAGATTAATCACCCACTCGCCAGCTCTAGTTCTTA
GATCATATAGCACTGGGAGATATGATGTACCAGGAGCTGACCCAGATGAAATGAGAAGAGATAGGACACA
CTTACAAGAATTTATAGACAATACAAAGCTCCTATTGAAGATGGAACAGAGGATCGAACAAAATGAGAAA
GCAAAAGGCTCTAGAGATATACTTTTTGAAATAAAGGAAATTACAAAATTTTATCAGGTCTGTTATGAAT
ATATCAAGTCTACAGAACACAAGGTTAAAGTATATATCTTACCAGTCAAATGTTACACTACAACTGACTT
TTGTGCTGCCATTCAAGGATCATTAATCAAAGACAAGCAGTGGGCTGTAATCCAACATATACACCCAGTA
TCTGCAGGAGGCCACAAAGGCATTGTTCAAAAACACACAACAAATGAAATAAAACTTGCAGAAGATTGTA
TGAGACTTATAGCATTTTTCATTGACACATTTATTGATGAAAACCATAGGATCTACATGTTCAAAAGGAT
GGTTGATGAGTTTACATATTCAGGAAGAAAAGTCTCAGACCTCCTAGAAATAATAGCAACATCAAAGAAC
AGAGTTGATTTCTTACCAATTCTATATCGATCTGGATTATTGGAACAAAGAGACTTAGACAGCTACGATG
CTTTAAAATCAAGTGGTCGACCAACATGGAACAAATGGCAAACAACCAGAGCACTGGACATGGGTAAAAT
AGACCTAAGCATAGACACACATAGAAGTTCAATTAGAATTATAGGAGAAGACAGAAATTTGCATTACGCA
GAACTATATCTACCAGCCATAAATTATGACTCAATCACAAGAAGTGGCTACAAACTGTTAAATGCTAAAC
ATGGCTTAAAATTCCAGTCCATGTCTGAAGTTAGTGTAAGAAAAGACGAGTGGTATATCACATATCAGAG
GAAATCCAGAGACAACTATGTTTACAAAATATTCTACGGCAAAAAACTGCTAAACCCACTACCAGACCAC
GATTTGCGTTACAATAGGACAACAAACCCTATAGTACCAGTCTGTCATGTTATACCTATGGTTAGACCAG
ACATTGATCGTATTATGCTGGAGGACATGGACAGCTTAAACATTGAGAACTTCAAGATTGGGGTTTTGAA
TACAGGAATAGGAGAGCAAGCTAGACTCAGAAGGTGTATGTTACATAAAATGAAAAACTTTGAAGGACCA
GACATTAAGAGTAAAGTTATAAACTTAACAAAGTTAATGAAAGACAACACTCTAATGAGCTTAAATTACG
ACAATGTTTGTAATGTCCATCTTTCACAATTTTGTAAACTTCTTGATTGCAATGGCAATGAAGGAACACT
GGATGATGCAATGTACAGTTTTTCTGATGAGCCTATGGAGCAGACACAAATTGATGAAATAGAATGCACC
CCAATCTTCAAAGTCCAATACAGTGTACCTGGTAGTCGTTATTTGAATTATAGAAATGCAATAAAGGAAT
TGCTATCTAGAGAAATTAGACAATTCAGAGAAGCTTTTACTTTAGTTGGTGATGATTTTGATTCACCAGA
GAATATTGGCTATTTGGAAAATATAATCTGCATAATTGATCAATTGCAAACTAATGAATGGTCTACAATA
ATGAAGAAATGCATTCATATCTGTTTCCTTGCATCAAACCAAGATCATGTCTTTCATACATTCAGCCTAA
ACAAATATTTTTTTGAAGGTAACACACCAGCTTCAGGGAGATTAAACTGGAGGAACTTAAAGAGTTTTAT
CATAAGTCTACCAGAAATTAAATCCGCTCCTTGGAGGAATATATTTAGCTCATTCAAATTAAAGTGTATT
GCATTATTAGACAGAGAAATTGCTAAAGTCGAAGTCAATCAAGACTTTTCCAAGATATTAGCACGAGAAG
ACCTTAGACAAAGCTTCTTCAACTTCTTCTAA

>KP792654.1 Bahig virus strain EgB 90 RNA-dependent RNA polymerase gene, complete cds
AGTAGTGTACCCCTGGGTTTCGTATTACCAATAAAACAAATTTCTTTACTTGTGAAAAATGGATCAAGAA
ATAATTAGACGTTTCAATGGACGCATCAGAGCTGTTAAAGAACCGACAGTAGCTAGAGATATACTTACTG
ACTTATATGATGAGAGGCATAATTATTTTGCAAGGGAATTTTGCTTTGCAAACAATTTAGTCTATCGGAA
TGATGTTAAGGCAACAGAGATTATCGGAGAGATGATACCTGACTTTTATATTGGAGATGTAGAGCATATA
AAGTATACTCCTGACAATTATGTGAAAGTTGGAGAGAAACTTTTCATAATTGACTTCAAGGTTTCAACTG
ATGATACTAGCTCTATTGAAACATATAACAAATACATGAATGCTTTTGCAGATGTTTTCAAAGATGTAGA
CTATGAGGTAGTAATAGTAAGGGCAAACCCTATGAGTAACCAAATAATAATAAAATCTGACGAGTTTAGA
ACATACTTTGGAAGAGTACCACCTGGTTTAACATTCAACTGGTTCTTTGACTTGAGGAGAATGCTGATGG
ATAAATTTAAAGACAATGATGAATTTCAGGACATGGTTGATCATGGCGATTTCACATTAACTGCACCATG
GGTAAGTGAGGACACACCAGAACTCTATGATCATCCAATTTATAGAGAGTTTATTGACTCTATGGGTGCC
AAGCATGAGGTTCTGTTCAATAAGACATTAAATCATGATGCGTATGAAAGCAAAGCAGATAAATGGAATT
CAAACTTGGTCTACTTAAAAGAGAAGACAGAAGACTATTACAATGATTTTGTGAGGAAAATGTCTGACAA
TGTGTTCATTGCAGATGGGAAATACAGCAAACCAACAAAAGATGAGATTGAACAGGGTTGGAAAGAAATG
ACTAAAAGAGTCCACGAAGAGAGAGAAGTCATTCAAGATGTCTCAAAGCAAAAGCCATCTATTCATATGA
TATGGTCTCCAAATGACCCGAGTGCCTCAAATGAGAACAATGCGAAGATCTTAAAACTGTCAAAATACTT
GCAAAATATTAAAGATACGGACAAGTATGCCCAAAATTTCCAAGCCATAGGTAAGCTAATGGACTTCTCT
GAAAATGTCTTCAAATATGAGAGGTTTTGCAATGAATTAAAAAGAGATGCTAGAGCAAAAATACAAAAGA
GGGATCAGAAAATTGAGCCGATAAAAATTGGAGATTGTACAATACTATGGGAGCAGCAATTCAAATATGA
AATAATAGATCATGACAAATACTCAAGGTCAAATTTTTACAAAAATTATTTAGGAATTGGAGGGCATAAA
GAATTCAAAAATAGAGGTCTAGACGATATCAACTTGGAAAAGCCCAAAGTTCTAGATTTCAATGACTCAA
GCATAATAATGGCTTCTAGGGTAATGATGGACAAGACGAAAGCATTACTAGCACAAAATAGTACATTACA
AAAATGCGGAAACCTGCTAGATGAATATCAATCAAAGATAGAAAATGCATCTCCCAAAACATGGGACAAC
ATTAAGACAATATGTGGAACAAGATATTGGCAAGCTATTAATGATATTTCCACTCTGACAAAAAACATGC
TTTCTGTTGCTCAATATAATAAATTTAATACATTCAGGGTAGTCTGCTGTGCTAACAACAATATGTTTGG
CATTGTATTCCCATCTTCTGATATAAAAACAAAAAAAGCAACAATGGTTTTTGTAACCATATGTATACAT
GATTCGATTGAGGATGTTTTAGATTCAGGAGCCTTGTACAGAACATACAAGTCTAATGGGAAATATATAT
CTATTTCCAAGGGCATCAGATTGGACAAAGAAAGATGTCAGAGACTAGTCTCAGCACCAGGACCATTCAT
GCTGACTGCATCACTATTCAAGAGTGATAATGATCTAGCATCCATGCCAGACATCCCAAACTCCCCATTC
CTCACATCACTCTCTATTACTAAAGCAATGCTGTCATTAACAGAGCCATCTAGATACATGATTATGAATT
CCCTAGCAATCTCATCTGATGTGAAGAATTATATGGCTGAGAAATTTTCACCATATACTAAGACCCTATT
TGCAGTATACATGACAAATCTGATCAAGAAAGGCTGCTATGAAGCAAATGAGCAGAAAGATAGTGTTGAA
TTAAGAGACATCTTTATGTCTGACATAGAGATAACACAAAAGGGTGTCAGATCAGAGAGGAAATTGAAGA
GCATATGGTTTCCAGGTCTTGTGAGTCTGAAAGAATATATCAATCAGATATATTTGCCTTTTTACTTCAA
TTCAAAAGGACTCCATGAAAAACATCATGTAATGATAGACTTAGCAAAGACAGTCCTAGAAATAGAGAAA
GATCAGAGAGTAAACATACCTGGGATCTGGGGTGAATCTTTTGAGAAGCAAACCGTAAATCTAGATGTCT
TAATACATTCACTGACCAAGAATTTAATGTTGGACACTTCTAGGCATAAACATTTGAGACACAGGGTAGA
GTCAAGAAACAATTTCAAGAGAGCAATAAGCACAATATCAACATTCACAAGCTCAAAATCATGCATTAAG
ATTGGAGATTTTGAAAAAGTTAAGACAGAACAAGTAGAGAAAAAGAGAAAAGCTCAAAAGAAAGCAGACT
CAACTTTGAGAATTGCAAATCCACTGCTTGCAGGAGAAATGGGTGCAGAGGAAGTACACCATGCAGACTA
TATTGACTTGAAGAAAGCTGTGCCAGAATATGTTGATATGCAGTCAACAAAAGTCTTTGACAGACTTTAT
GAAAAGATAAAAAATGGAGAGATTGTTGATGTAACAATAGAAGAAATAATGAAAGTTATGAAAAATCACA
AGCAATTTTACTTTGCATACTTCAACAAAGGGCAGAAGACAGCAAAGGATAGAGAAATATTTGTTGGAGA
ATTTGAAGCAAAAATGTGTCTTTATGGTGTTGAGAGAATTTCAAAAGAAAGGTGCAAGCTGAACCCTGAA
GAAATGATATCTGAACCTGGAGATGGTAAACTTAAAAGGTTGGAGCAGATGGCAGAAGATGAAATAAGGT
TCATAATTGAAAATGTTAAATCATTGAAAGAAAGAGATGGTGAAGCAACTGCAGAATCTGAATTTTTGGA
TAAAGTTTCAGGTGAAAATACAAGGGCACAAAAGATAGAAATTAATGCTGATATGTCTAAATGGAGCGCA
CAGGATGTGATGTACAAGTATTTCTGGCTAATTGCAATGGATCCAATCCTCTATCCATTTGAAAAGAAGA
GAATCATTTATTTTCTATGCAATTATATGCAAAAGCGGTTAATACTGCCTGATGAGCTGATGTACAATAT
ACTGGATCAAAGATATGTTAGATCTGATGACATCATAATGGAAATGACAAATGGCTTTAAGAGGAATTGG
GTCGAAATTAAAAGGAATTGGCTTCAAGGAAATTTGAATTACACATCTTCTTACTTACATAGTTGTGCAA
TGTCAGTGTACAGAGACATTTTTGATATTACTGCAAAAAGATTACAGGGAGAGGTTCTAGTCAATTCATT
AGTACATTCAGATGATAATCAAACATCTATATCAATGATACAATCTAGAATGGACCCTGATGTCATTATA
CAATTTGCAATCAATACATTCGCAAAAGTCTGTCTTGCTTTCGGCAACCAACCAAACATGAAGAAGACAT
ATATAACAAATTTTATCAAGGAATTTGTCTCACTGTTTAATATCTATGGAGAACCTTTCAGTGTATTTGG
AAGATTCATATTGACATGTGTTGGTGACTGTGCTTATATCGGGCCATATGAGGACTTTGCCAGTAGGTTA
TCTGCAACTCAAACAGCTATAAAGCATGGTTGCCCACCATCAATTGCTTGGGTAAGCATTGCACTCAATC
AGTGGATAACATACAGTACTTACAATATGCTACCAGGACAAAACAATGACCCTGCTAGGAATCTAGGAAT
GGAGAATAGGTTTGAGATACCTATTGAGCTGGGCGGCTATTTAGAATCAGACCTGTCAACAATTGCGTTG
CTTGGGTTAGAGGCTGGGAATGTCACGTTTTTAACGAGATTGATACAAAAAATGTCCAATATCATGTATA
AGAAAGAAGACATCGTGGGTCAGACACTCAGAATCGACACCTGGAATTTAGAACAACTCACCAAATCTGA
ATTATTTAGATTAAAATTGCTTAGGTACGTATCCCTAGATTCAGAGATGAGTATAGACAATGGTTTGGGT
GAGACAAGTGATATGCGAAGTAGATCTTTAATCACCCCAAGAAAGTTCACAACAGTTGGATCACTTGCAA
AGTTGACATCGTATAGAGATTATCAAAAAATTGCTGAATCACCTGATGAGACTGAAGAACTTTTCGAGTT
CTTTATTGCAAACCCAGAACTTCTAGTAACTAAAGGAGAAACAGCTGAGGAATTTTGCAAAACTATAATT
TATAGATACAACTCAAAAAAGTTCAAAGAAAGCTTATCAATACAGAACCCTGTTCAACTGTTTATAGAGC
AAGTGTTGTTTTCTAATAAGCCCACAATTGATTATACTGGATTAGCTGAGAGGTTTGTCAATGCGATAGA
TTTTGATGAAAATCTAGATGAAACAACTATTGCTGGGAGAATGACTATAGCCGAAGCACTCAGGAGAATT
GCAGATGATATCACTCAACTGGAACTTGATCATGAAGATGTCAAGACAATATATGGATTTTGTATAACGA
ATGACCCTATGATAATAACTGCTTCTAATTCAATGATACTACAAATAACTGGCACTGGTCAAGAAAGGAC
TGGGATGTCAAGCAATTATATGCCTGAGATGAGAAATTTTAGATTGATGCAACACTCTCCAGCAGTTGTT
CTCAGAGGTTACATACATGGGGTTGATAGTGTTGAATTTGCTGATCAATCAGAGTTAAGACGAGATATTA
TACATTTGGAAGACTTCATAAAAAAGACTGGATTGAAAGAGAGGATGGAGGAAAGAATAAAGACTTACCA
TGAAACCAAAGATGATGATAGCAAAAGATTTGATTTAAAAGAAATTACGAAATTTTATCAGGTATGTTAT
GACTACATAAAATCTACAGAGCACAAGGTAAAGGTCTTCATACTGCCAATAAAAGTGCACACTGCAAGTG
ATTTTTGTGCTGTATTACATGGAAATCTCTTAATGGATGACTTGTGGTTCAACATTCACTATCTGAGACA
AATTGAAAGTTCAAGCCATAAAGGTGAGATTACATCGTTTAGGAATGTTGAGATTGACGTTGCTGTTGAA
TGTTTTAAATTACTTGCACACTTTGCTGACTGGTTTATTGCAGGCCATTCTAGAAAGACATATCTGAAGC
TGATGATCCAAGATTATAGTTACAAGGGGATGACTGTCAAAGAATTGTATGAATTATTACTGAAGAGTGA
ACAAAGAGTCAACTTTATACCAATACTCTTTAGGCTTGGTGACTTGAAGCAGGAGGATATCAACAAATTT
GACGCACTTAAGACAAATGAAAAAATAACATGGAACAACTGGCAAGTCTCACAGAGGATGAATACTGGAC
TAATTGATCTAACAATAACTGGGTATAACAAACGGATTACAATAACGGGAGAAGATGACCGATTAGATGA
AGCTATGCTGTACATTAAAAAGGACAGTTATGACCAGATATCCAATCAATCCAGGAAGCTTTTGAATACA
AGGCACAACTTGATGTTTGAGAAAATGAAACCTGTGAAATTCATAGATCCAAGAGAATGGTATATATGCC
ATCAGAAAGGACGAAGAGGAAAGTGTGACTATGTTGTATTGTTAGGGAAACAAATAAATTCTAGAAATGA
ACAAATTAGCCAGATACATCATAGAAGTCAAAACTACCTAGTGCCTGTCTGTCCAGTTGGAATTAGTATC
TTTGAGGATTCAGAAGCAACCACACTAGAAGATATTGAGGATATGAACCTAGACAACAACTCTGTGACCA
GGTTGAGGGTCAACAGGGATGAATTTGCAATTGTTAGAAGAGCAATGATAACAAAGATGATACATTTCTC
TGGACCGCCAATGGTTGCAGGAATTATAGATATTGAGAAACTCATGCATTGTAGACCACTGCTCAACATA
ACATACACAACTGTCAGAAACAGTTCATTGATGGACATTGTCCAAATTTTCTCTTGTACTGGAGATGATG
ATTCAAAAGATGGAACATTTGCATTCTCTGAAGATCCTCTAGAAGATGAGGAGTCTCAAGAAATTGATTC
TCTACCCATATTCAATGTGACATTCAGAAAGAGAGGGAAAAGTTACATGTCTTACAAAAATGCTATTGAA
GAGGCAATAAAAGTAACGACTGATGAATTCAAGGTAGCATTTGATTTTTCAGATGATGGATTCTTTTCAT
CAAAAAATCTAGGAATCATTCAAACAATCAGTAGTTTAATAAAAGAGCTAGGAACAAATGAGTGGAGTAC
TAGCCTGGATAAGTGTATCCATTTATGCATGTACAGAGAGGGAATGGATGAAATATATCATCTATTTGAA
ATGCCAAAATACTTCTTGAGAAAAGTTGATGAGACAAAAGCAGATGAAACAGTTGTAAATAGAGGAGACT
GGGGTGATGTTGTTGAGCAGGCAGAGTATGAAATAATAAATAGAATAAATTGGGAAAAAGTTCTAGGATT
TATTGATGCGCTACCAAATGCAAAAGGTGCACCATGGTGTGAAATATTCACCCACTTCAAAAAGAAGGCA
AAAGAGTTAGTTTTAAGTAAGATTTCAGCTTTACAAAAGAAGATGACACTGGATGACTTTGCAGAAGAAC
TAAAAGTGGAAGGTGGAAAATCTATGTATCAATTTTTCTGAATATTAATGTCTAAAACCTGCTTTTGCAG
GTGAATTAGTCAGCTAAGCTTACTCAAGG

>HM639780.1 Oyo virus segment L RNA polymerase gene, complete cds
TGATATATACTTAAACATCACAACTCTTTAAACCATGGATCCTTCAAAAGTCAACCAATTCCGACACAGA
ATCAATGCTGTGAAAGAAGCCACTCTTGCAAGAGATATACTTTCAGATATGTATATGGCAAGACATGAGT
ATTTTGCTACAGAATATTGCCTTTCAAACAATATTGAATACAGGAATGATGTTAGAGCTTCAGAAATATA
CTGTACAGTGTATCCTGACAGATCTCCGTTTGATATTGAGAGGATTAGATACACCCCCGATAACTATGTA
TTTTTGGGAGATAGGTTATACATAATAGATTTCAAAGTGTCAACAGATTCTGACAGTTCTATTGAGACTT
ATAACAAATACATAAATGCATTCCAAGAATTTTTCCCAGATATTGAATTTGAAGTTGTCATAGTGAGGTG
TAATCCTATGAGTATGCAGATCACAATCAATTCTGATAGTTTTCAGCAATTATTTCCGAATATACCAACA
AATCTTTCATTCCATTGGTTCTTTGAATTACGTCGGATACTACTTGAAAAATTTAGAGATAATGAAGAAT
TCCAAGATATGATAGACCATGGAGATTTTACATTAACTGCACCATGGCTGGATGAAGATACAGAAGACTT
ATATACCCATCCAGTTTATTTAGAATTCATTGAATCATTAAGCTCAAAACATGAAAGCTTATTTCAAAGG
TCTTTAAATTTCGATGCTTATTCAAGCCAAACTGATAAGTGGAATTCCAATCTAATATATCTCAAAGAGA
AAACTACTGAAACCTACAATAATTATGTACACGATATGGCACAAAGTATTTTTGAAACACCAGATATAGA
CATCCCGACCAAAGACAAGATAATAGAAGGCTGGAATAACATGTACATGCGAATACAAAATGAGAGAGAA
TTGTCAAAAAGCCCTGTTGATCAGAAGCCGTCCATACATTTTATATGGGGGAAACCTGACAAAAATAAAC
CAACAGGTAACAATGAAAAGATAATTAGGCTCTCAAAATCGTTACAAGGAATTAAGGACAACACAGGTTA
TGCAAATAATTTTAAGTCTATAGGCATATTGTCAGATTTTTCATCAGATGTAAACAAATATGAAAATTTT
TGCTCAGTATTAAAAAAGGAAGCACGATCAAAGGCTAAGCCTAATAGCAAGGGGGTAGAACCTATAAAAA
TTAAGAATTGCACCATACTATGGGAACAACAATTTAAATATGAAATCATCGACAATGATAAGTATTCTAG
ATCTAATTTTTATAAGAATTATTTAGGGATTGGCAAACATAAACAATTTAAAGATAGAACTGATATAGAC
TTATCTAGACCTAAAATACTAGATTTTGAAGATATGATAATAAAACTTGCATCCAAAACTATGATCCAAA
AGGCCAAATCCGTGCTGAATGATGAAAATATCTTGGAGCATAAAGGCTGTTTTTTAGACGAGTACATTGA
GAACATAAAAGTATGTTCTGTAGAAACATTTGACTTCATCAACAAATTGACCAAAACAAACTTTTGGTCA
TCAATAAATGATTTTTCTATTCTTATGAAAAATATGCTCTCAGTATCTCAGTATAATAAATATAATACTT
TCAGAATTGTAACATGCGCAAACAATAATCTATTTGGAATTGTCTTCCCTTCTTCGAATATAAGAACAAA
GAAATCTACTATCGTCTTTGTGACGATAGTGCTACATGAAGACAAGTCAGAAATTTTGGACGCTGGGGCA
TTGTTTAATACATATGAAACAAGTGGAGGATTCATCTCTATATCAAAAGCAATTAGACTTGATAAAGAGA
GATGTCAAAGAATAATTTCATCTCCTGGTCTGTTTATACTAACAGCAGTGCTATTGAAAAATGACAACAA
GACTATAGTTGATTCAGATGTTATGACTTTCTCATACTTCACATCTTTGTCAATAACTAAGGCTATGCTA
AGTCTAACAGAACCTGCTAGATACATGATCATGAACTCGTTAGCTTTATCTAGTCAAGTCAAAGAATACA
TAGAAGAAAAATTTTCTCCATATACAAAAACTTTATTTTCTGTTTATATGACAGAATTAATCAAAAGAGG
ATGTATGAATGCCAATTCAATACGAGAAAAGATTAATCTAAGAAATATCCATATGAGTGATTTAGAAATG
ACACAAAAAGGTGTTTCAGATGATAAAACATTAACAGGTATTTGGTTTCCTGGGGAAGTCTCATTGAAGG
AGTATATCAATCAAGTCTATTTGCCATTTTATTTCAATTCAAAAGGCTTGCATGAAAAGCATCATGTGGC
AATAGATTTAGCCAAAACAGTATTAGAGATAGAAAAGGATCAAAGAGAAAGCCTACCATCTGCCTGGGGC
GTTAACTTTGAAAAGCAGACAGTTAATCTAGACATCCTAATTTATTCTTTAGCTGAGAATCTTATGTTAG
ACACTTCTAGACATAAACATTTGAGACATCGTGTGGAGTCTAGAAACAATTTTAAAAGGTCACTAACTAC
TATTTCAACTTTCACAAGTAGCAAATCCTGCATTAAAATAGGCGATTTTTATGAAGAAAAATCTAAACAA
AATGCGAAATATTTAAAAGATAGAAACACAGAAATTAAAAAATATAAAGTAGCAAACCCACTGTTTGACA
ATGAGATACTTGAACATGAAATAAAACATTCTGATTATAACGATCTTATAAGGGCAATACCAGAATACAT
AGACATGAAATCAACAAAAGTCTTCGATGAAATGTATGTGTATATAGAAAAGAACCCCAAGAACACAATA
GAAGAGATTATGGAAGTAATGAAAGATCATAAGACATTTTATTTCACATTTTTTAATAAAGGCCAGAAAA
CATTTAAAGACCGAGAAATATTTGTGGGCGAACTACAGGCCAAAATGTGCCTTTATTGTATTGAGCGTAT
CTCGAAGGAAAGATGCAAGTTAAACCCAGAAGAAATGATTTCTGAACCAGGAGATGGTAAGTTAAAAAAA
TTAGAACAAAAAGCGGAAGACGAAATGAGATTCATTGTCGAAAACTTACAACCAGTGGGCAAATGTGACC
CTAATTCATTAATAGAAGCTGTTAACAAACCTAAAGGTTCCAAATTTGAAATTAATGCAGACATGTCAAA
ATGGAGTGCCCAAGATGTCCTATTCAAGTATTTCTGGCTTTTTGCAATGGACCCAATACTTTATCCTAAT
GAGAAAAAAAGAATACTATACTTCCTATGTAATTACATGCAGAAAAGATTGATATTACCTGACGAAATGA
TGTGTTCAATACTAGATCAAAAAGAAGTACGACAGTTTGATCTAATAAGGGAGATGACTGAGAATTACAA
AAGAAACTACGTTATAATTAAGAGAAATTGGCTTCAAGGGAATTTAAATTATACTTCAAGCTATCTACAC
AGTTGCTCAATGTCAGTATACAAAGAAGTTGTAAAGAGAGCAACGGCACTCTTAGATGGGAAAGTTGTCG
TAAACTCTCTTGTACACTCAGATGATAACCAGACTTCAGTCAATTTCATCCAGGATAAATTGTCAAATGA
TTATCTCTTGTCATTTGTAATGAAAACATTTCAAAAAGTCTGTGCATCATTTGGAAACCAGGTGAATATG
AAAAAGACATATGCCACAAATTTCATAAAAGAGTTCGTGTCACTCTTCAACATATACGGTGAACCATATA
GCGTATATGGTAGATTCCTTTTAACATGTGTTGGTGATTGTGCATATATAGGTCCATATGAGGATTTTGC
CAGCAGACTATCTGCAACACAGACTGCCCTGAAGCATGGGTGTCCTCCATCCAATGCATGGCTTAGCATT
GCTATGAATTCATGGATGACATACAATACTTACAACATGTTACCAGGTCAAGCAAATGACCCTGTTAAGA
GCTTGGCAATGGAAAGAAAACATATACCCATCGAACTTGGGGGTTTACTGAATTCAGAACTTTCGACTAT
AGCATTGCTTGGGCTAGAATCTGGCAATACAACATTTTTGACAAGCCTATTGAAAAGGATGTCAGGTGTC
ATGATTCGTCGAGAAAACGTTACTAAACAAGTTCAAGATATAAAAAAGTGGGATATCTCTTCTCTAAAAA
AGCATGAACTCTTTTACCTAAAATTGTTAAGGTATGTTTATATGGATGCAATCATCACTAATGACTCGAC
CGTAGGAGAAACAAGCGAAATGAGGAACAGATCATTGATAACGCCCAGGAAATTTACAACCAAGGGCTCA
CTTAAGAGATTAAAATCATATGATGATTATAAAGAAATTTGTGAAAGTTCAGAAAAAATTGAGGAACTAT
TTCAATATATGATTCGGAACCCTGAACTTTTAGTTACAAAAGGAGAAACAATCACTGAGTACAAAATGAC
CATATTATATAGATATAACTCAAAAAAATTCAAAGAAAGCCTCTCAGTACAGACGCCGGTTCAACTGATG
ATAGAACAAATATTGTATTCTAATAAACCTACAGTCGATTATAATTCAATATCTGATAAATTTTATAGTA
TTGATGATTTAGAACTTGAATCAGATGAAATAATTGGAAAATACACAATCTCAGAAACATTGTCAAAAAT
TGTACTGGATTTAGAAAAACTGCCTTTAACTAATGATGATGTAGCAACAGTATATAATTTCTGTATATGC
AATGATCCTCTGACTTTATCAATTGCCAACTCACTTATTTTAAAAGTAGAAAGTAGTGAGGTGAGCAGAA
CAGGATTAGTTGCTACTACCATGCCTGAGATCAGAAACCTAAAGTTGATACAGTACTCACCAGCTATTGT
GATACGGGCATATATTCATTCTAATTATGATTTTAAAGGAATTGATGAAGCAGAACTGAGAAGAGACGTG
CTTCATTTGTCTGAGTTTATAGATAAAACAGGTTTAAAAGACAGAATGGAGAAAAAAATTGAAGATTATT
ATAATAGTAATGATGATGAAAGTCTCATGTTCAGGTTAAGAGAACTAACTAAGTTTTATCAGATTTGTTA
TGATTATATAAAATCAACAGAACACAAAGTGAAAGTTTTTATATTGCCAACAAGGACATATACAAGCCAG
GATTTTATCTCAGTAGTAATGGGGAATTATTTGTCTGACAAATCATGGTCTATAGTTCATTTTTTGAAAC
CGCTTGAGGGAAATAATTATAAAGGACAGGTTGCAAAAGATCCAATGATTGAATTACAAATTGCAGATGA
GTGCTTCAGATTACTAGCTCATTTCACAGATTATTTCATTGCTGATTACACAAAGAAACAATTCTTAATA
AAAATTCTCTCAGAATTTAAATTCAAAGATTTTAAAGTTAGCAATTTATGGCAGCTGCTCAAACAGTCAG
AGCATAGATTAAAGTTTTTGCCAATACTCTATATCATGGACGAATTGACAAATAGAGATCTGGTAAAATA
TGACTCTTATAGAACCGATGAGAGGATAACATGGAATGATTGGCAGTTATCTCAACGTTTAAATATTGGC
AGGATTGACTTAGTAATAAACGGATATAATAAAAGAATTGCTATATATGGTGAAGACAATAAACTATTAG
AAGCCATACTATATATCAAGAGAGATACTTTTGATCAGATACCAAGTCAATCTCGGAAATTGTTGAATGC
TAGACACAATTTACTGCTTGAGAAAATGGAGCCAATCAAAGTATTAGACTCCAGATCTTGGTACATATGT
TACCAGAAGGGAAGGAAGAACAGGTATGATTATGTTGTGTTGAATGGGTATCAGATAAACTCTAGAAACA
AGAGTATAGACGATGCTGCACACAGGTCAAAAAATTATACAGTTGCCGTCTGTCCAGTAGGCATCAACAC
ATTCACTGACACTGAATCTGTTGATATTGCAAGTGTTAAAAATCTGAACTATGAACATACCTCTTGTACG
AAACTAAAGATCAATGAATATGAAACTGCTACTATTAGAAGATGCAACCTTTCTAAAATGTCATTTTTTG
ATGGGCCTCAAATCATTGCAGGATCCTTGAACATCAACAATTTAATAGTATCTAAATCACTTCTAACTCT
AAATTATAAAAGTATTTTGAAAGTTGATCTGCTTTCCATACTGCCTATATTTAACTGCAATCAAACGGAT
CAGGAAATAGATTTTGAATTCTTGTCAGAAGAGCCAGTTGATGTGGACGAAGTTATGGATTTAGAATCGC
AGCCTGTTTTTTCTATCACTGTTTCAAAAAAATCCAAAGGCAAGATAACGTACAAGAAGGCAATAGAAGA
ATGTATAAAAATAAATACAGAGAAATTTGAGGATTTATTTGATTTCTTTGAAGATGGATTTTACTCTTCA
AAGAATTTAGGAGTAATTAGAACTATAGTTGCATTAATTGATGAACTGACAACTAATGAATGGAGTACGA
AATTAAAAGAATCAATACATTTATGCATGTCAACAAAGGGCTATGATGCAATGTTTCACACATTCACATT
ACAAGACGCATTTTTATTGAAAGATGGTGTTAATAAAATTATAAATTGGGAGAAAATAATAATCTTCTTG
AAAAAAATGCCAGACATAAGAGAAGAACCATGGAAAGAAATATTTGCAAATTTCAAGACAAAAGCTATAT
TGAATGCAAATGAGGAGATGAGCAAGAAAAGTGCTAGCTTAACATTGGAGGACTTGGCAGAGGAACTTGC
TGAAGCCGGAGGCCATTCAAAATATCAATTTCACTAATCAAGAAAATGTATACAATAGAATCCCATAGCA
ACAAAACATAATCATACCTGTTCTTCCTTCCT
>MK896491.1 Patois virus segment L, complete sequence
TGCACCCTCAGTGACAAAAACTTATAGACATAAACACGAAATGGCTTATACAATTGAAGAACTTTATCCA
AGATTCAGAGCAAGAATTCAGGCTTGCACAAAGCCAGAACTTGCTCGAGATATCTTGGCAGAGCTTCTTA
TGTGTAGACACAACTATTTTGCCCAAGAATTTTGCAATTCCATTGGCATAGAATTCAGGAATGATGTACC
AGCTGAAGATCTTGTCTTAGAAATGATACCTGACTTTGACCCACTTTCTATCAAGATACCAAATTTGACA
CCAGATAATTATTATCGAGATGGAAATAAACTCTATGTGATCGACTTCAAAGTATCAGTCAGTGATGAAT
CTTCAATTCATACTTATAAAAAATACAACAACATGCTAGGTGATGTGTTTAACCAACTAGCTATCTCTTA
TGAGATTGTCATCATTAGGATGGACCCGTCTACAATGAGGTTACATATCTCTAGTGATCAGTTCTCACAA
CTTTTCCCAAATATTGTCTTAAACATCGAATTCAACTGGTACTTTAACTTACGGCAGCAATTATTTGATA
AATTTGAAAATGACCCGGAATTTATGGAAATGGTGGCACATGGTGAATTTACTCCTACTTTTCCCTGGGT
TACTGAATCAACACCAGAGCTTTTCACCCACCCTATCTACTTGGAATTTATCGAATCTTTAGAACCTGAT
CTACAGAAAGATTTTGATCAAGCACTTAATTACAATGCTTTTTCTGCTGAAAAATGGAATGATCTTCTGC
ATATAATGATGTTCAAAAATAAAGATTATTATCATAAATACACAAGAAATGCTGCTCAAGAGGTCTTTTT
GATGAATGGAAGTTATGAGAGACCAACAAGAAATGAAATATCTAAAGGATGGTCTGAAATGATTGAAAGA
ATAAATAACACTAGAGAAGTCACATCTGATATAAGCAAGCAGAAACCAAGCATACATTTCATTTGGGCTA
GACATGACCCACATTCCTCTAATGAAAATATATCTAAATTGTTAAAACTCAGCAAGTATTTAAAAATGAT
ACCACAACAAGATAACCATAGCACTGCTTTTAAATACATAGGTCAACTAATGGATTTTAGTAGTGATATC
AATAGATACACAGACTTCTGTACTAGATTAAAAGTAGAAGCTAGAAAAACACTGAGACCAAAGACAACAT
CTGTTCAGCCTATAAAAATAGGGACATGTACAATATTATGGGAACAACAATTCAAATTAGATACAGATGT
AATGCCAAAAGAAGTGAGAATTAAGTTCTTGAAAGAATTTTGTGGTATTGGCAACCATAAATTGTTCAAA
GATAGGCTTATAGAAGATCTTGATCTAGAGAAACCCAGAATATTAAATTTCAATGATCCAGATATATTAA
TTGCAGCAAAGCAGATGGTAAATAACACTAAAGTGACATTGTCAAAGCCTTCAGGATTAGAAAAAATAGG
TAATTTATTGGAAGAATATAAATTACAAATCGAGAATGCCAGTAAAGATACTTGGGAAAATATAAAAGCT
ATTACTTCTTCCTCTTTCTGGCAAGCAATAAATGATATTTCAATCTTAGTAAAGAACATGCTAGCTGTAT
CACAATACAACAAGCATAACACTTTTAGAATTGTTGCTTCAGCAAATAATTCATTTTTTGGGATTGTATA
CCCAGCTGCTAGCATAAAGTCGAAAAAGTCAACTATTGTTTATTCAACCATAGTTATACATGAGCTGGAA
CAAGAAGTTTTAAATTGTGGTGCATTATATAAGACATATAGAGTTGGTGATAAATTTATATCTATATCAA
AAGCAATGAGATTGGACAAAGAAAGATGTCAACGTATAGTTACAGCACCAGGTTTATTTATGCTAACATC
ATTATTATTTAAACATGAGAATGAGATCAACTTAAATGATATAATGACATTTTCTTTTTACACATCACTT
TCTATAACAAAAAGTATGCTTTCACTTACAGAACCCTCAAGATACATGATAATGAACTCATTAGCACTAT
CAAGTCATGTTAGAGAATATATTTCTGAGAAATTCTCACCTTACACTAAGACATTGTTTTCTGTATACAT
GACTGAATTAATAAGGCAAGGATGTATGTCTGCAAATGATCAAAAAGATTTAATATCATTAAAAAGCATT
TATTTGAATGAATATGAAATTACTCAAAAAGGAGTGTCTCAAGAAAGAAATCTGCAATCTATTTGGTTCC
CTGGAAAAGTAAATTTAAAACAATATATTAACCAAGTGTACTTACCATTTTACTTTAATGCAAAAGGGCT
TCATAATAAACATCATGTTATGATAGACTTGACAAAAACAGTGTTGGAAATAGAACAAGAGCAAAGGATT
GACCTACCCAACCCTTGGAGTACAGATTTGAAGAAACAATCTGTTAATTGCAGGGTTCTAATTTATTCGA
TCTCAAAAATGTTGAATAATGATACTTCAAAGCATAACCATTTGAGGAATAGGGTAGAAAATAGAAACAA
CTTCAAGAGATCATTAACCAGTATTTCAACATTTACAAGTTCCAAATCATGTATAAAAATAGGAGACTTT
ACAGATATTAAATCCAAATCTGCAAAATACTTGGAGAAGATTAGAAAAAAAGATGCAAATAAAACAAGAA
TAGCCAATACCGAATTTGTTTCAGAGAATGAAAGAGATTACACAATAATACACAGTACATACTTAGACCT
CAAGAAGTGTATACCTAGATACACAGATTATATCTCAACAAAGGTATTCGACAGATTATATGAAAAATAC
AAGTATGAAGGTCTAGAGGATAAACCTGCAATTGAAATAATAATGGATACTATGTTAAATCACACAGATT
TCAAGTTTTGTTTCTTTAATAAAGGTCAAAAGACAGCTAAAGATAGAGAAATTTTTGTAGGTGAATTTGA
AGCCAAACTCTGTTTATATGGTGTGGAAAGGATTGCGAAAGAACGATGTAAATTGAATCCTGAAGAAATG
ATATCTGAACCTGGGGATGGGAAACTTAGGAAATTAGAACAAAATGCTGAGAATGAAATAAGAACTCTTA
TATCAATGTCTAAGAGTGTAACAGAAGAGGACCGGCTATTAGACGAATTAACAGATAGAGTAAAAGGGAT
AAAATTGGAAATAAATGCAGATATGTCAAAGTGGAGCGCACAGGATGTGTTCTTTAAATATTTTTGGTTA
ATTGTTCTAGATCCAATACTATACCCATATGAAAAACAAAGGATATTGTATTTCTTATGTAATTACATGA
ATAAAGAATTAATATTGCCAGATGATCTAATGTGTGCACTTCTAGATCAAAAAGTAAAAAGAGAAAATGA
TATTATTAGAGACATGACAGATAATTACAATACTAATTCTGTAAATATAAAACGAAATTGGTTGCAGGGT
AATTTAAATTACACCTCTAGCTATATACATAGTTGTTCAATGATGGTATATAAAGACATTATAAAAGATG
CTATAGAACTATTGAGAGGTCAATGTCATGTATCTAGTATGGTCCACTCAGATGACAATCAAACATCATT
AGTCTTAATGCAAGATAAAGTATCTAATGACATAATGATAGAGTTTGTTTGTAAGAAATTTGAACAATGC
TGCTTAGCTTTTGGTAATCAAGCAAATATGAAGAAAACATATGTAACAAATCATATTAAAGAATTTGTAA
GTTTATTCAATATATATGGAGAACCATTTTCTATATATGGTAGGTTCTTACTTCCCTCAGTAGGTGACTG
TGCTTATATTGGGCCATATGAGGATATGGCTTCAAGATTATCAGCTACTCAAACAGCAATTAAACATGGA
TGTCCACCCAGTTTAGCATGGGTAAGTATAGCATTAAATCATTGGATAACTTATAGTACATATAATATGC
TACCTGGACAAATCAATGATCCTAGTACTATATTTGGATGTAATAGAAATGAATTGCCAATAGAATTATG
CGGATTACTTCAGGCAGATTTACCTACTGTAGCTCTAGTAGGGTTAGAATCAGGAAATATATCGTTCTTA
ACCAATATATTGAGAAAAATGTCTGCTCCGCAGTATGTAAAAGAATCAGTACAAGTACAATGCCAACACA
TAGATGAATGGAACATGGATAAACTAACCCCAATGGAAGAGTTAAGGTTTAAATTATTAAGGTATGTTGT
ATTAGATGCTGAAGTGACTGAAGATGATAAAATGGGAGAAACCAGCGATATGAGAAGCAGATCATTAATA
ACACCTAGGAAGTTTACAACATTATCATCTTTAGAAAAACTGGTATCATACAAAGATTTCCAGGAAATTA
TATCAGATAAGGATTTATCTACTAATTTATTCGAAGAATTATTAAACAAACCAGAATTATTGGTCACAAA
AGGTGAGGATTCTAAAGAATTTTTATTAACTATACTTTACAGATACAATTCGAAAAAATTCAAAGAATCA
TTATCTATCCAAAATCCTACTCAATTATTTATTGAGCAAATTTTATTTTCAAACAAACCCATAATAGATT
ATACAGGGATTAAAGAACGATTTTTAAGTATACTGGACATACCTAAAATACAAGAAAGTGACAATATAAT
CGGGAGAAAAACAATTCCAGAGGCTTTTCGAGAAATATTGCAAGACTTATCAAAATTACCACTTGATCTA
AGCGACATAAAGCTAGTTTATTCATTTTGTATATTAAATGACCCACTAAATACTACTGCTTGCAACTCCA
TCTTATTATCGCAAGTTAGATCAGAAATGGAAAGGACGAGTCTATCATCTGTTACTATGCCAGAATTCAG
GAATATGAAACTGATAAAACATTCACCAGCATTAGTTCTTAGAGCTTATGTCCACAACAGATTTGACATT
GGAAATGCAGATGAAGATGCTTTAAAAAGAGATGTGTATCATCTTGTAGAGTTTATAAATCAAACAAAGA
TGGAAGAGAAATTAAAGAAAAAGATAGAAGAGCACAATCAAAAATCAACAGAAAGAGATTTGATATTTGA
ATTGAGAGAGTATACAAAATTCTACCAAACATGTTATGATTATATTAAAAGTACAGAACATAAAGTAAAA
GTATTCATATTACCTCTTAGAGCATATACTGCGTTTGACTTCTGTGCAGCCATTCATGGGAATTTATTAT
CAGATCATTGCTGGTATTCTGTACACTATTTAAAGCAAATTGTCTCTGGCACTACAAAAGCAATGATATC
TCATACACCATCAAGCGAGCAAATGACTATAGATGAATGCTTCAAGCTATTATGTCATTTCTGTGATACA
TTTATATCCCCAGAATCAAGATTGCAATTCTTACATAATGTAATTGACAATTTTACATACAAAGGTGTTA
AAGTAAAGTATATGTTTGAAATGTTGCTAAACTCTCCTAGAAGATCACAATTCTTGCCATTATTGTTTTG
GACCAGATCTTTAAAACAATCTGATTTAGACAAATATGATGCAAACAAGAGTAACGAAAGAATAAGTTGG
AATGAATGGCAAATAAATAGAGAAATGAATACAGGCAAAATAGACTTAACAATTAAAGGTTATCTAAGGT
CAATAAGAATTATAGGTGAAGACGATCAACTTATATTGGCAGAATTAGAAATTTTAGAGACAGATAAAAC
TAGCATTGAAAGCCATGGACGTAAATTGTTGAATGCAAGACACAATTTGAAATTTGAAAGAATGAAGCCC
ATTCAAGTAATGGAACCTAAGAGCTATTATATATGTGCACAAAAGAAAACTAGATTCACATATTCTTATC
AATTACTAATGTCAGAAGTTATTGAAGCTAGAAACAAAAATACTACATCTTTGACTGGAGATAAATACAA
TATGCTAGTTCCTGTGTGTTATGTCAATATAAGTAAAGTCAATTCAATGGAGAAAATAAAAATGCACACC
TTAAGAGTATTGAATCAAACATATAATATAACAAAACTACAGTTGACAAAATCAGAGTTTGCAACAATCC
GTAGATGCCATTTCTCAAAAATGACATTTTTTGAAGGTAAAATGAACCCAATAGGCAAGATTGATATGTC
CAAAATGTTAAAAACACCTATGTTATTGACTACAAATTATAGTTCTCTGTCACAAGTTTCACTATATCAT
ATTTCAAAAATATTCCATTGTGATGGAGATGAGAACGATCAAGATGAATTTGAATTCTTATCTGACGACA
TATTAGAAGATTATACAGTTGAAACAATCAACACTATGCCAATTTTTGAAATAGCATACACAAGTAAGTC
AAGAGCAGGTTATACATACAAACAAGCTCTCCAAGAAGCTTTAAGGCGAGGACTCGATGAACTAGAATAT
GAAATGTCTTTCACAAATGAAGGCTTTTTCTCATCAAAGAACATTAGCATAATAAGTCTCATAATATCTC
TAATAAATAGACTAAAAACTGATGAATGGAGCCAAATATTAAAAAATTGCATACATATTTCATTCTTCAA
CAATGGCAAAGATAGACTATTTCATACTTTAAAAACACCTAAACCATTTATCAAAGAAACCATAGGCGAA
AAATTAGACTGGGCTATGATTAAAAGCTTTCTACATGATACTAAATGCAAAACAAGGGGATCTTTCTGGG
ATCAAATATTTGATCAATTTAAAGAAAAATGTTACAGAGCTATAGATCTAGAACTAAAAATAGAAGGAAA
ATCGTGGGGAGAAATAGTAGAAGAATTAGATGATTATGATGGAGTTGAGATGTTCAATTTTTGAGTTAAA
TTCACAAGTCATCAAAACAAAAGAAAGAACAAAATGGAATTAGATAAATTAAAATAACAAAACAAATTAG
AGTAAATAAGTAAATAAAATAAAATAAAACTAAAAATAATAAACAAAATTGATAAATATCAATATAATAA
TATTGATAAATATTTTATAAAATATATATATA

>NC_043690.1 Patois virus isolate 63A49 segment L RNA-dependent RNA polymerase gene, complete cds
ACCCTCAGTGACAAAAACTTATAGACACAAACACGAAATGGCCTATACAATTGAAGAGCTCTATCCAAGA
TTCAGAGCAAGAATCCAGGCTTGCACAAAGCCAGAACTTGCTCGAGATATTTTGGCAGAACTTCTTATGT
GTAGGCACAACTATTTTGCCCAAGAGTTTTGCAACTCTATTGGTATAGAATTCAGGAATGATGTACCAGC
TGAAGACCTTGTCTTAGAGATGATACCTGATTTTGACCCACTCTCTATCAAAATACCAAACCTGACACCA
GACAATTATTATCGAGATGGAAACAAACTCTATGTGATCGATTTCAAAGTATCAGTCAGTGATGAATCTT
CAATTCATACTTACAAAAAGTACAACAACATGCTAGGTGATGTGTTTAATCAACTAGCTATTTCTTATGA
GATCGTCATCATTAGGATGGACCCATCTACAATGAGACTACACATCTCTAGTGATCAGTTTTCGCAACTT
TTTCCAAACATTGTCTTAAACATCGAATTCAACTGGTATTTTAACTTACGGCAGCAGTTGTTTGATAAAT
TCGAGAATGATCCAGAATTTATGGAGATGGTGGCACATGGTGAGTTTACCCCTACTTTTCCCTGGGTTAC
TGAATCAACACCAGAGCTTTTCACCCACCCTATTTACTTGGAATTTATTGAATCTTTGGAACCTGATCTA
CGGAGAGATTTTGATCAAGCACTTAATTACAATGCTTTCTCTGCTGAAAAATGGAATGATCTTCTGCATA
TAATGATGTTCAAGAACAAAGATTATTATCATAAGTACACAAGAAATGCTGCTCAGGAGGTCTTTTTGAT
GGATGGAAGTTATGAGAGACCAACAAGAAATGAAATATCTAAAGGATGGTCTGAAATGATTGAGAGAATA
AATAACACTAGAGAAGTTACATCTGATATAAGCAAGCAGAAACCGAGCATACATTTTATTTGGGCTAGAC
ATGACCCAAATTCCTCTAATGAAAACATATCCAAATTGTTGAAACTCAGCAAATATTTAAAAATGATACC
ACAACAAGATAACCATAGCACTGCTTTTAAATATATAGGTCAGCTAATGGATTTTAGCAGTGATGTCAAT
AGATATACAGACTTCTGTACCAGATTAAAAGTAGAAGCTAGGAAAACACTGAGACCAAAGACAACATCTG
TCCAGCCTATAAAAATAGGAACATGTACAATATTATGGGAACAACAATTCAAATTAGATACAGATGTGAT
GCCAAAAGAAGTGAGAATCAAGTTCTTGAAAGAATTTTGTGGCATTGGCAACCATAAATTGTTCAAAGAT
AGGCTTATAGAAGATCTTGATCTAGAAAGACCTAGAATACTAAATTTCAATGACCCAGATATATTAATAG
CAGCAAAGCAGATGGTGAATAACACCAAAGTGACCTTGTCAAAGCCTTCAGGATTAGAAAAAATAGGCAA
TTTATTGGAAGAATATAAATTACAAATCGAAAATGCCAGTAAAGATACTTGGGAAAACATAAAAACTATC
ACTTCTTCTTCTTTCTGGCAAGCAATAAATGATATTTCAATCTTAGTAAAGAACATGCTAGCTGTATCAC
AATACAACAAACATAATACTTTTAGAATTGTTGCTTCAGCAAATAATTCATTCTTTGGGATTGTATACCC
AGCTGCTAGCATAAAATCGAAAAAATCAACTATTGTTTATTCAACTATAGTCATACACGAGCTGGAACAA
GAGGTTCTAAATTGTGGTGCACTGTATAAAACATACAGAGTTGGTGATAAATTTATATCTATATCAAAAG
CAATGAGATTGGACAAAGAAAGATGCCAGCGTATAGTTACAGCACCAGGTTTATTTATGCTAACATCTTT
ATTATTTAAACATGAGAATGAAATTAATTTAAATGACATAATGACATTTTCTTTCTACACATCACTTTCT
ATAACAAAAAGTATGCTTTCACTTACAGAACCTTCAAGATACATGATAATGAACTCACTAGCACTATCAA
GTCATGTTAGAGAATATATTTCTGAGAAATTCTCACCTTACACTAAGACATTGTTTTCTGTATACATGAC
TGAATTAATAAGGCAAGGATGTATGTCTGCAAATGATCAAAAAGATTTAATATCGTTGAAAAGCATTTAT
TTGAATGAATATGAAATTACTCAAAAAGGAGTGTCTCAAGAGAGGAACCTGCAATCTATCTGGTTTCCTG
GAAAAGTAAATTTAAAACAATATATTAACCAAGTGTACTTACCATTTTACTTCAATGCAAAAGGGCTTCA
TAATAAACATCATGTCATGATAGACTTAACAAAAACAGTGTTAGAAATAGAACAAGAGCAAAGAATTGAT
CTGCCTAATCCTTGGAGTACGGATTTGAAGAAACAATCTGTTAATTGTAGAGTTCTAATTTATTCTATCT
CAAAAATGTTGAATAATGATACTTCAAAGCATAATCATTTGAGGAATAGGGTGGAAAATAGAAACAATTT
CAAAAGATCATTAACCAGTATTTCAACATTTACAAGCTCCAAATCATGTATAAAAATAGGAGATTTTACA
GATATCAAGTCAAAATCTGCAAAATACTTGGAGAAAATTAGAAAAAAAGATGCAAATAAAACAAGAATAG
CCAATACTGAATTTGTTTCTGAAAGTGAAAGAGATTATACAATAATACACAGTACATATTTAGACCTTAA
GAAGTGTATACCTAGATACACAGATTATATTTCAACAAAAGTATTTGACAGATTATATGAAAAATACAAG
TATGAGGGTCTAGAAGATAAACCTGCAATTGAAATAATAATGGATACCATGTTGAATCACACAGATTTCA
AGTTTTGTTTCTTTAATAAAGGTCAAAAAACAGCTAAAGATAGAGAAATTTTTGTAGGTGAATTTGAAGC
CAAACTCTGTTTGTATGGTGTAGAAAGAATTGCAAAAGAGCGATGTAAACTGAATCCTGAAGAAATGATA
TCTGAACCTGGAGATGGAAAACTTAGGAAATTAGAACAAAATGCTGAGAATGAAATAAGAACTCTTATAT
CAATGTCTAAGAGTGTAACAGAAGAAGATCGACTATTAGACGAATTAACAGATAGAGTAAAAGGGATAAA
ATTAGAAATAAATGCAGATATGTCAAAATGGAGTGCACAGGATGTATTCTTTAAATATTTTTGGTTAATT
GTTCTAGATCCAATATTATACCCATATGAAAAACAAAGAATATTGTATTTCTTATGTAATTACATGAATA
AAGAATTAATATTGCCAGATGATCTAATGTGTGCACTTTTGGATCAGAGAGTAAAAAGAGAAAATGATAT
TATTAGAGACATGACAGATAATTACAATACTAATTCTGTGAATATAAAACGAAATTGGTTGCAAGGTAAT
TTAAATTACACCTCTAGCTATATACATAGTTGTTCAATGATGGTATATAAAGATATTATAAAAGATGCTA
TAGAACTATTGAGAGGTCAATGTCATGTATCTAGCATGGTCCACTCAGATGACAACCAAACCTCATTAGT
TTTAATGCAAGATAAGGTATCTAACGACATAATGATAGAGTTTGTTTGTAAGAAATTTGAACAATGCTGC
TTAGCTTTTGGTAATCAAGCAAACATGAAGAAAACATATATAACAAATCATATTAAAGAATTTGTGAGTT
TATTTAATATATATGGAGAACCTTTTTCTATATATGGTAGATTCTTACTTCCCTCAGTAGGTGACTGTGC
TTATATTGGGCCATATGAAGATATGGCTTCAAGATTATCAGCTACTCAAACAGCAATTAAGCACGGATGT
CCACCTAGCTTGGCATGGGTAAGTATAGCATTAAATCATTGGATAACTTATAGTACATATAATATGCTAC
CTGGACAAATTAATGATCCTAGTACTATATTTGGATGTAATAGAAATGAATTACCAATAGAATTATGCGG
ATTGCTTCAGGCAGATTTACCTACTGTAGCCCTAGTAGGGTTAGAGTCGGGAAATATATCATTTTTAACC
AACATATTGAGGAAAATGTCTGCTCCACAGTATGTAAAAGAATCAGTACAAGTACAGTGCCAACATATAG
ATGAATGGGATATGGACAGACTAACCCCAATGGAAGAATTAAGGTTTAAGTTATTAAGATATGTTGTATT
AGATGCTGAAGTGACTGAAGATGATAAAATGGGAGAAACTAGTGATATGAGAAGCAGATCATTAATAACA
CCTAGGAAATTTACAACATTATCATCTCTAGAAAAATTGGTATCATACAAGGATTTCCAAGAAATTATAT
CAAATAAAGACTTATCTACTAATTTATTCGAAGAATTATTAAATAAACCAGAGTTATTAGTTACAAAAGG
TGAGGATTCTAAAGAATTTTTATTAACTATACTCTATAGGTACAATTCAAAAAAATTCAAAGAATCATTA
TCTGTCCAGAATCCTACTCAATTGTTTATTGAGCAAATCTTATTTTCAAATAAACCCATAATAGATTATA
CGGGGATTAAAGAACGATTTTTAAGTATACTAGACATACCGAAAATACAAGAAAGTGATAATATAATCGG
GAGAAAAACAATTCCAGAGGCCTTTCGAGAGATATTGCAAGATTTATCAAAATTACCACTTGATCTAAGT
GATATAAAGCTAGTCTATTCATTTTGTATATTAAATGACCCATTAAATACTACTGCTTGCAACTCCATCT
TGTTGTCACAAGTTAGATCAGAGATGGAAAGGACAAGTCTATCATCTGTTACTATGCCAGAATTTAGGAA
TATGAAACTAATAAAACATTCACCAGCGTTAGTTCTTAGAGCTTATGTCCATAACAGATTTGACATTGGA
AATGCAGATGAAGATGCTTTGAAAAGAGATGTGTATCATCTCGTAGAGTTTATAAATCAAACAAAGATGG
AAGAGAAATTGAAGAAAAAGATAGAAGAACACAATCAAAAGTCAATAGAAAGAGATTTAATATTTGAATT
GAGAGAGTATACAAAATTTTACCAAACGTGCTATGATTACATTAAAAGTACAGAACACAAAGTGAAAGTA
TTTATATTACCTCTTAGAGCATATACAGCATTTGACTTCTGTGCAGCCATTCATGGAAATTTATTATCAG
ATCATTGCTGGTATTCTGTACATTATTTAAAACAAATTGTCTCTGGAACTACAAAAGCAATGATATCTCA
TACACCATCAAGTGAACAAATGACTATAGATGAATGCTTCAAATTATTATGTCATTTCTGTGATACATTC
ATATCTCCAGAATCAAGATTACAATTCTTACATAATGTAATCGACAATTTTACATACAAAGGTGTTAAAG
TAAAGTATATGTTTGAAATGTTGCTAAACTCTCCTAGAAGATCGCAGTTCTTACCATTATTGTTTTGGAC
TAGGTCTTTAAAACAGTCTGATCTAGACAAATATGATGCAAATAAAAGTAATGAAAGAATAAGCTGGAAT
GAATGGCAAATAAATAGAGAAATGAATACAGGCAAAATAGACTTAACAATTAAAGGTTATCTAAGATCAA
TAAGAATTATAGGTGAGGATGATCAACTTATATTAGCAGAGTTAGAGATTTTAGAGACAGATAAAACCAG
CATTGAAAGCCATGGACGTAAATTATTGAATGCAAGACACAATTTAAAATTTGAAAGAATGAAGCCCATT
CAAGTAATGGAACCTAAGAGCTATTATATATGTGCACAAAAGAAAACTAGATTTACATATTCTTACCAGT
TACTAATGTCAGAAGTTATAGAAGCTAGAAACAAGAATACTACATCTTTAACTGGAGATAAATATAATAT
GTTAGTTCCTGTGTGTTATGTCAATATAAGCAAAGTCAATTCAATGGAGAAGATAAAAATGCATACCTTA
AGAGTATTAAATCAAACATATAATATAACAAAACTACAGTTGACAAAATCAGAGTTTGCAACAATCCGTA
GATGCCACTTCTCAAAAATGACATTTTTTGAAGGTAAAATGAATCCAATAGGCAAGATTGATATGTCTAA
AATGTTAAAAACACCTATGTTGTTGACTACAAATTATAGTTCTCTATCACAAGTTTCACTATATCATATT
TCAAAGATATTCCATTGTGATGGAGATGAAAATGATCAAGATGAATTTGAGTTCTTATCTGACGATATAT
TAGAAGATTATACAGTTGAAACAATCAACACTATGCCAATTTTTGAGATTGCATATACAAGTAAATCAAG
AGCAGGTTATACATACAAACAAGCTCTCCAAGAGGCTTTAAGGCGAGGACTTGATGAACTAGAATATGAG
ATGTCTTTCACAAATGAAGGCTTTTTTTCATCAAAGAATATTAGCATAATAAGCCTCATAATATCTCTAA
TAAACAGACTAAAAACTGATGAATGGAGCCAAGTATTGAAAAATTGTATACATATTTCGTTCTTCAACAA
TGGCAAAGATAGACTATTTCATACTTTAAAGACACCTAAACCATTTATCAAAGAAACAATAGGCGAAAAA
TTAGATTGGGCTATGATTAAAAGCTTTTTACATGATACTAAATGTAAAACAAGGGGATCTTTCTGGGATC
AAATATTTGATCAATTTAAAGAAAAATGTTATAGAGCTATAGACCTAGAATTAAAAATAGAAGGAAAATC
ATGGGGAGAAATAGTAGAAGAATTAGATGATTATGATGGAGTTGAGATGTTTAATTTCTGAGTTGAATTT
ACAGGTCACCAAGATTGAAGGAAAACAAAGATAAAATTAGACAAATTAAAATAATATGATAAATTGGGGT
AAACAAGTGAATAAAATAAAATAAAAATAAAATAAAATAAATAAAAATAAAAATAATAAACAAAATTAAA
ATTGATAAATATCAAATAATAATATTAATA
