# Supplementary material for: Integrating Sequence- and Structure-Based Similarity Metrics for the Demarcation of Multiple Viral Taxonomic Levels
Source: Viruses. 2025 Apr 29;17(5):642. doi: 10.3390/v17050642 (PMC12115509; doi:10.3390/v17050642)
Supplement: Supplementary file 1 [file viruses-17-00642-s001.zip › Datasets FASTA/Orthobunyavirus/Orthobunyavirus_55_segment_L_align.fasta]

>KU178980.1 Capim virus strain BeAn8582 segment L RNA-dependent RNA polymerase gene, complete cds
-----------tcccttg---acataaaat--ttaaaatataaaaaaacagaactcctca
acaacga---tggctcatcttataagagagcttgtccggcaataccgtgctaggattaga
gcatgcacccaaccagaattggggagggacatattaacagaaatcacagtagctaggcat
aattattttgctcaagagttttgcgaaagtactaacatcccttatagaaatgatgttcct
gctctagagattgttcaagccattagacctgattttgatccgatgactagacgtatacca
gatttaacgcctgacaactattatattga---cggagaaaagatgtatattatagacttt
aaggtttcggtgagcgatgagtctagtatccacacttatcgcagatatactgagctttta
ggagatatatttgaatttattggggttgagatggaagttgtcatcataagaatggaccca
agtaatatgcaactgcatatatcttcagacaacttccttcaacttttccccaatatcata
ctgaacttagatttcaactggtacttccagctgaaggaagaattgtttgagagatttaga
gataatgaagattttatggaattagttgctcatggagaattcactccaactatcccttgg
acaaatgaagagaccccagaactttttgagcatcctgtttttagggaatttctgaattca
atgccagagagagagagggcaaatttccaaagagctctaaataataatgcattt------
caatctgacaaatggaatgatttactacatacaatgatgagggagtatggtgacaactat
aaaacattcattaaagacatggcaaaaagagtgtttatagcagatgagaattacaacaag
ccgagtaggtcagaaatacaaaaaggctggaatgaaatgatatctagagtgagggaatct
agagaaatgacatgcgatgtccacaagcaaaagcctagtattcattttatatggtctcct
cataatcctgaaataacaaatgaaaataccgcaaaaatattgagattatctaaagggctt
cagcagattaaggagagagataacatgagtttagcatttaaatcccttggcaaattaatg
gattttagctcagatgtgcgaggatatgagagattttgtaataaacttaaacaagatgca
agatctacaccaaagaagaa------gacccagaagatagagccccttgttattgatgac
tgcacaatattatgggaacagcaattcaaaatggatacgaatgtgatacaaaaagacata
agattgaaatttctgaaagaattttgcggtataggaaaccacaaacaatttaaagacaga
atgttagatgatttagatttgaataagccaacaatccttgacttttctaatattgaaata
cagcggcatgcaaatttaatgttccaagacacaaaatccctactcagtaaacaatcaggt
ttaag---taaggtcgggaatatcatggatgaatttgaagagaagataacaaatgcaaat
aaggacacatgggaaactattgaaagtgtggccaaaaccagattctggcaagcaattaat
gatttctctgttataataaaaaatatactgtcagtttcccagtacaaccgccataatact
ttcagagttgtatgctcagcaaataatcaattttttggaatagtttatccatcagcgagt
atacagtctaggaaatctacgatagtattctccacaatagcatttcatgacgaagcaaaa
gatgttctaaaatgtggttcattattcagaacatacaagattga------------caaa
ggatttgtatcaatatccaaagctattaggcttgataaagaaagatgtcagagactggta
acatctccaggaatttttctactgaccacattgttatttaaaggtcaaa---cagatatc
gacttaaatgagataatggcatttgcatttttcacatccttgtctataacaaaaagtatg
ttatctttaacagaaccttcccgatatatgataatgaactcattagcagtttctagtcat
gttcgagaatacatagcagagaaattctctccgtatacaaaaacactattttcggtatat
atgactgaattaataaggaagggttgcatgtctgctaacaaccagagaaccaagatatct
gttaaagatgttttcctgaatgaatacgaaatcacccaaaaaggggtctcagatgctaga
gatctagaatctatatggtttcctggacacgtgaacttaaaggaatatatcaatcagata
tacttacctttctattttaatgcaaaagggttgcataataaacatcatgttataatagat
cttgcaaaaactgtcttagagatagagctagagcaacgagaacaattaccaaacccgtgg
gggtcagaatttaaaaagcagtcagtgaacttagacatattaatttatgcaatttctaaa
atgctaaaaaatgacacttccaaacacaatcacttacgcagtagggtggaaaataggaac
aattttaaaagatcattagccagcatttccacttttactagttccaaatcttgcattaag
attggtgacttctctgaacataaatcagatattgttaaaaggatgaaaaagattcaaaat
aaagaagccaaaaggacaaggattgcaaacacagaatttgtagctgatgatgaaagagac
ttagaaatatcgcatagtacttacttagatttactgaagtctataccgaattatacagat
tacatatcaacaaaagtctttgatagactgtatgaaatgtttaaaataggagaatat---
gatgataggc---ctgcagtggaaattatcatggaagttatgaaaaatcataaggacttt
aaattctgcttcttcaataagggccaaaaaacagcaaaggatcgagagatctttgttggc
gaacttgaagcaaaattatgcctctattgcgttgagaggatatcaaaagagagatgtaaa
ctaaatccagaagagatgatctcagaacctggagatggtaaactgaagaaattagaaatt
aactctgaatcagagcttagatatctgatagaaatgactagaagggaactctcaaaggaa
gacaa-------------------------------------------------------
--attcttaggggaattaacatcagaacctaaaggcataaagatagagatcaatgcggat
atgtcaaaatggagcgcacaagatgtattctttaagtatttctggcttattgcattagac
cctatactttatccaaatgaaaagcaaagaattctatacttcttttgcaattatatggat
aaagagctaatacttcctgatgaactcatgtgctctctactcgatcagaaggctgaaagg
gaaaacgatattatcaggcaaatgacaaacaatttccatactaacactgtaaatataagg
aggaattggcttcagggcaatttaaattacacttcgagttatatacatagctgttctatg
atggtgttcagagatatagtaaaggagtgctcagatcttttagaaggtaactgtaatgtg
aatagtatggttcattctgatgacaaccaaacctcggtaataatgatacaagataaattg
cataacgattgtattctaaattatatatgtagcttattcgaagcatgttgtttaacattt
ggcaatcaggcaaacatgaagaaaacctatataacaaataatatcaaagaatttgttagt
ctttttaatatttatggggaaccgttctcagtctatgggcgatttttgttacctgcagtt
ggtgattgtgcgtatataggaccctacgaagatatggcaagtagattatctgccacacaa
acggccataaagcatggatgcccccctagtttagcttgggtgagtatagccttaaatcat
tggataacatttagcacttacaatatgctgcctggacagacaaatgatcctaccaaagtc
ttt---gattgtgctaggtcagatcttcctatagagttgtgtggcttattgaaagcagac
ctttctacaattgcattagtaggcttggaatctggcaacatctcatttttaaccaacttg
ttaaggaagatgtccccaccacaattaataaaagaaggagtccagagccagtgtaataat
attcaaaattgggacctcacaaaattaacaaatatggaagttttgaagttgaaaatattg
agatatatagtcttagatactgatataactgatgacaatacgatgggagagactagcgaa
atgaagagtaggtctataataacacctagaaaatttacaacactatcatcacttactaag
ttagtttcatacaatgattatcaaaatgtggtttccaatgcaaacttgcttgatgaacta
ttagaaaatatgttagaaaaccaagaattactagtgacgaaaggggaaagctcagaagac
tttagaaatactatactgtttagatacaactcaaaaaaattcaaagaatccttatctatt
caaagcccgacacaattgtttgtcgaacaaatattattctcaaataagcctataattgat
tattcaggaatccgagaaaaatatgtaggcttagtagatatcccgaataatcaagaagat
gaaggcattatggggaagaaaacaattccagaggcgttggaaatactaagaaatgatctc
aatagaatgatactgacattagatgacattaaactcgtttattccttctgcatcttaaat
gatcctttaaatactactgcttgtaatgctatattattgtcccagattcaatcactgatg
gacaggactagtatgtcggctgtaacaatgccagaatttagaaatatgaggctgataaaa
tattcacctgcacttgttttaagagcatatttacacggagatatgtctataggtggtgca
gtggaagaggatatgcggcgagacctttatcatctagaagaatttatcaatcaaacagga
atattaagaaaagttgaagcaagaatccaagcccaccagatagaga------atggcgca
cgagatatgctttttgaaatcagagagagaacaaaattccttcaaacatgttatgattat
ataaaatctaccgagcatagagttaaggtttttattctaccctgcaaagcatatacagca
ttcgacttctgtgcgacgatccatggaaatttaataaaggataaaggctggtactctgtt
cattatttaaaacagataatatcaggtactgctaaggcaatagtgaatcagtcgccagca
agtgagcaaataaatatggacgaatgcttcaggctggttagtcattttgcagatactttt
atagaaccatcttcaagactttactttgctgacaaaataataaagaattacagatataaa
aatatacctgtcatagatctttacaatcagttgaagagagatgctaacaaaagacagcat
tttataccattgctatattatatgaaggagctaaagcagtctgacctagatagatttgat
gctaataaaacatatgaaaaggttagctggaataattggcaagtcaatagagatatgagc
acaggtactatagatttaacaataaaaggggcaaataggtcaatacggatattaggagaa
gatgatcaactaaagatagcagaaatgcaacttattgagggtgacaacacttcagtggag
agtcatgcgagaagactcctaaatgctaggcataacctacaatttgagaaaatgaaggaa
tacacttatctagaacctgggatgtactatatttgttggcagaaaaagagcaaattcaca
tttaactatcaaatgttactgtgtgaaattattgaaaaccgtaataaacagccagcaacc
ctgttagctagccgaatcaatctcctccatcctgtatgcccagcaattgtcagccggatc
ccgtccccagaaaagataagaataacagcgcttaagtatttgaatcaagaa---tgcgaa
ctgtcaaggctacagctgctgaagaatgaatttgccaccactagaaggtgccatttttct
aaaatgactcattttgctggagtagagtttgtagtcggaaacatagacgtcaatagactg
atgggaacaccatccttacttagtgtcaattacccatctctatcccaaactcctttaatc
acaatatctcaaatctttagatgtaatggggtggaaacag---------------aagta
gacgaatttgaatttctatccgacgaaatattagaagatacagacacagcaccagtaaac
gctatacctttctttcatgtatcgtattcgacaaaatctaaacaaggttacacatataag
caggccctacaacatgctttaagaatgggtctagaggagatggaaaatgagtttgatttt
accgggcagaatttgggcttcttttcgccgaagaatattggaatcatttcatttcttgta
gggttagtaaataggctgaatactaacgaatggtccacagtaatgctaaaatgtatccat
atgtcattcttcaataatcataaagatagaatgttccatatgttcaaaattcctaaaata
ttta------tacaagatcca---------------------------------------
------------------------------------attggagagaagataaactgggtc
aaggctaaggagtttctcaacggagtaatg---ccaaaggacgaaatgaatcattggggg
caaatgttcatgcattttaagcgcaaatgttttgaagcaatagacctagaaatgaagatg
---------gaaggatcctcttgg------ggggaaatgttggacatgcttgatgattac
aa--------agacgaagggatgtttagctttggataaaaatggcaatagata-------
-aattgtagc----------cattttaaataattataaccttaaattatttgctatgcaa
ataatttaa---------------------------------------------------
------------------------------------------------------------
------------------------------------------------------------
--ggttataaaactaaaatgaatcag----------------------------------
------------ataatttaaaatga------------------------tccttaaata
aaa
>KP792663.1 Orthobunyavirus guajaraense strain BeAn 10615 RNA-dependent RNA polymerase gene, complete cds
---------------------acataatat--ttaaaacattaaaagaattc-tatacat
agagcta---tggctcatctaattcgtgagcttgtaaggcaataccaagccagaattaga
gcatgcactcagccagagcttggtagagatatacttactgagataacagtagctaggcat
aattattttgctcaagagttttgcgaaagcacaaatttgacttatagaaatgatgtgcca
gctttagagatagtccaagcaattagaccaggattcgacccaatgagtagacaggttcct
gatttaacaccagacaattttttgataca---cggaaacaaaatgtatatcatagatttt
aaagtatctgtgagcgacgaatctagcatacatacttaccgaagatatactgagcgattc
actgatatatttaatttcataggagttgattttgaggttgttattataaggatggaccct
agcaatatgcaattacatatctcttctgacaactttttgcaattgtaccctaatattatt
ctcaacctagatttcagttggtacttcagattgaaaaatgaactttttgagagattcaga
gatagcgaagaatttatggaattagtagcacatggagaatttacaccaacaatcccttgg
gttacaacagaaacgccagaattatatgatcatcctgttttcatagactttttgaattct
atgccgccaaaagacagaaacaatttcttaagggcaatgtcggataatgcattt------
cattccgacaaatggaatgacttattgcatactatgatgagagaatatggagacaagtat
aaggctttcattaaagatatggcaaaaagagtcttcttagcagacagcaattatgataaa
ccaactaggttagaaatacaaaaaggctggtcagaaatgatattgcgagttaaagaatct
agaaatatgacaacagatgtacacaaacagaagccaagcattcattttatatggtcgcct
catgaccctaagaaaacaaatgaaaattctatgaaattgcttatgctatcagcaggattg
caagatataaaggaaaaagatccctttagtatagcattcaagcacatagggaaacttatg
gattttagatctgatatcaggggttatgagcgattctgtgcgaggctaaaacaagatgct
agatctactcctaagagtaa------aagttcaaaaattgagccattacagatagattca
tgtacagtactgtgggaacaacaatttaaaatggataccgggattatacctaaagacatt
cgactaaagtttttgaaagaattctgcggtattggaaaccataagcaattcaaaaataga
atgttggacgatctagatcttgacaagccggtgattttagatttctcagatcctgatatt
caaaaacatgcaaatctaatgtttcaagatacaaaatccatgctgtctaaagaatcagga
cttta---taagattggtaatgtgattgaagaatttaaagacaaaattataaatgcaaat
gcaaagacatgggaaacaattgaatcgattgctaaaaccagattttggcaggcaatgaat
gatttttcaattctagtaaaaaatatattgtcagtctctcaatacaataagcataatact
tttagagttgtgtgtacagcaaataatcaattttttggaatagtttacccatctgcaagt
atccaatcaagaaaatctactatagttttttctactgttacattccacgatgaggccaaa
gatgttataaagtgtggatccctatttagaacgtataaaataac------------aaaa
ggctatatgtctatatctaaagctatcagattagacaaggaaagatgtcagaggttagtg
acagcaccagggatctttcttctaactacattactgctgaaaggagata---cagagatt
gatttaaatgaggtaatggcatttgcattctttacatcattatctattacaaaaagtatg
ctttctttaacagaaccatctagatacatgataatgaattctcttgctgtttctagccat
gtccgtgaatatatatcagaaaaattctccccatatactaaaacactgttttctgtgtat
atgacagagctgataaggagaggctgcatgtcagcaaataatcaaaggaccaaaatatca
gttaaagatgttttcttgaatgaattcgaaattactcaaaaaggtgtttctgagaataga
gatctagagtctatctggtttccaggatttgtaaatcttaaagaatatatcaaccaaatt
tatttgccattttacttcaatgcaaagggattgcacaacaagcatcatgtaataatagac
ctggcaaagactgtgctagaaattgaattagagcaaagagaagagttgcccaatccatgg
ggtgaagatttcaaaaagcaatctgtcaatctagatattttgatatattctatagctaaa
atgctaaaaaatgatacatcaaaacacaatcacctacgcagcagggtagagaatagaaac
aatttcaaaaggtctttagctagtatttcaacatttactagttctaaatcgtgtattaaa
gttggagatttctatgcacataaatcagacactgtgaaacgcatgaagaaaattcaaaac
aaagaagcaaagagaactaggattgcaaacacagaatttgttgatgaggaggacagagat
ttggagattgctcacagtacttacttagacctaataaagtctgtgccaaattacactgat
tatatttctactaaagtatttgatagattgtatgaaaaatttaagactgaggagttt---
gatgacagac---cagcaatagaaatcataatggatgttatgaaggaccataagaatttc
aaattttgtttttttaataaaggccagaaaacagcaaaagatcgggaaatatttgtggga
gaactagaagcaaaactatgtctgtattgtgtagaaagaatttctaaagagagatgtaaa
ttaaatcctgaagaaatgatctcagaaccaggagatgggaaactgaagaaattagaaatg
aattcagaaagcgaacttagatatttaatagaaatgactcgcagagagactacaaaagaa
ggcag-------------------------------------------------------
--tttcttacaagagtttacttcagaacccaaaggaataaaaatagagataaatgcagat
atgtcaaagtggagtgctcaggatgtttttttcaaatatttttggctcatagctttagat
cctattctttatccttatgagaaacaaagaattttatattttttatgcaattatatggat
aaggagttaatcttgcctgatgagctaatgtgttctctcttggatcagaaagcagaaaga
gagaatgacatcatacgtcagatgaccaataatttccatacaaatactgtcaatatacgg
agaaactggcttcaagggaatttaaattatacatcaagttacatacacagttgttctatg
atggtgttcaaagatatagtcaaagaatgctcagatttacttgaagggaattgcaatgtg
aatagcatggtgcattctgatgacaatcaaacatcagttattatgatacaagacaagata
cataatgattgcattttaaattttatctgcaaattatttgaggcctgttgtttaactttt
ggtaatcaagcaaatatgaaaaaaacatatattacaaacaacattaaagaatttgttagc
ttatttaatatatatggtgaaccattctctgtatatggtagattcttgctgcctgcagtt
ggagattgtgcttatataggaccgtatgaggatatggcaagtaggttatctgcaactcaa
acagcaatcaaacatggatgcccacctagtcttgcatgggtaagtatagccttgaatcat
tggataacatttaatacatacaatatgctaccagggcaggctaatgatcctagtaagatc
ttc---aactgcgagcggtctgagctaccaatagaattgtgtggaattttaaaatctgaa
ttatcaacaattgctctagtagggttagaatctggtaatatttcattcttaacaggatta
ttacggaaaatgtctccgccacaattagttaaagaaggagttcaaacacaatgcaataat
attgaaaattgggatataacaaagctcactactatggaaattataaaacttaaaatatta
agatacatagtattagatacagatattacagatgacaatactatgggtgaaactagcgag
atgaaaagtcgctctattataacccctcggaaatttacaacattatcatcactgacaaaa
ttaacatcttataatgattatcaagatgttgtatcagatccagatcagctagaggcacta
ctggaaggaatgctagaaaatcaggaactattagttactaaaggagaaagcccagaagac
ttcagaaaaacaatactgtttaggtataattcaaaaaaatttaaagaatcattatccata
caaagtcctactcagctttttgtagaacaaatactcttctcaaacaagcctgtaatagat
tatactggaataagagaaaagtatgttggtgctgttgatatgcccaataatcaggaagat
gaagggataatggggaaaaagacaataccagaagctttagaaatcttaagagatgatttg
tctaaaatgttattgactttagatgacattaagttggtgtattctttctgtatcttaaat
gatccgttaaacaccacagcatgcaatgctatactcttatctcaaatacagtcgttgatg
gatagaactagtatgtctgcagtgaccatgcctgaatttaggaatatgagacttatcaaa
tactctccagcgctagtactgagggcctatttgcatggggaattaactataggtggggca
attgaggacgatatgaaaagggatctgtatcacttagaagaattcatagatcaaactggc
atactcaggaaagtagaagcaaaaatccaggcccatgaaatacaaa------atggtgca
agagatttactatatgaaattagagaaaggacaaagtttttgcagacatgttatgactat
ataaagtcaactgagcatagagttaaagtctttatcttaccttgtaaagcttatacagcg
tttgacttttgtgctacaatacatggaaacttaatcaaagacaaagggtggtattcagtt
cattatttgaagcaaataatatcagggactgcaaaggcaattgtaaatcaaacacctgca
agcgagcagataaatatggatgaatgtttccgattgatatctcattttgcagacacattt
atagaaccttcatcaagacattactttgcagacaaaataattaaagaatattcatacaaa
aatatacctgtgacagacttatatgatcagctgaagagagatatgaacaagcgccaacac
tttatgcctctgctttaccatatgcaagaattaaaacagtcagacctcgatagatatgat
gcgaataaaacatatgaaaaagttacatggaacaattggcaagtcaacagagatatgagc
actgggactatagatctgacaatcaaaggggcagatagatcaatgagaatattaggagaa
gatgataagcttcaaattgcggagcttcgtctagttcaaggggatacgacagctgttgag
agtcatgcaagaagacttcttaatgctaaacacaatttgcagttcgagaaaatgcaggag
tatacatacttagaacctgggatgttctacatatgttggcaaaaaagaagtaaatttgca
tataactatcaaatgctattgtgtgagattattgaaaatagaaataatcaacctgctact
ttgctaagtggcaaaataaatttattgcatcctgtctgccctgcagttatcagtcgaatt
ccatctcctgagaaaataagaataactgctttaaaatacatgaaccaaaat---tgtgaa
ttatctcggttacaattgttaaagaatgaatttgcaaccactagaagatgtcacttctca
aaaatgacacatttcaatgggaaagaattcgttgtgggaaatatagatataaatagactg
atggctacaccaacacttttgagtgtaaattacccatccttatcacaaacacctcttatt
acattatctcagatatttagatgtaatggagtagaagaag---------------aagta
gatgaatttgaattcttatctgatgaagttctagaagatactgatactgcgccagtgaat
gctataccatttttccatgtctcatattctacaaaatctaaacatggatacacctacaaa
caagcattacaacatgcattgagaataggtttagaagagatggaaaatgaatttgacttt
actggacagaatctcggatttttctcatctagaaatattggaataatttcatttttagtg
ggactggtcaataggttaaataccaatgagtggtcaacggttatgatgaaatgtattcat
atggcatttttcaacaatcagaaagacagaacatatcatttgtttaagatccctaaaata
ttta------ttaaagatcca---------------------------------------
------------------------------------ataggagagaaagtagattgggct
aaagctaaagacttccttcaaggcatccgg---cccagggatgaaacaaatcattgggga
cagatgtttattcatttcaagaataaatgtatagatgccatagacctagaaataaagatg
---------gaaggagcatcctgg------ggagaaatgctagagatgctggatgaattt
aa--------agatgaaggaatgtttaattttgggtgagagtatacaattata-------
-tatattaaaacca------gatcctaaattatttta-----------------------
------------------------------------------------------------
------------------------------------------------------------
------------------------------------------------------------
------------------------------------------------------------
--------------------------------------------------------caaa
agt
>KY013484.1 Ananindeua virus strain BEAN109303 RNA-dependent RNA polymerase gene, complete cds
---agtagtgtacccttg---acataatat-atacacataataaggtttagcactgcatc
tgaacaa---tggctcatcaattgggtgctttggttcgtcagtttgctgcaaggatacga
gcatgtcatagcccagaactaggtagggacctgctttctgatataaccgtggccaggcac
aattattttgctcaggaattctgctatagcataggattggaataccggaatgatgtgcca
gctttagatattgtcatggaaatggtccctgattttgatccaagggctatcagagttccc
aatatcaccccagacaactattataggga---tggagacaaaatatatattatagacttc
aaggtttcagtcagcgatgagtctggaaatcatacatataagaaatacaatactctattt
ggagatattttcgaccagcttgggattgaatatgaagtagttataataagaatggaccca
agctctatgcatttgcatatctcctcagataatttcttaaatgttttcccaaatgttata
ttgaatcttgatttttcttggtattttagattaaaagatgaattattcgaacggttcaga
gacaatgaagaattcatggaacttgttgcacacggtgagttcactcccactataccatgg
gtcaatgaagagacaccagagctcttctgccaccctgtctttacagagtttttagattct
ttaggctacgaagttagaaatgactttttccaggcattgaactataatgctttc------
caagccgataaatggaacgacttgctccacattatcataaggaaatatggtgtgcaatac
agagattttcttaaaaccatgtcgcataaaatattcatagcagatagtgattttaataag
ccaagtaggttagaaattcagaaaggttggtctgaaatgatagacagggttagacagaca
cgagatgtgacgacagatatacataagcagaagccaagcatccactttatatggtcacca
catgactctaccaagccatgtgagaacaaccccaaaatcttggaacttgcaaggagtctg
caagagataaaggagaatgatccaataagtagtgcatttaggtatatcggcaagctgatg
gatttcagcggagatattgggaaatatgaggaattctgcatcaagttaaaaaaagacgca
aggagcacgccaaagcagaa------aacaaaccctatcgaaccgatagtaattggagat
tgcactatcctatgggagcaacaatttaaaatggacacacaagttattccaaaagatatt
agactaaaatttttgaaagaattctgtggaattggaaatcataaacaattcaaaaataga
atgttagaggatctagatctagaaaagcctagaatcttagatttttctgatattaacgta
cagaggacagcaaatcttatgttccaagatacgaaatctatgatggctaagccttctggt
ctgca---cagggtgggaaatattttggaagaatttagagataagattgagggagcaaat
gaaaaaacatgggaaaatatcgagactatcgggaaaactagattttggcaagcaattaat
gatttttccattataattaaaaatatgctatctgtatctcaatacaataggcataataca
tttagagtggtcacaagtgctaacaatagattctttggtctggtctatccgtctgcaagt
atcaaatcaaagaagtccactatagtattttctactataagcatccacaaggatcagaga
gatgtcttaaaatgcggtgccctctacaagacttacaaaattga------------cgga
caatatatttctatttccaaagcaatacgtctagataaggagagatgccagaggcttgtc
acatctcctggtatattcatgctgacctcacttcttttgaaaggtgaaa---cagaaata
gacttaattgaaattatggccttctctttctttacgtctttatcaataacaaaaagtatg
ttgtcattaacagagccttctagatacatgattatgaattcattagcagttagcagccat
gtccgagaatacatatcagaaaagttctccccatacacaaaaacgctattctcagtatac
atgactgagctaattcataaaggatgcatgtctgctaataatcaaagaagcaaaatatca
gttaaggatgtctttctaaacgagtatgagataacccaaaagggagtatctgaagaaaga
gatttagaatcaatatggttcccaggtcatgtaaacctaaaggaatatatcaaccaagtt
tacttgcctttttatttcaatgctaagggcctacataataaacaccatgtgatgatagat
ttagcaaagacagtgttggagatagaattagaacaaagggaacagttgccaaacccatgg
ggaactgatttcgaaaaacaatcagtcaatttgcatgtcctaatttatgcaatcgcaaaa
atgctcaataatgatacttcaaaacacaatcacttaagaagcagaattgaaaataggaat
aatttcaagaggtcacttgcaagcatatccacattcacaagttctaaatcatgcatcaag
attggtgacttctcggaacataagacaaagacagccatgagaataaggaagattcaagaa
aaagatgcaaagaaaacccggattgcaaatactgagtttgtagcagaagaagatagagat
ctagaagtggcacatagtacctatatagatcttgtatcatcaatcccccaatatactgat
tatatatccaccaaggtgtttgatagattatatgaaaaattcaagacagaagagtat---
ggggacgtcc---ctgctgtagaaatcatgatggatgttatgagatcccacaaaaatttc
aagttttgcttctttaacaaggggcagaaaacagctaaagatcgagaaatatttgttggg
gagttagaggcaaaattgtgtttgtattgtgtagaaagaatcgcgaaggaaagatgtaaa
ttgaacccagaagagatgatctcagagcctggagatggcaaattgaaaaaactagaggta
aactcagaacatgagctacgatatctaattgaaatgactagaaaggaaatgtcaaaagag
gaaga-------------------------------------------------------
--atatgtatctattatcacaaaagagcccaaaggtataaaaatagaaataaatgctgat
atgtcgaaatggagtgcccaagacgttttctttaaatatttctggctgatagctctagac
ccaattttatatccatatgagaaacagaggatcttgtatttcttctgtaattacatggat
aaggaactcatcctacctgatgagatgatgtgttcattattggaccaaaaagccgctaga
gagaatgatattatcagacagatgacaaataacttccatacaaatacagtaaatattaga
aggaattggcttcaaggaaatctgaattatacatcaagttacatacacagttgctcaatg
atggtatttagagatattgtaaaagatgctgtggaactattagaaggagactgtaatgta
aatagcatggtccattcagatgacaatcagacatctgtgatagtgattcaagagaagctg
tccaatgattgcatactccattatatctgcgacttatttgaagcatgctgtcttaccttt
gggaaccaagcaaatatgaagaagacatatataacaaataacataaaggaatttgtcagc
ttattcaatatatatggtgagccattttcagtttttggtagatttctgctgcctgcagtt
ggagactgtgcttatatcgggccatatgaagatatggccagcagactatcctcaactcag
acagcaattaagcacggatgccctcctagtttagcatgggtcagtatagcactaaatcat
tggatcacttttaatacttataatatgttgcctgggcaagtaaatgatccaactaggata
ttt---tactgtgatagggaagagatacctatcgaattatgtggtattctcaaagcagat
ttatctacaatagcattggtcggtctcgaagcaggcaatgtctcattcctaacaacactc
ttgaagaagatgtctccaccgcaattaatgaaagaatctgtccagagtcagtgccacaat
attgggtcttgggatctgagtaaactaaccaagatggaggtgattagacttaaaatttta
agatacattgtgctagatacagacattactgaagacaatacgatgggagagactagtgat
atgaggagtaggtcaatcattactcctaggaagtttaccacaatatcttcattgagccgc
ttagtgtcatataatgactatcaaagtattgtacagaataaagaagaatttgatcaactt
ttagaagagatgttaggtcaccaagagcttttagtgactaaaggcgagtgtccagaggat
tttattaaaacaatattattcagatataattcaaagagattcaaagaatcgttgtcaata
caaaaccctactcagctctttgtagaacagatactgttttctagcaagcctactattgat
tattcaggaatcagagacaaatatgctggattattagacatgcctcaagtgcaagagagt
gaaactattatgggtaaaaagacaataccagaggtgtttgaattaatcaataaggatctt
gatatgtttgatttgacaactgatgatatcaaattagtttactcgttttgcatacttaat
gatcccttgaataccactgcatgcaatgctatattgctttcccaaattcaatcacttatg
gatagaactagcatgtcagctgtaactatgccagaatttagaaacatgaaattaattagg
tattccccagctctggtgttaagagcctaccttcatggtgaccacacaattgggggagca
acagaagagggcatgaaaagggacctatatcacttggaagaattcatcaatcaaactggt
attctagagaaagtagaagaaagaattagagatcatgagcagaggc------tagcaaaa
agagatctgctattcgaaataaaagaaaggactaaatttttgcaaacttgctatgattat
attaaatctacagagcatagggtaaaagtttttatattgcctagcaaagtatatacagcc
tttgacttttgtgcaactatccatggcaatcttataaaagacaaaggctggtactcagta
cattatttaaagcaaatagtgtccggtagtgctaaagcaatagtcaatcaaagtccagct
agtgagcagatcaatatggatgaatgcttcaaactgatagcccatttttcagatactttc
atagaaccttcatctaggttaaactttgcaaagcgtgttataaatgattatacatacaaa
aatatccctgtgaagaagctatatgaaatgctgataaaagatctcaataagcgtcagcaa
tttatacccctgctctaccatatgggggagttgaaccaatcagatttggacaagcttgat
gctaacaagacaaatgaacgggtcagttggaatgattggcaggtaaatagagatatgaac
actggtataatagatttgactataaaaggatatatgaggtctataaggataaaaggggag
gataataaattagaaattgccgaattgcaactaattgttggagacaatacaccagtagaa
agccatggtaggaagttgttaaatacaaggcacaatttgaaattagaaaaaatgcaaaca
cataaatatttagaacagggtatgtactatatttgctggcaaaggaaaaacaagtatacc
tacacttatcaaattttgttagctgaaattatagaaaacagaaacaagcagcctgcttcc
cttgtaagtggcaagatcaacattctaagtccagtatgtcctgtaatagtgagtagaatc
ccatctatggaaagaattaggataacatctttaagatacctgaatcaggta---tgcgag
ctatccaaactaaggatagcacagaatgagtatgctatagtacgacggtgtcacttctcg
aaaatgccatttttttatggtagtgaatttactgtaggcaatattgatattaacaaattg
atgtcaacaccaagtttattaaatgtcaattacgcctcactatgtcagacaccactcata
actctagcacaaatattccgatgtaatgggcttactgagg---------------aagta
gatgaattcgaattcttatcagatgagacattggaggaagtagacagtgcaccagtgaat
gcaatcccattcttcaatgtaaatttccccacaaaatcaaagaaaggctttacctacaag
caagctttgcagcaggcccttagttcaggtctaaatgagatggagcaggagttcgacttt
actggtac------aggatacttctcccctaagaatataggagttatatcatttatggta
agtttggtaaacaggttaaatactaatgagtggtcaacggtactaattaagtgcattcac
atgtcatttttcaacaataaaaaagatagaacataccatcttttcaagatacctagagtt
ttca------taaatgacccg---------------------------------------
------------------------------------ataggtgaaaaaattgattggaat
aaagctagggaattcttaataggtattaaa---cctagggatgaaggcaaccattgggga
caaatgtttaatcatttcaaaacgaaatgcctgcacgcaattgacttagagacaagaatg
---------gagggtgcatcatgg------ggagacatgttggaaatgatagatgaattt
aa--------agacgaagaaatgttccattttgaatgagtattttgtatatac-------
-gtcgtcaatag--------tgttaggattttttctaacactaaattaatatcagcaagg
ctaattt-----------------------------------------------------
------------------------------------------------------------
------------------------------------------------------------
---aaattatgaataaaatgaattgt----------------------------------
------------attatattatgtc-----------------------------------
aag
>KP792660.1 Catu virus strain BeH 151 RNA-dependent RNA polymerase gene, complete cds
-----------------------------------------------------------t
aaagcaa---tggcgcatcaacttggagagatagtgaggcagtttgctgctagagtccgt
acttgcaacaaccctgagcttggtagagacttgttgtctgacataactgttgctaggcat
aactactttgctcaagagttctgttatagcattggtatagagtatagaaatgatgtacca
gctttggatattgtcatggagatggttccagattttaacccgacccagatccgagtcccc
aatataactcctgataattattacagaga---tggcaataaaatatatataatagatttt
aaggtatctgttagtgatgaatctggtaaccacacttttaagaaatataatacgctcttt
ggggatatattcgaccaactaggggtagaatatgaaattgttataatccgaatggacccc
agttctatgcacttgcatatttcttctgataattttgctaatatctttcctaatgtcatt
ttgaacttggacttttcatggtatttcagattaaaggatgagctatatgaaaggttcaga
gacaatgaggaatttatggagttagtagcccatggcgaatttacacccacaattccatgg
gtcaatgaagaaactgcagaattgttcgaccaccctgttttcatagacttcatgaactca
ttagggcctgaggcaaggaacgacttttttcaagcactgaactacaatgcattt------
caagcagataagtggaatgatctattacatatgttcatacgtaaatatagcatgaagtat
aaagattttttgaaagatatgtcaaagagagtttttatggcagatgagcattttaataaa
ccgagccgcctagaaatacaaaaaggctgggctgaaatgatagaccgagtcagggaaaca
cgagatatggtcactgacatacataaacaaaagcctagtatccattttatatggtcacct
catgatggcacaaaacctcaagagaataatgcgaaaatattagaattatcagtgtctcta
caaagaataaaggaaactgatcatattagcacagcatttaaatatatagggaggatgatg
gatttcagctcggatataaatgcttatgaacaattttgttcgagattaaaaagagatgct
aggagcacatctagacagaa------aagtactcctatagaacctattaagattggacct
tgcactgcactatgggagcagcagttcaaaatggatacagatgttataccaaaggaaata
agattgcgtttcttgaaagaattctgcgggataggcaatcacaaacaatttaagaacaga
atgctggacgatctagatttggagaagccgcaaatcctcgatttctctgacataaatatc
cagagaaatgccaatttaatgtttcaggatacaaagtcaatgatgtccaaaaagtctgga
ttgca---aaaagttgggaatgttctggaagagtttaaggataaaattgaaggggcaaat
gaaaaaacatgggagcatatagaacatatagcacatagtagattttggcaggctattaat
gatttttctgtaataattaaaaatatattgtcagtgtcccaatataataaacacaatact
ttcagagtagttgccagtgcaaacaacaggttttttggtttggtatatccttctgctagc
attcagtcgaagaaatcaacagtagtgttttcaactgtttgcttacataaggaccagaaa
gatgttttaaaatgtggagctttatacaagacatataaaattgg------------ggat
caatatatatcaatttctaaagccataagattggacaaagagagatgccaaagattagtt
actgcaccaggtatattcatgctgaccacattactcttaaagggagaca---cagaaata
gatctaaatgaaataatggcattctcattcttcacctccctatcaataaccaagagcatg
ttatcattgactgaaccatccagatatatgataatgaattcattggctgtgagcagccat
gttagagagtatatagctgagaagttttctccatataccaaaacattattttcagtttat
atgacagaattaatacatagaggctgcatgtcagcaaacaaccaaaggaccaaaatatct
gttaaagatgtgttcttaaatgaatatgaaataactcaaaagggagtctccgaagatcgt
gatctggaatctatatggttcccaggacatgtaaacttaaaagaatatattaatcaagta
tacctccctttctatttcaatgctaaaggattacacaataaacatcatgtaatgatagac
ttggctaagaccgttttggaaatagaactagagcaaagagaacaattaccaaacccatgg
gggaaggatttccaaaagcaatctgtaaatttagaaattcttatctactcaatagctaag
atgctcaataatgacacctctaaacataaccacctacggagcaggattgaaaataggaat
aactttaaaagatccctagcaagcatatccacatttacaagttctaaatcttgcattaaa
gttggagatttctcagaacacaaaactaaaacagttaaaagactaaagaaagttcaagag
aaggatgcaaagaaaacaaggatagccaacactgaatttgttgcagaagaggatagagac
cttgagatagcacatagtacatacctggacctcattaaatctgtcccagaatacacagac
tacatatctacaaaagtgtttgacagactatatgaaaaattcaaaacgggagagttt---
gaagacaagc---cagcaatagaaataattatggatgtgatgaaagaacacaaagatttt
aaattttgtttctttaataaagggcaaaaaactgcaaaagatagagaaatctttgttggg
gaattggaagcaaagttgtgtctgtattgtgtggaaagaatagctaaagaaagatgtaaa
ttaaacccagaggagatgatttcggaacctggcgatgggaaactgaagaaattggaaata
aattcagagagtgaattaagatatttaatagagatgacaaggagagaaatgtctaaagaa
gaaga-------------------------------------------------------
--atttatagagacattaacgaaagagcccaaaggtatcaaggtggaaataaatgcagat
atgtcaaaatggagtgcacaagatgtattcttcaagtacttctggctgatagtgttagat
cctatcctgtacccatatgagaagcaaagaatactatactttttctgcaactatatggac
aaggagttgattctgccagacgagatgatgtgctcactattagaccaaaaagctgagaga
gagaatgacattataaggcagatgacaaataatttccatactaatacagtaaacatcaga
agaaactggctccaaggaaacctgaattatacatctagctacatacacagttgttcaatg
atggtcttcagagatatcgtgaaagatgctactgaattgttagaaggtaactgcaatgtc
aatagtatggtgcattcagatgacaaccagacatccgtaataataattcaagataagatc
agcaatgattgtatcttacactacatatgcgatttatttgaagcttgttgcctgacattt
ggaaatcaggcaaatatgaagaaaacatacatcacaaacaatatcaaggaatttgtaagt
ttattcaatatatacggagagccattttccgtatatggcagattcttacttccagcagtt
ggagattgtgcatatatagggccttatgaagatatggctagtagactatcagccacacag
acggctattaagcatggctgtcctccaagtttggcttgggttagcattgcattgaaccat
tggataacatttaatacttataacatgttgcctggacaagtaaatgacccaacaagaata
ttt---tattgcgaaagggatgagctcccaatagaattgtgcgggattctgaaagcagat
ttatctactatagcattgattgggctggaggctggaaacatatcttttttgacaaattta
ctgaggaaaatgtccccaccacaacttataaaagagtctgtccagagtcagtgcaacaat
atagaattctgggatctgaccaaactcacaaaaatggagataatcaaactgaagatatta
aggtatatagttttagatactgatattaccggtgataatacaatgggagaaactagtgac
atgagaagcaggtcaataataacacctaggaaattcacaaccttatcatctttaagtcgt
ttggtttcgtataatgattatcaagctataactcaaagcaaagaagaatttgacaattta
ctagaagatatgttagaacaccaggaattattggtcacaaagggtgaatgcccgggagat
tttattaaaactatcttatttaggtacaattcgaagaaattcaaggaatcattatctata
caaagtccaacacagttgtttgtggagcaaatcctattttcaaataagccaataattgat
tattctggtatcagagataaatacgtagggcttttagatatgccccaagttcaagagagt
gagacaatcattggcaaaaagacaatcccagaagcctttgaaacactgaataaggatcta
gaaaaattcgagttggatgtagatgatataaaattagtctactcattctgcattttgaat
gatcctttgaatactactgcatgtaatgctattctcctctcacaagttcaatctcttatg
gataggactagtatgtctgcagttactatgcctgagttcagaaatatgaagctcataaga
tactctccagcccttgtgctaagagcatatcttcatgggacttatacactaggtggtgca
acagaagaaggcatgaaacgagacctctatcacttagaagaatttataaatcagacagga
attttacaaaaagttgaagaaagaataagagaccatgaggctagaa------tagcagaa
agagacttattattcgaaataagagaaagaacaaaattcctccagacatgctatgactat
attaagtctacagagcacagggtgaaagtctttatactaccatctaaagcatacacagca
ttcgatttctgtgctaccatacatgggaatttaataaaggacaagggctggtattcagtc
cattatcttaaacagatagtctctggtactgctaaagccatcataaatcaaagccctgct
agcgagcaaattaatatggatgagtgctttaaattaatatctcacttttcagatacattt
attgaaccatcatcaagactctcttttgcaaagcgcataataaatgaatacacatacaag
aacatacctgtaaagaagttatatgaaatgctgataaaagaccttaataaaaggcagcac
tttatgccattgctttaccacatgaacgaattgaagcaatcagatttagacaaatttgat
gctaataaaacaaatgaaagagtgagctggaatgattggcaagtaaatcgtgatatgagt
actggtactattgatctaacaataaagggttacatgagatcaataaggataaagggagaa
gacgacaggttggaaatcgccgagctgcagctggtgattggtgacaatacatctgtcgaa
agtcatggcaggaaactcttgaatacaagacataatttaaaacttgagcgaatgcaaact
cataaattcttagaacaaggaatgtactacatttgctggcaacggcgaaataagtatacg
tacacatatcagatcttattagcagaaataattgagaacagaaacaggcaaccagtttct
ctaataagtggcaaagctaacctcttaaaccctgtttgtccagtcatagttagcagagca
ccatctatggaaaaaataagattaacagccttgagatatatgaacccagag---gtggaa
ctgtcaaaactaaaaataacacaaaacgaatttgccacaacaaggcgatgccacttttcg
aagatgccatttttctatggaagtgagtttacagtaggaaacataaacataaacaaactg
atgtctacaccaagtctattaaatgtcaactatgcatcgttgtgtcagactcccctgata
acactagctcaaatattccagtgtgatggacaaacagaag---------------aggta
gatgagtttgagttcctatctgatgaagctttagaagagattgatacagcccctgttaat
gctatacctttcttcaacgttagtttcccaacaagatcaaaaaaaggttatacttataaa
caggcacttcaacaagcgctcagtacaggattagatgaaatggaaagagagtttgacttc
acaggtca------aggatatttttctcctaagaatattggagtaatctcttttatgatt
ggattagtaaacaggcttaatacaaatgagtggtcaactgtattggtgaaatgtattcat
atgtcgttctttaataataagaaagatagagttttccacttattcaaaataccaaaagtc
ttca------tcaaagaccca---------------------------------------
------------------------------------ataggagaaatagttgactggaac
aaagctagagaattcttgattggcatcaag---cctaaagacgagacaaatcattggggg
cagatgttcaaccattttaaacaaaaatgtttgaatgctatagacttagaaataaagatg
---------gaaggaacatcttgg------ggagacatgttggatatgattgatgaattc
aa--------ggatgaagaaatgttccattttgaataatcctgaaatatttac-------
-tctgatcaaacat----------------------------------------------
------------------------------------------------------------
------------------------------------------------------------
------------------------------------------------------------
------------------------------------------------------------
------------aatgcttta---------------------------------------
---
>KF254790.1 Orthobunyavirus FSL2923 RNA-dependent RNA polymerase gene, complete cds
-------------------ttatacaatta--ccaaagtgcaaaataa------gagcat
aaagaga---tggctatcctcttagaagatgtcatacggcaatattctgccagaattaga
aactgcaataaccctgaaatcgggagggacatcttagcagaaataactatgactaggcat
aattactttgctcagagattttgcgaagccatagggatagaatatagaaatgatgttcca
gctgcagatattgtattggagatggtacctgggttagatttaactagaattcggatccca
aatatcacaccagataactattatcgcga---tggtacaaagatttatatcatagatttc
aaggtttcagtcagcgatgaatcagcccaacatacttataaaaaatatgacactttattt
ggtgatgtattcaatcaattaaatatagaatatgaggtagttatagtaagaatgaaccca
agtgatatgcatcttcatatatcaagtgataatttttcagcattatttcctaacattact
cttaatgtaacatttgattggtactttagactaagggatgatttattccatcaattcaga
gataatgaagaatttatggaattaattgctcacggagaatttaccccaacaataccttgg
gttaatgaaaatactccagagttatttgatcatgaagtctttcaagaatttatcgcatct
atgccactagaaaacagagaagatttttattatgcactaaatcataatgctttt------
caatcagataagtggaacgacttgttacatgtaattatgagaaagtacggtgataggtac
catgactttgttaaagctaatgcaagaagaatatttctaacagatgataaatacaatcgg
cctacaaaagacgcaatattacaaggttggaaagagatgatagagagagttcaagagcaa
cgtgaaattattgacgatttatctaaacaaaaacccagcattcattttatatggggtcct
aattcaaaaactgaatcaaatgaaaacaatactaaaataattcgtttgtctaaaagttta
cagtctataagagagaaagattctttcagtattgcttttaaaaatatgggaatgttaatg
gattttagtgatgatatagataaatatgaggcattttgtgcaaaactgaaggcagatgct
agatctagcttgaaacctaa------aagcaagaaaatagaccccatcaagataggacca
tctacaatattatgggaacaacagtttaaaatggatacagatataataccgaaggaaata
agattgaaatttcttaaggaattttgcggaattggtaatcacaaacagtttaaggataga
atgatggaagatcttgatttaggcaaacctaaaattttaaacttcgaaaaccaagatata
aaaaatcaagcttatgcaatgatgcaaaatacatcatatttcatgtcaaaacctagcaac
ttaac---taaagtaggaaatacactagaggaatttaaagataagattattaatgcaaat
gaggacacatgggcattgatagaagacatcgctaaaacgagatactggcagagtatcaat
gatttttctgttctaattaaaaacatactagcagtatctcaatacaacaagcacaataca
ttcagaatagtttgtactgcaaataataattttttcgggatagtttatccttcaacgagc
atacaatcaaaaagatcgactatagtgttttcgacaattgtcttgcatgaaaatgagaca
gacatcttgaaatgtggagctttatataaaacatacagaattaa------------aaat
ggctatttgtcaatatctaaagcaattagattagataaagagcgatgccagagattagta
atatctcctggactatttatgctgacttcattactattcaaaggagatt---gcgatgtt
agtttaaatgatgtgatgaattttgcattcttcacttcattatcaatcacgaaaagtatg
ttgtcattaacagagccatccagatatatgattatgaactcattagcattatcaagtcat
gtgcgtgaatacatagctgagaaattctcaccatacactaaaactctttttgcagtgtac
atgactgatttaatcaagagagggtgtatggcagccaatgatcaaagacagcagatatca
ataaaggatgttttcttaaatgaattcgaaattactcaaaaaggtgtcaccaacgatagg
aatctccaatcaatatggttcccaggaaaggttaatctgaaagagtatataaaccagata
tatatgccattctatttcaatgcaaaaggtttacataataaacatcatgttatgatagac
ctcgcaaagacagtgctagagatagaactagaccaaagggtgaatctgccaacgccatgg
gggactgacttaaaaaagcaatcagtcaatttggatgttttagtgttctccatagcaaaa
atgttaaatttagatacatctagacacaatcacttaagaagcagagttgagaataggaat
aatttcaaaagatctttagcaagtatttcaacatttactagctccaagtcatgcataaag
gtaggagacttcaaagaatttaaagaaaaaagtgcattacatatgaaaaaacttcaaggc
aaagaagctaagaagacaagaatagctaatactgaatttgtgtcagacaatgacagggat
ttagaaatagttcatagcacttatttagatttacggaaatctgtgcctaattatacagac
tatatgtcaacaaaagtttttgataggttgtatgaaaggtttaaaaatcatgatttt---
gaggataaac---ccgcaatagaaataataatggacgtaatgaggtgtcatacagatttc
aaattctgtttctttaacaaagggcaaaagactgctaaagatagagagatatttgtagga
gagctagaagcaaaattatgtctatatggtgtagaaagaattgctaaagaaagatgcaaa
ttgaatccagatgaaatgatttccgaaccaggtgacggaaagttaaaaaaacttgagata
aatggagaatcagaaatcagatacttaattgatgccacaaaaaatctaactagggagcaa
tcaaaaa-----------------------------------------------------
-------ttgacgatattttagacacaccaaaagggattaaattagagatcaatgcagat
atgtcgaagtggagtgctcaggatgtcttttataaatatttttggcttattgccttagac
ccgatattgtacccatttgagaaacaaagaattatttttttcttttgtaattatatgaat
aaagaacttattttacctgatgaaatgatgtgctcactattagatcaaaaggctcagcgc
gagaatgatttaatccgacaaatgacaaatggttttacaaccaatacagtcaatattaga
agaaattggcttcaaggcaatttaaattacacgtccagttatatacatagttgctctatg
atggtttttaaagatatcctgaaagaagtctctgccctattggagggacgatgtaatgtc
aatagcatggtccattcggatgataaccaaacatctgttattatggttcaagataaacta
cataatgatgttattacaaactttgtgtgcagcacatttgagagatgctgtttgacattt
gggaatcaagcaaatatgaagaagacatatattactaatcatataaaagaatttgtaagc
ctatttaatatctacggcgaaccttactcagtatatggtcgatttttactcccagcagta
ggagattgtgcatatattggcccttatgaagatatggcaagtagattatcagctactcaa
acagcaataaagcatggatgccctccaagtctagcatgggtaagcattgcactaaatcat
tggattacattcaatacatataatatgttaccagggcaaataaatgaccctacgaaagtc
ttc---cattttgaaagaagagaacttcctattgaattatgtgggttactgcaagcggat
ctatcaactattgctttagttggcttagaatcgggaaacatttcatttttaacatcattg
ttgaagaaaatgtccccaccacagttagtcaaggaatcagttcaggcacaatgccaaaac
attgaatcatgggatttagatttattatctgaaagcgaaataatgaaattaaaaatacta
aggtacgtagttcttgactctgaagtgcgagaagacagcacgatgggagaaactagtgat
atgcgaagcagatctttaataacaccaagaaaattcacaaccccagcttctttagaaaga
cttgtttcatataaagactttcaggaaatattggccgacccagtgagaacagaagatctg
ttagacactatgataaacaacccagagcttttggtcactaaaggagagaattctaatgaa
tttatgacaacaatattatatcgatacaattcaaaaaagtttaaagaatcactatccata
cagagcccaacccagctgttcatagaacaaatattattcgcaaataagcctgtcatagat
tacacaggtattcaagacagatatctaagtatcttagacgttcctagggtgcaagaaaac
gaaggcataataggacggaggacaatccctgaaacatttattgctatcaaaagagattta
tcactaatgaacttagatcataaggacataaagttagtatattcattttgcatattgaat
gatcctttgaatacaacagcatgtaatgcaattttattatcccaggttcaatcattaatg
gatagatcaagcttatctgcagtcactatgcctgaatttagaaacatgaaattgatacgt
tattctccagcattagtcttgcgtgcttacatccacaacaacctgactattgccggagct
aatgaaaatgcaatgaaacgagacctatttcatttacaagagttcattaatcaaactaaa
ataagagagaggctagacagaaggatacaagataatgaggaaatta------agggcgaa
agagataggatgtttgaaatcaaagaaatcacaaaattctaccaagcctgctatgactat
ataaagtcaactgaacatagagtaaaagtatttatcttgccaatgaaagcatacactgct
tttgatttctgcgcaacaatacacggcaatttaatgaaggataaaggctggtttgctgtc
cattatttaaaacaaatagtatccggaactgctaaggcgaatgttagtcaggcaccggct
agcgaaatgattatcgtaggagagtgtttcagactaatagcacacttctgtgacacattt
atagatgttggatctagactgcaatttttatacaacataatagacaacttcacatataaa
aatataccagttaaaaaattattagagattatgatgaga---actaataagcgacaacat
tttctgcctatacttcattggctagaagaattgacacaacatgatatagacaaatatgat
gcatacaaagcaaatgagagagttgtctggaatgactggcaagtcaatagagatatgaat
accgggaatattgatttgacaattaaaggctaccagagaacattaagaataataggtgaa
gatgatgtattgaagataggagaacttgagatattaaaaggagacacgactccaatagag
actcatgggaggaagttgttaaactccaaacacggattaaaattcgagaaaatgcagagg
tataaaattatagaaccaaatacatactatatttgctggcaaaatagaactagattttct
tacacatatcaacttttattatctaatataatagaagcgagaaattctcagactgtatct
gtgacaggaggcaaatttaacgagctggtcccagtatgtcctgtgatagtaagtagagtt
gactcagacgacaagatgaatttaagacaaatcaaatatcttaatatggat---tgttcg
ctaacaagactccagctgaatcaaaatgaatttgctatagttaaaagatgtcacttctcc
aaaatggtatttttcaatggcccagagatgattgttggcaatattaatataacaaattta
atacagactccaagcctgctgacaacaaattatccatcattatcacaaatgccaatgatg
acgctaacaagaatattcaattgcaatggtgaagaaaaag---------------aagtg
gacgaatttgaatttttgtctgatgaaatattagaagaaaccgaaacggcagtgataaat
gcacaaccaatgttcaatattcaatatgagacaaagtcaaagaaaggatatacatataaa
aaggcattacaagaggcattagctagaggaatacaagaaattgaacacaactttgatttc
tgcaaaga------cgggttctactcaccgaaaaatattgcaatagttgcattgctggtt
aatgttatagacaggctgcatacaaacgagtggtccagtatcataaggaaatcgttccat
atgtgtttttttaacaatggcaaagataaactatttcatatgatgagtattccaaaaaca
ttta------tcaagaatcca---------------------------------------
------------------------------------ataggggaaattccaaactgggag
aaaataagaacattcatagtccagctagaa---acagcgtatcctggcaataactggcac
cagatgttcgaacattttaaagagaaatgtatattattaatagaccgagagatcaaaatg
---------gaaggcatgagctgg------ggcgaaatgttagatgagcttgatgattat
aa--------agacactgaaatgttccactttagctaacaaaaat---------------
--------------------acataaaacaaaagaca-tataaaagaaaaaacaac----
------------------------------------------------------------
------------------------------------------------------------
------------------------------------------------------------
---gaatagaaacaaaaaaagtacaaaaa-------------------------------
------------------------------------------------------------
---
>KF254784.1 Caraparu virus strain FVB0426 RNA-dependent RNA polymerase gene, complete cds
----------------------tacaatta--ccaaagtgcaaaataa------aaacac
aaagaga---tggctattctcttagaagatgtcatacggcaatattctgccagaatcaga
aactgcaacaatccagagattggcagggatattctagcagaaataactatgacaaggcat
aattattttgctcaaagattctgtgaggctatagggatcgagtataggaatgatgtgccg
gcggcagacatcgtgctagaaatggttccgggactagatctgaccagaattagaattcca
aacattacaccagataattattatcgtga---tgggacaaaaatctatatcattgatttt
aaagtatcagttagcgatgaatcagctcaacacacttataaaaaatatgacacattgttt
ggggatgttttcaatcaactgaatatagagtatgaagtagttatagtgcgaatgaatcca
agcgatatgcacctgcacatttctagtgacaatttctctgctttgtttcctaacattgct
cttaatgtgacatttgactggtactttagattacgcgatgatctgttccatcagtttaga
gataatgaagaatttatggaattaattgctcatggagaatttacaccaacaataccctgg
gtaaatgaaaatactccagaactatttgaccatgaagttttccaggaatttattgcatct
atgcctctggagaacagagaggatttttattatgctctaaatcataatgcattt------
caatctgataaatggaatgacttattgcatgtaatcatgagaaaatatggtgataaatac
cataatttcattaaggctaatgcaagaagaatattcttaactgacgataaatacaatcgg
cctacaaaagaagctatactgcaaggttggaaagaaatgatagagagagttcaagaacaa
cgtgaaattgtagacgatctatctaaacaaaaacctagtatccattttatttggggtcca
aattcaaaaaatgaatctaatgagaacaatactaagataatccgtttgtctaaaagttta
caattaataagggaaaaagattcctttagcattgcatttaagaatttaggatcattaatg
gattttagtgaagatgttgataaatatgaagcattctgtgctaagttaaaagcagatgct
agatctagtttaaagcctaa------aagtaagaagatagatccaattaaaatagggcca
tccaccatactatgggaacaacaatttaaaatggacacagatataatacctaaagaaatt
agattgaaattcctcaaagaattctgcggaattggtaaccataaacagtttaaagatcgg
atgatggaagatcttgatttaggcaagcctaagattttaaacttcgagaatcaagatatt
aaaaaccaagcatatgctatgatgcaaaacacatcttattttatgtccaaacctagcaat
ttggt---taaagtaggaaatacattggaagagtttaaagataaaattgttaatgcaaat
gaagacacctgggcattaatagaagaaattgcaaagacgagatattggcaaagcataaat
gatttctctgttttaatcaaaaatatactagctgtgtctcagtataacaaacataataca
ttcagagttgtatgcactgccaacaacaatttctttggcatagtctatccttcaactagc
attcagtctaaaagatcaactatagttttttcaacagtcgttttgcacgaaaatgaatca
gatgtcttaaaatgtggggctttatacaaaacatacagaataaa------------aaac
aattatttgtcgatatctaaagcaatcagattagataaggaacgatgccaaaggctggta
atatcgccagggctgttcatgctgacatctctactatttaagggagatt---gcgatgtt
aatttaattgatgttatgaattttgcattttttacatctttgtcaataacaaaaagtatg
ctatcactgacagagccatctaggtatatgatcatgaattcattggcattatctagtcat
gtgcgggagtatatagctgaaaaattctcaccatatacaaaaacactttttgctgtgtac
atgacagatttaataaaaagaggatgtatggcagccaatgatcagagacaacaaatatca
ataaaagatgtttttttgaatgaattcgaaattacccaaaagggagttactaacgatagg
aatctgcaatcaatatggtttccaggtaaagtcaaccttaaagagtatataaatcaaata
tatatgccattttatttcaatgcaaaaggattgcataacaaacaccatgtgatgattgac
cttgctaagactgtacttgaaatagaattagatcaaaggatcaatttaccaacgccttgg
ggcactgatctaaaaaagcaatcagttaacttagatgtcttagtattctccatagccaaa
atgctaaatttagatacatctagacataatcatttaaggagcagagttgaaaacagaaat
aattttaaaaggtctttagcaagtatctctacattcaccagttctaagtcttgcattaag
gtaggagactttaaagaatttaaagaaagaaatgctctgcacatgaagaaacttcaagga
aaagaagctaaaaaaacccgaatagctaatacagaatttgtctcagacaatgatagagat
ttagaagtagttcatagcacttatttagacttacgaaaatcagtacctaattatactgat
tatatgtcaacgaaagtctttgatagattatatgagcgattcaaaaatcatgatttt---
gaagataaac---ctgcaatagaaataataatggatgtaatgaggtgccatactaacttc
aaattttgtttcttcaataagggacaaaagacagctaaggatagagaaatatttgttgga
gagttagaagcaaaattgtgtctatacggtgtagagagaatagctaaagagagatgcaag
ctaaatccagatgaaatgatttcagaaccgggtgatggcaaattgaaaaagcttgagata
aatggggagtcagagattagatacttgatagatgccacaaagaacttgactagagaacag
tcgaaaa-----------------------------------------------------
-------tagacgatatcttagatacaccaaaagggatcaaactagaaatcaatgcagat
atgtcaaagtggagtgctcaggatgtattctacaaatatttttggcttattgctctagac
cctatattatacccattcgaaaaacaaaggattatttttttcttttgcaattatatgaac
aaagagctcattttacctgatgaaatgatgtgctcgttattagaccaaaaagctcagcgt
gaaaatgacttaattagacaaatgacaaatggttttactactaacactgttaatatcaga
agaaattggctccaagggaatttgaattatacttctagttatatacatagttgttctatg
atggtcttcaaagatatcttgaaagaggtatctgctttattagaaggacggtgcaatgtg
aacagcatggttcattcagatgataatcagacttcagttattatggtacaggataaatta
cataatgatataatcacaaactttgtatgtgatacatttgaaagatgctgtttaaccttt
ggcaatcaagcaaatatgaaaaagacatatattactaatcatataaaagaatttgtaagc
ctttttaacatttatggcgaaccttattctgtatatggaagattcttgctccctgcggtc
ggagattgtgcatatatcggtccttatgaggatatggcaagtagactatctgcaactcaa
acagcaatcaaacacggatgccctcctagtttggcatgggtgagtattgctttaaaccat
tggatcacatttaacacgtataatatgctaccagggcaaataaatgatcctactaaggtc
ttt---cattttgagagaaaagagctccccatcgaattatgtggattactacaagcagat
ttgtcaactattgctttagttggattagaatccgggaatatttcatttttgacttcatta
ctgaagaagatgtcaccacctcagttggtaaaagaatcagtccaggcgcaatgtcaaaat
attgactcatgggacatggatttgctatctgaaagtgaaataatgaaattgaagatacta
agatatgtagttcttgattctgaagtaagagaagacagcactatgggcgaaactagtgat
atgcgtagcagatccctaataacacctagaaaatttacaactccagcttctttagaaaga
cttgtctcttataaggattttcaagaaatactagcagatccagcaagaacagaagattta
ttagatactatgataaataaccctgagttgttagttacgaaaggtgaaaactctaaagaa
tttatgacaacaatactatacaggtataattcaaagaagtttaaggaatctttgtctata
caaagccctactcaattatttatagagcaaatattatttgcaaacaaaccagttattgat
tataccggtattcaggatcgatacttaagcattcttgatgtccccagagtgcaggagaat
gaggggataattggaaggaaaacaataccagaaacatttgttgctattaagagagattta
tcattgatgaacttagaccacaaagatataaagttagtatattcattttgcatattaaat
gaccctttaaatactacagcttgcaatgcgatactattatcccaagttcaatcattgatg
gacagatcaagcttatcagctgtcacaatgcctgagtttaggaatatgaaattgatacgt
tattctccagctttagttctacgtgcttatatacataataatctaaccattgctggagct
aacgaaaatgcaatgaaacgagacttatttcatttacaagaatttattgaccaaacaaaa
atacgagagaggttagatagaagaattcaagacaatgaagaaatta------aaggggaa
agagacagaatgtttgaaataaaagagatcacaaaattctatcaagcctgttatgattac
attaaatcaactgaacacagagtcaaagtattcatcttaccaatgaaagcatatactgca
tttgacttctgtgccacgatacatgggaatcttatgaaagaccgagggtggtttgctgtt
cactatttgaagcaaatagtttcaggaactgctaaggcaaatgtcagtcaagcacctgct
agtgagatgatcattgtaggtgaatgtttcagattgatagcacatttttgtgacacattc
attgatgtaggatcaagattacagtttctatataacataatagacaacttcacatataaa
aatataccagtaaagaaattgctagaaattatgatgaga---actaataaaagacaacac
ttcttaccaattcttcattggttagaagagctaacacagcatgatatagataaatatgac
gcatataaagcaaatgaaagagttgtttggaatgactggcaagtaaacagagatatgaac
actggaaatatagacttaacgattaaagggtatcagcggacattaagaataataggtgaa
gatgatattttgaagataggagaacttgaaatcctgaaaggagatactactccaattgaa
acccacgggaggaaattattaaattcaaaacatggtttgaagtttgagaaaatgcaaaga
tataaaattatagagcctaatacatactatatctgttggcaaaatagaacgagattttct
tatacttatcaacttttactgtcaaatataatagaagcacggaactcccagactgtttct
gttacagggggcaagttcaatgagttagtcccagtatgtccagtaatagtaagtagagtt
gattcagatgacaaaatgaatctgagacaaattaaatacctcaatatggac---tgctca
ctaacgagattgcaattaaatcaaaatgagtttgctatagtcaagagatgccatttctct
aagatggtattctttaatgggcctgagatgattgttggaaatataaatataacaaactta
atccagacacctagtctattaacgacaaattatccatctttgtcacaaatgccaatgatg
acattaacaagaatatttaattgcaatggcgaagaaaagg---------------aagtc
gacgaatttgaatttttatctgatgaaatattagaagaaacagaaactgcagtaataaac
gcacaaccgatgtttaatatacagtatgaaaccaaatctaagaagggttatacttataaa
aaggctctacaagaagcattgtctagaggaatacaggaaattgagatcaactttgatttc
tgtaaaga------aggcttttattcgccaaaaaacattgcaataattgcattactagtt
aatgttatagatagattgcatacaaatgagtggtccagtatcataagaaaatcattccat
atgtgcttcttcaataatggaaaagataaattatttcacatgatgaacataccaaaaaca
ttta------tcaagaaccct---------------------------------------
------------------------------------ataggggaggttccaaattgggaa
aaaataaggacattcatagttcaacttgaa---acagcttgtcctgggaataactggcat
cagatgttcgaacattttaaagagaaatgtatactactaatagatcgagagattaaaatg
---------gaaggcatgagttgg------ggtgaaatgttagatgaacttgatgattac
aa--------ggacaccgaaatgttccatttcaattaa----------------------
--------------------acttagactaaaatatg-cattaaagtaaggataaa----
------------------------------------------------------------
------------------------------------------------------------
------------------------------------------------------------
---attgatatattataataaattaaagtgacaat-------------------------
------------------------------------------------------------
---
>KM280933.1 Nepuyo virus isolate TRVL 18462 RNA-dependent RNA polymerase gene, complete cds
-----------acccttggttataaaattg--ctaggttgtaaacca-------ggcact
tcaaaaa---tggcaatacctctaggagatgtaataaggcagtacaatgcacggattcga
acatgtgtaaatccagagctaggtagagatatcttatctgagataactgtgataagacat
aattactttgcacaacaattttgtgatgctattaatattgaatatagaaatgatgtccct
gcaattgaaataatacaagaaatggtacctaatctagatccactgactatcaaaatacct
aacattacgcctgacaattattatagaga---tgggacaaaaatatatataatagacttc
aaagtatcggttagtgacgaatcctctatatacacatacaaaagatataatgctttaatg
ggagacattcttgataaactcaatattgactatgaaatagtaataatcaggatgaatcca
agtgatatgcatttacatatatctagcgataattttgctaacttgtttccgaatatagcc
ttgaatattgactttacttggtacttcaggctaagagatgatttatttgagagattcaga
gataatgaagaatttatggaattgatcgcacatggagattttactccaacaataccttgg
gttgatgaagacacaccggaattaatgactgattctatattcttagaattcctggattct
atgccagaggatacagttagagacttcttttattgtttaaataataatgcattt------
gaaactgaaaaatggaatgatttattgcatatcataatgagaaaatatggagattactac
aataaatttgttaaagaccaagcaaaaaatattttcttactagatgaaaattttgaaaaa
ccaactaaagacgagattgaaaaaggatggaaagaaatggctgagagggtttcaaatgaa
agagaaattatagatgatgtaactaaacaaaaaccaagtattcatttcatatggggaaag
cacaatgaaggagcatctaatgaaaacaatactaagatcataaatcttgcaaaaaaactg
caaactatcaattcaaacgatacaatggctagtgccttcaaagcaatagggaaactaatg
gatttcagtgatgatattccaagatatgaacaattttgcttacgtttaaaagccgaagct
agatctagtttgaagccaaa------gactaaaaaaatagacccaataaaaatcggtgat
tgcactattttgtgggagcaacaattcaaactggatactgatgtaatacctaaagaggtt
agaataaaatttctaaaagaattctgtgggataggaaatcacaaacagttcaaggataga
atgttagatgacatagatttagataaacctaaaatattgaatttccaaaatccggatata
ataaatcaatcatatataatgatgaaagatactcaagttctcatggaaaaagaaagtggc
ttgaa---aaaaattgggaatgtcttagaagaatttaaagataagattataggtgcaaat
gagaatacttggacattgatagaagaaataacaaaaactaggtattggcaagctattaat
gatttctcaacattaattaagaacatgttagcagtttctcaatacaacaagcataacact
ttccgagttgtttgcactgctaataattcagtatttggtttgttgtaccccgctgctagt
ataaaatctaagcgatctacaattgtattttctactattgttatccatgaaaatgagaaa
gagatcttatcatgtggatcattgtataaaacatataaagttaa------------ggga
gggtacttatcaatatcaaaggcaattagattagataaagagagatgccaaagacttgtt
acatcaccaggactctttttgttaacaactttgttatttaaaggtgata---caaatata
aaattaagcgatataatgaattttgcatttttcacatctttatcaataacaaaaagcatg
ttatcattgacagaaccatccaggtatatgattatgaattcattggctctatcaagtcat
gttagagagtatatatctgaaaaattctctccttatactaaaacattgttttcagtttat
atgactgatctaatcaaaagaggttgtatgtctgctaatgatcagaggcagcagatctca
ataaaagatgtatttttaaatgaatttgagattactcaaaaaggggtctcaaatgatagg
aatttacaatctatttggtttccagggaaggttagtttaaaagaatatattaatcaagta
tatatgccattttatttcaatgcaaaaggactacacaataagcatcatgttatgattgat
ctcgctaagacagttttagagatagagttagatcaaaggctgaatgtacctgaaccatgg
agcttcgatctgaggaaacaatctgctaatctttatgttttaattttttcaattgcaaaa
atgctgaatatggatacatcaaagaataaccatttaagaaatagaatagaaaataggaac
aattttaaaagatctataactagtatatctacctttactagttctaaatcatgcattaaa
gttggaaatttccaatctgttaaagaaaaaagatccagtcaaattaaaaagattcaagat
aaagaaatgaaaaaaacaaggatagcaaatactgaatttgttgatgaaatagatagagac
tatgaaattgcaaaaagtacatacactgacctaatcaaatgtatcccagaatatactgat
tatatatcaacaaaagtctttgatagattatatgaaatgttcagaaataatgagata---
gaagacaaac---cagctattgtaatcattatggagactatgaaaaaacataaagacttc
aaattctgcttttttaataaaggtcaaaagactgcaaaagatagagaaatattcgtcgga
gaatttgaagcaaaattatgtttatacggggttgaaaggatagctaaagagagatgtaag
ttgaacccagaagaaatgatatcagaacctggtgatgggaagctgaaaaagctagaaata
aatgctgaatcggagataagatatttaattgatatgacaaggtccaaaaatacagagcta
tcaaagg-----------------------------------------------------
-------ttgatgatatacttgatacacctaagggaatcaaattagaaattaatgcagat
atgtcaaaatggagtgctcaagatgtgtttttcaaatacttctggcttatagtgttggac
cctatattgtacccaaatgagaagaagagaattttatactttctttgcaactatatgaaa
aaagagttgatattaccagacgaaatgatgtgctcacttttagaccaaaaagctgagaga
gacaatgatataatacggcagatgaccaatggatttagaagaaatacagttaacataaag
aggaattggcttcaagggaatttaaattatacttctagttatatacatagttgctcgatg
atggtttttaaagatataattaaggaatcatccttattactagaagggaaatgtactgtt
aatagtctagttcattcagatgataaccagacttctgtcatttatatacaagataaaata
aacaatgacatcattataaattttatctgtagtacatttgagaaatgctgtctaacattt
ggcaatcaagcaaatatgaaaaagacatatgtaactaatcatatcaaagaatttgtctca
ctatttaacatatatggagaacctttttctatatatggtagattcctactaccatctgtt
ggagactgtgcatatataggcccatatgaggatatggcaagtagactctctgcaactcaa
atagctattaaacacgggtgtccaccaagcattgcatgggttagcattgcattgaatcac
tggatcacatttagtacttataatatgttgccaggacaagttaatgatccttgtaaaatt
ttc---acatttgatagaagggagcttccaattgaattatgtggtattctacaagctgat
ttatcaactatagctctagttggacttgaatcagggaatatatctttcttaactaatcta
ttaaagaaaatgtcacaaccacaatttgttaaagaatctgttcaagcacaatgcacagat
attattaattgggatttaagcagattatctgaaagcgagatgatcagattaaaaatatta
aggtatatagttttagactcagaaataacagaagatagtaaaatgggggaaacgagtgag
atgagaagtagatcactcataacaccaagaaaatttacaacaacatcatctttagaacgg
ttagtttcttacaaagatttccaagatattatagttaatgaggaaagaacaaatcaattg
cttgatgacatattaatgaaacctgagcttctagtaacaaaaggagaagactctgaagag
ttcatgacaacaatattattccggtacaattcaaaaaaattcaaggaatcattatcaata
cagagtccaacacaactttttatagagcaaatactattttcaaacaaaccaataatcgat
tatactggaatacaagatagattcttaagtgtactggatatacctagagttcaagaaaat
gacacaataattggcagaaaaacaatacccgatacctttgcagcaataaaaaaagacctt
aattcattaaaaatagatcatcaggatataaaacttgtatattcattttgtatattgaat
gatccactaaatacaactgcatgcaatgcccttcttctatctcaagttcaatcatttata
gagcgtacaagcttgtcagcagtaacaatgccagaatttagaaatatgaaactaatcaag
cattcaccagccttagtcttgagagcatatatacataataatatgaatcttcctggtgca
aatgaagaagcaatgcgtagggatatatatcacttatcagaattcataagagaaacaaag
atgcgagagaaactagatgctagaattgctgaaaataaagagatta------aaggtgaa
cgtgataggctctttgaaattaaggaaatcactaaattttatcaagcatgttatgattac
atcaaatctacagaacataaagttaaagtattcatcctaccagcaaaagcttatactgca
tttgacttttgtgctacaatccatgggaatttgatcaaggataagggctggtttaccgtt
cattatcttaagcaaattgtatcaggaacagctaaagctacaataagcaacacacctact
agtgaactgattattgttgatgaatgtttcaagctaatggggcatttttgtgatacattt
atagataccagttctagattaacatttttcaataacatactaagtaattttagctataaa
aatataccagttaaagatttgttaaatacaatgttgaca---tcatttaaacgccaacat
ttcttgccaatactattctggattggtgaattgaatcaaggagacatagacaaatatgat
gctcttaaaagtggggaaagaatatcttggaacaattggcaagtcaataggactttaaac
actggacctatagatttgacaattaagggttatcaaagaacaatcagaataataggagaa
gatgagaagctaggtgttgcagaattgcaagtgctgaaagatgatacaacatctgtagaa
agtcatgctagaaaactgttaaattccaaacacaacttaaaatttgagaaaatggaaaga
gttgaggttatggatcaaaatacatattatatatgctggcaatttaagactcgattttcg
tatacttatcaaatgcttttatcaaacataatagaaactagaaatagtcaaactatctca
gtgacgggtagtaaattcaatgaattagttcctgtttgcccggttatcataagtcgaaca
aattctgctgaacaaataagtatgaaacagattaaatatttaaatatggaa---tgttca
ttgtcacgcttaaaattaacacaatatgaattcgcaacagtgaaaagatctcatttttct
aagatggtgttctttcatggccctaatttgattgttgggaatttaaatataacaagctta
atacagacaccaagtctgctaactaccaattaccctgctttatcacaaataccaatgatg
acattgacaagattattttattgcattggagatactgatc---------------aaact
gatgaatttgaatttctttctgatgaattattagaagaaacagaaactgctgtcataaat
tcaatcccacttttcaatgcacaatatgaagtaaaatctaaaaaaggatacacttataag
aaagcactgcaagaagcattaagaagaggtatagatgaaatagaagaagtttttgacttc
tgcaatga------tggatttttctctccaaaaaatatggctatagttgctttattgaca
aatttaattgatagattgaaaacaaatgaatggtcaacaatacttcaatcggcattacat
atggccttttttcataatgataaagatgaaattttccactgtatgaagataccaaaagct
ttta------ttaaaaaccca---------------------------------------
------------------------------------attggagagattatagactgggaa
aaaactaggaaattcataatacagttagaa---acaaggaaacagggttcgcattgggat
cagatgtttgagcattttaaaacaaaatgcttagttttaatcgataaggagatcaggatg
---------gagggaatgtcatgg------ggggagatgttagaagaattggatgattac
aa--------agatgtagaaatgtttggattcggattttaaaaactttgcaat-------
-aattttaattt--------aactataattatatata-tatatatatatacacattaagt
gtatata-----------------------------------------------------
------------------------------------------------------------
------------------------------------------------------------
---tatatatatataaaaccaaatataaacacagcat----gtttcaagtaaatgccctc
tgatgagtt--aaacattgaaaatcagataaaacaaagctttagctaacacaattttata
atc
>MK896491.1 Patois virus segment L, complete sequence
--------tgcaccctc------------------agtgacaaaaacttatagacataaa
cacgaaa---tggcttatacaattgaagaactttatccaagattcagagcaagaattcag
gcttgcacaaagccagaacttgctcgagatatcttggcagagcttcttatgtgtagacac
aactattttgcccaagaattttgcaattccattggcatagaattcaggaatgatgtacca
gctgaagatcttgtcttagaaatgatacctgactttgacccactttctatcaagatacca
aatttgacaccagataattattatcgaga---tggaaataaactctatgtgatcgacttc
aaagtatcagtcagtgatgaatcttcaattcatacttataaaaaatacaacaacatgcta
ggtgatgtgtttaaccaactagctatctcttatgagattgtcatcattaggatggacccg
tctacaatgaggttacatatctctagtgatcagttctcacaacttttcccaaatattgtc
ttaaacatcgaattcaactggtactttaacttacggcagcaattatttgataaatttgaa
aatgacccggaatttatggaaatggtggcacatggtgaatttactcctacttttccctgg
gttactgaatcaacaccagagcttttcacccaccctatctacttggaatttatcgaatct
ttagaacctgatctacagaaagattttgatcaagcacttaattacaatgctttt------
tctgctgaaaaatggaatgatcttctgcatataatgatgttcaaaaataaagattattat
cataaatacacaagaaatgctgctcaagaggtctttttgatgaatggaagttatgagaga
ccaacaagaaatgaaatatctaaaggatggtctgaaatgattgaaagaataaataacact
agagaagtcacatctgatataagcaagcagaaaccaagcatacatttcatttgggctaga
catgacccacattcctctaatgaaaatatatctaaattgttaaaactcagcaagtattta
aaaatgataccacaacaagataaccatagcactgcttttaaatacataggtcaactaatg
gattttagtagtgatatcaatagatacacagacttctgtactagattaaaagtagaagct
agaaaaacactgagaccaaa------gacaacatctgttcagcctataaaaatagggaca
tgtacaatattatgggaacaacaattcaaattagatacagatgtaatgccaaaagaagtg
agaattaagttcttgaaagaattttgtggtattggcaaccataaattgttcaaagatagg
cttatagaagatcttgatctagagaaacccagaatattaaatttcaatgatccagatata
ttaattgcagcaaagcagatggtaaataacactaaagtgacattgtcaaagccttcagga
ttaga---aaaaataggtaatttattggaagaatataaattacaaatcgagaatgccagt
aaagatacttgggaaaatataaaagctattacttcttcctctttctggcaagcaataaat
gatatttcaatcttagtaaagaacatgctagctgtatcacaatacaacaagcataacact
tttagaattgttgcttcagcaaataattcattttttgggattgtatacccagctgctagc
ataaagtcgaaaaagtcaactattgtttattcaaccatagttatacatgagctggaacaa
gaagttttaaattgtggtgcattatataagacatatagagttgg------------tgat
aaatttatatctatatcaaaagcaatgagattggacaaagaaagatgtcaacgtatagtt
acagcaccaggtttatttatgctaacatcattattatttaaacatgaga---atgagatc
aacttaaatgatataatgacattttctttttacacatcactttctataacaaaaagtatg
ctttcacttacagaaccctcaagatacatgataatgaactcattagcactatcaagtcat
gttagagaatatatttctgagaaattctcaccttacactaagacattgttttctgtatac
atgactgaattaataaggcaaggatgtatgtctgcaaatgatcaaaaagatttaatatca
ttaaaaagcatttatttgaatgaatatgaaattactcaaaaaggagtgtctcaagaaaga
aatctgcaatctatttggttccctggaaaagtaaatttaaaacaatatattaaccaagtg
tacttaccattttactttaatgcaaaagggcttcataataaacatcatgttatgatagac
ttgacaaaaacagtgttggaaatagaacaagagcaaaggattgacctacccaacccttgg
agtacagatttgaagaaacaatctgttaattgcagggttctaatttattcgatctcaaaa
atgttgaataatgatacttcaaagcataaccatttgaggaatagggtagaaaatagaaac
aacttcaagagatcattaaccagtatttcaacatttacaagttccaaatcatgtataaaa
ataggagactttacagatattaaatccaaatctgcaaaatacttggagaagattagaaaa
aaagatgcaaataaaacaagaatagccaataccgaatttgtttcagagaatgaaagagat
tacacaataatacacagtacatacttagacctcaagaagtgtatacctagatacacagat
tatatctcaacaaaggtattcgacagattatatgaaaaatacaagtatgaaggtcta---
gaggataaac---ctgcaattgaaataataatggatactatgttaaatcacacagatttc
aagttttgtttctttaataaaggtcaaaagacagctaaagatagagaaatttttgtaggt
gaatttgaagccaaactctgtttatatggtgtggaaaggattgcgaaagaacgatgtaaa
ttgaatcctgaagaaatgatatctgaacctggggatgggaaacttaggaaattagaacaa
aatgctgagaatgaaataagaactcttatatcaatgtctaagagtgtaacagaagaggac
cg----------------------------------------------------------
--gctattagacgaattaacagatagagtaaaagggataaaattggaaataaatgcagat
atgtcaaagtggagcgcacaggatgtgttctttaaatatttttggttaattgttctagat
ccaatactatacccatatgaaaaacaaaggatattgtatttcttatgtaattacatgaat
aaagaattaatattgccagatgatctaatgtgtgcacttctagatcaaaaagtaaaaaga
gaaaatgatattattagagacatgacagataattacaatactaattctgtaaatataaaa
cgaaattggttgcagggtaatttaaattacacctctagctatatacatagttgttcaatg
atggtatataaagacattataaaagatgctatagaactattgagaggtcaatgtcatgta
tctagtatggtccactcagatgacaatcaaacatcattagtcttaatgcaagataaagta
tctaatgacataatgatagagtttgtttgtaagaaatttgaacaatgctgcttagctttt
ggtaatcaagcaaatatgaagaaaacatatgtaacaaatcatattaaagaatttgtaagt
ttattcaatatatatggagaaccattttctatatatggtaggttcttacttccctcagta
ggtgactgtgcttatattgggccatatgaggatatggcttcaagattatcagctactcaa
acagcaattaaacatggatgtccacccagtttagcatgggtaagtatagcattaaatcat
tggataacttatagtacatataatatgctacctggacaaatcaatgatcctagtactata
ttt---ggatgtaatagaaatgaattgccaatagaattatgcggattacttcaggcagat
ttacctactgtagctctagtagggttagaatcaggaaatatatcgttcttaaccaatata
ttgagaaaaatgtctgctccgcagtatgtaaaagaatcagtacaagtacaatgccaacac
atagatgaatggaacatggataaactaaccccaatggaagagttaaggtttaaattatta
aggtatgttgtattagatgctgaagtgactgaagatgataaaatgggagaaaccagcgat
atgagaagcagatcattaataacacctaggaagtttacaacattatcatctttagaaaaa
ctggtatcatacaaagatttccaggaaattatatcagataaggatttatctactaattta
ttcgaagaattattaaacaaaccagaattattggtcacaaaaggtgaggattctaaagaa
tttttattaactatactttacagatacaattcgaaaaaattcaaagaatcattatctatc
caaaatcctactcaattatttattgagcaaattttattttcaaacaaacccataatagat
tatacagggattaaagaacgatttttaagtatactggacatacctaaaatacaagaaagt
gacaatataatcgggagaaaaacaattccagaggcttttcgagaaatattgcaagactta
tcaaaattaccacttgatctaagcgacataaagctagtttattcattttgtatattaaat
gacccactaaatactactgcttgcaactccatcttattatcgcaagttagatcagaaatg
gaaaggacgagtctatcatctgttactatgccagaattcaggaatatgaaactgataaaa
cattcaccagcattagttcttagagcttatgtccacaacagatttgacattggaaatgca
gatgaagatgctttaaaaagagatgtgtatcatcttgtagagtttataaatcaaacaaag
atggaagagaaattaaagaaaaagatagaagagcacaatcaaaaat------caacagaa
agagatttgatatttgaattgagagagtatacaaaattctaccaaacatgttatgattat
attaaaagtacagaacataaagtaaaagtattcatattacctcttagagcatatactgcg
tttgacttctgtgcagccattcatgggaatttattatcagatcattgctggtattctgta
cactatttaaagcaaattgtctctggcactacaaaagcaatgatatctcatacaccatca
agcgagcaaatgactatagatgaatgcttcaagctattatgtcatttctgtgatacattt
atatccccagaatcaagattgcaattcttacataatgtaattgacaattttacatacaaa
ggtgttaaagtaaagtatatgtttgaaatgttgctaaac---tctcctagaagatcacaa
ttcttgccattattgttttggaccagatctttaaaacaatctgatttagacaaatatgat
gcaaacaagagtaacgaaagaataagttggaatgaatggcaaataaatagagaaatgaat
acaggcaaaatagacttaacaattaaaggttatctaaggtcaataagaattataggtgaa
gacgatcaacttatattggcagaattagaaattttagagacagataaaactagcattgaa
agccatggacgtaaattgttgaatgcaagacacaatttgaaatttgaaagaatgaagccc
attcaagtaatggaacctaagagctattatatatgtgcacaaaagaaaactagattcaca
tattcttatcaattactaatgtcagaagttattgaagctagaaacaaaaatactacatct
ttgactggagataaatacaatatgctagttcctgtgtgttatgtcaatataagtaaagtc
aattcaatggagaaaataaaaatgcacaccttaagagtattgaatcaaaca---tataat
ataacaaaactacagttgacaaaatcagagtttgcaacaatccgtagatgccatttctca
aaaatgacattttttgaaggtaaaatgaacccaataggcaagattgatatgtccaaaatg
ttaaaaacacctatgttattgactacaaattatagttctctgtcacaagtttcactatat
catatttcaaaaatattccattgtgatggagatgagaacg---------------atcaa
gatgaatttgaattcttatctgacgacatattagaagattatacagttgaaacaatcaac
actatgccaatttttgaaatagcatacacaagtaagtcaagagcaggttatacatacaaa
caagctctccaagaagctttaaggcgaggactcgatgaactagaatatgaaatgtctttc
acaaatga------aggctttttctcatcaaagaacattagcataataagtctcataata
tctctaataaatagactaaaaactgatgaatggagccaaatattaaaaaattgcatacat
atttcattcttcaacaatggcaaagatagactatttcatactttaaaaacacctaaacca
ttta------tcaaagaaacc---------------------------------------
------------------------------------ataggcgaaaaattagactgggct
atgattaaaagctttctacatgatactaaa---tgcaaaacaaggggatctttctgggat
caaatatttgatcaatttaaagaaaaatgttacagagctatagatctagaactaaaaata
---------gaaggaaaatcgtgg------ggagaaatagtagaagaattagatgattat
ga--------tggagttgagatgttcaatttttgagttaaattcacaagtcat-------
-caaaacaaaagaaa-----------------------gaacaaaatggaattagataaa
ttaaaataacaaaacaaatta---------------------------------------
------------------------------------------------------------
----------------------------------------------------------ga
gtaaataagtaaataaaataaaataaaactaaaa-ataataaacaaaattgataaatatc
aatataa-taatattgataaatattttataaaa--------------------tatatat
ata
>NC_043690.1 Patois virus isolate 63A49 segment L RNA-dependent RNA polymerase gene, complete cds
-----------accctc------------------agtgacaaaaacttatagacacaaa
cacgaaa---tggcctatacaattgaagagctctatccaagattcagagcaagaatccag
gcttgcacaaagccagaacttgctcgagatattttggcagaacttcttatgtgtaggcac
aactattttgcccaagagttttgcaactctattggtatagaattcaggaatgatgtacca
gctgaagaccttgtcttagagatgatacctgattttgacccactctctatcaaaatacca
aacctgacaccagacaattattatcgaga---tggaaacaaactctatgtgatcgatttc
aaagtatcagtcagtgatgaatcttcaattcatacttacaaaaagtacaacaacatgcta
ggtgatgtgtttaatcaactagctatttcttatgagatcgtcatcattaggatggaccca
tctacaatgagactacacatctctagtgatcagttttcgcaactttttccaaacattgtc
ttaaacatcgaattcaactggtattttaacttacggcagcagttgtttgataaattcgag
aatgatccagaatttatggagatggtggcacatggtgagtttacccctacttttccctgg
gttactgaatcaacaccagagcttttcacccaccctatttacttggaatttattgaatct
ttggaacctgatctacggagagattttgatcaagcacttaattacaatgctttc------
tctgctgaaaaatggaatgatcttctgcatataatgatgttcaagaacaaagattattat
cataagtacacaagaaatgctgctcaggaggtctttttgatggatggaagttatgagaga
ccaacaagaaatgaaatatctaaaggatggtctgaaatgattgagagaataaataacact
agagaagttacatctgatataagcaagcagaaaccgagcatacattttatttgggctaga
catgacccaaattcctctaatgaaaacatatccaaattgttgaaactcagcaaatattta
aaaatgataccacaacaagataaccatagcactgcttttaaatatataggtcagctaatg
gattttagcagtgatgtcaatagatatacagacttctgtaccagattaaaagtagaagct
aggaaaacactgagaccaaa------gacaacatctgtccagcctataaaaataggaaca
tgtacaatattatgggaacaacaattcaaattagatacagatgtgatgccaaaagaagtg
agaatcaagttcttgaaagaattttgtggcattggcaaccataaattgttcaaagatagg
cttatagaagatcttgatctagaaagacctagaatactaaatttcaatgacccagatata
ttaatagcagcaaagcagatggtgaataacaccaaagtgaccttgtcaaagccttcagga
ttaga---aaaaataggcaatttattggaagaatataaattacaaatcgaaaatgccagt
aaagatacttgggaaaacataaaaactatcacttcttcttctttctggcaagcaataaat
gatatttcaatcttagtaaagaacatgctagctgtatcacaatacaacaaacataatact
tttagaattgttgcttcagcaaataattcattctttgggattgtatacccagctgctagc
ataaaatcgaaaaaatcaactattgtttattcaactatagtcatacacgagctggaacaa
gaggttctaaattgtggtgcactgtataaaacatacagagttgg------------tgat
aaatttatatctatatcaaaagcaatgagattggacaaagaaagatgccagcgtatagtt
acagcaccaggtttatttatgctaacatctttattatttaaacatgaga---atgaaatt
aatttaaatgacataatgacattttctttctacacatcactttctataacaaaaagtatg
ctttcacttacagaaccttcaagatacatgataatgaactcactagcactatcaagtcat
gttagagaatatatttctgagaaattctcaccttacactaagacattgttttctgtatac
atgactgaattaataaggcaaggatgtatgtctgcaaatgatcaaaaagatttaatatcg
ttgaaaagcatttatttgaatgaatatgaaattactcaaaaaggagtgtctcaagagagg
aacctgcaatctatctggtttcctggaaaagtaaatttaaaacaatatattaaccaagtg
tacttaccattttacttcaatgcaaaagggcttcataataaacatcatgtcatgatagac
ttaacaaaaacagtgttagaaatagaacaagagcaaagaattgatctgcctaatccttgg
agtacggatttgaagaaacaatctgttaattgtagagttctaatttattctatctcaaaa
atgttgaataatgatacttcaaagcataatcatttgaggaatagggtggaaaatagaaac
aatttcaaaagatcattaaccagtatttcaacatttacaagctccaaatcatgtataaaa
ataggagattttacagatatcaagtcaaaatctgcaaaatacttggagaaaattagaaaa
aaagatgcaaataaaacaagaatagccaatactgaatttgtttctgaaagtgaaagagat
tatacaataatacacagtacatatttagaccttaagaagtgtatacctagatacacagat
tatatttcaacaaaagtatttgacagattatatgaaaaatacaagtatgagggtcta---
gaagataaac---ctgcaattgaaataataatggataccatgttgaatcacacagatttc
aagttttgtttctttaataaaggtcaaaaaacagctaaagatagagaaatttttgtaggt
gaatttgaagccaaactctgtttgtatggtgtagaaagaattgcaaaagagcgatgtaaa
ctgaatcctgaagaaatgatatctgaacctggagatggaaaacttaggaaattagaacaa
aatgctgagaatgaaataagaactcttatatcaatgtctaagagtgtaacagaagaagat
cg----------------------------------------------------------
--actattagacgaattaacagatagagtaaaagggataaaattagaaataaatgcagat
atgtcaaaatggagtgcacaggatgtattctttaaatatttttggttaattgttctagat
ccaatattatacccatatgaaaaacaaagaatattgtatttcttatgtaattacatgaat
aaagaattaatattgccagatgatctaatgtgtgcacttttggatcagagagtaaaaaga
gaaaatgatattattagagacatgacagataattacaatactaattctgtgaatataaaa
cgaaattggttgcaaggtaatttaaattacacctctagctatatacatagttgttcaatg
atggtatataaagatattataaaagatgctatagaactattgagaggtcaatgtcatgta
tctagcatggtccactcagatgacaaccaaacctcattagttttaatgcaagataaggta
tctaacgacataatgatagagtttgtttgtaagaaatttgaacaatgctgcttagctttt
ggtaatcaagcaaacatgaagaaaacatatataacaaatcatattaaagaatttgtgagt
ttatttaatatatatggagaacctttttctatatatggtagattcttacttccctcagta
ggtgactgtgcttatattgggccatatgaagatatggcttcaagattatcagctactcaa
acagcaattaagcacggatgtccacctagcttggcatgggtaagtatagcattaaatcat
tggataacttatagtacatataatatgctacctggacaaattaatgatcctagtactata
ttt---ggatgtaatagaaatgaattaccaatagaattatgcggattgcttcaggcagat
ttacctactgtagccctagtagggttagagtcgggaaatatatcatttttaaccaacata
ttgaggaaaatgtctgctccacagtatgtaaaagaatcagtacaagtacagtgccaacat
atagatgaatgggatatggacagactaaccccaatggaagaattaaggtttaagttatta
agatatgttgtattagatgctgaagtgactgaagatgataaaatgggagaaactagtgat
atgagaagcagatcattaataacacctaggaaatttacaacattatcatctctagaaaaa
ttggtatcatacaaggatttccaagaaattatatcaaataaagacttatctactaattta
ttcgaagaattattaaataaaccagagttattagttacaaaaggtgaggattctaaagaa
tttttattaactatactctataggtacaattcaaaaaaattcaaagaatcattatctgtc
cagaatcctactcaattgtttattgagcaaatcttattttcaaataaacccataatagat
tatacggggattaaagaacgatttttaagtatactagacataccgaaaatacaagaaagt
gataatataatcgggagaaaaacaattccagaggcctttcgagagatattgcaagattta
tcaaaattaccacttgatctaagtgatataaagctagtctattcattttgtatattaaat
gacccattaaatactactgcttgcaactccatcttgttgtcacaagttagatcagagatg
gaaaggacaagtctatcatctgttactatgccagaatttaggaatatgaaactaataaaa
cattcaccagcgttagttcttagagcttatgtccataacagatttgacattggaaatgca
gatgaagatgctttgaaaagagatgtgtatcatctcgtagagtttataaatcaaacaaag
atggaagagaaattgaagaaaaagatagaagaacacaatcaaaagt------caatagaa
agagatttaatatttgaattgagagagtatacaaaattttaccaaacgtgctatgattac
attaaaagtacagaacacaaagtgaaagtatttatattacctcttagagcatatacagca
tttgacttctgtgcagccattcatggaaatttattatcagatcattgctggtattctgta
cattatttaaaacaaattgtctctggaactacaaaagcaatgatatctcatacaccatca
agtgaacaaatgactatagatgaatgcttcaaattattatgtcatttctgtgatacattc
atatctccagaatcaagattacaattcttacataatgtaatcgacaattttacatacaaa
ggtgttaaagtaaagtatatgtttgaaatgttgctaaac---tctcctagaagatcgcag
ttcttaccattattgttttggactaggtctttaaaacagtctgatctagacaaatatgat
gcaaataaaagtaatgaaagaataagctggaatgaatggcaaataaatagagaaatgaat
acaggcaaaatagacttaacaattaaaggttatctaagatcaataagaattataggtgag
gatgatcaacttatattagcagagttagagattttagagacagataaaaccagcattgaa
agccatggacgtaaattattgaatgcaagacacaatttaaaatttgaaagaatgaagccc
attcaagtaatggaacctaagagctattatatatgtgcacaaaagaaaactagatttaca
tattcttaccagttactaatgtcagaagttatagaagctagaaacaagaatactacatct
ttaactggagataaatataatatgttagttcctgtgtgttatgtcaatataagcaaagtc
aattcaatggagaagataaaaatgcataccttaagagtattaaatcaaaca---tataat
ataacaaaactacagttgacaaaatcagagtttgcaacaatccgtagatgccacttctca
aaaatgacattttttgaaggtaaaatgaatccaataggcaagattgatatgtctaaaatg
ttaaaaacacctatgttgttgactacaaattatagttctctatcacaagtttcactatat
catatttcaaagatattccattgtgatggagatgaaaatg---------------atcaa
gatgaatttgagttcttatctgacgatatattagaagattatacagttgaaacaatcaac
actatgccaatttttgagattgcatatacaagtaaatcaagagcaggttatacatacaaa
caagctctccaagaggctttaaggcgaggacttgatgaactagaatatgagatgtctttc
acaaatga------aggctttttttcatcaaagaatattagcataataagcctcataata
tctctaataaacagactaaaaactgatgaatggagccaagtattgaaaaattgtatacat
atttcgttcttcaacaatggcaaagatagactatttcatactttaaagacacctaaacca
ttta------tcaaagaaaca---------------------------------------
------------------------------------ataggcgaaaaattagattgggct
atgattaaaagctttttacatgatactaaa---tgtaaaacaaggggatctttctgggat
caaatatttgatcaatttaaagaaaaatgttatagagctatagacctagaattaaaaata
---------gaaggaaaatcatgg------ggagaaatagtagaagaattagatgattat
ga--------tggagttgagatgtttaatttctgagttgaatttacaggtcac-------
-caagattgaaggaa-----------------------aacaaagataaaattagacaaa
ttaaaataatatgataaattg---------------------------------------
------------------------------------------------------------
----------------------------------------------------------gg
gtaaacaagtgaataaaataaaataaaaataaaataaaataaataaaaataaaaataata
aacaaaattaaaattgataaatatcaaataata---------------------atatta
ata
>KP691624.1 Perdoes virus isolate BeAn789726 segment L, complete sequence
---agtagtgtactcct---------attt-caaaacaaacaaaaaca------------
----------atctcaaaatgtcgcagctgttactcaaccagtatcgaaataggatattg
cactgccgtgaacctgaaatagcgaaggatatatggcgtgatctattgaatgatcgacac
aactacttttctcgagaattttgcagagctgcaaaccttgagtatagaaatgatgtccct
gctgaggatatttgcgctgaagtccttgatggttacaaa------gcaaggaaagtgcgt
ttttgtacacctgataattacttactgca---tgacgggaaaatgtatataatagatttc
aaagtatctgtagatgatcgatcttccaggattacaagggagaaatacaatgagattttt
ggagaggtgttcaatccagaaggtgtagactttgaaattgttattattaggttggatcct
tcaaatatggctatacatgtggattctcgagatttcatgaatacaattggaccaatcaca
ttaaacattagtatgcaatggttttttgacatgaaagacttcttattcggcaaatttcga
gatgatgataaattccatgccataataagtcaaggagaattcacaatgacattgccatgg
attgaagaagataccccagaattgcttactcatccaatatacaatgaatttatgaattca
atgccagaagcagaacaggctttattcaaagaagcattggaattcaaatcattc------
ggagcggagaaatggaatatttttttaaaaggggtaatgtccaggtatggtgaatattat
aaagagtttactaaagggcatgcacaatctatattcttgacaacaggagattaccccagg
ccagataaggaccaaatttcggccggctggcgagaaatggtgagtagagtaagctctgaa
cgtgacatgtcaaatgatataaatcaggaaaaaccaagcatgcattttatatgggca---
caaaatgattcaagtagcaacaataacatacagaaactaattaaactatccaaatcactg
caagctatgagtgggacagggagctatataagtgctttcaaatcattaggaagactaatg
gatatatcatcagatattaaaaaatatgaatcattttgtggaaagttaaaatctctagca
agatctagtgtgaagaaact------tgacaggaaaatagaatcaatacaaattggaaca
gcaactgtcttatgggagcaacaattcaaattagatacggatgttataaaaagggaagat
agaatacacttaatgaaagactattttggaattggtaaacacaagtctttttcaaaaaag
ctaaacagtgacataaatactgataagcccaagatattgaattttgataatgacgacata
gttaggaaatgcaaagacaaatataatcaagtcacacataacttatctcaagtcaatgaa
ttgga---caagattgggaactacctagagcatttttcagctaagattagtgcctgtagt
gtagaaatgtgggactttatatataatacgactaaaactaagtattggcagtgtatcaat
gactactctaccttgatgaaaaacatgttagctgtttcccaatataataggcacaatact
tttagagttgtctcatgtgcaaataataatgtatttggtttagtaatgccaagctcagac
ataaaaacaaaaaaagcaacattagtctacgcaataatagctctccacaatgaggaggca
gagatagcagaacttggctcactctattctacttttaagacaac------------aaca
ggatatatttcaatatcaaaggcttttagactagataaggaaagatgccaacgtatagtg
tcctctccaggcttatttctcatgacaagctgtctattattcaatggtaataagagtcta
gaatttgataagttactaggattttcattttttacatcaatatcgattacaaaagctatg
ctatctctcacggagccttcgcgctatatgatcatgaattcgttggcagtctctagccat
gtgagagagtatatatctgaaaaattttctccttatacaaaaacatcattttctgtggta
atgacagacttgattaaaaagggctgctattcagcatacgagcagaggaaaaaggtgcaa
ataagggatataaaattaacagactacgatataacacaaaagggagtagattccaaaaga
gatcttaaatctatctggttcccagggaaggtaaatttaaaggagtacttgagccagatt
tatctaccattttattttaattctaaaggactacatgaaaagcatcatgttttaatagat
ttggctaaaacagtgctagaaattgaaaaagaacaaagggagtcactacctgaaccatgg
tcagagatacctgccaagcagactgtcaacttaaatgttttaatttactcaattgcaaga
aatttgaacttagatacttcgagacataattttgtgagaagtcgagtagaaaatgcaaat
aactttaacagatctataacaacaatatctactttcaccagctcaaaatcgtgtattaag
gttggtgatttcgaggaggagaaaaagagaaaaaccaaaaatgatgcaaagaaactagca
aaggatatttctaaattaactatagccaatccagcattcttagatgaaatcacaaatgag
catgagataagacactcaacttacgaggatttaaaacaatccatcccagattacacagac
tatatgtctgtaaaagtttttgacagactatatgagaagattactaccaatgaaata---
agtgataaag---aaacagtcaagctgattttagagactatgaagaagcataaaatattt
cacttcggatttttcaacaaaggacaaaaaacagctaaagatagagaaatatttttaggt
gaattcgaagcaaaaatgtgcctgtaccttgtcgaaagaatagctaaagagagatgcaaa
ttaaacccagaagagatgataagtgaaccaggtgattctaagttaagagtattagaaaaa
cagtcagaagatgaaatcaggtatatcagtaatacaataaagacattggggaatgccata
gaaaactta------------------------------------caatccgggtcttta
gattgggcagatatatgtgaaaataaggcaagagggctcaaaatagaaataaatgctgat
atgtctaaatggagtgctcaagatgtactttttaagtatttctggctgatagtactcgat
cctatcttgtatcctgctgagagaaagagaataatttatttcctctgtaattacatgcaa
aaaaggcttataatgcctgatgaattgcttactactatattggaccagagggttccctat
tcaaatgatataattggattaatgacaaacaattataggtctaatacagtagaaataaaa
cgcaactggcttcaaggcaatttaaactatacaagcagctacttgcacagttgtagtatg
tctgtatataaagatataataagggaggcagcaacattattagagggggaagccctcgtg
aattcaatggtacactctgatgacaatcaaacatccatatgtatggtacagaacaagttg
ccagacgacaatataattgaattttgcattaagatattcgagaagatatgtttaactttt
gggaatcaagctaacatgaagaagacatacctaaccaatttcatcaaggagtttgtttct
ttattcaatatacatggagagccattctctatatatgggcgttttttgcttacggcagtg
ggggactgtgcctatctagggccttatgaagatttagcaagtaggctatctgcaacacaa
actgctataaagcatggttgcccaccatcactagcatgggtatccattgccttaaatcac
tggataacccacaccacgtataatatgttgcctggccaaaataacgacccactaccattc
ttccctactaacaatagaaatgaaataccagtggagatgtgcggaatattagaaagtgac
ctatcgacaattgcactgactggtttagaagcaggaaatgtcacatttttgacaaatata
gcaagaaaattatcatctccgatcttgcaaagagagagtattcaagaccaatataattct
atagaaaaatgggatctaagtagattatcgcagattgacattctgaggcttaaaatgctt
aggtacatatctcttgatagttcggtcacatctgatgatggtatgggagagactagtgaa
atgagatcccgatcacttttaacacctcgtaagtttacaacaagtggatcgctcaataga
ctgaaatcatataaggatttccaaaatataatagcagatgaagacaagacaaatgagcta
ttcgagaatttcatcaggcacccagagttattggtcacaaaaggcgaaacatttgaagag
tttgttaatacaatattatttagatacaattcaaagaaattcaaagaatctttgtcaata
caaaatccagcacagctatttattgagcaaatattattttccaacaaaccaataattgac
tacactagcatacatgataagatcttcggattgcaagatatgccagggattgaagaacta
gatacaatcataggtcgcaaaacatttgttgaaagttatgtccagattgtagacgattta
agcaatttaacattggatataaatgatgtcaagactatatttgccttctgcctcatgaat
gacccactactaattacatctgctaacaatataataatgtctgttaaaggacatagccaa
gaaagaataggacaatcagcatgcaaaatgccagaagtccgaagtctgaagcttatacat
tattcgccagcagttgtcttgagagcctacgtgagagggccaacaaatgtgccaaatgta
gatatagatgaacttgcgagggatctatctcatctggaagactttatacaaagcacaaaa
ctcagagagaatatgagagagagaatagaaataaatgagaaacggc------atctagga
agggatttcaagttcgaaatcaaagaattgactagattttaccaagtatgttatgattat
ataaaatccacagaacataaaattaaggtattcatattaccatacaaagttttcacatca
atagaattctgtggcgcactgacaggtaatttaataaatgacaaattgtggtacataaca
cattacttaaaaaatatagtgtctactacacataaagcacaaatttcgtcttcacctgaa
ttggaattgcaaatagctgatgaagcactgagactagtagcacattttgctgatactttt
ttagcgtctgaatcaagaattcaatttctgaagaaggttatcgaagagttcacatacaag
ggaatacctgtgaaacatttatattccaaaataaagaat---tccaagttgcgggttaaa
ttcttaggaattcttttatggttagatgatttaacgcaaaatgatctagataaatttgat
gcggataaatcagatgaaaagattatatggaataactggcaagtatcaagagatatgaat
actgggccaatagatttaatgataagtggttattctaggcagttgcgaattacaggggaa
gatgataaattgattgctgctgaattgcaagttaccagattgtcagaagatttgatttat
agacacggtcaggcgatgttaaataagcctcacggattgaagcttgaaaaaatgcagcct
gtgactgagatgtctaaacaattacattatattgttttccaacagagatcaagaaagcga
tacttctattctatactacccacccaaataattgaagatcacaattctagagttgaatca
tctaggttaaacagagattcaaaatgggttcctgtatgtcccgttgcagtatcaaaactt
tatcaacaaggacgacctatactttccaaagttaagaatctgaatatgcagactcactca
ctttctagaatacaggttaatgtagacgaatatgccattacaaggagagcacacttccaa
aagatgcctttctttgaaggaccatccatcccttctggtggcatggatctgtcagagtta
atgaaatccacatccttattgagcttaaattatgacaatataaaaaatgcttctttattg
gatatgtccagagtattcaagtgcaatggcagtgagaatg---------------accaa
atggctttcgaattcctatcagatgaaattctagagcaggacgtagttgaagaaatagaa
tgcaaccctatattttctatcagttatacaaaaagaggagaatccaatatgacttataag
aacgccttccataaagccttaatctcagagtgtgataaatttgaagaggcattcgacttt
cttgacat------ggggttttgctcaaatgaaaatcttagcattttagaagaaatacac
tggattatcagttatttaaaaacgaatcagtggtccacagaactagacaattgtattcat
atgtgtatgtataggaatgggtatgatgcagagtaccatagatttgatataccttctaaa
ttcc------tcaaagaccca---------------------------------------
------------------------------------ataaaccggacaataaattggaca
gaggttattgagttcatattactaattgaagatttccaaacaaagattgaaccatggtcg
agtatgaagtcacatttttgttcaaaagcacacagtgtggcattagaatgtatgaagaac
---------gagaaaaga---------------tcactggcagagtttgtagacagaagc
aagaaaa--ctggaaaatccaaatttgatttctaaggtatatgcatgtaaaag-------
-t----------------------------------------------------------
------------------------------------------------------------
------------------------------------------------------------
------------------------------------------------------------
-------agtgtttgtttctaaataggagcac----------------------------
------------actact------------------------------------------
---
>KF697138.1 Facey's Paddock virus isolate Aus Ch 16129 RNA polymerase gene, complete cds
---agtagtgtacccct---------agtg-tacaacaaacaaccaaat-------agtc
ctaaaat---ttatcaatatggaggcagacagagtcaaccaatttagaaatcgtataatt
gcagctagagaggctgaagtagcgaaagagatatggagagatatgctcatggagagacat
aacaattttgctagagagttttgcgaagctgcagatctggaataccgtaatgatgttcct
agtgaggatatctgcatggaagtcttggatgcaggtgaa------gcacgcaaagtgaga
tattgcacacctgataattatctgataga---caatggaaaggtttatatcatagacttc
aaggtttcagttgatgacaagtcagctagagaaactagagaaagatacaaccaaattttt
ggagaagttttcaccagaaatggtatagattttgaagttgtgattataaggcataaccct
aacgatggaacaactattatagattctgaccaattcagacagctcctgccaccattacaa
ttgaatataaatatggcttggttttttgaactgaaggacttcctctttgacaaattcaaa
gatgacgagaaatttttgtcaattatcaatcaaggtgattttactatgactttaccatgg
ttggaagaagaaactccagaattgtttgaacatccaatctataaagaattcattaattct
atgccggaggaggagaggcagcattttattgatgcagtaaattttgaaacaaca------
aaagctgagaaatggaacaacttcctgaagataactatggagaagtacaaagatcgttat
aactcatttgtaaaaacatcagcacatgaggttttttatactgatggcaactaccctaag
ccaactagggaagagattgacaaagggtggaaagaaatggttgagagagttaaaaatgag
cgtgatgttacttctgatatttcaaaacaaaaaccgagctttcatttcatctggtct---
ccaaattcagaagggtcaaatagtaacatacctaagatactcaagctttcaaagaagctt
caaaatatttcagggacaggaacattcaccaatgctttcaaagcacttggaagattgatg
gatttttctagcaatgttgcaggttatgagaaatattgtcaaaaacttaagctagatgct
aggaatacgtctgggaaaat------tgacaggaaaatagagccgttaatttgtggaact
tcaacagtcttatgggaacagcagtttaaactcgatacaaatgtgatttcaaaagaggac
agaatacacttaatgaaggacttctttgggattggaaatcataaatctttcaacaagcgt
ctaaatgacgatctcgatttggaaaaaccaattattttggattttaacgatggagacgtt
atcaggaagtgcaagtctgactatcaaaatgttgaacaaatactcgggaaagtcagcaat
ctgga---aaaaataggcaattatctaaacaattactctccaagaattcaagccgccagc
gcagaaatgtgggacactgtttttaaaataacaagaactcaatactggcaagcaatcaat
gattattctactctcatgaagaatatgcttgctgtatcacaatataatcgtcacaacaca
tttcgagtcgtaacttgtgctaataataatgtttttggtatcgttatgccaagttctgat
atcaagacaaaaaaggctacactagtctattgtgttataactattcatgagaaggaggaa
gatgttgcccatcttggtggtctctataacacatacaaatcggc------------aaat
tgctatgtttcaatttctaaagcattcagattggacaaggaaagatgccaaaggatagta
tcatctccagggttatttttaatgactgcatgcttgtttataggtaacaattacactttg
catctagacaacctactgaatttctcgttccacacttccgtctcagtaacaaaggcaatg
ctctcattgacagaaccttcaagatatatgatgatgaattcattggctatatcaagtcac
gttagggagtatattgcagaaaagttttctccatatacaaaaacagcattttctgtagtc
atgactgaccttatcaaaaagggttgctataatgctttcaagcagaaggataaagtgcaa
ctcagggatatccatttaactgattatgatatcacacaaaaaggtgtcggtgacaaaaga
gatcttcaatctatatggttcccagggaaagtaaatctaaaggagtatatcaatcagatt
tacatgcctttctatttcaactcaaaaggattgcatgaaaaacaccatgtactgatcgac
ctagcgaaaactatattagagattgaaaaagatcaaagagaaaacttacccgcaccttgg
agtactgagccaaagaagcaaacagtaaatcttcctatactgatatattctctagctaaa
aatttgaatttggacacatcaagacataattttgttcggagtagggttgaaaatgccaat
aatttaaatagatctataacaacgatttcaacatttaccagcagcaaatcatgtgtaaaa
aggggagatttctcagaattcaagacaagagttcaaaagaaatcagatagagtgatgaaa
aaagaagtaaagaaacttacaatagcaaatcccttactagcagaagaaatttccaatgag
aatgagatacatcatgcaacctacgaagacataaaaaaagccgtccctgattatatagat
tatatgtcaacaaaagtctttgacagactatacgagttaatcaagaatggcaccata---
gatgacaggc---ctacagttaaaataatatttgagactatgttacaacataaggaattt
gtttttgcatttttcaacaaaggccaaaaaacggctaaggatagagaaatcttccttggt
gaattcgaagcaaagttgtgcttgtatttaatagaacgaatttcaaaagaaagatgcaaa
ttaaatccagaagaaatgataagtgagcctggagattcaaaactaaaggttctagagagg
caagctgaagatgaaattcgatatcttgcacggaccataaaaaatataaataaagagata
tttgaaaggttgaatacttcacaa---------------------tggggaaaagaattc
aacttggatgatttaggtgaagataaaactagaggattaaagatagaaataaatgcagac
atgtcaaaatggagcgctcaagatgtcctcttcaaatacttttggttgtttgctatggat
ccaattctataccctgcagaaaaaaagagaatactttatttcctatgcaactacatgcag
aagaaacttatattgcctgatgaattgttgcaaaatattttagaccaaagaataccaaga
tataacgatataattggagaaatgacagttggatatagacggaactgggttgaaattaaa
aggaattggcttcaaggaaatatgaactacacaagtagttatttgcatagttgttcaatg
tctgtcttcaaagatataatgagagaagtagcccaattattagaaggagacacactcgtc
aattctatggttcattcagatgacaatcaaacatctatctgcttggttcaaaacaaattg
cctgatgaaaatattatacagtttatttgcgacacatttgaatttacctgtctgactttt
ggaaaccaggctaatatgaagaaaacttatttgactaactttataaaagagtttgtgtca
ttgtttaatatacatggtgaaccattctcgatatatgggcggtttcttttgactgcagtt
ggtgactgcgcatacctaggaccatacgaagatcttgcaagccgcttatcagctactcag
acagcaataaagcatggttgcccgccatctttagcatggatatcaattgccttaaatatg
tggctgacacacacaacttataatatgcttccgggtcaagtaaatgatcctctaccattt
ttcccaacacatcatagagaagaaataccaatagaaatgtgtgggttgttaaatgctgac
ttatcaacgattgctatagttggcttagaggcagggaatttaacatatctgaccgatttg
atgagacgaatgtctcctataatgcttcaaagagagtctgtgcaggctcaattcaatggt
attaaggattgggatttatctttgttgacatcaatggatatcatcaaattaaaagcactt
agatacattgccctagacaatgaagtgtctatggacgacggaatgggtgaaaccagtgat
atgagatctaggtcattactaacaccaagaaagttcacaaccagtgggtcattaaataga
ttgatatcctatcaagactatcaagataccataagtgatactacaaaaacggaagaaatg
tttgaatatttcattagataccctcaactgttagtgacaaagggagaaacaacaggagag
tttatgaattctattctatttagattcaattcaaaaaagtttaaagaatctctgtctatt
cagaatccagctcaactctttatagagcaaatattgttttctaacaaaccaattattgat
tatacatccattcatgataaaatatttggattacaggatcacatagaaatgcaagaaaca
gacactataataggcaaaaaaacatttgttcaatgttacacacagattattgatgactta
gacaggtttaaattagatcatgatgatataatgactgtctattctttctgcatgcttaat
gatccattaatggtcacttgtgcaaacaatattattatgtctgtcaaaggtgcgcaacaa
gaacgtttaggccagtctgcttgtagaatgccggagatgagaagcatgaaacttatatac
cattcacctgcattagtactcagagcatatgtatcaaacaatcctaatatagctggtgca
gaccctgatgagatgcggagagacttaacgcatttagaggagtttatagtcaagacacat
ttaagagatcacatgcgtgagcgcattgagaccaatgaaaagaaaa------tgatgaag
agagatcttccatttgaagtgaaagaactaacaaaattctaccaaatatgttatgattat
gtcaaatcgactgaacacaaagttaagatctttattctcccatataaggtatatactgca
atagatttctgcggggcagttacagggaatctaatatctgacaacaaatggtatgttgtc
cattatctgaaaaacatagtttcttcaaatcacaaagcacaagtaacagcctcaccagat
ttagagcttcaagtagcaatggaatgttttagactcattgcacattttggagacactttc
ttgaactcagattctagaattcagtttttaaaacgtattgtggaatccttttcttacaag
aacattagggttgatcatctgtatgacaaacttaagcag---tctaagttcagaaccaaa
tttttaccaatactttatcatatgggtgaactgaaacaagaagacttggacaagtacgac
gcagacaaatcagatgagcgcattacatggaataattggcaagtatcaagagaaatgaac
actggtccgatagatttaataattgtgggctattctagacaaattaggataacaggacaa
gatgacagattaattgcagcagaattgcaagtgactagaatgcacaaggaatatgtttat
cgacatgggcaagcaatgttgaataaaaatcatggtctaaaatttgaaaagatgcaagca
tatacaaatttaactgatggtcttgattatattgtttatcaacaaagggctaagagaaga
tatttttattctattctacctaaacaaataatacttgaacataatgctagagtagaaaga
tctaaaaatataaaagattcaaaatgggttccagtctgcccagtggctgtttctaagcta
tatcaaactgggaggccagacaaagggaaaatatctagactcaacatgcaaactacgtca
ttgagtagacttcaagttaatcccgatgaatatgcaactattaggaaagctcactttcaa
aaaatgacattttttacaggccctcagttgaaaagtggcggtatagacttggcagttcta
atgtctacacctagtcttttaagtttaaattatgataacttgtctcaagcttctttaata
gatatgtgcagggtgttcaaatgtgacggaataatggacg---------------atcag
atggcattcgagttcttatctgatgatgttatagaaacaaatgttgaagaagaattggaa
tgcaatccattgtttagtataacgtatacaaaaaaaggtgatcctactatgacatataaa
aatgcatttgtgcaagccttaaaaagagaatgtgataagtttgaagaggcatttgatttt
atggaaga------cggtttctgttcaacagaaaatttgtcaatattggaagaagtacat
tggattatccaagaattgaagaccaatcaatggtctacagaattagatcaatgtatacat
atgtgcttataccgttctgggatggatgtacagtatcataagtttgatatacctaaaatc
tttt------taatagatcct---------------------------------------
------------------------------------ataaaaagagaagttaattggaac
aaagtagaagaatttatagaaatattaagggattatgaaataagtatagaaccatggaaa
actatacttgaacatttttgcacaaaagcaaagcaactaatcagagagaagctttcttct
---------aaatcttcaaagaag---------agtctaaaagattttattgactcaagc
aaaactg--gaggacgatctaactttgattttgtgtaagttttgagttatatt-------
-cagtaggtgcctatat---------------------ttttagatc-------------
------------------------------------------------------------
------------------------------------------------------------
------------------------------------------------------------
--aagtatatatttattgtaaactaggggcac----------------------------
------------actact------------------------------------------
---
>JX983194.1 Oya virus strain SC0806 segment L, complete sequence
---agtagtgtacccct---------aggt-tacaacatacaacgattc----taagaac
ata-----tcaatcaaaaatgaatcctgataaaattgaggaataccgtaatagaattgag
ttatgccgcgacccagagagggctcaggagatatggagagccttactggttgaaaggcat
aattacttctctagagaattttgtgattctgctggatgggagtacagaaatgatgtgcca
tctgaagacatttgctcggaagttctaccgaatgatatt------gctaggcgggtgagg
tattgcacgcctgataactactacatagacactaatgggaaaatttacatcattgacttt
aaagtagccatagatgaaagaagtgcacgggaggcccgagaaaagtacaatgaaattttt
ggtgaaatattcaacgcaaacggaatagattatgagatcgtgattataaaacacaatcca
acaacgaatactaccatgatagactcagataatttaaggagagaattaggtcaaataaac
ctcacaatagatctatcttggttctttgaattgaaagatttcctgtttgggaaatttaaa
gatgatgaaaggttcctggaaattataaatcaaggagattttaccatgactatgccttgg
cttgaagaagatacaccagagctatttgagcataggaagtttatagaatttatagaatct
atgcctgaagaagaacgtgagactttttttcaagcattaggttttcgttctgat------
gatgcatcaaagtggaatgaatgcttgcaaaccataatggatcagtataagagtcggtac
aattcttttatcaggaagagtgcccaagagatcttcaacacatctgggcaatatcctagg
ccaacaaagggagctattgatgagggatgggcagaaatggttgctagagttaaagaagaa
agaaatgtgaccactgacatggcaaaacagaagcctagcttccattttatctggtcc---
cccaactcagatgaatcaaattctaatataccaaagatactaaaactgtcaaaaaaacta
caatctataacaggggtgggatcatttgtaaaagcctttcgatcactgggaaagttgatg
gatttcagtggtgacatttctgggtatgagaggttctgtaataagctgaaagtcgatgct
aggtcaacacctaaacgatt------agacaaaaagatagaggagttcacatcagggact
tgtaccgcattatgggagcagcagtttaaactagatacagctgttattactaaagaagat
cggatacatttaatgaaggactattttggaataggaaatcataaatcatttgctaaaaga
ttaaatgatgatttagatttggaaaagcctactattttggatttcaatgaccctgatgtc
atcaggaaatgtaaggcccaatacaccaatgtagaagagatattaggaaaggtcaatcgt
ttaga---taaaattggaaattacttagaccactattcacccaaaatccaaagtgcaagt
ggaaaaatgtgggatgtggttttcaaaatatccaaaacacaattttggcagtgcataaat
gattactccacgctgatgaagaatatgcttgctgtgtctcaatacaataaatacaacact
tttcgagtagtcacttgtgcaaataacaacgtctttggcattgtgatgccgagttcagac
atcaagacaaaaaaagcaacgctggtatattgtgttgtaactattcatagcaatgaggaa
gatgttgcgcaccttggttcattatatgggacctttagatcctc------------taat
tgttatgtcagcatatctaaagcatttagactagataaggaaagatgccaaagaatagtc
tcctctccaggtttatttatgatgacagcatgcctattcattggagacaataatacctta
catttcgacaacctcttgaacttctcatttcatacatcagtctcaataacaaaggcaatg
ctatctttaactgaaccttctagatatatgatgatgaactcattagcaatgtctagtcat
gtcaaagaatatatctccgaaaaatttgccccttatacaaaaactgctttttctgtagtt
atgacggatttaataaaaaagggatgctacaatgcattcaaccaaagagaaaaagtacag
ttgagagatatacatatgacagactatgatgttacacaaaaaggcgttcagaaaaaaaga
gatctaaggtcaatctggtttcccggcaaagttgatcttaaagaatatataaaccagata
tatatgccattttactttaactccaaaggtttacatgagaaacatcacgtcttagttgat
cttgcaaaaaccattctggagatagaaaaagatcaaagagaaaatctaccagaaccatgg
agtgaaaagccaaaaaaacaaacagtgaatcttgatatacttatatatgctattgcaaaa
aacctaaatctagacacttcaaggcacaattttgttaggagtagagttgagaattctaac
aacttaaaaaggtcaataactactattgccaccttcaccagttctaagtcatgtatcaaa
agaggggattttacagaattcaaaacaaggattcaaaagaaagttgacaagaatataaaa
aaagaggtaaaaaaagtcacaattgctaatccatctttaatagaagaaataactaacgat
atggaaatacatcatgcgacttatttagatatcaaaaaagcagtcccagagtatatagat
ttcatgtctaccaaagtatttgatagactttatgaaatactgaaagaaaataaatac---
aaaactgaaa---ggacaatagacatcatcttcaaggtaatgcatgagcacacagaattc
gtttttgcatttttcaataagggtcagaagacggctaaagatagggagatctttttagga
gaatttgaagcaaaattgtgtctatacttaattgaaaggatagccaaagagcgttgcaaa
ctcaatccagatgagatgataagtgaaccaggagattctaaacttaggatattggagaag
caagctgaagatgaaataaggttccttgcaaaaaccattaaaaacgtcaataaagaactt
ttagacaaacttaagataggagca---------------------tggggcggagatttc
agcctagatgaccttggccatgacaaggcacatgggatgaaattagaaattaatgcagat
atgtcaaaatggagtgctcaagatgtgatctataagtacttctggctaattgctatggac
cccatcctctacccaaatgaaaaaaagagaatcctctttttcctatgcaattatatggaa
aagaagctactcttacctgatgaattaatgcagataattctagatcagagggttcctaga
tacaatgatattatagggcaaatgactgaaggttaccacagaaattgggtcgttatcgaa
agaaattggctccaaggaaatatgaattacacatctagttaccttcatagttgttctatg
tctgtttttaaagatgtaatgagagagtgtgccaatctactagaaggagaggtgttagtc
aattctctagtacactctgatgataatcaaacatctatttgtatggttcaaaataaggtg
aaagatgacaatgttatagagtttgtaatcaaattatttgaatttatttgtttaacattc
ggaaaccaagcaaatatgaagaagacctatgtcactaattttattaaagaatttgtctct
ctctttaatatacatggtgagccattctcagtttacggtaggttcttattaactgctgtt
ggggactgtgcatacttagggccatatgaagacctagcaagcagactttcagctactcaa
actgctattaaacatggctgcccggcatcattagcatgggtttcgatagctttaaatcat
tggattacacatactacctacaatatgctgccaaatcaaataaatgatccattacctttt
ttccctaccacaaatagagaagaaatacctatcgaaatgtgtggcctgctcaattcagaa
cttcaaaccatagcactagttggcttagaggcaggaaatttgtcatatttaacctcacta
cttaggagaatgtctcctataactcaccaaagagagtctgtacaaagccaatgcagccag
ataaagacatgggacctgaaactattaacatctatggatctaatcaagctgaaatctcta
aggtatatctctttagatagtgaagtcaccactgatgatgggatgggtgaaactagcgaa
atgaggtctagatctctcttaactcctaggaaatttactactagtgggtcattaaatcga
ttaatatcatacaatgacttccagagaataatatctgatgaggctgaaaaagaaagaatg
tttgaattttttgtcaggcatcctgaattgttggtaacaaagggagaaactgctcaagaa
tacatgaattctgtagtatttagatataattcaaagaaattcaaggaatcattatctatc
caaaatccatcacagctcttcatagagcagatactgttctcaagcaaacctgttatagat
tacacaagtatacatgataaaatatttgggttgcaagaccaccctgacttagaagaaatg
gacactatcataggcaagaaaacatttgttcaaagctatgttcaaattatagatgacttg
tccaaatttgatttaactcacgatgatattgaaacgatttactcatactgcttactcaac
gaccctttgttagtaacggcatcaaataacattgttatgtctgttaaaggagctgaacaa
gaaagacttggacagtcagcttgcaggatgccagaaatgaggagtttaaaattgatatat
cactcaccagcattggtattgagagcctatgtaaatcagagccctgaagtgccgggtgct
gacccagatgaaatgcttagagatttgacacatttagaggaatttattgaaaagactaga
cttcgatctcacatgagagaaagaatagagataaatcagaaaaaaa------tgatgaag
cgagacatccaattcgaagtgaaagagttaactaggttttatcaagttctttatgattac
attaagtctactgaacacaaaattaaggtgtttatacttccgtataaagtttatacacct
attgacttttgtgcagcacttacaggaaacctcattaaggatgacaaatggcatattatc
catttcctcaaaaacataatttcgaccacacacaaagctcaagttgcaacttcgccagat
ttggaggttcagcttgctatggagtgttttagactcattgctcattttggggatatgttt
ttagcggaagaatccagagtaccatttctcaaagggatcattgaaaagttttcctacaag
gctatcccagtgtctagactctatgataagttgagagaa---tccaagcacagaataaag
ttcatacctatattattccatatggatgatttaacacagagggatttaaataaatatgat
gcagacaaatccgatgagagaataacatggaataactggcaagtatcacgggaaatgaac
actggtccgatagatctaattattactggctacgatagacagatccagattcgaggagaa
gatgaccaattattaggtgcagaactgaaactagctagggtgagtagggaaaccatttca
ggccatgccaaatctatcctcaatagaaaacatggcttaaagtttgaaaagatgaaaaaa
atagaggagatgtctgataaattagattacattgtttatcaacaacgaggcaggaacagg
ttcttttacaatatattgccaaaacagattatattggaccacaattcaagagttgacaag
acaaaaagcatcggagaatcaaaatggatacctgtatgtccagtagtagtaaggaaatta
tatcagcaaaagaggccggacaaagacaaaattatgaggttaaatatgcaggtttacact
ctgagcaaattacaggtaaacccaaacgagtatgccacagttaggaaggcacatttccag
aagatgacattcttctctggtccccctattaaaagcggagggatggatatagctgcattg
atgtcaagcccaagtctattgagcttgaattatgatacaatggctcaagcgtccctcatc
gatatgtgtagggcttttaaatgtgaaggttacaaagaag---------------accag
atggcatttgagtttttatcagatgaggtgatgcaagttgacatagaagagcagttagag
tgtaatcccatattctctgttgtttacaataccaagggcgagaggggaatgacctataaa
ggagcatttaggactgccttaataagagaatgtgagaaattcgaaaaagcatttgacttt
cttgatat------gggattttgctcaaatgagaatctgtcaatactcgaagaaatacat
tggattgtaattgaattaaaaactaaccaatggtcaacagaattagaccaatgcatacac
atgtgtatgtacagaaacaacatggatccagaatttcaccaatttgacatccctaaagta
ttct------tagaagaccca---------------------------------------
------------------------------------attttaaggacaattaagtggaag
cgtgtacgaaaatttttagaagtccttcgagatttcaaggtgaaagaagaaccttggaaa
tcaattattcagcatttttgcgataaggcattcagattgactaatgaaaagatcagacag
---------aaccagaaatcagaa---------ggatttgaagctttcgtagatcctgaa
aaaagag--gtggtagatctaaattcgaatttaattagagat------------------
--------------------gattcagtgtgcccacaaaatttaaatttcactttgatgg
ccttttt-----------------------------------------------------
------------------------------------------------------------
------------------------------------------------------------
---tgtaagtatattaatgttcctaggggcac----------------------------
------------actact------------------------------------------
---
>KF697153.1 Mermet virus isolate AV 782 RNA polymerase gene, complete cds
---agtagtgtacccct---------aggt-tacaacatacaacgattc----taaaaac
taaatctttacattggagatggacccagaaaaagttgaggaataccgtaataagattgag
aattgccgggatcctgagaaggctcaggaaatctggagagccttattggttgaaaggcat
aattacttctcaagagagttctgcgatgctgcagggtgggaatttcgaaatgacatacct
tcagaagatatatgttctgaagtgctacccaaccatatt------gcaaagggagtcaaa
tattgtacacctgacaactattatattgatggtaacggcaaaatctatattatagatttt
aaggttgctgttgatgaaaaaagtgctagagataccagggagaagtacaatgaaattttt
ggagcaatattcaatgcaaatggaatagactatgagattgtaatcataaaacataacccg
gctactggaatgaccatgatcgattctgataatttacgtagggagattggacagataaat
ttgacagtggacttgtcgtggttttttgagttgaaagaattcctattcggaaaatttaag
gatgatgagagattcctagagataattaatcaaggggattttacaatgactatgccatgg
ctggaagaagatacccctgagctttttgaacaccctaaatttaaagaatttttggaatca
atgccagaggaagagagagacactttcttccagtctttgaattttagatcagat------
gatgcagggaaatggaatgactgcctccaggatattatggagcaatacaaaggaagatat
caatcgtttgtaaaaagaagtgctcaggaaatatttaatacaacaggtgattatcctaag
ccaactaaagcagcaatagatgaaggttgggcagatatggtggagagagtgaaagaagag
agaaatgtaacaactgatatggcaaaacagaaaccaagctttcatttcatatggtct---
cctaattcagatgagtcaaatgcaaacattcctaagatcctcaaattagcaaaaaaactg
cagtctataactggtgttggtacatttgtaaaagcatttaagtcaataggcaaactgatg
gattttagcagtgatgtagccggttatgagagattctgtaacaaattgaaggcagatgct
aggtcaacacccaaaagatt------agataaaaagattgaagaattcactgctggtact
tgcactgcattgtgggaacaacaattcaaactcgatacatctgtaatggcaaaggaagat
aggatacatttaatgaaagattttttcggcataggtaatcataagtcatttgcaaaaaga
ctaaatgaggatttggatctagaaaaaccaactatattggatttcaacaatccagatgtt
gtcaggaaatgtcaggctcaatatagcaatgtagaacagattcttgggaaagtcagtaat
cttga---taggattggcaattatttggaacattattcaccgaaaattcagggggctagt
gctgagatgtgggatacagtattcaaaatttccagaacccaattttggcagtgtatcaat
gactattccacattgatgaaaaatatgttagctgtgtctcaatacaacaaacacaataca
ttcagggttgtaacatgtgccaataacaatgtgtttggtatagtcatgcctagctcagat
attaagacaaagaaagcaacactggtttactgtgtggttacaatccattcgaatgaggaa
gacgtggcacatttaggatctctttatggaacttttcgatcctc------------aaac
tgttttgtgagcatatctaaagcatttagattggataaagagcgctgtcagagaattgtt
tcatcaccaggcttattcatgatgactgcctgtttattcattggggataattacactttg
catttagacaatctactaaacttctctttccacacatcagtatcgatcactaaagcaatg
ctgtctcttacagaaccatcccgatatatgatgatgaattcgttagctatgtcgagtcat
gtcaaagagtatatcgcagaaaaatttgcaccttacaccaaaacagctttctctgttgtt
atgacagacttgataaaaaaaggctgttataatgcattcaatcaaagggagaaggtccaa
ctcagagatatccacatgacagattatgatgtgacacagaaaggagtacaaaaaaagagg
gatttgagatctatatggtttccaggcaaggttgatctcaaagaatatataaaccagatt
tacatgccattttatttcaattcaaagggtctacatgaaaagcaccatgtcctgatcgat
cttgcaaaaactatattagaaatagagaaagaccaaagggaaaacttgcctaagccctgg
agtgagcatccgaaaaagcaaacagtcaatttggatatattgatatacgcaatagcaaag
aatttgaatctagacacatccaggcacaatttcgtcagaagcagagttgaaaatgccaac
aatcttaagaggtctataaccacaattgcaacctttactagctcaaaatcctgtataaaa
aggggcgatttcactgaatttaaaactagaatacaaaagaaggtagaaaagaatataaaa
aaagaagtgaagaaggtaactattgctaaccctgcattaattgacgagataacaaatgat
atggaaattcatcatgcaacctatctagatataaaaagagcagtgcccgaatacattgat
tttatgtctacaaaagtgtttgataggctgtatgaattacttaagattaacaaatgg---
gggacagaga---ggaccattgacgtgatcttcaaagcaatgaaagagcatactgagttt
gtatttgcattctttaataaaggacagaaaactgctaaagatagagaaatatttttgggt
gagttcgaagccaaattatgcttgtacctcttagagaggattgccaaagaaagatgtaaa
ttgaaccctgatgaaatgatcagtgaacctggtgattctaaattgaggatacttgaaaag
caagcagaagaagaaatcaggttcctggccaggactataaagaatgtcaacaaggaatta
ttggataaactaaaggtgggagca---------------------tggggaggtgaattc
agtcttgatgacttaggagaagataaagcacacggcatgaagttagaaataaatgccgat
atgtcaaaatggagtgctcaagatgttatttacaaatatttctggttagtagccatggat
ccaatcttgtacccagatgagaagaaaagaatcctcttttttctttgcaattacatgcaa
aaaaagctactgctgccagacgagctcatgcaaaccatattagaccaaagggtaccaaga
tacaatgatataattggtcagatgactgaaggttatcgcagaaattgggttgttattgag
agaaattggttacaagggaatatgaactatacatccagctatctacacagctgttctatg
tctgtattcaaggacataatgagggagtgtgccagccttttggaaggagaagtgttagtg
aactcactagtccattctgatgacaatcaaacctccatttgtattgttcaaaataaactc
cctgatgacaacattacggaatttgtgactaaactgtttgaattcatttgtttaactttt
gggaatcaggctaatatgaaaaagacatatattacaaactttataaaagaattcgtatca
cttttcaatatacatggtgaaccgttttcagtgtatgggagatttttattaactgcagtc
ggagattgtgcttacttaggaccatacgaagatctagcaagtagactatctgccacgcaa
acagccatcaaacatggctgcccagcatcattggcatggatatctatagccttgaatcac
tggatcacccatacaacttacaacatgctaccaaaccaaataaatgacccgctacccttc
ttcccaacaaacaaccgtgaagagataccaatagaaatgtgtggactgctaaactctgaa
cttcagactattgcactggtgggtctcgaagctggcaacttatcctatcttacatcctta
ttaaggcgaatgtcaccagtcacttatcaacgagaatcagttcaaagccagtgtagccag
atcaaaacatgggatttaagcctgcttactgccatggacattatcaaacttaaagctttg
aggtatattgcattggatagtgaagttactaccgatgatggcatgggggagactagtgaa
atgagatcgcgttcgctattgacacccaggaaattcaccactagtggatccttgaataga
ttgatatcatacaatgatttccaaaaaataatatctgatgaaaatgaaagagaccggatg
tttgaattttttataagacgccctgaattattagttacaaaaggtgaaaatgctagagaa
tatatgaattcagttgtgtttagatacaactcaaagaaatttaaggaatccttgtcaatt
caaaatccttctcaactttttatagaacagatacttttttcaaacaaacctataatagac
tacactagcatacatgataagatatttggattacaagaccatccagatctagaagaaatg
gatacaataataggaaagaaaacgtttgtgcagagttatgtccaaataattgacgatttg
gataagtttaaattatcccatgaggatattgagactgtatattcctactgcttattgaat
gacccattgctgataacagcatccaacaatatagtgatgtctgtaaagggtgctgatcaa
gaaagattggggcaatcagcttgtaggatgccagagatgagaagtctaaagttaatatat
cattcacctgcacttgtactaagagcttatgttaatcaaaatcctgagattcaaggagca
gatccagatgaaatgttgagagacctcactcatttagaagaattcattgaaaagaccaaa
ttgaggacccatatgcgtgatagaatagagttaaaccagaaaaaaa------tgatgagg
agagacatacaatttgaagtgagagaattaacaagattctatcaagttctttatgattac
atcaagtcgactgaacacaaaataaaagtgttcatattgccatataaagtgtacacccca
atagatttctgtgcggcattgacaggcaatttgatcaaagatgacaagtggtgcatagtg
catttcttaaagaatatcatatctacaacacacaaagctcagattgcaatttgtccagat
ttggaaatccaattagcaatggaatgttttagattgattgcacattttggagacatgttc
ctggcagaaaaatcgagagttccattcttaagaactatcatacagaatttttcttataag
aatgttcctgttgtgcggctttatgagaaattgcgggaa---tccaaacataggaccaaa
ttcatacctatattgtttcacatggatgatcttacccaaagagatttaaataagtatgat
gcagacaaatcagatgaaaggataacatggaataactggcaggtttcgagagaaatgaac
acagggcctatagatttaattataacagggtacgataggcagatccagattaggggggaa
gacgatagactattaggagcagagttgagactagcaagagtcagtagagaaactatttca
ggccatgctaagtctatactgaatagaaagcatggattgagatttgaaaaaatgtcaaaa
attgaggaaatgtctgataaactggattatatagtatatcagcagagagggaggaataga
tacttttacaatatcttgccaaaacaaattattgtggaccacaactctagagtagacaag
accaaaagcattggagagtcaaaatggataccagtttgtcctgttgttgtgaagaaatta
tatcagcaaaaaagaccagatcgaaataagatcttcaatttaaatatgcagacttacact
ctcagcaaacttcaagttaatcccaatgagtatgctactgttcggaaagcacacttccag
aaaatgactttctttaatgggccgtctataaagagtggaggtatggatattgctgcatta
atgtcaagccctagtttgttgagcttaaattatgataccatgtctcaggcttcgttaata
gatatgtgccgagtatttaaatgtgagggtttcaaagaag---------------atcaa
atggcatttgaatttctgtctgacgaaatcatgcaggtggatataggggaacaactagag
tgcaacccaatattctctatagtctataacactaaaggtgaaaaggggatgacatataag
agtgcctttagaacagcattaattagggaatgtgaaaagtttgaaagagcatttgacttt
ttagacat------gggattctgttctaatgagaatttatctatattagaggaaattcac
tggattgttatcgaattaaagacaaatcaatggtcaactgaactagatcaatgtatccat
atgtgtatgtacaggaacaatttggatccggaatttcatcagtttgacatacctaaggca
tttt------tagatgaccca---------------------------------------
------------------------------------atcaagagaactataagatggaag
aaggtaaaaaagttcatagaagtcctcagggattttgaagtgcgtgaggaaccatggaaa
tctatagtgcaacatttttgtgataaggcttctagactaaccatagaaaagattcgagaa
---------acaaaaaaatctact---------ggatttgaagattttgtggaccctgac
aaaaaag--ggggaagatcgaagtttgactttgtttaaaatactagagatatg-------
-acaacataggttatca--acaatcaattcacacataataagtaaataaaaccactattt
aatttaaagataaatagcttg-------------------tgccttacagaaaaatctaa
aagtt-------------------------------------------------------
------------------------------------------------------------
ctatttatgtatattaatgttcctaggggcac----------------------------
------------actact------------------------------------------
---
>KF697154.1 Utinga virus isolate Be An 84785 RNA polymerase gene, complete cds
---agtagtgtactcct---------aaaa-gcaaactgacaaaaaaa------------
----------ctttaataatgg------atttagcgtcgcaatttcgcaacagaatcctc
gcctgcaacgatgctgaagtagctaaggatatctggagagatcttttaaatgaaaggcat
aactactttagtagagaattttgcagggccattgatctggaatataggaatgacattcct
tctgaggatatatgcatggaagtgcttgattatgatcaa------gcaaaaaaagttagg
tactgtacacctgacaattacctaattga---caatggtaaagtctacattatagacttt
aaagtctctgttgatgacaaaagtgcaaagctaactaaagaaaaatatgattctatattt
ggtgaagtgtttgagccaaatgggattgattttgaagtagttataatcaggcataatcct
aatgactcaagaacaatgattgattcacctaattttgagagagtaattggagcatttcaa
ttagatatggatttatcttggttttttgaaatgaaggattttctatttggtaaattcaga
gatgatgagaagttcttgagtattatcaatcaaggagaatttacaatgactttaccatgg
attgaagaaaatacacctgagctatttaatcatccgatttacattgagtttattaattct
atgccagaggaaaaaaggcaactgttcatagatgcagttaatttcaaatcattt------
ggagctgaaaaatggaatatattcttaaaaaatacaatggagatgcatggaaaaaaatat
aaagagtatgttaaattccactctcataagattttttgtctagatggaaattttcctaaa
ccagcaaaagaggagattgacgaaggatggaaattaatggtcaaaagagttggtctagaa
agaaatattacacaggatgtgaataaggaaaaacctagcatgcattttatatggtca---
aaaaaccaccaaggttccaataataatatagcaaaattaatcaaattgagcactgcatta
cgttttatgagtgggacaagtacatacttaaatgcatttagatctttaggaactctgatg
gatatttcaacagatgttgaaaaatatgaattattttgcgctaaactaaaatccattgct
cgttcaacgcataaaaagat------tgataaaaaaatagaaccattatctgtaggaaca
tcaactgtgttatgggagcagcaatttaaaattgatactgtatatatgactagggaagat
aggattcatttaatgaaagacttctttgggataggagctcataagtcctttagcaaaaaa
caaaatgcagacttggatttggaaaaaccagtaattttagattttgaaaatagtgagata
ttgaggaaatgcaacacaaattacaacaatgtgaaaagtattttatctacagacaacgat
ttaga---caagataggaaattatctagagcatttctcccaaagaattgaaagtgctagc
ccacaaatgtgggacatgatattcaagatcacaaaaactaaatattggcagtgtataaat
gattattctgtgctgatgaaaaacatgttgtcagtgagtcaatacaaccggcacaacaca
ttcagagtagtaacctgtgctaataatagcatgtttggtatagtaatgccaagttcagat
ataaagacgaagaaggctactctagtttactgtatcatatgcttgcatgaagatgaaaat
gatatagtacactttggatcattacacaatacatttaaaacaaa------------aaat
ggttacatttcaatttccaaagcatttagacttgataaagaaagatgtcaaagaatagta
tcaagtcctggcctatttataatgactagctgtttgctttataatggaaacgacaactta
gatataatgtccatgctaaatttcagcttttttacttcagtttctatcacaaaatctatg
ttatctttaactgagccatcaagatatatgataatgaattcattagctgtatcaagccac
gtcaaggagtacattgctgaaaaatttagcccgtatactaaaacaggattttcagtaatt
atgacaaatcttataaaaataggatgttataatgcttttgaacaaagaagcaggatacaa
ttacgagatgtcaagttaactgattatgatataacacaaaaaggtgtcaattctgaaagg
gatctaaaatcaatatggtttgatggcagagtcaatcttaaagagtatttaaatcaaata
tatatgccattctacttcaattcaaaagggttacatgaaaagcatcatgtcttgatagat
cttgctaaaactatattagaaatagagaaagaacaaagaattgaaatacctcatccatgg
tctgaagagcctaaaaaacaaacagttaatttagatatactgatatattctatagcaaga
aatctaaatttagatacatctagacacaattttgttagaagcaggattgagaatacaaat
aatttcaatagatctatatctacaatatccacatttactagttcaaagtcctgtataaaa
ataggcgatttccatgatattaaatcgaaatcagcaaaaaagaacaaaaattatattgaa
aaagaatcaaaaaagatttctattgcaaacccagcattattagaagaagttactaatgaa
tctgaaataatacattccacatatctagatcttaaacaggcaatacctaattatactgat
tatatggcaacaaaagtatttgatcgattgtatgaaaaatttgctgacaaagaaatt---
gacgatgccc---cagttataaaaactatattaaaaactatgagaagccacacaaaattt
tattttggatttttcaataagggtcaaaaaacagctaaagacagagaaatatttttaggt
gaatatgaagcgaagatgtgtctctatttagtagagaggattgcaaaggagagatgtaaa
ttaaatccagaagagatgataagtgaacctggtgattctaagcttagaatattagaaaaa
caggcagaagaagaaattaggtatttaagtagaagcattaaaaatataaatgatgaaata
aaaaatagactt------------------------------tctaacaaagatgaaaat
cttcttcaagacttagaagatcttaaaactcatggccttaaaattgaaattaatgcagat
atgtcaaaatggagtgcgcaagatgtgctttttaaatatttttggttaatagccctggat
ccaattctatatccagatgaaaggaaaagaattttatatttcctctgcaattatatgcaa
aagagattgattctaccagatgaattgatgcaaactatactagatcaaagaattactaga
aataatgatattatatctgagatgacagatggatacagaacaaatactgttgagatcaaa
cgaaattggttacagggaaatttgaattataccagtagctatttacatagttgctctatg
tctgtatataaagacattgtgagagaagctgcactactattagaaggagattctttaatc
aattcaatggtacactcagatgacaatcatacttctatatgttttatccaaaacaaactt
gatgatgatattataatcaattttgcaatcacagtatttgaaatagtttgtttatcattt
ggaaatcaagcaaacatgaagaaaacatatttgacaaattttatcaaggaatttgtttca
ttattcaatatacatggggaacctttttctatttatggaagattcttgctaacagcagtg
ggtgattgtgcatacttaggaccatatgaagatctagccagcagattatctgctacacag
acagccattaaacatgggtgtcctccatcacttgcttggctttcaatagctatgaaccat
tggataacacataacacatacaatatgttacctggtcaatcgaatgaccctatgccatat
ttcccagcccaatacagacacgaaatacctattgaaatgtgtggaatattgaatacagat
ttatctacaatagctttaatgggcttagagtcaggaaatctcacctttcttacagatctt
ctcagacgaatgtctcctgtgctattgcagagagaatctgttcaatcccaaattgaagct
ataaagacatgggatttaaaactactaactaaaatggacatactcaaaataaaggcatta
aggtatatttcactagataatacaatcacaacagatgatggtatgggtgaaacaagtgac
atgcgttctagatcattattaacacccagaaaattcactactagtggatcattgaataga
ttaagatcatataacgatttccagcaagtagcatcttcaaatgaaaaaattgaggacctg
tttgaatactttgtaagtaagccacaattattggttacaaaaggtgaaaatatggaagaa
tatatgaattctatattgcttaggtataattcaaaaaaattcaaagaatctttgtcgatt
caaaatccatctcaattatttattgagcaaatattgttctcaaacaagccagttattgat
tatactagcatacatgataaaatgttcagtatacaagacattccaggcattgaagaaact
gacaccataattgggaagaagactttccctgaaagttatgtgcaaattgttgaggatctg
aacacttttgatttgactactgatgatattattaccgtatattcattttgcctattgaat
gacccgcttacaacaacatgtgcgaataatattattctgtctataaaaggtcatagccaa
gatagaactggacaatctgcatgtaaaatgcctgagatgaggagtctgaaattgatacat
cattctcctgctttagttttaagggcttatgttaaaaatgagcgtgacgatgattgtgag
gat---gaagaaatggatagagacataacgcatttaaaagaattcattaaaaatactaaa
atagaagaaaaaatgaaagaaaggattgccaataacgagaaaaaga------tgatgaaa
agagacatgagatttgaaattaaagagctaactaagttttaccaaatttgttatgattat
attaaatcgacagaacataaagtcaaagttttcatattaccttacaaagtatacacatct
atagatttttgctctgcaataacagggaacactatatctgacaaccaatggtttataata
cattatttaaaaaatataatatccacatcgcacaaagctcaaattgcctcatcgccagat
ctagaaattcaaatagcagatgagtgctttagattaattgcacattttgcagacacattt
ttgtcacaagaatctagaataccatttttgaaaaaggttgtcaaagaatttagtttcaaa
aatatacctgttgtacaattactctcaaagttattgaat---actaaaataagaactaaa
tttttgccaatattgttttatgtcaatcagttaacacaagaagatttaaataagtatgat
gctgataaatctgatgaaagaatatcatggaataattggcaagtttctagagaactaaac
actggtccgattgatctaataatcacaggttactctagacagataagaataacaggaaat
gacgatactttaatagctgctgaactgcaagttactagaatctctggagatttaatacat
agacatggtcaggctatgttaaataaaccacatggtttaaaatttgaaaaaatgagaaaa
gttgatgaattatcagataatctccattacatagtttatcaacaacgatcaaaaaaaaga
ttcttttactctattcttcctaaacaaattatactagaccataataaaagagtttctttg
tctaaaagtctatctgaatcaaaatgggtacctgtttgccctgtagctattagtaagcta
tatcaaactggtaaaccagacttatcaaaagtgaaaagactaaatatgcaagaatatcac
ttatcaaaattgcaagtgaaccctgaagaatttgcaataataaggagagcacaatttcag
aaaatgactttcttcaatggccctgaactaaaaacaggaggaatagatttatcaaagatg
atgaaaacaacatctatattaaatgtcaactatgataatattctaaaaacatccttattg
gatttatgtagaatatttaaatgtgatggattgccagaag---------------atcaa
gatgcttttgaatttttatcagatgaagttatggagatcagtgttgaagaagaactagaa
tgtactcctatttttaacatatcatatagtaaaaaaggatctcaaaatatgacatacaag
aatgcattccataaagctttaattagagaatgtgacaagtttgaggaagcttttgatttt
gtagacaa------tggattctgctcaaatgagaatttatctatacttgaagaaatacat
tggttagttgtcgagctcaaaactaatcaatggtctactgaattagacaaatgtatacac
atgtgcatgtatagaaataatctggatgttgaatatcataaatttgatttaccagaagtc
tttt------gtattgatcct---------------------------------------
------------------------------------attaacagggaggttaattgggcg
aaagtaacattattcataaatgcattatcagaattccctattagaatggaaccatggaaa
tcaatcttagaaaatttctgcactaaatgtcggctactaatactagaaaaaactaaaata
---------aaaaatcccagtgaa---------actatgttaacatttgtgaaccctaaa
atgaagg--gaggaaaatccaaattcgaattttgatctgattaaaatcttatt-------
-taaacgtagttcctta------------------tagtaattaatt-------------
------------------------------------------------------------
------------------------------------------------------------
------------------------------------------------------------
---ataaaatatcaaaatgctcttaggagcac----------------------------
------------actact------------------------------------------
---
>HM627178.1 Leanyer virus isolate AusN16701 segment L, complete sequence
acgagtagtgtgctccc---------ctta-atagaaata--------------------
----------caattaaaatg---cagaattcaaaggaaataatcagaactagaatagca
acttgtaaagatgctgattcagcgaaagatatctaccttgacttgctgaatgaaaggcat
aatgattttgctaaggaattttgccttgcaataaatcttgaatatcggaatgatgtcccg
agtcaagatatctgtttggaagtacttccatatgacatt------gcatctaaggtaaga
tattgtacaccagacaattatgtagtgta---caacaataagctatacatcattgatttc
aaagtgtcagtagacgatgtcagctcaagagagacaatgaagaaatacaatgagattttt
ggagaaatcttggtaccgaatggaattccctttgaggttgtgataataagatttgatccg
actagaagtgttgtaacaatctcatcaccagagttcaatcaactgattactccttatcag
ctagattacaatgtgaaatggtttgacgaacttaaaacaatgctttttgataagttcaaa
gaagatgagagatttctagagattatctctcagggtgaatttacattaactacgccatgg
acaatggaagaaaccccagaactgtttgagcatgagaattttatagaattcatagaatca
ttgcctgaagaagaaagatatttattcatggaatctctagatagagatccattc------
gaagatgacaaatggtctgataggttgaaaaatattaagcttatgtatgaggattattat
aaaagttttgttaaatcaaaagctcaagagatatttttgaaagacggtaactatccaaag
cccagtgctcaagaaatagatcaaggttggcaacaaatgatctcaagggttaaaatagag
agaaatttgactaataatgtggatgatcaaaagccaagtttccacttcatttggagcaaa
cctaatgctcacaatcctacaaaaaataacgaaaaaataattttgctctccaaatgctta
caaaacattaaaacaaaaggcaaatacacaaatgcatttaaagcaatagggaaattaatg
gacttctcaggagatattgccggatatgaggcattttgcacaaaacttaaacacgaggta
aaaaaagtacctgggaaaataaattctaacatcaaattggaaccaaaaaagtttggtagt
gcagttgttttttgggaacaacaattcaaattatcactggatgaaatagatataaaggat
aagaacacattgttgagagagtactttggaattggcaaacacaaaagattttctcaaaag
atgatggaagatatcacacaggataaaccagaaatattaaatttcgagaataaagacata
atagacaaatcaatttttaagatgaatgagattaaagattacttatctgagacaacacaa
attac---aacaaatacggcatatataaatgagtatatagaaagaattaaagatgcctct
aatagcacatttgagaatattaaatctatcacagggtcatacttttggaacttcataaac
gattattctacattgatgaaaaatatgctatcagtatctcagtacaataagcacaataca
tttagggttgtttgctgtgctaataatagtgtctatggattagtgtttccatctacagac
atcaagacaaggaaatctacattagtttattgtgtgataactatccataaagaaagacac
gatgtctgcgaacatggttcatcaagattgtgcttagaaacgaa------------agat
ggtttcatctctatatccaaagcatttagactagacaaagaaagatgccaaagaattgtt
acatctccaggattatttttgctcactacatgcctactgaaatcagataatcccaacttg
gatgtatatgatgttgcaaatttctcgttgcacacatctttatctgtcacaaaggctatg
ttatcactgaccgagccatctagatacatgattatgaactctctagctgtttcttctcat
gtaaaagaatatattgcagaaaagttttcaccttatacgaaaactttattcagtgtgtat
gttacaaatttaataaaaaatggttgttacatggccaacaagcaaagagaaaatgtcaaa
ttgagaaatatatatttaactgactttgatatcatgcagaaaggagtgaacaatgaaaga
gacttaacatctatctggtttccaggtttagtgaacttgaaagaatatataaatcaaatt
tatctccccttttatttcaatgcaaagggattgcatgagaagcatcatacattaattgac
ttagctaaaactatattagagatagaaaaagatcagagagaaaatataatttgtccgtgg
tcagaaataccacagaagcagactgtcaatctgaaggttcttatatactcaatagcaaaa
aatttgctgttggatacatctagacacaattatgttagatctaggatagaaaatgcgaat
aactttaagaggtctatatcaacagtttcaacattcacaagttcaaagtcctgcattaaa
attggaaacttccgtgagattaagatgagatcaaatagaaatcagcaaaagttagttgag
aaagaggtctgcaaatatacaatagctaatccattatttgctaaagaacacattgacaat
ctgagtgtaaagcatagcacatatgaagatttaatcaattctatacctaattatattgac
catatatcaactaaagtatttgataggttgtacgaacaatccaaatctggcaaaatt---
acggacaagc---cattagtagaaatcataatggacactatgaaaaatcacaatgagttt
tattttggctttttcaataaagaacagaaaacagcaaaagatagagaaatatatgtagga
gaatatgaagcaaaattgtgtctgtatttaatagaaagaatatcaaaggaaagatgcaag
ttgaacccagaagaaatgataagcgaacctggtgattctaaattgagaaaattggagcag
atctcagagtctgaaatgcgatatatggcaagtactataaaagataaaaatagagaaata
aatgagcaattggaaacatctagaactttaccctc------------------------a
gagatacaatcattgcttagcaacaaaccgaaaggcctaaaaatagaaataaatgcagat
atgtcaaaatggagtgctcaagatgttttatacaaatatttttggctcttttgtttggac
ccagttttatatcctacagagaagaaaagaatactgtatttcttatgtaactatttgaat
aaaaaattgatattacctgatgaaatgctgatgaacatattggaccagaaaattgtgcat
gaaaatgatttgattggagagatgacagattattatcaaaacaatactgtaaatataaag
aagaactggttgcaagggaacatgaattacacaagtagttatttacatacatgttcaatg
tctgtctataaagatatcttaaaggaagcatcagatttattagaaggagatatattggtg
aattcaatggtgcactcggacgacaaccatacatcaatatcctgggttcaatcaaaattg
cctgatgaggttttaatacaatttgctattgatatatttgagatggtgtgtttaacattt
ggaaatcaagctaatatgaaaaagacatacttaacatattttattaaggaatttgtttcc
ttattcaatatttatggtgagccattctcaatttttggtagattccttttgactgcagta
ggagactgtgcttatttaggaccatatgaagactttgctagtagactttcagctactcaa
acagcgataaagcatggttgtcctgcatctttagcctggttgtctatagctctgaatcaa
tggttgactcacaccacttacaacatgatgcctgggcagatcaatgatccaattcctcat
ttcccaactatggagagatcagaaattccactagaactatgtggaacattgtccacagat
cttgctactttagctatggtgggtctagaagctgacaatctgacatatttaaccaatcta
tccataaagatgtccaatgtaatgataaagaaagaaacaattcaaagccaatttgaaaga
ttagatgaatgggacttatctaaattgacaaaaatggatatcattaggttgaaaatgctt
aggtatatatcattggactcagttgcgtcagtagacgatggaatgggtgagactagcgac
atgagatctagaagtctgttgacgcctaggaaatttatgacatctgcatcgctatcgagg
ttgatatcatatcaggactttcagatagtgataaaaactgagcaagagaaagaagactta
ttcaattactttattgataagcctgaactattagtgacaaaaggggagactttggaagaa
tactgtaaatccattttatacagatacaactcaaaaaaattcaaagagtctctttctata
caaaatccgtcgcagctgtttatagaacaaattttgtttagttctaagcctacaattgac
tattcgagcatctttgatagaatgtttggtttgcaggatcatgagaaagtacaggagatg
gatactataataggcaggaagacatttaatgaatgttatcagcttttacaagaggactta
tccaaatttacattagaattagaagatataaagactgtatactcttattgcttattgaat
gatccactactagtaacatgttccaacaatattattatgtcaataagaggcacagaacat
gagaggctggcacaatcatcttcaacaatgccagaaatgagaagcttaaaattaataacg
cattctccagctgtagtgttgagatcgtatatccacaataaatttgatttcccaaaagtg
gaagaagaggagctcagaagggatgtagtgcatttagaaaactttattgaaaagacacat
ataagggaaaaaatgttagaacgaattgcagaaaaaagacttagag------atggtaaa
gatgatagattgttccagttgaaagaattaacaaaattctatcagatctgttatgactac
attaaatctactgaacataaagtcaagatattcatattaccttacaaagtatacacatca
gcagaattttgctgtgctgtaacagggaacttaatatctgacaacaagtggtgcacaata
cactatcttaaacctattgtttcaactagtcataaagctcaagttgctatcaatccggat
actgaaataaaagtggcaatggaatgctttaggttaatttgccactttgcggacatgttt
ttatctgaattttctaggataaatttcttgaaaagtgttatagaagaatttacatatcat
aacatccctgtaaagatactctatcagaaacttctcaat---tcacgcttcagaactaaa
tacctatcagttttattttacaccaatactttgacacaaagagatctagataaatttgat
gcagagaaaacagaggacaagataagctggaatgattggcaatcatctagagaaatgagt
actggtgttatagatttgattatcacaagccctagaaggaagttgaaaatctatggtgaa
gatgaccaacttattgctgcagaattggaaattttcaaaatagacaattcaaatattcaa
atgcatggtcaagctgcattgaataaaccacatggcttaaaatttgaaaaaatgaggcct
attacagaaatgagttcaaaactacattacatagtttatcaacagcgagcaaaaagaaga
tacttttatagcatactgccaaaatcaatcatagaagaacataatgatagagtggaagcg
tctaagatgagaacacaagcaaaatggattcctgtttgtccagtagcagtttcagaattg
atcagaacatccaggcccatgttgtatgatataaaataccttaatagtgaaaacactgaa
ctttctagattaaagatctcagtagaagaatatcaaatcattcaaagagttagctttcag
aaagctattttcttggaaggtcctgttctagatactggagggttaaatataaacgaatta
atgaagtctacaagtatattaacatcggattttgataagctgattgcaactgatttatta
acattatcaagaatatttgactgcgatggctcgcaaa------------------attct
gactcgtttgagtttctctcagacgaaataatagatacaaatgttactgagaagttagaa
tgtaatcccatattcaatatttcatataatattaaaggaaatagaaaaatgacttataga
aatgctataaagattgcagtctctagagccacacaggactttgaagagtgtatggatttt
tcaggtga------aggattctattcaaatgaaaacatatcaataatagaatgcatacat
tggataattcaagaactcaaaactaatcagtggtcaaccgatttggatagatgtttccac
ctcatgatgaggcgaggaaacttagatgaacaatatcacatgtttgatattccaattcaa
ttca------tgaaaacacca---------------------------------------
------------------------------------ataacacgagaagtctggtggttt
gaagtcaatgatttcttagatgcactagctgaacatgatatcaaaattagcccatggaag
actattatagaaaatttcctaatcaaggcgaaagaattagtaaaaaacaagattaaggaa
---------aagaagaaaaagaag---------aaggtgacagattttgtttcaaaaaag
aactttg--ggggacattctaaatttgaatttctataacaaggatactaagca-------
-ttttttccttctct-----------------------tgcttcatgtgcattatttgtc
taatttataa--------------------------------------------------
------------------------------------------------------------
---------------------------------------------------------taa
aaaaacatgtgtactttctataatgggagcac----------------------------
------------actact------------------------------------------
---
>KC355457.1 Schmallenberg virus isolate F6 segment L, complete sequence
---agtagtgtacccct-------------------------------------------
--aatta---caatcactatggagacatacaagattaacatttttagagataggatcaac
cagtgtcgaagtgctgaagaagccaaagacattgttgctgatcttctcatggctagacat
gactactttggtagagaggtatgttattacctggatatcgaattccggcaggatgttcca
gcttacgacatacttcttgaatttctgccagctggcact------gctttcaacattcgc
aattgtacaccagacaattttatcattca---caatggcaagctttatatcattgactat
aaagtatcaactgatcatgcatatggtcaaaaaacttatgaaaagtacacccagatcttt
ggagacgcattgtcagaattgccgtttgattttgaagttgtgatcatccgtgctgaccct
ctgcgagatactatccatgttaattcaaatcaattcttggaaatatttgggccgctcaac
ataaaccttgattttacttggttctttaatttgcgatccctgatatatgagaaatataag
gatgacgacagattcctagaaattgtgaatcaaggtgaatttacgatgactggaccctgg
attgatgaggataccccggagctctattcacaccctgtctttttggaattctatgattct
ttagatgagatggctaaactgacattccatgagtctatgacatttgatgcaact------
cgcggtgagaaatggaatcaaaatctacaaaaggttataaatagatatggcaatgattat
aacatttttgtgaaagaggccgctgcaggaatctttagatgtgaagggaactacccaaaa
ccaaatcatgatgaaatcacaatcggttggaatcaaatggttcaaagagtgagtactgag
agaaacctgactcaagatgtcagcaagcaaaaaccatctattcatttcatatggggtcaa
cctgac---gaaacatcaaatgcgacaacaccaaaactaatcaagattgcaaaagcactc
caaaatatttctggcgagtctacatatataagcgcattcagagcattgggtatgcttatg
gacttttctgagaacacagctttatatgaagcacacactagcaaactaaaaagtatggca
agacagacatcgaaaagaat------tgatactaaactggaaccaatcaaaataggcacg
gcgacaatttattgggaacagcagtttaaactggatactgaaataatgaatacaaaagac
aaatcacatttgctaaaagattttcttggcatagggggtcacgtgcaattttcaaaaaag
accattgacgatttggatactgacaaacctactatattagatttcaacaaaaaggaagtc
attgatttttgcaaattccagtatgaaaatgtaaagaaaatactatccggagataataat
ctaga---gcgtataggatgttatttagaagaatatggtgcaaatattgcatcatgttca
aaggatacatgggatcagattaaccagatagggaagtcaaattactgggcttgtattaaa
gatttttcagtcttgatgaaaaatatgttggcagtttctcaatataataggcacaatact
tttcgtgtagtgtgttgtgcaaacaataatctgtttgggtttgtaatgccttcttctgat
attaaagcaaagcgatccacacttgtttacttcttagctgtgttgcattctactcctcag
aatgtgatgcaccacggtgcattgcatgcgacatttaaaactgg------------ttca
aaataccttagtatctctaaaggaatgcgtttagataaagaacgatgtcaacgcatagtt
agttcaccgggactttttatgttgactacattgatgtttgcaggagacaatccgacactc
aatttgactgatgtcatgaattttacattccacacttccctgtctataaccaaagctatg
ctgtcattgacagaaccatcaagatatatgataatgaattcattagccatatccagtcat
gttagagattatatagcagaaaaatttggcccttatacaaagaccagcttctctgtagta
atggcaaacttgattaaaaggggatgttatatggcatataatcaaagagataaagtagac
atgaggaatatctgcctaacagattatgaaataacccaaaaaggtgtgagagataacaga
gacctatcatcaatctggtttgaaggctatgtatcactaaaagaatatattaaccaaata
tatctaccattttacttcaattcaaaaggtttgcatgaaaagcatcatgttatgatagat
ctggctaagacaatcttagatatagaaagggaccagagattaaatatcccaggaatatgg
tctacaacacctagaaaacaaactgcaaatttaaatataactatctatgcagttgcaaaa
aatctaataatggacactgctagacataattatattagatcacggatagaaaacacaaac
aacttaaatagatcgatatgcactatttctacattcaccagctctaaatcatgtattaaa
gtaggcgactttgagaaagaaaaaagctcagcaacaaaaaaggctgcagattgcatgtca
aaagagataaagaagtatacaattgcaaacccagaatttgttgatgaagagttactaaat
gcaactataagacattcacgctatgaagacttaaaaaaagcaatcccgaattatattgac
attatgtcaactaaagtatttgattctctgtaccagaaaataaaaaggaaggagata---
gatgataaac---ccactgtgtatcatatactctctgctatgaagaatcacacagatttt
aagtttacattctttaacaaaggccaaaaaacagcaaaggatagggaaatattcgtaggc
gaatttgaggcaaaaatgtgcttgtatttagtggagaggatatctaaagaacgctgtaag
ttgaatccagatgagatgattagtgaaccaggcgattctaaattgaaaaaattagaagag
cttgcagagtctgaaatacgattcacagcagcaactatgaaacagatcaaagaacgctat
ttagcagaaatgggaga-------------------------------------------
--agcaagccatatgatcgcatataaaccacattctgttaagattgaaatcaatgcagac
atgtcaaaatggagtgcccaagatgttttattcaaatatttctggttgtttgcattagat
cccgcactttatctgcaagaaaaagaaaggatattgtacttcctatgcaattatatgcaa
aaaaagctaattctgcctgatgaaatgctctgtagcatccttgaccaacgtatcaaacat
gaggatgatataatatatgaaatgaccaatggcttatcgcaaaattgggtcaatattaaa
cggaactggctgcaggggaatctcaattacacaagtagctacctacattcatgttctatg
aatgtttataaggatattctaaagagagcagccactttactagaaggggaagttttagtc
aattctatggttcattctgatgacaatcacacttcaatagtgatgatccaagataaatta
gatgatgatattgttattgaattttctgcaaaactatttgaaaaaatatgtctaactttt
ggaaatcaagcaaatatgaagaagacatatataacaaatttcataaaggagttcgtttca
ctttttaatatttatggtgagccattttctgtttatggtcgctttattttgacatctgtt
ggcgattgtgcttttcttggaccatatgaggatgttgccagtaggttgtctgcaacgcag
acagcaattaagcatggagcacctccatcacttgcatggactgctattgcattaactcag
tggataacacatagcacatataacatgcttccaggtcaaatcaatgatcctacttcatct
ttacctagtcatgatagatttgagctgcctatagaattgtgtggcttaataaattcagaa
ttacccactatagctatagcaggtttggaagcagataatctaagttatttagttaggtta
tcaaaaagaatgtcccctatacatctttgccgtgaaccaatccagcatcaatatgagaat
atacatacatgggatataagtaaactgacacaatgtgatattttcagacttaagctttta
agatacatgacgttagactcaactatgtcatctgatgatggaatgggcgaaactagtgaa
atgagatctaggtctcttctgacaccaagaaaattcactactgcaagttcgttatctaga
ttgcattcatatgctgattatcaaaaaacaatacaagaccaacagaaaattgaagaatta
tttgaatattttatagccaaccctcaactattggttacaaaaggtgagacttgtgaagag
ttctgtatgtctgtattgttcagatacaacagtcgtaaatttaaagaatcattgtctatt
caaaacccagctcagctcttcatagaacaagtattgtttgcaaataaaccaatgatagac
tatacaagtattcatgataggttgtttggtatacaagatgacccaaatataaatgatgct
acatgtattattggcaagaagacttttgttgaaacatatcagcaaataaaaattgatgta
gaaaaatttacacttgatgtagaggatataaagacgatatatagcttctgtataatgaac
gaccctatattagttgcttgtgcaaacaacttgttaatttcaatacagggagtggagatg
caacgattgggtatgacatgctgttatatgccggagattaagagccttaaagtaatttat
catagtcctgctctcgtattacgtgcttatgtaacagataactatgagcaaaaagggatg
gagccagatgaaatgcggagagatatatatcatttagaagaatttatagagaagacaaaa
ttgaggacaaatatgcaagggagaattgcaaataatgaaattaagt------taatgaag
cgagatttgaaatttgaagtgcaggaattgactaaattctatcagatctgttatgaatat
gtgaaatcaacagaacacaaaattaaaatattcatccttccaaaaaaggcttacactccc
attgatttctgctcattagtaacaggtaatctgatatcagacaacaaatggatggttgtt
cactatttaaaacaaataactgtcccagcaaagaaggcacaaatagccacatctatagat
ctggaaatacaaatagcctacgaatgtttcaggctaattgcacattttgctgatatgttc
ctaaatgatgactccaaaaaagcttatattaatgcaattattaacacatatacatacaag
gatgttcaagtatccagtctctacaagaaaatcaaaaat---tcgagactacgttcaaaa
attataccattattatatcacctgggcgatttgcaacaaatagacgttgacagatttgat
gcagaaaaagcagaagagcagatcacatggaataactggcaaacatctcgagaatttact
actggtccaattgatctatcaatcaaaggttatggacggtcaataaggatcgtaggtgag
gacaacaagcttacagctgcagaaatgcaattgtcaagagtgagaagtgatatagtatca
aggcatggacaggctttattgaacaaacctcatgggctaaaattagagaaaatggaacca
gtgactgatctaaatccaaaattatggtatattgcataccaattgcgtgagaaaaagcgg
tatcactatggggtctttagtacatcttatatagaagagcataactcaaggatagaagca
tctcggatacgtaagactaataaatggataccagtttgccctattgctatatcaaaacaa
tcatctgatggaaagcctagtcttgcaaaaatccctatgttaaatattggggagattaaa
tttacaaaactacagattgcagtagatgatcatgcaatgattaggaaagccccatttagt
aagatggtgttctttgatggcccacccatacagagtggtggcattgacattggaaagctt
atgaagaaccaaaatattctcaatttgaggttagataatatacagagtataacattatta
gatttgtgccgcatattttcatgccgagggtctaaagtgg---------------atcaa
gatgcatttgaattcttatctgatgaacctttggatgaagatgttattgatgaattagat
agctcacctgcattagtggtatcttacacaaagaaatcaaccaaatccaatagtttcaaa
aatgttatagttagagcattgataagagaatgtgatatatttgaagatataatggacata
acagacga------tggattcacatctgatagcaatctagaggtgttagaaaacttaaca
tggattttaaatatgctcgcaacaaatcagtggtctacagaactgttagcatgcatacac
atgtgtttatatcgcaatgagatggatcatatctatcacaattttcaagttccagaaata
tttg------tcgacaatcca---------------------------------------
------------------------------------atctcattaaatgtaaagtgggat
gaagtaattatgttcttaaacatactgcgagacagagattacaaatttgagccatgggtg
tctatactgaatcattccttaactaaagctatagagtatgcttacaaaaagatggaagag
---------gagaggaagcagaaa---tcaacaggcatcaacaaattcttaaagggtaaa
aaaatgg--gtggcagatcaaagtttgatttccagtagcttgatcttaaataa-------
-tacataatctttg------------------------ccccaaatctgtattatataaa
taatt-------------------------------------------------------
------------------------------------------------------------
------------------------------------------------------------
---ctaaagtagtttcatgtaattaggggcac----------------------------
------------actact------------------------------------------
---
>NC_018461.1 Sathuperi virus RdRp gene for RNA-dependent RNA polymerase, segment L, genomic RNA
------------gccct-------------------------------------------
--aatta---caatcactatggagacatacaaaataaacatctttagagataggatcaat
caatgtcgaagtgctgaagaagccaaggacattgttgctgatctactcatggctagacac
gattatttcggtagagaagtatgttattatttggacatcgaatacaggcaagatgttcca
gcttatgatatacttcttgagttcctgccacctggtact------gcttttgatgtccgc
aattgcacaccggacaacttcattgttca---caatgggaaactttacatcattgattat
aaagtctcaacagaccatacatatggtcaaaaaacatatgaaaaatatacacaaatcttc
ggagatgcactatcagaattaccatttgagtttgaagttgtaattatccgtgctgatcct
ttaagagatacaatccatgtcaattcgaatcagtttctagagatattcggtccacttaac
attaatcttgatttcacatggtttttcaatttgcggtcactgatatatgaaaagtataaa
gatgatgatagattcctagaaattgtaaatcaaggtgagttcacaatgactggaccctgg
attgaagaagacaccccggaattgtactcgcaccctatttttttggaattctatgattct
ctagatgaaatggctaagttaacattccatgaatctatgacgtttgatgcgaca------
cgcggagaaaaatggaatcagaatctacaaaaggttataaatagatatggtaatgattac
aacatttttgtgaaagatgcagctgcagggatcttcaaatgtgaagggaattatcctaaa
ccagatcatgatgaaattacaattggttggaaccaaatggtccaaagagtgagtgtagaa
agaaatcttactcaagatatcagcaagcaaaagccatctatccatttcatatggggccaa
cctgat---gagacatcgaatgcaacaataccaaagttaatcaaaattgccaaagcactt
caaaatatttctggtgagtccacatatataaatgcatttaaggcactaggctcccttatg
gatttttctgagaatatagccttgtatgaagcacataccagtaaattaaaaagtatggca
agacaaacatcaaagagaat------agatgccaaactagaacctataaaaataggtact
gcaacaatatactgggagcaacaattcaagttggatagcgagataatgaacccgaaggat
aaatcgcatttgctaaaggatttccttggcatagggggtcatgtacaattttcaaaaaag
actattgaagatctagatactgataaacctactattctagatttcaataaaaaagaggtt
attgatttttgtaaattccaatatgagaatgtgaagaaaatattatctgaagaaaataat
ttaga---gcgtataggatgttatttagaagaatatggtgcaaacatttcatcatcttca
aaagatacatggaaccagatcaatcagataggcaaatcgagctattgggcttgcattaaa
gacttctcaatcctgatgaaaaatatgctagcagtatctcaatacaataggcacaacaca
ttccgtgtagtatgttgtgcaaacaataatttatttggatttgtcatgccttcctctgac
atcaaggcaaaaagatcaacacttgtttatttcttggctgtattacattctggttcccaa
aatataatgcatcatggtgcactgcatgcaacattcaagacagg------------ttcc
aaatatctcagcatctccaaaggaattcgactggataaagagagatgccaacgcatagtt
agctcaccaggactcttcatgctgacaacactgatgtttgcaggagataacccaacactt
aatctaaatgatgttatgaattttactttccatacttcattgtctataactaaagcaatg
ttgtccttgacagagccatcaagatacatgataatgaactcactagctatatctagccat
gtgagagattacattgcagaaaaatttggaccttatacaaaaactagcttttcagtagtg
atggcaaatttaattaaaagaggatgttacatggcatataatcagagggacaaagttgat
atgcggaacatctgcttaactgattatgagataactcaaaagggtgttagggataataga
gatttatcatcgatctggtttgatggttatgtatcattaaaggaatatatcaaccagata
tatttgccattttatttcaattcaaagggtttacatgagaagcaccatgttatgatagat
ctggctaagacaattctagacatagagagggaccagaggctgaatatcccaggaatatgg
tcttcgacaccaaggaaacagactgcaaatttgaatgtgactatctatgctgttgcaaaa
aacttaataatggacactgcaagacataattatatcaggtcacggatagaaaacacaaat
aacctgaatagatcaatatgcactatttctacatttactagctccaaatcgtgcatcaaa
gtggggaattttgaaaaggaaaagagtttagcagtaaaaaaagcagcagattgcatgtca
aaagagataaagaaatacactatcgcaaacccagaatttgttgatgaggaattaatgaat
gcaacaataagacactcacgttatgaagatctaaaaaaggctatcccaaattacattgat
gtcatgtcaaccaaagtatttgattctctataccagaaaataaagaagaaagaaata---
gatgacaagc---ctactgtgcaccatatactcactactatgaaaaatcatacagatttc
aaatttacatttttcaataaaggtcagaagacagcaaaagatagagagatatttgtaggt
gagtttgaagccaaaatgtgtttatatttagtggaaaggatatccaaagaacgttgcaag
ttaaacccagatgagatgattagtgagccaggcgactcaaaattaaagaaattagaagaa
cttgcagagtctgagatacgctttacagcagcaactatgaagcagattaaagaacgctac
ttagcagaaatgggaga-------------------------------------------
--agcaagccatatgatcacgtataaaccacactctgttaaaatagagatcaatgcagat
atgtcaaagtggagtgctcaagatgtcctgtttaaatatttttggttatttgctttagat
cctgcactctatttgcaggagaaagaaagaatattgtatttcttatgtaattatatgcag
aaaaaactgatattgcctgatgaaatgctctgcagtatccttgatcaacgaataaaacat
gaagatgatataatatatgagatgactaatggtttgtcacagaactgggtcaacatcaaa
cgcaattggttgcaagggaatcttaattacacgagcagttatttgcattcatgctctatg
aatgtttacaaagatgtcttaaagagggcagccattctgttggaaggagaagttcttgtg
aattctatggtacactctgatgacaatcatacttcaatagtaatgattcaagacaaatta
aatgatgacgttattattgagttttctgcaaagttatttgaaaaaatatgtttgactttc
ggaaatcaagcaaacatgaaaaagacctatataacaaatttcataaaggagttcgtttct
cttttcaatatttatggtgagcctttttctgtttatggtcgctttatattgacatctgtt
ggagattgcgcttttcttggaccatatgaagatgttgccagtagattgtctgcaacacaa
acagcaattaaacatggagcaccgccctcccttgcatggactgctattgctctgacacag
tggataactcacagtacatataacatgctccctggccaaatcaatgatcccacctcagtc
ctgcctagccatgacaggtttgaattacctatagaattatgtggcttaataaattctgag
ttacccactatagctattgcaggcctagaatcagacaatctgagctacttagttagattg
tctaagagaatgtctcctatacatctttgccgcgaaccgatacagcatcaatatgaaaat
atacatacatgggacattaataaattgacacaatgtgatatattcaggctcaagcttctt
agatatatgacgttagactcaacaatgtcatctgatgatgggatgggtgagaccagtgag
atgcgatctagatctcttctaacaccaaggaaattcactactgctagttcgttgtccagg
ttgcattcatatgctgattaccaaaccacaatacaagaccagcaaaagattgaagagttg
tttgaatattttatagccaatccacaattactagtcacaaaaggtgaaacttgtgaagaa
ttttgcatgtctgtcttattcagatataatagtcgaaaattcaaggaatcactgtctatc
caaaacccagcccagcttttcatagaacaagtattgtttgcgaataaacccatgatagat
tatactagtattcatgaccgattatttggaatacaagatgatccaaatataaatgatgca
acatgcattattggtaaaaagacctttattgagacatatcagcagataaaagcagacata
gaaaaattcacacttgatacagaagacataaaaacaatatttagtttctgtataatgaat
gatcctatattagttgcctgtgcaaacaatctattaatttcaatacaaggtgtagaaatg
caacgcttaggtatgacatgctgttatatgccagaaattaaaagtctcaaggtaatctat
catagcccagcactcgtattgcgtgcatatgtaacagacaactatgaacaaaaagggatg
gaaccagatgaaatgcggagggatatatatcatctagaagagtttattgagaagacaaaa
ttaaggacaaatatgcaagcaagaattggagctaatgagatcaaat------taatgaag
cgagatctgaagtttgaagtgcaagagttgactaaattttatcagatctgttatgagtat
gttaaatcaacagaacataagattaaaatatttattcttcctaagaaagcttatacacct
attgatttttgctcattggtaacaggcaatctaatatcagataataagtggatggttgtc
cactacttgaagcagattactgtgccagcaaaaaaagcacaaatagcaacatcaatagat
ctagaaatacagattgcctatgagtgctttagattgatcactcattttgcagatatgttc
ttaagtgatgattcaaaaaaagcctatattaatgcaatcataagcacatacacatacaaa
gatgtccaagtgtcaagtctatataagaagattaaaagc---tcaaaattgagatcaaaa
atcataccgctattatatcatttaggcgatctgcaacaagtagatattgatagatttgat
gcagaaaaagcagaagagcaaataacatggaacaattggcaaacttcacgagagtttact
accggcccgattgacttgtcaataaaaggatatgggcggtcaatacgaattgtgggtgaa
gataacaagctaacagctgcagaaatgcaactgtctagagttcgaagcgacatagtatca
cgacatgggcaagctctattgaataagcctcatggattgaagttagaaaaaatggaacca
gtaaccgacctaaatcccaagttgtggtatatagcttatcaactgagagaaaagaagcgg
tatcattatggagtctttagcatgtcttacattgaagagcataattcaagaatagaagca
tctcggatacgcaagagcaataaatggataccggtctgccctattgctatatcaaaacaa
acatctgatgggagacccaatctcgctaaaatccctatgttgaatataggggaaacaaaa
tttacaaaattacaaattgcagtggatgaccatgcaatgatcagaaaggctccattcagc
aaaatggtgttttttgatggcccacccatacaaagtggcggtattgatattgggaggctt
atgaagaatcagaatatactcaatcttaggcttgataatatacaaaatataacattgcta
gatttatgccgtatattctcatgtcgaggcaccaagatag---------------atcaa
gatgcatttgaattcctatctgatgagccactagatgaagatgttatagatgagttggat
agttcacctgcattggtagtatcttatacaaaaaaatcaaccaaatccaatagctttaaa
aatgtcataattagagcattgataagagagtgtgatatatttgaagatataatggatata
acagatga------tggattcacctctgatagcaatctagaagttctggagaacttgact
tggatcttaaacaagctagctacaaatcaatggtctacagagttgttagcatgcatacat
atgtgcttataccgtaatgaaatggatcacatctaccacaatttccaaatcccagaaata
tttg------ttgacgatcca---------------------------------------
------------------------------------atatcattgaatgttaagtgggat
gaagtagtcatgttcttaaatatattgcgagacagggactacaaaatcgaaccgtggatt
tctatactaaatcattctttaactaaagctgttgactatgcctataagaagctagaagaa
---------gagaggagacagaaa---tcaactggtattaataagttcttgaaggggaag
aagatgg--gtggtagatcgaagtttgatttccaatgattgaactataaataa-------
-tatacaatctttg------------------------ccccaaatctgtattatattaa
tgatt-------------------------------------------------------
------------------------------------------------------------
------------------------------------------------------------
---ttaaagtagtttcatgtaattag----------------------------------
------------------------------------------------------------
---
>KM972719.1 Tete virus strain SaAn 3518 RNA-dependent RNA-polymerase gene, complete cds
------actacctcccc---------gggt-ttcgtatcacaattaac-----taataaa
tcacttt---gagaaaaaatggatcaagaaatgattaggcgcttcaatggcagaattagg
gcagttaaagagccaactgttgccaaggacattctgtcagatttgtataatgaaagacat
aactatttcgcaagagagttctgctttgctaacaacttgacataccggaatgatgtcaaa
gctactgagattattggagaaatgataccagatttctattatggtgatgttgagcatatc
aaatacacgccagataattatgtaagagt---tggcgacaagatgtttatattggatttt
aaggtctctactgacgacacaagttcaattgagacatacaacaagtacatgaacgcattc
tctgacgtctttaa------agatgttgactttgaggttgtaattatacgtgcaaacccc
atgagtgggcaaataattatcaaatctgatgaattcagaacttattttggaagggtacca
ccagggctctcgtttaactggttttttgacttgaggagacttttaatgaacaaattcaag
gacaatgacgagtttcaggatatggttgaccatggtgattttacattaactgcaccatgg
gttaatgaggatacaccagaattatatgatcaccctatttatagggaatttattgattca
atgggtgctaggcatgaagctctcttcaacaaaactcttaaccatgatgcttatgaaagt
aaggctgacaagtggaattctaaccttgtacacctaaaagagaaaactgaagaatactac
aatgattttgttaagtcaatatctgataatgtcttcatgctagatgggaattatagtaag
cctacaaaaatggaaattgagcaaggctggcaaattatgacagagagagtgcatgaggaa
agagaagtcatccaagatgtcaataaacagaaaccgtccatacacatgatatggactcct
aatgacccacagtcatcgaatgacaatattcagaagttaataaagctatcaaaacacttg
caggatataaaagatactgataaatttgctcaaaactttcaggctataggcaggcttatg
gatttctcaaagaatgttccaaaatatgagaagttttgtaatgagctgaaaagagatgct
cgtgcaaagatatacaaaaa------ggatcaaagaatagaacctttaaagattgatgac
tgcacaattttgtgggagcaacagttcaaatatgagataatagaccatgacaaatattcc
agagcccatttctataagaagtttctaggcattggaggacacaaagagttcaaagatagg
acacttgaagatttggatttagataaaccacggatcttagactttaatgatccaagtgtt
ataatggcagcaaaagttatgatggaaaagacaaaagcattgcttgctcaagataacatg
cttga---aagagctgggaacctgttagatgaatatagaccaaaaatagaaaatgcttct
cctaaaacatggcaaaatatcgaggtgataacaaaaacaagatactggcaagcaataaat
gacatttcaacgcttttgaaaaatatgttatctgttgcacaatataataagttcaacaca
tttagagtggttgcttgcgcaaacaataatatgtttgggattgtcttcccgtcttctgat
attaagacaaagaaagcaacaatggtttttgtgactatttgcatacacgacgaggagtct
aatgtattagacccgggatgcttgtatagaacatacaaatctag------------aggg
aagtatatttcaatatcaaaaggaatccgtctagataaggagagatgtcaaagacttgtc
tctgctcctggcttattcatgttgacatcattgcttctcaaaggtgacaatgatatggtt
tccatgctagatatattgaattttgcattttacacatcactgtcaattaccaaagcaatg
ctatctcttactgaaccgtctagatacatgataatgaactcactagctatatcatcagat
gttaaaaactacatggctgagaaattctcgccttacactaaaactttgtttgcagtattt
atgacaaacctcattaaaagaggctgctatgaagcaaatgagcagaagaataatgttgaa
ttgagagatgtctttatgtcagacatagaaataacacaaaagggtgtaagatctgagagg
aaactcaagagtatatggtttcctgggtatgtcaatttgaaagaatacataaaccaagtt
tatttgcctttttatttcaattcaaaaggcttacatgagaagcatcatgtgatgattgac
ttagcaaagactgtattggaaatagagaaagatcaaaggataaatataccaggaatatgg
ggggataaatttgaaaagcaaactgtgaacctagatgtccttatacactcattagctaag
aatttgatattagatacttccaggcataagcatcttaggcatagagtggaatcaagaaac
aacttcaagagagccataagcacaatttcaacatttacaagttcgaaatcttgcataaag
ataggggattttgagaatatcaaaaaacagatagtcgaaaagaaaagaaaggctctaaag
aaggctgaggctgccctaagaatagcaaatcctctaattgcaggagaagta---acaaat
aacgaggttcatcatgctgattatcttgacttgaaaaaggctgtcccagactacgtggac
atgcaatccacaaaagtgtttgacaggttatatgagaaaataaaagagggagaaatg---
---ggcagaa---ctacaatagaagaaataatggacaccatgcgaaagcataagcaattt
tattttgcgtactttaataagggccaaaaaactgcaaaagatagagagatatttgttggt
gaatttgaagcaaaaatgtgtttgtatggaattgaaagaatctccaaagagaggtgcaag
ctaaatcctgaagaaatgatttcagaacctggagatgggaagttaaaaagattagagcag
atggcagaggatgagattaggttcatagtggagaatgtcaaatctctccagcccaatgaa
ggggatgcaacaagagaatcagagtt----------------------------------
--tcttgagaaagttgctgagagcggcctcaaggcacaaaaaatagaaataaatgctgac
atgtcaaagtggagtgctcaagacgtgatgtataagtatttctggctatttgcaatggac
ccaattctctatcctttcgaaaagaagagaatcttgtactttctatgcaattatatgcaa
aagagactgatcttgcctgatgagttgatgtataatatcttggaccaaagatttgtgaga
gaaaatgacatcatagttgaaatgacaaatgatttcaagaggaattgggttgagatcaaa
agaaattggttgcaagggaatctgaactacacttcatcttatttgcacagttgtgctatg
tcactgtatagggacatctttgaagtcactgcaaagaggttaaaaggtgaagctcttgtc
aattcactagtgcattctgatgataatcagacagctatagctataatacagtcagttgtt
gatccagaagtgataatacacttttctattgacactttttcaaaagtttgtctgacattt
ggaaatcaaccaaacatgaaaaagacatacttgaccaacttcataaaagagtttgtctca
ttattcaacatttatggggagccatttagtgtttatgggagattcatattaacttgtgta
ggagactgtgcatacattggaccttatgaagattttgctagtcgattgtcagctacacag
acagcaatcaagcatgggtgccctccatcactagcatgggttagtattgctttaaaccaa
tggattacatacagcacttataacatgttgcctggacaaaataatgatccggcaaagaat
ctaaggatacaagataggttcaaaattccaattgagcttggaggatatcttgatgcagat
ctgtcaactgttgcactactaggtcttgaaagtgggaatgtttctttcttgacaagattg
atacaaaaaatgtcacacataatgtataaaaaagaggatattgttggacagacactacga
attgacagctggaatcttgagaagctcgacaacactgaaaaattcaagcttaaaatgcta
agatatgtaacattagactctgagatgagcattgacaatgggcttggagaaacaagtgat
atgagaagcagatcattaataacccctaggaagttcacaacaattggatcactagcaaaa
ttaacatcttacagagactaccagcttgtggctggatctaatgagcaaacagaggaatta
tatgagttcttcctccaaaggcctgagcttcttgtgacaaaaggtgaaacattagaagag
ttttgtaagaccattgtctaccgctacaattcaaagaaatttaaggaaagtctatcaata
cagaatccagttcaattatttatagaacaggttctcttttcaaataaacctacaatagac
tatacagggttagcagatagatttgcaaacagcctcgatttcgatgaaaatctagaagac
aacagtattagcggaagaatgacaattgctgatgctctcagcaaaattagcgatgatata
gaatctttgccattaacacatgaagacattaagacaatctatggtttctgcattacaaat
gatcccttaataataacagctgcaaactcattaatattgcagataactggaactgggcaa
gagaggacatgtctctcgagcaattatatgcctgagatgagaaatttccgactaatgcag
cattcgccagcagttgtacttagagcttatatacatggagttgaaagcctagcctttgca
gaccaagctgagctcagcagagatgttatccacttggatacattcatcaaaaagactaaa
ctgaaagaaaaaatggaacaaaggatcaaggaatatcatgagaata------atgatgac
gacagtaagaaatttgatttgagagaagtcactaaattctatcaggtgtgctatgactac
attaaatcaacagagcacaaagtaaaagtgtttatattacctattaaagtccacacagct
ggtgacttttgtgctgttttgcatggaaatttgctgatggatgatcagtggttcaatatt
cactttttgcgacaaatagagagctcgagtcataaaggtgagataacatccttgaggaat
gtcgagatagacatagcatgcgagtgtttcaagctccttgcgcatttctcagattggttc
attgctggagcatctagagccaattttgtcaggagaataattagggaatacacttataag
ggactagtagttcaggaattgtataatcttcttctcaaa---agtgagcaaagaatcaac
tttatgccaatattgttccatcttggagatctaacacaggaagatatcaacaagtttgat
gcccttaaaacaaatgaaaaaataacttggaatgactggcaagtatctcagagaatgaac
acaggagttataaatttgacaatcacaggctacaacaagaagatcaccatagttggagaa
gatgatagattggatgaggcaatcctatacataaagaaagacacttatgaccagatatct
aaccaatctagaaaattgttaaatacaagacataatcttatgtttgaaaaaatgaggcag
gtgaaattcgttgacccaagagaatggtacatatgttatcagaaggggagaagaaataaa
tatgattatgttgtattactgggtaagcaaatcaatgctagaaatgagcaaatcaaagtg
atacagcatagaagtcaaaattatctgattcctgtctgtcctgttgggataaatgttttt
gaggattcaaaagccatcacattggaagacatcaagacaaaaaatatcataaacgaatca
atgaccaagttacgcataaatgatgatgaaattgccacagtcaggagggcaatgattaca
aaaatgatacattttagtggaccacctatggttgcaggggttattgatatagagaaattg
atgcactgtagaccgctattgagcatcacttacactactgtcaaaaacagttcattaatg
gacattgttcaaatattccattgtgagggggatgatgaat---------------ccaaa
ggaggaacttacacattctccgaagagccaatggaagatgaagagtctgaagagatagcg
tcccaacctgtcttcaatgtaacattcagaaagaaaggtaaaaaatatatgacatacaag
aatgctatagaggaagcaatccagaagacaaccgaggaatttcaaagtgcatttgacttt
tctgatga------tggattcttttctccaaaaaacttggggataatcaaaacaatttca
agtttaataaaggagcttggtacaaacgaatggagcacaagtttagacaaatgtatacat
ttgtgtatgcatagggctgggctagacgacacttatcacctttttgatatgccaaaatat
ttcc------tgagaaaaatagatgaaaacaaaccggacagagaagttatagtacaaggt
gattggggagaaatagttagagaggcagagcttgaggttgtgaatagagtcaattgggaa
aaagtgcttagcttcatagagacactt------ccagaagccaaggttgcaccatggggt
gaaatatttgctcactttaaaaggaaagcaagagaactagttctacgcagaattgcatta
tgtcaaaagaaaatgacattagaa---------gaatttgcagaagagctacaaatagaa
ga--------agggcactcaatgtaccattttaacgcataaattaagtaatat-------
-ttcaaataaaagtggc-------------------------------------------
------------------------------------------------------------
------------------------------------------------------------
---------------------------------------------------tttgccaca
aattataaacagcttatttaaatatatcgtat----------------------------
------------accaca---------------------------------------tcc
aag
>KP792693.1 Matruh virus strain An 1047-61 RNA-dependent RNA polymerase gene, complete cds
---agtagtgtacccct---------gggt-ttcgtattaccaataa-------aacaaa
tttctttacttgtaaaaaatggatcaagaaataattagacgtttcaatggacgcatcaga
gctgttaaagaaccgacagtagctagagatatacttaccgatttatacgatgagaggcat
aattactttgcaagggaattttgctttgcaaacaatttagtctatcggaacgatgttaag
gcaacagaaattattggagagatgatacctgacttttacattggcgatgtagagcatata
aagtatactcctgacaattatgtgaaagt---tggggagaaacttttcataattgacttc
aaggtttcaaccgatgatactagctctattgaaacatacaacaaatacatgaatgctttt
gctgatgttttcaa------agatgtagactatgaggtagtaatagtaagggcaaaccct
atgagtaaccaaataataataaaatctgacgaatttaggacatacttcggaagagtacca
cctggtttaacatttaattggttctttgacttgaggagaatgctaatggataaatttaaa
gacaatgatgaattccaagacatggtagaccatggcgattttacattaactgcaccatgg
gtgaatgaggacacaccagaactttatgatcatccaatttacagagagtttattgactct
atgggtgctaagcatgaggttcttttcaataagacattaaatcatgatgcatatgaaagc
aaagcagataaatggaattcaaacctggtctacttaaaagagaagacagaggactattat
aatgactttgtgaggaaaatgtctgacaatgtattcattgcagatgggaaatacagcaaa
ccaacaaaagacgagattgaacagggttggaaagaaatgactaaaagagtccatgaagag
agggaagtcattcaagatgtttcaaaacaaaagccatctattcatatgatatggtctcca
aatgacccgagtgcctcaaatgagaacaatgcaaaaatcttaaaactgtcgaaatatttg
caaaatattaaagatacggacaaatatgctcaaaattttcaggctataggtaagttaatg
gacttctctgaaaatgtcttcaaatatgagaggttttgtaatgaattaaaaagagatgct
agagcaaagatacaaaagag------ggatcagaaaattgaaccgataaaaattggagat
tgtacgatattatgggaacagcaattcaaatatgacataatagatcatgacaaatactca
agatcaaatttctataaaaattacttaggaatcggagggcataaggaattcaagaataga
ggtctagacgacatcaacttggaaaagcccaaagttctagatttcaacgattcaagcata
ataatggcctcaagagtaatgatggacaagacgaaagcattactagcacaaaacagtaca
ttaca---aaaatgcggaaacctactagatgagtatcaatcaaagatagaaaatgcatct
cccaaaacatgggacaacattaagacaatatgcgggacaagatattggcaagctattaat
gatatttccactttgacaaaaaacatgctttctgttgcccaatataacaaatttaataca
ttcagggtggtgtgctgtgccaacaacaatatgtttggcattgtgttcccatcttctgat
ataaaaacaaaaaaagcaacaatggtttttgtaaccatatgtatacatgattcgatcgag
gatgttttagattcgggagccttgtacagaacatacaagtctaa------------tggg
aaatatatatctatttccaagggcatcagattggacaaagaaagatgtcagagactggtc
tcagcgccaggattatttatgctgactgctttgctattcaaaagtgataatgatctagtg
tccatgctagacatcctaaacttttcattttttacatcactctctattactaaagcaatg
ttgtcactaacagagccatctagatacatgattatgaattccctagcaatctcttctgat
gtgaaaaattatatggctgagaaattctcaccatatactaagactctatttgcagtttac
atgacaaacctgatcaagaaaggctgctatgaagcaaatgagcagaaagatagtgttgag
ttgagagatatctttatgtctgacatagagataacacaaaaaggtgtcagatcagaaagg
aaattgaaaagcatatggtttccaggtcttgtaagtttgaaagaatatattaatcagata
tatctgcctttttacttcaattcaaaaggacttcatgaaaaacatcatgtaatgatagac
ctagcaaagacagtcctagaaatagagaaagatcagagggtgaacatacctgggatttgg
ggtgaatcttttgagaagcaaaccgtgaatctagatgttttaatacattcactggctaag
aatttaatgttggacacttctaggcataaacatttgagacacagggtagagtcaaggaac
aatttcaagagagtaataagtacaatatctacatttacaagctcaaaatcatgcatcaag
attggagattttgaaaaagttaagacagagcaggtagagaagaagagaaaagctcaaaag
aaagcagactcaactttgagaattgcaaatccattgcttgcaggagaaatg---ggtgca
gaagaagtgcaccatgcagactatattgacttgaagaaagctgtgccagaatatgttgac
atgcagtcaacaaaagtttttgacagactttatgaaaagataaagaatggagagatt---
gttgatg------taacaatagaagaaataatgaaagttatgaagaatcacaagcaattt
tactttgcatacttcaacaaagggcagaagacagcaaaggatagagagatatttgtcggg
gaatttgaagcaaaaatgtgtctttatggtgttgagagaatttcaaaagagaggtgcaaa
ctgaatcctgaagaaatgatatctgagcctggagatggcaaacttaaaaggttagaacag
atggcagaagatgaaataagattcataattgaaaatgtcaggtcattgaaagaaagagat
ggtgaagcaactgcagaatctgaatt----------------------------------
--cttggacaaggtctcaggtgaaaatacaagggcacaaaagatagaaattaatgctgat
atgtctaaatggagcgcacaggatgtgatgtacaagtatttctggctaattgcaatggat
ccgatcctctatccatttgagaagaaaagaatcatttattttctgtgcaactatatgcaa
aagcggttaatattgcctgatgagttaatgtacaatatattagatcaaagatatgttaga
tctgatgacatcataatggaaatgacaaatggctttaagagaaattgggtcgaaattaaa
agaaattggcttcaaggaaatttgaattacacatcttcttatttacatagttgtgcgatg
tcagtatacagagacatttttgacattactgcaaaaagactacagggagaggtcctagtc
aattcactagtacattcagatgataatcagacatctatatcaatgatacaatccagaatg
gaccctgatgtcattatacaatttgcaatcaatacatttgcaaaagtttgtcttgctttc
ggcaaccaaccaaacatgaagaagacatatataacaaattttatcaaggaatttgtttca
ctgttcaatatctatggagaacctttcagtgtatttggaagattcatattgacatgtgtt
ggtgactgtgcttatattgggccatatgaagactttgccagcagattatctgcaactcaa
acagctataaaacatggttgtccaccatcaattgcttgggtgagtattgcactcaaccaa
tggataacatacagtacttacaatatgttaccaggacaaaacaatgaccctgctaggaat
ctaggaatggagaataggtttgaaatacctattgaactgggcggctatttggaatcagac
ctatcaacaatcgcgttgcttggattagaggctgggaatgtcacatttttaacgagacta
atacaaaaaatgtctaacattatgtataagaaagaagacattgtgagtcagacattaagg
atcgatacctggaatttagaacaactcaccaaatctgagttatttagattaaaattgctt
agatatgtatctttagattcagaaatgagtatagacaatggtttgggcgagacaagtgac
atgcggagtagatctttaattaccccaagaaaattcacaacagttggatcacttgcaaaa
ttaacatcatatagagattatcaaaaaattgctgaatcgcctgacgaaactgaggaactt
tttgagttctttattgcaaacccagaacttctagtaactaagggagaaacagctgaagaa
ttttgtaaaacaataatttatagatacaactcaaaaaagttcaaagagagcttatcaata
cagaaccctgttcagctgtttatagagcaagtgttgttttctaacaagcctacaattgat
tatactggattagctgagagatttgtcaatgcaatagactttgatgaaaatctagatgaa
acaactattgctgggagaatgactatagctgaagcactcaggagaattgcagatgatatc
actcaactagaacttgatcatgaagatatcaagacgatttatggattttgtataacgaac
gaccctatgataataactgcttctaactcaatgatactacaaataactggcactggtcaa
gagaggaccgggatgtcaagcaactatatgcctgagatgagaaatttcagattgatgcag
cattctccagcagttgttctcagaggttacatacatggggttgatagtgtcgaatttgct
gatcaatcagagttaagacgagacataatacatttggaggacttcataaaaaagactgga
ttgaaagagagaatggaggaaagaataaagacctaccatgaaacca------aagatgat
gacagtaaaagatttgatctaaaagaaattacaaaattttatcaagtatgttacgactac
ataaagtccacagagcacaaagttaaggtcttcatactgccaataaaagtgcacactgca
agtgacttttgtgctgtattgcatggaaatctcttaatggatgacctgtggttcaacatt
cactatctgagacaaattgaaagctcaagccataaaggtgagattacatcctttaggaat
gttgagattgatgttgctgttgaatgtttcaaattacttgcacactttgctgactggttt
attgcaggtcattctagaaagacatatctgaagttgatgatccaagactatagttacaaa
ggcatgactgttaaagaattgtatgaattattactgaaa---agtgaacagagagtcaac
tttataccaatactctttaggcttggtgacttgaaacaggaggatatcaacaaatttgat
gcgctcaagacaaatgaaaaaataacatggaacaactggcaagtttcacagaggatgaat
actggactaattgatctaacaataactgggtataacaaacgaatcacaataacaggagaa
gatgaccgattggatgaagctatgttgtacattaaaaaggacagttatgaccagatatct
aatcaatctaggaagcttttaaatacaaggcacaacctgatgtttgagaaaatgaaacct
gtgaaatttatagatccaagagagtggtatatatgccatcagaaaggaagaagagggaag
tgtgactacgttgtattattagggaaacaaataaattctaggaatgaacagattagccag
atacatcataggagtcaaaactatctagtgcctgtctgtccagttggaattagtattttt
gaggattcagaagcaaccacactagaggacattgaggatatgaacctagataacaactct
gtgaccaggctgagagtcaacagggatgaatttgcaattgttaggagagcaatgataaca
aagatgatacatttctctggaccgccaatggttgcaggaattatagatattgagaaactc
atgcattgtagaccactactcaacataacatacacaactgtcagaaacagctcattgatg
gatattgttcaaatcttctcttgcactggagatgatgatt---------------caaaa
gatggaacatttgcattctctgaagatcctctagaagatgaggagtctcaagaaattgac
tctctacccatattcaatgtgacattcagaaagagagggaaaagttacatgtcttacaaa
aatgctattgaagaggcaataaaagtaacaactgacgaattcaaggtagcatttgatttt
tcagatga------tggatttttttcatcaaaaaatctaggaatcattcagacgatcagt
agtctaataaaagagctaggaacaaatgagtggagcaccagcctggataagtgtattcac
ttgtgcatgtacagagaaggaatggatgaaatatatcatctatttgaaatgccgaaatac
ttct------tgagaaaagttgatgagtcaaaaccagatgaaacagttgtaaatagagga
gactggggtgacattgttgagcaagcagaatatgaaataataaatagaataaattgggaa
aaagttctaggatttattgacgcatta------ccaaatgcaaaaggtgcaccatggtgt
gaaatattcacccacttcaagaagaaggcaaaagaattagttttaagtagaatttcagct
ttacaaaagaagatgacactggaa---------gactttgcagaagaactaaaagtggaa
gg--------tggaaaatctatgtatcaatttttctaaatgttaatgtctaaa-------
-acctgctttt-------------------------------------------------
------------------------------------------------------------
------------------------------------------------------------
-------------------------------------------------------gcagg
tgaattagtcagctaagc------------------------------------------
------------------------------------------------------------
---
>KP792654.1 Bahig virus strain EgB 90 RNA-dependent RNA polymerase gene, complete cds
---agtagtgtacccct---------gggt-ttcgtattaccaataa-------aacaaa
tttctttacttgtgaaaaatggatcaagaaataattagacgtttcaatggacgcatcaga
gctgttaaagaaccgacagtagctagagatatacttactgacttatatgatgagaggcat
aattattttgcaagggaattttgctttgcaaacaatttagtctatcggaatgatgttaag
gcaacagagattatcggagagatgatacctgacttttatattggagatgtagagcatata
aagtatactcctgacaattatgtgaaagt---tggagagaaacttttcataattgacttc
aaggtttcaactgatgatactagctctattgaaacatataacaaatacatgaatgctttt
gcagatgttttcaa------agatgtagactatgaggtagtaatagtaagggcaaaccct
atgagtaaccaaataataataaaatctgacgagtttagaacatactttggaagagtacca
cctggtttaacattcaactggttctttgacttgaggagaatgctgatggataaatttaaa
gacaatgatgaatttcaggacatggttgatcatggcgatttcacattaactgcaccatgg
gtaagtgaggacacaccagaactctatgatcatccaatttatagagagtttattgactct
atgggtgccaagcatgaggttctgttcaataagacattaaatcatgatgcgtatgaaagc
aaagcagataaatggaattcaaacttggtctacttaaaagagaagacagaagactattac
aatgattttgtgaggaaaatgtctgacaatgtgttcattgcagatgggaaatacagcaaa
ccaacaaaagatgagattgaacagggttggaaagaaatgactaaaagagtccacgaagag
agagaagtcattcaagatgtctcaaagcaaaagccatctattcatatgatatggtctcca
aatgacccgagtgcctcaaatgagaacaatgcgaagatcttaaaactgtcaaaatacttg
caaaatattaaagatacggacaagtatgcccaaaatttccaagccataggtaagctaatg
gacttctctgaaaatgtcttcaaatatgagaggttttgcaatgaattaaaaagagatgct
agagcaaaaatacaaaagag------ggatcagaaaattgagccgataaaaattggagat
tgtacaatactatgggagcagcaattcaaatatgaaataatagatcatgacaaatactca
aggtcaaatttttacaaaaattatttaggaattggagggcataaagaattcaaaaataga
ggtctagacgatatcaacttggaaaagcccaaagttctagatttcaatgactcaagcata
ataatggcttctagggtaatgatggacaagacgaaagcattactagcacaaaatagtaca
ttaca---aaaatgcggaaacctgctagatgaatatcaatcaaagatagaaaatgcatct
cccaaaacatgggacaacattaagacaatatgtggaacaagatattggcaagctattaat
gatatttccactctgacaaaaaacatgctttctgttgctcaatataataaatttaataca
ttcagggtagtctgctgtgctaacaacaatatgtttggcattgtattcccatcttctgat
ataaaaacaaaaaaagcaacaatggtttttgtaaccatatgtatacatgattcgattgag
gatgttttagattcaggagccttgtacagaacatacaagtctaa------------tggg
aaatatatatctatttccaagggcatcagattggacaaagaaagatgtcagagactagtc
tcagcaccaggaccattcatgctgactgcatcactattcaagagtgataatgatctagca
tccatgccagacatcccaaactccccattcctcacatcactctctattactaaagcaatg
ctgtcattaacagagccatctagatacatgattatgaattccctagcaatctcatctgat
gtgaagaattatatggctgagaaattttcaccatatactaagaccctatttgcagtatac
atgacaaatctgatcaagaaaggctgctatgaagcaaatgagcagaaagatagtgttgaa
ttaagagacatctttatgtctgacatagagataacacaaaagggtgtcagatcagagagg
aaattgaagagcatatggtttccaggtcttgtgagtctgaaagaatatatcaatcagata
tatttgcctttttacttcaattcaaaaggactccatgaaaaacatcatgtaatgatagac
ttagcaaagacagtcctagaaatagagaaagatcagagagtaaacatacctgggatctgg
ggtgaatcttttgagaagcaaaccgtaaatctagatgtcttaatacattcactgaccaag
aatttaatgttggacacttctaggcataaacatttgagacacagggtagagtcaagaaac
aatttcaagagagcaataagcacaatatcaacattcacaagctcaaaatcatgcattaag
attggagattttgaaaaagttaagacagaacaagtagagaaaaagagaaaagctcaaaag
aaagcagactcaactttgagaattgcaaatccactgcttgcaggagaaatg---ggtgca
gaggaagtacaccatgcagactatattgacttgaagaaagctgtgccagaatatgttgat
atgcagtcaacaaaagtctttgacagactttatgaaaagataaaaaatggagagatt---
gttgatg------taacaatagaagaaataatgaaagttatgaaaaatcacaagcaattt
tactttgcatacttcaacaaagggcagaagacagcaaaggatagagaaatatttgttgga
gaatttgaagcaaaaatgtgtctttatggtgttgagagaatttcaaaagaaaggtgcaag
ctgaaccctgaagaaatgatatctgaacctggagatggtaaacttaaaaggttggagcag
atggcagaagatgaaataaggttcataattgaaaatgttaaatcattgaaagaaagagat
ggtgaagcaactgcagaatctgaatt----------------------------------
--tttggataaagtttcaggtgaaaatacaagggcacaaaagatagaaattaatgctgat
atgtctaaatggagcgcacaggatgtgatgtacaagtatttctggctaattgcaatggat
ccaatcctctatccatttgaaaagaagagaatcatttattttctatgcaattatatgcaa
aagcggttaatactgcctgatgagctgatgtacaatatactggatcaaagatatgttaga
tctgatgacatcataatggaaatgacaaatggctttaagaggaattgggtcgaaattaaa
aggaattggcttcaaggaaatttgaattacacatcttcttacttacatagttgtgcaatg
tcagtgtacagagacatttttgatattactgcaaaaagattacagggagaggttctagtc
aattcattagtacattcagatgataatcaaacatctatatcaatgatacaatctagaatg
gaccctgatgtcattatacaatttgcaatcaatacattcgcaaaagtctgtcttgctttc
ggcaaccaaccaaacatgaagaagacatatataacaaattttatcaaggaatttgtctca
ctgtttaatatctatggagaacctttcagtgtatttggaagattcatattgacatgtgtt
ggtgactgtgcttatatcgggccatatgaggactttgccagtaggttatctgcaactcaa
acagctataaagcatggttgcccaccatcaattgcttgggtaagcattgcactcaatcag
tggataacatacagtacttacaatatgctaccaggacaaaacaatgaccctgctaggaat
ctaggaatggagaataggtttgagatacctattgagctgggcggctatttagaatcagac
ctgtcaacaattgcgttgcttgggttagaggctgggaatgtcacgtttttaacgagattg
atacaaaaaatgtccaatatcatgtataagaaagaagacatcgtgggtcagacactcaga
atcgacacctggaatttagaacaactcaccaaatctgaattatttagattaaaattgctt
aggtacgtatccctagattcagagatgagtatagacaatggtttgggtgagacaagtgat
atgcgaagtagatctttaatcaccccaagaaagttcacaacagttggatcacttgcaaag
ttgacatcgtatagagattatcaaaaaattgctgaatcacctgatgagactgaagaactt
ttcgagttctttattgcaaacccagaacttctagtaactaaaggagaaacagctgaggaa
ttttgcaaaactataatttatagatacaactcaaaaaagttcaaagaaagcttatcaata
cagaaccctgttcaactgtttatagagcaagtgttgttttctaataagcccacaattgat
tatactggattagctgagaggtttgtcaatgcgatagattttgatgaaaatctagatgaa
acaactattgctgggagaatgactatagccgaagcactcaggagaattgcagatgatatc
actcaactggaacttgatcatgaagatgtcaagacaatatatggattttgtataacgaat
gaccctatgataataactgcttctaattcaatgatactacaaataactggcactggtcaa
gaaaggactgggatgtcaagcaattatatgcctgagatgagaaattttagattgatgcaa
cactctccagcagttgttctcagaggttacatacatggggttgatagtgttgaatttgct
gatcaatcagagttaagacgagatattatacatttggaagacttcataaaaaagactgga
ttgaaagagaggatggaggaaagaataaagacttaccatgaaacca------aagatgat
gatagcaaaagatttgatttaaaagaaattacgaaattttatcaggtatgttatgactac
ataaaatctacagagcacaaggtaaaggtcttcatactgccaataaaagtgcacactgca
agtgatttttgtgctgtattacatggaaatctcttaatggatgacttgtggttcaacatt
cactatctgagacaaattgaaagttcaagccataaaggtgagattacatcgtttaggaat
gttgagattgacgttgctgttgaatgttttaaattacttgcacactttgctgactggttt
attgcaggccattctagaaagacatatctgaagctgatgatccaagattatagttacaag
gggatgactgtcaaagaattgtatgaattattactgaag---agtgaacaaagagtcaac
tttataccaatactctttaggcttggtgacttgaagcaggaggatatcaacaaatttgac
gcacttaagacaaatgaaaaaataacatggaacaactggcaagtctcacagaggatgaat
actggactaattgatctaacaataactgggtataacaaacggattacaataacgggagaa
gatgaccgattagatgaagctatgctgtacattaaaaaggacagttatgaccagatatcc
aatcaatccaggaagcttttgaatacaaggcacaacttgatgtttgagaaaatgaaacct
gtgaaattcatagatccaagagaatggtatatatgccatcagaaaggacgaagaggaaag
tgtgactatgttgtattgttagggaaacaaataaattctagaaatgaacaaattagccag
atacatcatagaagtcaaaactacctagtgcctgtctgtccagttggaattagtatcttt
gaggattcagaagcaaccacactagaagatattgaggatatgaacctagacaacaactct
gtgaccaggttgagggtcaacagggatgaatttgcaattgttagaagagcaatgataaca
aagatgatacatttctctggaccgccaatggttgcaggaattatagatattgagaaactc
atgcattgtagaccactgctcaacataacatacacaactgtcagaaacagttcattgatg
gacattgtccaaattttctcttgtactggagatgatgatt---------------caaaa
gatggaacatttgcattctctgaagatcctctagaagatgaggagtctcaagaaattgat
tctctacccatattcaatgtgacattcagaaagagagggaaaagttacatgtcttacaaa
aatgctattgaagaggcaataaaagtaacgactgatgaattcaaggtagcatttgatttt
tcagatga------tggattcttttcatcaaaaaatctaggaatcattcaaacaatcagt
agtttaataaaagagctaggaacaaatgagtggagtactagcctggataagtgtatccat
ttatgcatgtacagagagggaatggatgaaatatatcatctatttgaaatgccaaaatac
ttct------tgagaaaagttgatgagacaaaagcagatgaaacagttgtaaatagagga
gactggggtgatgttgttgagcaggcagagtatgaaataataaatagaataaattgggaa
aaagttctaggatttattgatgcgcta------ccaaatgcaaaaggtgcaccatggtgt
gaaatattcacccacttcaaaaagaaggcaaaagagttagttttaagtaagatttcagct
ttacaaaagaagatgacactggat---------gactttgcagaagaactaaaagtggaa
gg--------tggaaaatctatgtatcaatttttctgaatattaatgtctaaa-------
-acctgctttt-------------------------------------------------
------------------------------------------------------------
------------------------------------------------------------
-------------------------------------------------------gcagg
tgaattagtcagctaagcttactcaagg--------------------------------
------------------------------------------------------------
---
>HM639780.1 Oyo virus segment L RNA polymerase gene, complete cds
-----tgatatatactt------------------------------------aaacatc
acaactc---tttaaaccatggatccttcaaaagtcaaccaattccgacacagaatcaat
gctgtgaaagaagccactcttgcaagagatatactttcagatatgtatatggcaagacat
gagtattttgctacagaatattgcctttcaaacaatattgaatacaggaatgatgttaga
gcttcagaaatatactgtacagtgtatcctgacagatctccgtttgatattgagaggatt
agatacacccccgataactatgtattttt---gggagataggttatacataatagatttc
aaagtgtcaacagattctgacagttctattgagacttataacaaatacataaatgcattc
caagaatttttc------ccagatattgaatttgaagttgtcatagtgaggtgtaatcct
atgagtatgcagatcacaatcaattctgatagttttcagcaattatttccgaatatacca
acaaatctttcattccattggttctttgaattacgtcggatactacttgaaaaatttaga
gataatgaagaattccaagatatgatagaccatggagattttacattaactgcaccatgg
ctggatgaagatacagaagacttatatacccatccagtttatttagaattcattgaatca
ttaagctcaaaacatgaaagcttatttcaaaggtctttaaatttcgatgcttattcaagc
caaactgataagtggaattccaatctaatatatctcaaagagaaaactactgaaacctac
aataattatgtacacgatatggcacaaagtatttttgaaacaccagatatagac---atc
ccgaccaaagacaagataatagaaggctggaataacatgtacatgcgaatacaaaatgag
agagaattgtcaaaaagccctgttgatcagaagccgtccatacattttatatgggggaaa
cctgacaaaaataaaccaacaggtaacaatgaaaagataattaggctctcaaaatcgtta
caaggaattaaggacaacacaggttatgcaaataattttaagtctataggcatattgtca
gatttttcatcagatgtaaacaaatatgaaaatttttgctcagtattaaaaaaggaagca
cgatcaaaggctaagcctaa------tagcaagggggtagaacctataaaaattaagaat
tgcaccatactatgggaacaacaatttaaatatgaaatcatcgacaatgataagtattct
agatctaatttttataagaattatttagggattggcaaacataaacaatttaaagataga
ac------tgatatagacttatctagacctaaaatactagattttgaagatatgataata
aaacttgcatccaaaactatgatccaaaaggccaaatccgtgctgaatgatgaaaatatc
ttgga---gcataaaggctgttttttagacgagtacattgagaacataaaagtatgttct
gtagaaacatttgacttcatcaacaaattgaccaaaacaaacttttggtcatcaataaat
gatttttctattcttatgaaaaatatgctctcagtatctcagtataataaatataatact
ttcagaattgtaacatgcgcaaacaataatctatttggaattgtcttcccttcttcgaat
ataagaacaaagaaatctactatcgtctttgtgacgatagtgctacatgaagacaagtca
gaaattttggacgctggggcattgtttaatacatatgaaacaag------------tgga
ggattcatctctatatcaaaagcaattagacttgataaagagagatgtcaaagaataatt
tcatctcctggtctgtttatactaacagcagtgctattgaaaaatgacaacaagactata
gttgattcagatgttatgactttctcatacttcacatctttgtcaataactaaggctatg
ctaagtctaacagaacctgctagatacatgatcatgaactcgttagctttatctagtcaa
gtcaaagaatacatagaagaaaaattttctccatatacaaaaactttattttctgtttat
atgacagaattaatcaaaagaggatgtatgaatgccaattcaatacgagaaaagattaat
ctaagaaatatccatatgagtgatttagaaatgacacaaaaaggtgtttcagatgataaa
acattaacaggtatttggtttcctggggaagtctcattgaaggagtatatcaatcaagtc
tatttgccattttatttcaattcaaaaggcttgcatgaaaagcatcatgtggcaatagat
ttagccaaaacagtattagagatagaaaaggatcaaagagaaagcctaccatctgcctgg
ggcgttaactttgaaaagcagacagttaatctagacatcctaatttattctttagctgag
aatcttatgttagacacttctagacataaacatttgagacatcgtgtggagtctagaaac
aattttaaaaggtcactaactactatttcaactttcacaagtagcaaatcctgcattaaa
ataggcgatttttatgaagaaaaatctaaacaaaatgcgaaatatttaaaagatagaaac
acagaaattaaaaaatataaagtagcaaacccactgtttgacaatgagata---cttgaa
catgaaataaaacattctgattataacgatcttataagggcaataccagaatacatagac
atgaaatcaacaaaagtcttcgatgaaatgtatgtgtatatagaaaag------------
aaccccaaga---acacaatagaagagattatggaagtaatgaaagatcataagacattt
tatttcacattttttaataaaggccagaaaacatttaaagaccgagaaatatttgtgggc
gaactacaggccaaaatgtgcctttattgtattgagcgtatctcgaaggaaagatgcaag
ttaaacccagaagaaatgatttctgaaccaggagatggtaagttaaaaaaattagaacaa
aaagcggaagacgaaatgagattcattgtcgaaaacttacaaccagtgggcaaatgtgac
cctaa-------------------------------------------------------
--ttcattaatagaagctgttaacaaacctaaaggttccaaatttgaaattaatgcagac
atgtcaaaatggagtgcccaagatgtcctattcaagtatttctggctttttgcaatggac
ccaatactttatcctaatgagaaaaaaagaatactatacttcctatgtaattacatgcag
aaaagattgatattacctgacgaaatgatgtgttcaatactagatcaaaaagaagtacga
cagtttgatctaataagggagatgactgagaattacaaaagaaactacgttataattaag
agaaattggcttcaagggaatttaaattatacttcaagctatctacacagttgctcaatg
tcagtatacaaagaagttgtaaagagagcaacggcactcttagatgggaaagttgtcgta
aactctcttgtacactcagatgataaccagacttcagtcaatttcatccaggataaattg
tcaaatgattatctcttgtcatttgtaatgaaaacatttcaaaaagtctgtgcatcattt
ggaaaccaggtgaatatgaaaaagacatatgccacaaatttcataaaagagttcgtgtca
ctcttcaacatatacggtgaaccatatagcgtatatggtagattccttttaacatgtgtt
ggtgattgtgcatatataggtccatatgaggattttgccagcagactatctgcaacacag
actgccctgaagcatgggtgtcctccatccaatgcatggcttagcattgctatgaattca
tggatgacatacaatacttacaacatgttaccaggtcaagcaaatgaccctgttaagagc
ttggcaat---ggaaagaaaacatatacccatcgaacttgggggtttactgaattcagaa
ctttcgactatagcattgcttgggctagaatctggcaatacaacatttttgacaagccta
ttgaaaaggatgtcaggtgtcatgattcgtcgagaaaacgttactaaacaagttcaagat
ataaaaaagtgggatatctcttctctaaaaaagcatgaactcttttacctaaaattgtta
aggtatgtttatatggatgcaatcatcactaatgactcgaccgtaggagaaacaagcgaa
atgaggaacagatcattgataacgcccaggaaatttacaaccaagggctcacttaagaga
ttaaaatcatatgatgattataaagaaatttgtgaaagttcagaaaaaattgaggaacta
tttcaatatatgattcggaaccctgaacttttagttacaaaaggagaaacaatcactgag
tacaaaatgaccatattatatagatataactcaaaaaaattcaaagaaagcctctcagta
cagacgccggttcaactgatgatagaacaaatattgtattctaataaacctacagtcgat
tataattcaatatctgataaattttatagtattgatgatt------tagaacttgaatca
gatgaaataattggaaaatacacaatctcagaaacattgtcaaaaattgtactggattta
gaaaaactgcctttaactaatgatgatgtagcaacagtatataatttctgtatatgcaat
gatcctctgactttatcaattgccaactcacttattttaaaagtagaaagtagtgaggtg
agcagaacaggattagttgctactaccatgcctgagatcagaaacctaaagttgatacag
tactcaccagctattgtgatacgggcatatattcattctaattatgattttaaaggaatt
gatgaagcagaactgagaagagacgtgcttcatttgtctgagtttatagataaaacaggt
ttaaaagacagaatggagaaaaaaattgaagattattataatagta------atgatgat
gaaagtctcatgttcaggttaagagaactaactaagttttatcagatttgttatgattat
ataaaatcaacagaacacaaagtgaaagtttttatattgccaacaaggacatatacaagc
caggattttatctcagtagtaatggggaattatttgtctgacaaatcatggtctatagtt
cattttttgaaaccgcttgagggaaataattataaaggacaggttgcaaaagatccaatg
attgaattacaaattgcagatgagtgcttcagattactagctcatttcacagattatttc
attgctgattacacaaagaaacaattcttaataaaaattctctcagaatttaaattcaaa
gattttaaagttagcaatttatggcagctgctcaaacag---tcagagcatagattaaag
tttttgccaatactctatatcatggacgaattgacaaatagagatctggtaaaatatgac
tcttatagaaccgatgagaggataacatggaatgattggcagttatctcaacgtttaaat
attggcaggattgacttagtaataaacggatataataaaagaattgctatatatggtgaa
gacaataaactattagaagccatactatatatcaagagagatacttttgatcagatacca
agtcaatctcggaaattgttgaatgctagacacaatttactgcttgagaaaatggagcca
atcaaagtattagactccagatcttggtacatatgttaccagaagggaaggaagaacagg
tatgattatgttgtgttgaatgggtatcagataaactctagaaacaagagtatagacgat
gctgcacacaggtcaaaaaattatacagttgccgtctgtccagtaggcatcaacacattc
actgacactgaatctgttgatattgcaagtgttaaaaatctgaactatgaacatacctct
tgtacgaaactaaagatcaatgaatatgaaactgctactattagaagatgcaacctttct
aaaatgtcattttttgatgggcctcaaatcattgcaggatccttgaacatcaacaattta
atagtatctaaatcacttctaactctaaattataaaagtattttgaaagttgatctgctt
tccatactgcctatatttaactgcaatcaaacggatc------------------aggaa
atagattttgaattcttgtcagaagagccagttgatgtggacgaagttatggatttagaa
tcgcagcctgttttttctatcactgtttcaaaaaaatccaaaggcaagataacgtacaag
aaggcaatagaagaatgtataaaaataaatacagagaaatttgaggatttatttgatttc
tttgaaga------tggattttactcttcaaagaatttaggagtaattagaactatagtt
gcattaattgatgaactgacaactaatgaatggagtacgaaattaaaagaatcaatacat
ttatgcatgtcaacaaagggctatgatgcaatgtttcacacattcacattacaagacgca
tttttat---tgaaagatggt---------------------------------------
------------------------------------gttaataaaattataaattgggag
aaaataataatcttcttgaaaaaaatg------ccagacataagagaagaaccatggaaa
gaaatatttgcaaatttcaagacaaaagctatattgaatgcaaatgaggagatgagcaag
---------aaaagtgctagcttaacattggaggacttggcagaggaacttgctgaagcc
gg--------aggccattcaaaatatcaatttcactaatcaagaaaatgtata-------
-caatagaatcccatag---------------------caacaaaacataatcatacctg
ttcttc------------------------------------------------------
------------------------------------------------------------
------------------------------------------------------------
------------------------------------------------------------
------------cttcct------------------------------------------
---
>KJ867205.1 Kaeng Khoi virus strain PSC-19 segment L polymerase gene, complete cds
---agtagtgtactcct---------atac------------------------------
----------taaaccttatggataaacaacagtatgatcaattcattgcacggattcgt
gcagctactgatccatctgtagcaaaagatatagatacagacttgttaatggcacggcac
gattattttgggcgtgaattatgtaaagctttaaatatagaatatagaaacgatatacat
atcactgatatattccttgagatactacctgacttcaatccactagaaataaatatgcca
aatattacgccagacaattacttatttgt---aaataacaagttatatgtgattgattac
aaagtatctgttagcaaagatactgctgtacaaactttcaatcgttataatgaaatattt
agagatgtttgcccaaagcttggagttgcttatgaagttgttataattagaatcaatcca
atatcaaaagaagttaatttttcttctgacgaatttagaaatctatttaacgacatcact
ttagatataaactttgatcaattctttgatttgaagcgaatgctatatgagaaatttgct
gataatgaagaatttattttaaaagtatcacatggtgatttcactataactgcaccttgg
tgtaaaacaggatgtgatgacctctataaacaccccatctacaaagaattcaaatatagc
atgccaatcccttacagacgactttttgaagaatcaattagattcaatgctcat------
gaggcagaaaaatggaatgtcaacctaataaaactaaaagattacactaaggcagaatac
aacaaatatattgacaagttagtcaaaagcgttttccttttggatggtaattattcgaag
ccagtaaaagcagacattcagataggttgggatgcgatgacagagcgcataaagattgaa
cgagagcttagcaataatatttgtgatcaaaaaccaagtggacactttatatggactcca
ccaaatcatttaaaaagcaataataacatagaaaaaataatacgattgtcaaaatccctt
caaaacttaaatggacctgcagaattagcttctgcatttaaatcaatgggtgcatgtatg
gatttttcagaagaagtagaaaaatataatcaaatttgtctaactagaaaagaagaagcc
agattatcatggaaaaaagt------gacaaaaaagctagaaccagtaaaagttgggaaa
tgctatatgttatgggagcaacaattcatactagcaaatgaatattttgacaaaaacgat
aagataaaattattgaaaaatttctttggtattggagggcataaaacttttaaaaataaa
atgaacaatgatttggatctaaaccgacctaaaatattagatttcaatgatgacaatatt
tatttagaatcaattaaaatgttagacgctactagaagcatactctctaaagaatcaaac
ctggatcctctaaaagattttatatataccaatttcgctactgaaataaaatctgcatca
gaagatatgtcaaaacacttagaatatattattaaatcatgctattggtccagtttgcaa
gacatatctgttttaatgaaaaacatgctatctgtttcacaatataatcgtcacaacact
tttagagttgctacttgtgccaacaataacatgttcgggttagtgatgccaagctcagac
attaaaacaaaaagagcaactttagtatattctattatagtattacacgaaactgaatca
tgtttattgaatcctggtgcattatatgcaacttttaaaactgt------------aaac
ggttatatttctatatctaaatctatcaggttagataaagagcgatgccaacgattggtc
actagtcctggcttatttctcacaactacattactcttcaaatattattccccaaatgtt
gaattagttgatataatgaatttctcatattatactgcaatttccattaccaaatcgcta
ttatctttaacagaaccagctagatatatgataatgaactcactagcaatttcaagcaag
gtaaaagattatattgctgagaaatttgcaccttacacaaaaacactattcagtgtttat
gtgaccagattaattaaaaatgcgtgttttacagcaaatagacagaaagaaaaaatcgaa
cttagaagtgttgccctgtctgattatgatatcactcaaaaaggagtagaagacaattat
gattttgaatccatttggtttccaggcaaggtcacattgaaaggctatatcaatcaaata
tatcttccattttatttcaatgcaaaaggattgcatgaaaagcaccatgttttgattgat
ttggccaagacagttctagaaattgaaaaagaccagaggctaaatactgtcaatccttgg
tccgaagatgaagtcaagcaaactgtcaatcttcctatactaatccattcactttcaaaa
aatctgctattagacacgtctagacataatcatttacgaaataaaattgaaaaccggaat
aatttcaatagatctctctcgacaatctcaacattcacaagttccaaatcatgtattaag
ataggagattttaaagagctcaaatcacatgtaaataaaaaaatagaaaaagcaaacagt
gcatttgagaaaaaaatgcgcgtggcaaatccattattcatagatgaagaaaaaatagat
ttagaggttaatcattctaattatgaagatttgcgacaatccatcccaaactatcaagat
ttcatgtctactaaagttttcgaccgattgtatgaattatataaagatgataagata---
gatgataatctaactactattcaaacaattatgaatactatggtagagcacaaagacttt
tactttacatttttcaataaaggacagaagacagcaaaagatagagaaatttttgtgggt
gaatttgaagccaaattatgcatgtatggtatagaaaggatagctaaggagagatgcaaa
ttaaatccagacgaaatgataagtgaacctggtgatagtaaaatgaaaattctagaactg
aaatcagaacaagaaattcgattcatagtggaaaatatgaaacaaaggaggtcagatcag
at----------------------------------------------------------
--tctaggtgaaaacaatgatgaaatttataaagcccttaagattgaaatcaatgctgat
atgtccaaatggagtgctcaagatgttttcttcaaatacttctggttaatagccatggat
ccaatattataccctcaagagaaagagagaatgatttactttttctgcaattatatggag
aaaaagttaatattacctgatgagatgatatgtaatatactagatcaaaaaatacacaga
gaaaatgatatcatcttagaaatgacagacaatttaaatgcaaattatgtaaatataaaa
aagaattggctccaagggaatttcaattatacttcaagttatgttcattcatgtgcaatg
tctgtgtacaaagatatcattaaggatgttgcccagctaatagaagggaatagtttggtg
aattcattagtccactcggatgataatcaaacaagtattgtatatatatataatagatta
tcaaaagaaattttaattcaacactctattgaaacttttgaaaaagtttgctatgcattt
ggttgccaggccaatatgaagaagacatatttgaatagtgttattaaagagtttgtgtct
ttgttttgtatctcgggtgaaccattttcaatattcggtaggttcttactgacatcagta
ggtgattgcgcatatataggaccatatgaagacatggcctcaagactaacttctacacaa
actgcaataaaacatggatgtcctccaagtttagcttggttaagtattgccattaactat
tggattacattcaatacttataatatgctaccaggacaaattaatgaccctttattaggt
ttacctgcaaaaaatagagttgatttgccagttgaattatttggtataatacaatcagaa
ttatcaacaattgcattgttaggattggaggcagggaatgtaaccttcttaacaaattta
ttgcaaagatgcagcccaatagatatgagaaaagagcagatagttgatcaatgtactaag
attcaagactgggatatgagaatactaacagataatgacatatttagattaaaagtctta
agatatttagtattagactcagaattagaagtcgacaataccatgggtgagactagcgaa
atgagagggagatctttattaaccccgcgcaaatttaccacaaatggttgcctaaaaaaa
ctgatctccttcaatgactatcaaaatcagctatcaaaccatgggggtttggatccaaat
ttagaatatatgttagcaaaaccagaattattagtaactaaaggtgaaaacaaacaggat
ttcatgaatgctgttatatacagatacaattctaaaaagtttaaagaaagtttatccata
caaaatccagcacaattatttatagaacaaattttattttcacataaaccagttattgat
tattctggtgttaaaaacaaatattcttatataggcgacaatcttgagttagaagaacaa
ccagatattttaggcagaatgacatttcaagagtcatatcaaatgttatctaaagactta
aataatctaacgttatctttgcatgatatagaattaatttatcaattcatcatcttaaat
gacccactaatacttacaattgccaatagtcttgttctaaaattagaaagtcttccactc
aagaggacaggagtaacgtgtaataacatgccagagatcaggaatttaaaacttatacaa
cattctcctgctttagttttaagagcatattctcaaaatacattagacctacctggagca
gatgaagaagaactaaggagagatgttttgcatcttgttgactttatcgaaaagacaaag
ttaaaagataaaatgttagagagaataaataagaatagagcaaaatt---gcaagtgact
caagatctgaaatatgaaataatggagtatacgaggttctatcaaatatgttatgaatat
gtcaagtcaactgaacacaaggttaaaatcttcatccttccaaccaaatcttatacctca
actgacttttgtgcactagtgcatgggaatctaaaacgagacgacaattggattatggtg
cacttccttaagaatatctcatctctaaattataaagggactatacaaaaagcatccagt
aatgaaatgaatatagcaattgaatgctttaggctgattgcttactttgcagacagtttt
attattgatttttcaaagaagaagttcttaaaagaaatgattgacaaatttacatataaa
ttagtacctgtgcagcatctttttgatgttataagacgc---agtcatataaggcacgaa
tttattccaattttatattggacagatgaattgacacagaaagacctagataaatatgat
gctatgaaaagtgcagagcatgtcacctggaatgattggcaagtaaatagagcacttggt
acaggccctattgatctcaagatcgaaagttacaatagatctatccatatcattggggaa
aatgataaattaatgatagctgaacttcaattggcacgtactggtatggatattattact
ttctctggtagaaaattattatcatctaagcatggattaaagtttgaaaactttagcaaa
gttgaatttgatgatagggtagattattatataacatatcagaggaaaactaagaacaca
tacagttatcaaatacacaatcaggactcaatactaaggagaaaccaagaacatttcgga
aataaaacaagagcatttaatgaaatcataccagtttgcccagtaattgtatcaaccatc
tcaaaaaagccccggatagataaaaataaacttcaatatttaaattatgagtcagtatca
cttgggaaattaattgtcaatgaaaatgaaactgtccttttgaagcgtgctcagctccac
aaaatgcaacattttgacggtcctgaactcccatatggccttatagacttaactgcatta
atgaaaacaacagaactgttaaatacaaattatgataaaataagcaaagcttcattaatc
tcattgtcgaaaatcgttcattgtcaaggagctgttg------------------aggaa
gaaactttagaatttctttcagatgatcctatggatatggaagatcaaacaaatatagaa
tcacaaccaattttttctgtaacatatctcaagaaggcagataagaaaatgagttataag
tctgctattaaggaattgatatataagcaaacagaaatttttgaaacactatttgatttt
agcgaaaa------tggattctgctctggggagaatttgggtgttttagaaactatagtg
tgcataatcaaaatgctaaaaacaaatgaatggtcaaccatgattgacaattgtatacat
ataactttaataaaaaatggattagataaagaatatcatttattttctttatcaacttat
ttct------ttttgaatgtg---------------------------------------
------------------------------------gctactggtgatatagattggcat
aagataaaggagtttgtcctgacatta------cccgagatcgatagcgagccatgggca
acgatgttctcacgctttagaaataaggcattagatttaattgataaagaaataaagaag
---------aataaacaatttaaa---------tcatttataacagttttgaaaaaaaga
gg--------tggtaggtcaatgttcacatttgatgaataaactgtgtgtttt-------
-aatttgtttagttag----------------------taattaattatattttaattat
tttaa-------------------------------------------------------
------------------------------------------------------------
------------------------------------------------------------
--ttttaaaatataagtttagtataggagcac----------------------------
------------actact------------------------------------------
---
>NC_034633.1 Wolkberg virus isolate 2562_SA3 segment L RNA-dependent RNA polymerase gene, complete cds
---agtagtgtactcct---------atac-------------------------taact
tcactta---tcactaaaatggacgaccaactctataatcaatttttaaggaggataaga
gtggcaagcgaccctgcagtcgctaaagacatagatacagacatattaatgtcaaggcat
gattattttggaagagaaatttgtagggctttagaaatagaatatcgaaacgatgttcca
ataattgacatttttttagaagtacagccggattttgatccaatgagatatactataccg
aatataacacctgacaattacttatatag---gaatgggactttatatatcatagactac
aaagtttcagtttctactgaaagctcaatccagacaaacaaacggtatagagatattctg
gacagtatttgcccaataattggactgaattatgaagtagtaattatcagagcaaatcca
atgaacaatgaaatatatttctctagtgatagttttcggaacctatttggaccactagtc
ataaatctggacttttctaggttcttagatataaagaaactattatttgagaagtttggt
gataatgaagaatttctgttaaaggtatctcatggtgatttcacaattacagcgccatgg
tgcaaagaaaggacaccagaactatatgacaacaatatattcatagagttcatgaatagt
atgtcagaggagtatcaggatatgtttctagattctataatgttcaacccacat------
gaggcagataaatggaatgtgcatcttataaatctgaaagagaaaacaaatagagaatac
gaaaagtatatcactgatatagcagtcaaattgtttgagtcaacaggaaattacaaaaag
cccactagaactgaaattgagaaaggctgggaagaaatgtctaaccgtgttcaaaaagaa
agagagataagtaaagatgtaatggatcaaaaacccagtggccattttatatggtctcct
cctgatgatgcatatccaaaagataatatagggaagattttattcatctcaaaattgtta
caagatatgtctgggtcttcagaattcttagatgcattcaggatgataggcaaagcaatg
gatttttctgctaatgttcccctatataatagagtgactttgactaggaaagaagaagct
agatctcaaaagggtaaggtt---atgaataagaagttagaacctgtacaaattggtgaa
gctctagtattctgggaacaacaattttccttagtaaacgacaagtttgataaagtagtg
agatctaacctgttaaaaaacttttttgggattggatcccataaacaatttaagtctaag
atgatagacgatatagaagtggagaaacctaaaattctagatttcaatagtgatgacata
tatttagagagtattaaaatgctacagtctacaaaaaatatactagggcaaaataataat
ttggatgaaaacaaagattttatctattctaatttctcaaagaagataaaaacatgctct
gaaaggatggaagcatgtcttcaaaagattataaaatgcaatttttggaattgtcttaac
gatatatctatattaatgaagaatatgttatcattatcgcaatataatagacataatagt
tttagaattgcaacatgcgcaaataattctatttatggtttagttttgcctagttctgat
ataaaaacaaaaagagcaacattagtattctgtatactggcagtacacaaagagaaagaa
tcacttctaacacctggggcattacatgccacatttaaatcagg------------gcaa
tattatgtctctattagtcgtgccatgaggttagacaaagaaagatgtcagcgattagtg
actagcccaggcctatttttaacaactagtatgttattttattattattctcccaattca
gagttgcttgatataatgacatttgctttttatagttcgatatcaataacgaagagcctc
ttgtccttaacagagccatccagatatatgataatgaattcattggcactctctagccac
gtaagagagtacatagcagaaaaatttagcccatacactaaaacactcttctcagtttat
gttaccagattaattaagattgcttgttttaatgccaactctcaaagagaaagaattagt
ttaagaagtgtggcactttccgagtatgatattacacaaaaaggggtagaagataacgaa
gattttgattcaatatggttccctggaaaagttactcttaaagcatatataaatcaaata
tatctgcctttttatttcaaccccaagggcttacatgaaaaacaccatgttttaattgac
ttagctaaaactgttctagagatagaaaaagatcaaagactcaactgtcctgaaccatgg
tctgatgaggctttaaagcagacagtgaatttaccagtactaatacattcattagctaag
aatctactagtagatacatctaggcacaaccatttgagaaataaaattgagaatagaaat
aactttaacagatccataaccacaatttcaacattcactagttcaaaatcatgcataaag
ctagggaattattctgaacttaaagaaaaacaagctaaagacagagaaaaaggaacttta
tctgtacttaagaggatgagaatagcaaatccgttatttgtaaatgaagaagacttaaaa
aatgaagttgcacacagtaattacaataatttgagacagtctattcccttatataaagat
ttcatctccactaaagtctttgatagactttatgaattacttaagacagagaacttatcc
gaagatggtg---ccactatacaaaacataatgaaaatgatgaaagatcatactgatttt
tatttcactttctttaataaaggtcaaaaaacagcaaaagatagagaaatttttgttggt
gaatttgaagcaaaaatgtgtatgtatgctgtggagaggcttgcaaaagaaagatgcaag
ttgaatccagacgagatgataagtgaaccaggagatggcaaattaaaggtgctagaaatg
aaatctgaacaagaaatccggtttataatagaaacaataaaacaaagaaatcaaaattta
atggatgatat-------------------------------------------------
--attgttagggaatcaaagacaaaaatttaaggcgacaaaaattgagataaatgcagat
atgtctaagtggagtgctcaagacgtattttttaagtacttttggttgatagctatggac
ccaattttatatcctaatgagaaagagagaatgttgtattttatgtgtaattacatgaat
aagaagttgattttacctgacgagctactttgtaatatcttggaccaaaaaatgatatat
cgagatgatataataatggaaatgacagataatttgaataagaattatgtcgagattaaa
agaaattggctgcaagggaattttaattacacatctagctatgtccactcttgtgctatg
tctgtatataaagatatattgagattagtgagcataaaaacaggatcagaagttctggtt
aactcactagtgcattcagatgacaaccatacatcaatagtatatatacacgataagtta
caccaagacttgtttatagaacattccatcatgagttttgaaaaagtctgctcagcattt
ggatgtcaagctaatatgaaaaagacttatttgaataacactataaaagaatttgtatcc
ttattctgtatatcaggagagcctttttctatatttggcaggtttttgttaacatcagta
ggcgattgtgcatatataggtccttatgaggatatggcaagtagactcacatctactcaa
actgctataaaacatgggtgcccaccaagtcttgcttggttgagtattgccataaatcat
tggattacgtttaccacatacaatatgttacctggacaagtgaatgacccaactgcaaga
ttgccattaaaaaatagatcagagttacctgtagaattatttggaattttaaatgctgat
ttgtctacaatagctttaacaggcttagaatctgggaatctaacatttttggttgaatta
ttagtaaaaaatagtcctatagaaatgaggaaagaaactattatagaccagtctctactg
ataaaaacttgggatataaataagttatctgatgcagaactatttaagatgaaaatttta
agatatctagtgttagatgctgaaatagaaactgatagtgttatgggagagactagtgaa
atgagaggccgttcaataattactcctagaaagttcactacaattggaacattaaagaag
ctaatatcttatacagattaccaaaaaatgctatctgatgaacaaaaaactaatgaagtg
tttgaatatatggcaaccaaaccggaattactagttacaaagggggaaactaaagaagat
tacatgcatactatattatttagatacaattcaaaaaaattcaaagaaagcctgtctatc
caaaatcctgctcaactctttattgagcaaattttattttcacataaacctgtaatagat
tattcaggaatacgtgataaattttctatgataggggacaatctagagttggaagagcag
ccagatatcataggaaggatgactttcaatcaggtatatgaaaatttatctaaggatatg
gctgctttgcctttaactttagaagatgtacatgtagtgtacgattacatgattttaaat
gaccctctgctcaccactgttgcaaatgctctcatcctgaaattggaaagtttacctcag
agcagaaccggggtgaccgcttgcaacatgcctgaaatgagaaatctcaagcttataact
cattcacctgcattagttttaagagcttatagtcaaaagaacccagatattccaggagct
gacatagaggaaatgaggagagacttactacatttagaagaattcgtggaaaaaactaaa
ttgaaagagaagatggaggatagaatagcaaagaatcaaatggccaa---tagaaatgag
agagatattaaatacgagctgaaagaattaaccaagttttaccaaatatgttacgaatat
gtcaaatctacagatcataaaataaaggtttttatactaccatcaaaagcatacactagt
atagatttttgtgcattggttcaggggaatttaataaaagatgaaaaatggataatgata
cactaccttaaaagtataaatactataggctataagggtattattcaacgaacatctagc
ggcgagatgaatttagctatggaagcaattagattgatagcttattttggggatacattt
ataaatccatattcaaggaaaagattcttgaaagagataatagacaatttcacttataaa
tttgttccggttgaatatttatacagattaatactaaac---agccatattagacatgaa
tttctgcctgtactatattggacaggagaattgacacaacacgacttagataagtatgat
gctatgaaagctaatgagcatgtttcgtggaatgactggcaagtaaacaggaatttagga
acaggtcctataaatttgaagattaccgcatataataaaagtttatatattttaggagaa
gatgatatacttaaaataagtgaattacaattaactaagataagtaatgactatattcat
attgcaggtaaaagactcttatccagcaagcacaatttaagattcgaattattcaaaaga
tataatataactagtgacttcaattactatataacataccaaaggaaggcaaaaaatatt
ttcgtttatcaaatactcaacacccaaacaatagagagaagaaatgctgagcatgcagct
gtaaagactagagtttacaatgagatagtcccagtgtgccctgtaataatagcagagatg
ccacgtagccagggtattgaattaaaaacaatcagaaacataaactacgataacaatagt
cttacaagacttaagatttcagatcgggaatatagcattatgaaaagagcacatttatat
aaaatgcaaaattttgacgggccaaagattaaaacagggatacttaatgtaaataaactt
atgaagacaccagagctcttaaacaccaactattctaaagtgtcaagatctagtattgtg
tctttatcaaaaatattggagtgtgatggtactacag------------------atgat
gatgttttagaattcctctgtgatgatccaatggatgatgaagaagttgaaacaattgaa
tcggaacctattttcacagtaacttatttaaaaaagggaaagaaagttaatagttacaaa
tctgccattaagactttaatcttcaatgaaacagagacctttgaatctatatttgatttt
tccaagct------tggattcttatcaggtaaaaatttagggattctagaagtaattgtc
tcattagtaaaaatcctcagaacaaatgaatggtcaacaattatgcttaactgtatccat
atctgtttaatcagacatggttatgatagacaataccatttatttgaattaccaaggatg
ttca------taattgaccct---------------------------------------
------------------------------------ataactcataaattgaattggggg
gaactaaagaggtttgttataaatttg------ccagaaataaatgtaagtccttgggat
attatattcacgaattttaaggcaaagtgttctgaacttatagatagagagttagggaag
---------gaaaacagatttggt---------tactatttggattcattagaaaaggat
tt--------tggtaaatccatgttcgattttgaataggttgacgaagcaatt-------
-attg---------------------------------tataatattaggttaagaaat-
------------------------------------------------------------
------------------------------------------------------------
------------------------------------------------------------
--aaatatagtgtaaggttagtataggagcac----------------------------
------------actact------------------------------------------
---
>KJ867202.1 Mojui dos Campos virus strain BeAn276121 segment L polymerase gene, complete cds
---agtagtgtactcct---------acat------------------------------
acattca---atttaaccatggaacagacaactttcaatcaattcctatgccgaattaat
gcagccaaggatgcatcaactgcaaaggatatagacattgatctaatgatggcacggcat
gactattttgggaaagaaatctgcaggtcattaggcattgaatatcgtaatgatgtacca
ttggttgacatctttcttgatgtttatccagattttgacccattgagtgtttcaatccct
gctgtgacacctgataattactattttac---aaacggcaagctctacatcctggactac
aaggtgtctgtttcaaaggaaacttctctccaaacatcgatcaaatacgaacaaatcatg
gctgatattgcttctgaattccccattaactatgagatagtgattattcgctcaaatcct
agcaccatggaattgtctttctcttctgatgaatttcgcggcttatttggtaccatttca
attgaattagattacactcgtttttttgaccttaaaaggatcttatatgacaaatttgca
gatgatgaggaatttatattgaaagcagcacatggagattttactctaacagccccatgg
tgtaagactggtgcggatgaagtctatcaacacccaatttacagagaattcaagttcagt
atgcctatcccttatagaagactctttgaagagtcaatgaactttaactcctat------
aaatcagagcgatggaatacaaatttgatcaatatcaaagaatatacaagagaaccctat
gaaaaatttgtcaacaaatgtgcaaaatatgtttttgtctgtgatgatgactaccctaaa
ccgaccgagaatgagatagatgaaggctggacagagatgtctaaaagagtagcaaaatca
agacagatttctacattggcttcagatcaaaaacctagtgcccatttattgtgggcacct
ccagataaaaattatagcaacgagtccattgacaaattattgagattatctcgaagtttg
caaaatattaaagaccctggagaacatgttgattcattcaaagcagttgggaaatgtatg
gatatagctggcaatataccaatgtattctacactatgtacaaataggaagaaagaagca
cgccaaaacttaggtcatgtc---aagaataaaaagttggagccagtaaagatcggttca
gcactagtgttgtgggagcaacaatttgttctcaacaatgagttttttccaaaaaatgca
agaattctattccaaaagaacttttttggtattggaaatcataggagttttaaagatcgt
aacattgatgatttagaattagataaaccgaagatattggactttaataatgaatctatc
aagttggaatcaattaaattgatggaatctattaaaacagtcttgatcagaaagaataat
ttagatgtatctaaagactttattttcaattattttggcgagaaaattaggggatgcaat
gaagatacttttaataatatgctttatattatgaatagcaacagttggtcatctataaat
gatatatcagtacttatgaaaaatatactggctgtatcacagtataatagacacaataca
tttagagttgcaatgtgtgcaaataacaatttatatggtttaatattccctagcagtgac
attaaaactaagagagcaactgttgtattttgtacagtagttcttcataaagatcaa---
tacattcttaaccctggatgtttatttaatacctataagacaac------------agga
ggatatatttctatatctaaagctatacgattagacaaagaaagatgccaaagaatcgtt
actagccctggattattcatgttaacatctttactgtttttacatgataataagaatata
catattgaaaatgtaataccatttgctttcttgacttcattatcgataacaaaaagtctt
ctatctctaactgagcctgctcgctacatgataatgaattctttagcaatttctagcaat
gtcaaaggttacatagaagagaaattttctccatacactaaaacactgttttcagtctat
gttaccaatctgattaagaaggcttgctataaagcatattcacagagagataagataagg
attcgagacatttattttaatgattatgacataacacaaaagggggttagagatgaccca
gagttccagtctatatggttcccaggtacagtttctttaaagtcatatttaacccaaata
tatatgccgttttacttcaatgccaaaggattgcatgaaaagcatcatgttatgatagat
ttagcaaaaacagttctagacatagaaatggaacaacgtaaagaattactagaaatatgg
tcagagacaccaaataagcaaacagtaaatttaccggtattcttacattccctttcgaaa
aatctaatactagatacatcaagacataaccatttacgaaataagatagaaaatagaaac
aattttagaaggtccataaacacaatatcaacatttactagttctaagtcttgtattaaa
attggtgattatgagttgttaaaaaagagaaatgaagagcagaggaaaaatatccataaa
aagacattagcaaaggctaaattggcaaatcctatgttttataattctgatgatgagaat
tcaattattgaacacagtaactacttatctttgaaaaattctatccctaattatgttgat
tatatctcaactaaagtgtttgatagactatatgaattgcagacaagaggtattttg---
gaagaaaaac---cgtttatagaaattgcaatggatatgatgaaaaaccatgatcaattt
tactttacattttttaataaaggtcaaaagacagccaaagatagagagatctttgttgga
gaatttgaagcaaaaatctgcatgtatacagtcgaaagaatagcaaaggaaagatgtaag
cttaatcctgatgaaatgattagtgaacctggagatggcaaaatgaaagttttagagcaa
aaaagtgaacaagaaatcaggtttttgatagaaaatacaaaacaaaagaatcgactaata
gataacgaaatgcgagcttatctgga---------agatggt------aaacaagaagaa
aggattaaaatgcttgcagcagaaaggtataggggaactaaaattgaaattaatgcagat
atgtctaaatggagtgctcaagatgtatttttcaagtatttttgggtaatagcattagat
cccatattatatccagaagagaaagagcgtatattatactttttatgtaaatatatgcaa
aagaggttaatattaccggatgaattattgtgcaatgtatttgatcaacgcactatatat
gaaggagacataatagcagaatcaacaaattcttttaattctaattgggttgaaataaag
cgcaattggttacaaggcaatttcaattatatatctagttatgttcatagctgtgcaatg
tctgtctttaaggaaatatataaggaagttgccaagctcattgaaggcgaaatactaata
aattcgttggttcattcagatgacaaccagacttcattaagtataatacagaataggatc
ccagagggcaatttaattaaccactcggttcaattatttcaaactatctgcctgacattt
ggatgtcaagctaatatgaagaaaacttacattaataatataataaaagagtttgtctca
ctatttgcaatttctggtgaaccattttcagtatttgggagatttttgttgacttcagta
ggagattgtgcatatattgggccttatgaggacttggccagtcggttaacatctacacaa
actgctattaagcatggttgtccaccaagcttagcttgggttagtattgctgtcagccac
tggataacattcactacatacaacatgcttccaggacaagtaaatgacccagcaagcaag
ctgcctataacaaataggaatgagatacctattgaattgtttggaatattggaagctgat
ttatcaacaatttcactggttggtcttgaatctgggaacctcacatttctagtgaatttg
ctaaagaaaatgagtgatgttatggataaaaaaagtcctattattgatcaagtaagtaag
gtgctgctgtgggatttgaataaactgagcgacagtgatatattcaagctaaaattgatg
aggtacttagtcctagatgccgaacttgatatagacaacgttatgggggaaacaagtgat
atgagagggagatctataataactccaaggaaattcacaacaaaaggttccttaaaaaag
cttgtctcatataatgattatcaagaattgatgcaaacacaagcaaatcaagatgaaata
ttagagtatatgttatcaaaaccggaactattagtgactaaaggtgaagagccagaagat
ttccgagtttctgtcctccataggtataattcaaagaagttcaaggagagtttatctatt
caaaaccctgctcagttattcattgagcaaatcctattctctaacaaaccagtaatagat
tactctgggatcagtgataaatatggatcaatagcagatacactgtttgaagaaaatagc
agtgaaatatctggtaaaatgacatttccggaagtttacagacagatttcaattgactta
tcaaaattgccacttaacacatctgatatagctattatttacaattttatgattttaaat
gatcctttattaactacaatagctaatagtttaatattaagacttgatagtgcagagcaa
ttgagaacggggttgacttgcaatgctatgccagagattaggaatatgaaattaataaaa
cattcacctgcattagtgttaagaagttatacaaaaggagccccagatatacctggttgt
gatccagatgaaatgaggagagatttattgcatttagaagaatttatagagaaaacaaac
ataaaaaacagaacaatggctaggataaatatgaaccaagctcaag------ctcagagt
agagatttgaggtttgaaataaaagaatggacaaaattttaccagatcctatatgagtac
attaagtctacagaacataaagtcaaaattttcatattgccttctagagcctatactagt
acagatttctgtgcattaatccaaggaaacttaatttatgacaataagtgggttttaata
cattatcttaggcccataaatacaggtggattcaaagctattattcagaagacatctagc
tcagaaatgaacattgcattagaatgctttaaattactatcatactttggtgacttattt
ataaatgattattctaaaaagcaattcctcaataaaatcatagcggactttacttataag
aatatccctgttaacacattactacatatgattttggat---agccaccttagacatgag
tttatccccattttatactggacaaacaatttagaacagagggatttagataagtatgat
gctatgaaatcgagtgaacatataagctggaataattggcagatttctagaagtctaaat
acaggacctgtagatctgaagatatctggttataatcgtgaaataaggataataggagaa
gataataaactaactatagcagaacttcagctaaatcgcaatacaattgaggcaattaca
ttaggaggtaggaaattattatcatcaagacatgggctcaagttagaaaattttgagaga
gttaagtttctggagccgaataacttctatattacatatcagaagaagcctaaaaatcaa
tatagttatcaaatccacaatacagaaagtattttgagaagaaatgaagaacactcagct
gttaagactaggattttcaatgagatagtcccagtgtgccctgtcattatatcagtaggg
gaatttaagaaaacatactctatgaagaagatatcatatctcaattatgataatatttgc
ctatctaggttgaaattggaagaagatgagtatgccaccattaagagagctcatttacat
aaaatgcaaaactttatggggccagaaattaaaactggtctgctcaatattacagagtta
atgagaacaacggaattactaaataatagctttgagaaagttaaaaatgtctcaatggtc
tcaatttctaggatcattgattgctctggtgaaggct------------------ctaat
gatgatttagaattcttatcagacaatccattagattttgaagaaacagaagagattcaa
tcaactccaatattcaatatagttttcaataagaggggtgagagacatatgacatataga
aacgcccttaaaatagctatagaaactcaggtgaaagaagtagagacagcttttgatttt
agtggctc------aggatttagttctggagaaaatttaggatgccttgaagtgttagta
tcaacaattaaattgttagaaacaaatgaatggtctactataatcctaaatagcatacat
atagcattaatacaaaataatctggatagagaataccacttatttagcatgccttcctac
tttt------tgaatgatcct---------------------------------------
------------------------------------gttaaaatgaatataaattggaca
agattaaaggactttttcttaactatg------ccaagccctaatataccaatgtggaat
gttatgtttttaagatttaaggagaaggcattgtctataatagagtccaacgaactgaag
---------ggtagaagctttaac---------aattacataagtgtcctccgtaaatca
gg--------aggtaaaggcttatttgagttcaattagcatttagaacagttg-------
-gttagagtatatat----aatatgtggatgatttaaacattcaataatgagactaattt
ctacattctaattatagtttataatctctagtaattcatataattccttaataattatta
at----------------------------------------------------------
-------------------------------------------------------tgtaa
aaattataaaaagataatatgtataggagcac----------------------------
------------actact------------------------------------------
---
>KJ867184.1 Bwamba virus strain M459 segment L polymerase gene, complete cds
---agtagtgtactcct---------atct-atacagatacaaa--------------ca
aacataa---ccatgactcttgataaggatctcatcttagagttccagcaacgaattaca
agagctaaagatgcctgcactgctaaagaaataaatagtgatttactagaagcaaggcac
aattactttggctttgaatactgcaaatcaatagatattcaatacaggaatgatgtattc
tttagtgatataatcttagatatatatccagatatcaaccctattgattataaattccca
aatataacgccagataattatgtatttgt---acataatacattatacgttttagattat
aaggtatctgtatctaatgagacttcccagataactttcaataaatattatgaattaaca
cgcgagatatctattgaactaggacttagaatagaagtagcaattattagatgtgaccct
ataactagaaatatttatatttccaatgataagttcagagatatattccctaatactcca
caagatttatcttttgattggtactttgatttgaagcagatcttgtatgacaagtttggt
gaagatgacgagttcctattaaaagttgcccatggagattttactctaactgcaccatgg
tgtaaaacaggatgtgatgagtataaaagccatccgatatttaaagaatttaaatatagt
atgccaataccagagaggagattattcgatgagtccatgaaatttagtgcttat------
gaatctgagagatggaatacacaattattaagagttaaggattatactaaagaagcttat
gataattatgtaaattcctctgctaaaacaatattcactatagatgggaattatccacaa
cccaatcgtgatgagattcaaaaaggttggaatgagatgtcaaagcgtattgaattagaa
agagaagtatcaaatgattttaatgaccaaaaaccatcaattcattttatatggactgaa
cccagcatatcatacccaacacagtctgcacaaaaaatccaatttttaagcgattcttta
aaatatttagaggggacaggtagatttaaagatgcttttatttcgattggagagatgata
aatctcgaatctaactttaggacatatgaatcattttgcaatgataggaaaactaaagca
agacaaacatggggtcaagtt---caaaatcaaaagttggaacctgtcaaaattggccaa
gcattagtcttatgggagcaacagtttgtcttaaattcggaaaagattcaaaaggataat
aaaagacatcttataaaagaattctatggcataggcggacataagcaattcaaaaataaa
acagaagaagatataaagttaagcaaaccaaagatactaaattttaacaatgaaatcatt
aagataaaagcaatatctatggtgaatcaagcaaaaactatattgggaaatcagtcgact
tataa---aaaagaccattttataattgaaaattttggagatgaaattaaatgtgcaaat
gaaaatacatataaattaatctcaaaaatactatctacaaatttttggagttgcatatct
gacttttctgtactaatgaaaaatatattatctgtatctcaatataatagacacaatact
tttagaattgccacatgtgcaaataacagtatgtttgcactagttatgccatctgcagat
attaaaactaagaaagcaactgttgtatttaatattatttgtatacacaaatcagaagac
agtgtctttaatccaggcgtcttgcacatgacttacaaatcaag------------aaat
aactatgtgtctgtatcaaaagctgtacgacttgataaagaaaggtgtcaaagaatagtc
tcatcaccaggattatttttgttgactgttttactctttctaaacaataatgaaacacta
agcttagatgacgttatggccttttcactttttactagcctgtctatcacaaaaagtatg
ctttctctaacagaaccttctagatatatgatcatgaattcattggccataagtagtcat
gtgcgagaatatatatctgaaaaatttagtccatacactaaaactcttttcagtgtatac
atgacagatttgatcaaaaatgcttgttttgatgcataccaacaaaggaataagatacaa
ctgagagatattttcttatcagattatgatataacacaaaaagggataaaagacaacaga
aatattaagagtatatggtttccaggaagtgtaacattaaaagaatacttgactcaaatt
tacatgccattttactttaatgcaaaagggttacatgagaaacatcatgttatgatagac
cttgctaaaacaatcttagaaatagagagggatcaaagaatgatggtaagtcaaatttgg
tctttagaacctaaaaagcaaactgtaaaccttcaaatattaatgcactccttagcaaaa
aatctactgttggatacatctagacataatcatttacgcaataggattgagaataggaat
aacttcagaagatctatgacaacaatatcgacattcacaagctccaaggcatgcattaaa
attggagacttttcaaagttaaaagaagcacaaactaaaagagataaaaaagtaaatcta
aacaatgagaaaagatatagagttgcaaacaatttatttacagaggatataaatatgaat
gcagaagttgcacatgcaacatataatatgttaaaaaattcaataccgaattatgtagat
ttcacgtctacaaaagtctttgacagattatatgagaaaataaaaaacaaggaaatc---
catgataatg---cttgtattgaagaaataatggaaaccatggtgaaacataaaacattt
tatttttctttttttaacaaaggacaaaaaactgcaaaagatagagaaatatttgttggt
gaatatgaggcaaaaatgtgcttgtatgctattgaaagaattgcaaaagaaaggtgtaga
ttaaatccagaagagatgatctcagagcctggtgatggaaagcttagagtcttagaacaa
aaaagcgagcaagaaattagatatttagttgaatcaactaggcaaaaaaatagggatatt
gatgatgaaattcaaaatttaa---t---------agtaaatcctgaggaaaacttagaa
aaaattgaatttctacaaaagcagaaatatagaggtcttaaattagaaattaatgcagat
atgtcaaaatggagtgcacaagatgttttttacaaatatttctggttgatagcattagac
cctattttgtacccacaagaaaaggagaggataatcttctttatgtgcaattatatgcaa
aagaaacttttattgcctgacgagttactatgtaatattcttgatcaaaagctgtcatac
aataatgatataatttctgagatgacagaccagctatcacaaaactttgtagatataaag
agaaattggttacaagggaactttaattatacatctagttatgttcatacttgtgcaatg
agtgtttacaaggatattttaaaacagatggcactctatttagatacagaaatagtagta
aactcgttggttcattctgatgacaatcaaacatcaattactctatgccaaaataagtta
gatgataatgtaatcacaaacttttcgattaaaatatttgagtcagtttgcttaacattt
ggttgtcaagctaacatgaagaaaacttatgtaacgaattttatcaaagaatttgtgtcc
ttattcaacctatatggtgaaccattctcaatttatgggagattcttattaacatctgtc
ggggactgtggttatttgggtccttatgaagatctttctagtaggatatcgtcagcccaa
actgcattaaaacatggctgtccacctagtttgatatgggtttctatagctgcaagtcat
tggataacatatcttacttataatgcattgcctggacaatcaaatgatccaataaattat
ttcccagttgaagcacgagatgaaatcccaattgagcttaatgggattttaaaggcacca
ttatcattgataagtatacttggcttggaatcaggaaatgtcaatttcttacttggatta
ctgaggaagtatacaccaattacaaagaggcgggaaactatattaacacaatgtcaagca
atctcatcctgggacattaactcaatgacgccaagtgagatatttagattaaaaatatta
agatatttggttcttgattctgaaatggatccaaatgatataatgggagaaacatcagaa
atgagaggaagatctattctaacacctaggaaattcacaacagctggatcattaagaaaa
ttagtctcttttaatgacttccagattgcccagaagtcagaaaatggcatcaacagtata
ttggagtatttaatagaaaaaccagaattactagttactaaaggtgaaaatgctgaagac
tttagacaatcgattttgtatagatttaattccaaacgattcaaagaaagcctttctata
caaaatccagctcaattatttatagagcaagtcctattttctaataaaccagttattgat
tttacgggaattagagaaaaatatttaaattttaatgacagcttaaaacaagaagaaggc
acacagattttaggtcgagtgacattcacagaagcataccggctgcttatgagagatatt
gaagaactatcgttatcaacagaggatattgagacagtttattcattcataatattgaat
gatccgcttattgtggccacgtgtaatatgattctattatcagttgttgggaatccacaa
tctagattaggcatgtcatgctcaactatgccagaatttagaaatattaaagtgacaatt
aattcacctgcattaatattaagagcttatagcaaaggtactgcagacatcataggggca
gacccaactgaaatgtctcgtgatctcattcatttagaggaatttatagcagcaacaaag
ttaaaggaaaaaatggaattcaggataaagaaaaacgaagaatcat------gtaacaag
agagatattatatttgaaataaaagaattaacaagattttaccaaacatgctatgaatat
gttaaatcaactgagcataagatcaaagtttttattctacctagtaaagcatacacaaca
acagatttctgtgcattggttcaaggtaacctaatatctgaccaccattggttcacaatt
cattatctaaaacaaataatgtctactgcatctaaggcaattgtacaatctatgcctact
actgagttgaatataagtatagaatgcttcagattacttccacactttgctgacactttc
ttagagataacatccagaattgcttttgtaagaacagttattgagaagttcacatataaa
aatatatcagttgaatacctttttaaaatattaatgagt---agtaattcaagattagat
tttatcccacttttatttaggctagatttattgacacaatcggacttggacaaatatgat
gcttcaaaaagtcaggaaagagtctcatggaatgattggcaatgcactagatttctagac
acaggacctattaatctaacaataacaggcaataatagattaataacaattttaggagaa
aacaacatattacaatattctgaattacaattaggtaaagtgtatcctgataatatcatt
aggagtggcaggaaattattaaatactaaacatggtctgaaatttgaaaatatgaagaga
gttcag---acttaccctgccacatactatataacataccagaagattgataaaaacaga
tggttttatcaaatacatacacatgaatcaatacagcgaaaaaatgaggaaatgtttggt
aataaacttaaagcatttcatgaaatagtccctgtttgtcctgtaaatgtagcagaagca
gaaggctcccaacgaatttggctgagaaaattagacattttaaataacagcaatttctct
atagctaaggtcaagataacaactgatgaatttgcaatgattaaaaggtcacattttagt
aagatgacattctttgaaggtcctgaactcaatacaggaatattggatatttcaaaactt
atgaaatccccagaacttcttagtctgacatatgacaatatagtaaatggaagcattata
cctttctcaaagatattaaattgtataggatcaagaggtc---------------tagat
gatggtttagatttcctctcagatgatcccatggaatacacagagggggagacaattaat
gcaacacccatatttaatatattttattcaaagaaaggttatcgacatatgactttcaaa
aatgcaatagctacactaatagagaaagaagtaattagatttgaaaggacttttactttt
gcaggtga------tggatttttatcgaacgagaatttgggttgtttggaaagtataata
tcattaattagattattgaaaactaatgaatggtcaacaataatggaaaattgtatacat
atatgcctaataaaatcaaatatggactctatcttccacttatttgatgttcctgaatat
ttta------taaaggataaa---------------------------------------
------------------------------------taccaatattctatcaattggcat
aactacttagaatttattgagacaata------ccaagaccagcagaagcaccctggaat
gtgatctttgaaaattttgtaaaaaagtcaaaagaattgatattagaagaattgaaatct
---------acacgaaattttcaa---------gaaatagcagcaaatgtagcaaggaga
ga--------tgggaaatcaaatcttgatttcgtataaaataataagaattat-------
-ctatataattgca------------------------ctttatattaccattgaaatct
ttactattggat------------------------------------------------
------------------------------------------------------------
------------------------------------------------------------
---attagaatattctgtttagataggagcac----------------------------
------------actact------------------------------------------
---
>EU203678.2 Snowshoe hare virus L polyprotein (L) gene, complete cds
------------------------------------------------------------
------a---tatgagtaatggaccatcaagaataccaacaattcctagctaggattaat
gctgcaagagatgcatgtgttgccaaagatatagatgtcgatctattaatggccagacat
gacttcttcggaaaggaattatgcaagtcactgaatatagaatatagaaatgatgtaccc
tttatagatataatattagatataagaccagaaatagatccactaactatagatgcaccg
catattactccagacaactacttatacat---aaacaacatactttatatcatcgattat
aaggtttcagtctcaaatgagagtagcgtaataacatatgacaagtactacgaattaact
agagatatatctgcaagactaaatattccgatagagatagttattatccgtatagatcct
gtaagcagggacctgcatattagttccgatagatttaaagaaatatatcctacattggta
gttgatataaattttaatcaattctttgatctaaagaaactactttacgagaaattcggt
gacgatgaagaattccttctaaaagtggcacatggtgactttactctcactgcaccttgg
tgcaagacaggatgtgcagagttttggaaacatccaatatataaggaatttaagatgagt
atgcctgtacctgagcgcagactctttgaagattcagttagattcaatgcctat------
gaatcagaaaggtggaatacaaatctagtaaaagtgagggaatacacaaaaaaagattat
tcagattatatatcaaaatctgcaaaaaatattttcttagctaccggattttataagcaa
ccgaacaaaaatgaaattagtgatggatggacattgatggtcgagagggttcaagagcaa
agggagatttctaaatctctgcatgatcagaagcctagtatacacttcatatggggagcc
cataacccggggaacagtaataatgcgactttcaaacttatactattatcaaaatcgtta
cagagcataaagggcttgtcaacttacacagaagcttttaaatcactaggaaaaatgatg
gatataggtgataaagcaagtgagtatgaagaattctgtgtttctctaaaaaataaggca
agatcatcttggaaacagata---atgaataaaaaacttgaaccaaagcaaataaataat
gcccttgtgctgtgggaacagcaattcatggtgaataacgacttgatagataaaaatgaa
aaattaaaattgtttaagaacttttgtggtatagggaagcacaagcaattcaaaaacaaa
atgctagaagatatagacacatctaagccaaaaatattagattttgatgatgcaaatatg
tacttagcaagcttaactatgatggaacaaagcaaaaggatattgtccaaagacagtggg
ttaaa---accagacaacttcatactgaacgaatttggatctaggataaaagatgcaaat
aaagaaacttatgaaaatatgcataaaatattcgagactagatactggcaatgtatttct
gacttttcaactttaatgaaaaatatattatcagtatcccaatacaataggcataacacc
ttcaggattgccatgtgtgccaacaataatgtctttgctattgtattcccttcagcagat
atcaagacaaagaaagcaacagttgtttatagcattattgtcttacacaaagaagaagac
aatatattcaatccaggctgtctccacggcacatttaaatgtat------------gaat
ggttacatatctatatctagagcaataagactagataaagagagatgccaacgtatagtg
tcatcacctggcttgttcttaacaacatgcttgctattcaaacatgataatcctactttg
gcaatgaatgatgttatgaatttctctatattcaccagcttatcaataacaaaaagcgtc
ttatctttaacagaacccgcacgatacatgattatgaattccttagccatttctagtaat
gttaaagattacatagcagagaaattctctccatatactaaaacattatttagtgtttat
atgactagactaattaagaatgcttgctttgatgcttatgaccaaagacagcatgttcag
cttagagatatatacttatcagattatgatataactcagaaaggcattaaagacaaccgg
gagttgacaagtatatggtttcctgggagtgtaacattaaaagaatatttaacacagata
tacctgccattttattttaatgccaaaggacttcatgagaagcaccatgtaatgatagac
ttagccaagacgatattggagatagaatgcgagcaaagggagaatataaaagagatatgg
tcgacaaattgtactaaacagacagttaacctcaagatactacttcactccctgtgtaaa
aatctacttgcagatacttccaggcataatcatcttcgcaatcgaatcgaaaataggaat
aactttaggaggtcaataacaactatctctacattcacgagctcaaagtcgtgccttaaa
ataggcgatttcaggaaagaaaaagaaatgcagtcggttaagcaaaagaagattctagaa
acagaaagccgcaagagaagattggcaaatcccatgtttgttgctgatgagcaagtatcc
cttgaagttgggcattgcaactatgggatgctaagggaggctatgccaaattacactgat
tatatttcgaccaaggtttttgataggctatacgagctactagataaagaagtttta---
actgacaagc---ctgtcatagagcaaataatggacacaatggttaatcacaaaaagttt
tacttcacattcttcaacaaagggcaaaagacatcaaaagatagggaaatatttgttgga
gaatatgaagctaaaatgtgtatgtatgctgttgagagaattgctaaggagagatgcaaa
ttgaatccggatgaaatgatatctgagccaggagatggtaagctcaaggtattagagcaa
aaatctgagcaagaaattagattcttggtggaaactacaaggcaaaaaaacagagagata
gatgaagcaattgaagccttggctgc---------ggagggatatgaagccaacttagag
aagatagagaagctttcgattagcaaagcaaagggtttgaaaatggaaatcaatgcagac
atgtcgaaatggagtgcacaagatgtcttctataaatacttttggcttatagctttagat
cctattctttacccacaagaaaaagagagaatattatatttcatgtgcaattatatggaa
aaagaattgatcctgccagatgaactactcttcaacctgttggatcaaaaagttgtatat
caaaatgatattatcacaactatgaccaatcaacttaattctaacacagtaccaattaaa
aggaattggctccagggaaactttaattatacatcgagctatgtccatagttgtgcaatg
tctgtatataaagagatcttaaaagaggcagtgacattgctagatggatctgttctagtg
aactcgctagtccattctgatgataatcaaacatcaataacgataatacaagataagttg
gaaaatgataagatcatacattttgcaatgggtgaatttgaaaaagcatgcttgacattt
ggctgccaagcaaatatgaaaaagacatatgtgaccaattgcataaaggaatttgtctca
ttgttcaacctatatggggagccattttcaatatatggcagatttttattgacatctgta
ggagattgtgcctatatagggccttacgaggacttagccagtagaatatcttcagcacaa
acagctataaagcatgggtgcccacctagcttggcatgggtgtctatagctataagccat
tggatgacagctttgacctataacatgttgccgggccaatctaatgatccgcttgattac
ttcccagctgagaacaggaaggatatacctatagaactaaatggtgttttagatgcacca
ctttctatgataagtacagttggattagagtctggaaatctatattttttaatcaagcta
ttaaataagtacactccagttatgcagaaaagggagtcagttgtcaatcaaatagcagaa
gtcaagaattggaaagttgaagatttaaccgacaatgagatatttagacttaagatcctt
aggtacctagttctagatgctgaaatggatccaagtgatatcatgggtgaaacgagtgac
atgaggggaaggtcaatactcacacctagaaaattcacaacagcgggtagcttaaggaaa
ctatattcatttggcaaataccaggacagactgtcttcccctggcggcatgctagagctg
ttcacctatttacttgagaaacctgaactcttggtcacaaagggtgaagatatgagagac
tacatggaatctgtcatcttcagatacaattctaaaaggtttaaagagagcttgtcaata
caaaaccctgcacaactatttattgagcaaattttattctcccacaagcctgtaatagac
ttctcaggcataagggacaagtatataaatttgcatgatagcagagcattagagaaagaa
ccagatatattgggaaaagtgacattcattgaggcttataggctattgatgagagatttg
tctagtttagaattaaccaatgatgatatccaggtaatctattcatatataatattgaat
gatccgatgatgataaccatagcaaatacacatatattatctatatatggaagtccacag
aagaggatgggtatgtcctgttcaactatgccagagtttaggaacttgaaattaattcat
cattccccagcactagttttaagagcttatagcaagaacaaccctgatgttcagggtgct
gatccaactgaaatggctagggatctagttcaccttaaagaatttgttgagaacacagga
ttagaagaaaagatgaaaattaggattgcattaaatgaagcagaaa------aaggccag
agagatatagtctttgaactaaaggagatgaccaggttttaccaagtatgctatgagtat
gtgaaatcgacagaacataagataaaggtttttattctcccagcaaagtcctatacaacc
acagacttttgttcacttatgcaaggaaacttgataaaagataaagaatggtacacagtg
cattatctaaagcagatattgtctggaggtcacaaggcaataatgcaacacaatgcgaca
agtgaacaaaacatagcatttgaatgttttaaattgataacacactttgcagactcattc
atagactcatcttccagatctgcctttctacaattgatattagacgagttcagttataaa
gatgtaaaagttgctaaactttacgacataataaagaat---ggacataatcgaaccgat
tttatccctttgctatttagaactggtgacttgaagcagtcagacttagacaaatatgac
gctatgaaaagccatgaaagagtgacttggaatgattggcaaacatctcgccatttagat
atgggagcaataaatttaacaataaccggctataatagatccatcacaattataggagaa
gacaataaactaacatatgcagaactatgcctaactagaaagacccctgaaaatattact
ataagcggcaggaagttgttgagttcacgccatggtttaaaatttgaaaatatgtccagg
atccag---acatatcctggcaattactatattacctttagaaaaaaagatcgccaccaa
tttgtgtatcagatacattcccatgaatctatcacaagacgcaatgaagagcatatggca
ataaaaaccagaatatataatgagataaccccagtgtgcatagttaacgttgcagaagtt
gatggagatcagagaatcttgataagatctttagattacttaaacaatgatgtcttttcc
ttatctaggatcaaggtaggacttgaagagtttgcaacaattaaaaaggcacactttagc
aaaatggtttcatttgacggtcctccaattaaaactgggcttcttgatttaacagaatta
atgaagtcccaagacttgctaaatctcaattatgacaatattaggaatagtaatttgata
tctttttccaaattgatttgttgtgaggggtctgacaaca---------------taaat
gacggcctagaattcttatctgatgaccctatgaactttactgagggtgaggctatacac
tcaacaccaattttcaatatttattattcaaagagaggtgaaaaacatatgacatacaga
aatgcagttaaattgctaatagaaagagagacaaaagtgtttgaagaagctttcacattc
agtagcaa------tggctttatatcgccagagaatttaggatgcttagaagcaattgta
tcgctaatcaaattactaaaaacaaatgagtggtctacagtcatcgataagtgtatccac
atttgcttaataaagaatggtatggatcacatgtatcattcctttgatgttccgaagtgc
ttta------tggaaaacccc---------------------------------------
------------------------------------ataaccagagatataaattgggtt
atgtttcgagaatttgttaacagcttg------ccaagtacggatataccaccatggaat
gttatgacagaaaactttaagaagaaatgtattgcactgataaactcaagactggaaaca
---------cagagagacttctct---------gagtttgccaagttgatgaaaaaggaa
gg--------tgggagaagcaatatagaatttgattagttgatcagaaggggc-------
-aagaaacttaaaaattggatc------------ata-aattggggagggtttttatcaa
ttggctagatatcaaaagag----------------------------------------
------------------------------------------------------------
------------------------------------------------------------
------------------------------------------------------------
------------------------------------------------------------
---
>KX817324.1 Lumbo virus strain SAAr 1881 segment L, complete sequence
---agtagtgtactcct---------atct-acaaaccttacaaaaactttagttaaaaa
cccacca---taagtgtcatggaccaccaggagtaccaacaattcctggctagaatcaat
acagcaagagatgcatgtattgctaaagatattgatgttgatcttctagtagctaggcat
gactattttgggagagaattatgcaaatctctgaatattgaatacaggaatgatgtacca
tttatagacataatcttagatataagacctgaagttgaccctttaacaatagatgcccct
catattactcctgataactatctgtatat---aaataatatactatatctaatagattat
aaggtgtctgtatccaatgagagtagtataataacatatgacaaatattacgagctaact
agggatatatctagacgaatgaatatagagatagaaatagtcattgtaagaatagaccct
ataagtaaagaattacacataagttctaatagatttaaggagttatatcctgcattagta
atagatattaattttaaccaattctttgatctaaaacaattattgtatgaaaaatttgga
gatgatgaagagtttctcctaaaggttgcacatggtgactttacattaactgccccttgg
tgcagagaaggatgcccagacttttggaaacatcctatatataaagaatttaaaatgagt
atgccaattcccgaaagaagactttttgaagaatcagtgagatttaatgcttat------
gaagcagagaggtggaataccaacttaataaaattaaaagaatatacaaaaaaagattac
tccgacttcgtgactaaatctgcaaaagacatatttctagcaacaggtttttataaacaa
ccaaataaaaacgaaataagcgaagggtgggacctaatggtagagcgagtgcacgagcaa
agaaacataacaaaatcactccatgagcagaagcctagcatacattttatatggggccca
cataacccagggaatagcaataattcaactttcaagttaatcctactatcaaaatccctg
caaagcataaaagggttatctacttacacagaagccttcaaagccctcggtaaaatgatg
gatataggtgatagggcaacagaatatgagtcgcattgtgaaagtttaaaaagtaaagcc
aggtcgtcttggaagcaggtc---atgaacaaaaagctggaacccaaacagataaattca
gcattggtgatatgggaacaacaattcatgatcaacaatgagaaaatagataaaaatgat
agaataaaattgttaaagaatttttgcggaatagggaagcataaacaattcaaatctaaa
atgttggatgatattgacaactcaaaaccaacaattctagattttgatgacgaaaatgtg
tatttggctagcttaacaatgatggagcaaactaaaaggatattatcaaagcctagtggt
ctaaa---aaatgaaaactttatattgaatgaatttgggcaaagaataaaagattgcaat
aaagatacttatgcaaatatgtctcaaatattcgaaacaaggtattggcagtgtatctca
gacttctcaacattgatgaagaatatattatctgtgtcacaatataatagacataataca
tttagagttgcaatgtgtgcaaacaacaatgtttttgcaattgtgttcccatctgcagat
ataaaaacaaaaaaagcaacagtggtatatagcatcatagttttacataaagaggaggac
aatgtactcaatccaggctgcttacatggcacattcaaatgcat------------aaat
ggatacatatcgatctcacgtgctatcagattagacaaagaacgatgccaaagaatagtc
tcatccccaggattatttctaacaacttgcctattattcaaacatgaaaaccccacatta
gttatgaatgatgtcatgaatttttctatatacactagcctatccataacaaagagcgtt
ttatctctaacagaacctgcaagatatatgataatgaattcacttgctatatctagtaat
gttaaatcatatattgctgaaaaattttctccttatacaaaaacactatttagtgtttat
atgacaaaacttataaaaaatgcatgttttgatgcttatgggcaaagagaaaaagtacaa
ctaagagatatttacctctctgactatgatataacacaaaaagggataaaggacaatagg
gaattagttagcatatggttcccaggaagtgtgacccttaaggagtatctgacacaagta
tatctgccattttattttaatgctaaaggccttcacgaaaaacaccatgtcatggtagat
cttgcaaaaactattctagaaatagaaaatgatcaaagggataacattactgaaatatgg
tcaactaattgcacgaagcaaacagtcaatctaaagattttaattcattccttatgcaag
aatctactggctgacacatctaggcacaaccaccttagaaatagaatagagaatagaaat
aatttcagaaggtctatcacaacaatatctacatttacaagctcaaaatcttgtttgaag
ataggggattttagaaaggagaaagaacagcagaatgctaaacaaaggaagttgctagag
aatgaaagtcggaaaaggaggttagcaaaccccatatttgtaacagatgaacaagttaat
ttagaggttgggcactgcaactacaatatgctaagagaagcaatgcctaactacactgat
tatatatctactaaagtctttgatagactatatgaattactggacacaggtgtctta---
aacgacaaac---ccgtaatagagcaaataatggatatgatggtgaaccacaagaaattt
tattttaccttctttaacaaaggtcaaaagacctcaaaagatagggagatttttgtaggg
gaatatgaagccaaaatgtgcatgtatgctgttgaaagaatagcaaaagagaggtgcaga
ttaaatcctgatgaaatgatatctgaacctggcgatgggaagctcaaggttcttgagcag
aaatccgaacaggaaataagattcttggtagaaaccacaaggcaaaaaaatagagatatt
gatgacgctatcagtgctttagcttc---------agaaaactttgagaagaatatagaa
aaaattgataaattgtcgaagggaaaatcaagaggattaaaaatggaaataaatgcagat
atgtcaaaatggagcgcccaagatgtcttttacaaatatttctggctaattgcattggac
ccaatattgtatccacaagaaaaagaaagaattcttttctttatgtgcaactacatgcaa
aaggaattaatcttgcctgatgagctgttatataatttacttgatcaaaaaattacatac
cagaatgacataatatccactatgacaaaccaactgaattcaaatacagtatccataaaa
agaaattggttgcaaggaaattttaattacacatctagttatgtccacagttgtgctatg
tcagtgtataaagacattttaaaagaagcaataacatttctagatggatctatattggtt
aattcacttgtccattctgatgacaaccaaacatcgataacaattgtccaggataaaaca
accaatgaggtattgatagactttgctatgcaagagtttgaaaagtcttgcttgaccttc
gggtgtcaagcaaatatgaaaaagacctatgtaacaaattgtataaaagaatttgtctct
ttattcaacttgtatggggaaccattttctgtgtacggacgcttcttattaacctctgta
ggagactgtgcatatattggtccttatgaagatcttgccagcagaatatcatctgcccaa
acagcaattaaacatggatgccctcctagtctggcatgggtttctatagcaattagccac
tggatgacatacttgacttacaacatgttaccaggacaatccaatgatccaattgattac
ttcccagcagacactcggaaagaaataccaatagaactaaatggagtgttagatgcacca
ctatctatgataagcactgtcgggttagaggctgggaatttaaacttcctaattagtctg
ttgaataagtacacaccagttatgatgaaaagggaatctgtggtcaaccaaatagctgag
gtaaaatcatggagagtagaaaatttaaccgacaatgaagtgtttaagctcaaaatacta
agattcttagttttagatgcggaaatggaccctaatgatataatgggtgaaactagtgat
atgagaggtagatcactattaacacctaggaaatttaccacagcaggaagcttaagaaaa
ctatattcatttagcaaataccaagacaggctatcagcccctggcggtatggaagagctg
ttcacatacttgcttgagaagcccgagctactagttacaaaaggggaagattctaaggac
tatatggaatctgttatatttagatacaattcaaaaagatttaaggaaagcctatcaatt
caaaatcctgcccaattattcatagagcaaattctcttctcacacaagccagtaatagac
ttctcagggataagagataagtatgtaaacctacatgatagtagagctatagaaaaagag
cctgatatactgggaaaagttacattcactgaagcttacagactattgatgaaagatcta
tcatccctcaccctcacaaatgaggacatacaagttgtatattcgtatattgtgctcaat
gacccactaatgataactatagcaaatacccatatcctctcaatatatggcagtccgcaa
aagagaatgggaatgtcatgctcgaccatgccagaatttagaaatctaaaactcatacat
cattcacctgcactcgtgttaagagcatacagcaaaaacagcccagatgttcaaggggca
gacccaactgagatggccagagacttagtgcatttaaaagaattcgttgaaaatacaggc
ttagaagagaagatgaagttaagaattgcccaaaatgaggaagaaa------aaggtcaa
agagatattgtttttgaactaaaagaaatgactagattttaccaagtatgctatgagtat
gtaaagtctacagaacacaaaattaaggtttttattcttccagcaaaagcatatacaact
actgatttttgtgccctcatgcaagggaacctaataaaagacaaggagtggtacacagta
cactacttgaaacagatactatcaggtggacataaagctattatgcaacataatgctaca
agtgaacaaaatatagcatttgagtgctttaaattaatcgtacattttgcagactctttc
atagatgcctcatcaagatcagcatttttacaactagttctagagcaattcagctacaaa
gatgttaaagttcacaaactatatgatataataaagaat---gggcataatcgaacagac
ttcattcctctattattcaggacgggagaccttaaccaggcagacttagataaatatgat
gctatgaaaagccatgagagagtaacatggaatgactggcaaacatcaaggcatctggat
atgggagtcataaatctgacaattacaggctataatagatctatcactataatcggtgaa
gataataagttaacttatgctgaactttgcctaacaaggaagacaccagagaatataact
ataagcggcagaaaattacttagcgccaggcatgggctaagatttgaaaatatggtaaaa
acacca---acctatccagggaattactatattacctttagaaagaaagataggcatcag
tatgtttaccaaatacactcccatgagtcaatagttaggagaaatgaagaacatatggca
ataagaactagaatcttcaatgaaataacaccagtatgtgtagttaatgtagcagaagtt
gatggagatcaaagaatacttataaggaaattagatttcttaaataatgatgttttcagc
ttatccagaatcaaagtcggcctggatgagtttgcaactataaagaaggcacacttcagc
aagatggtatcatttgatggtcctcctattaaaacaggcctattagatcttactgagtta
atgaagtcccaagatctattaaacttaaactacgacaatatccggaatagtaacctaata
tctttttcaaaattaatctgctgtgagggatcaaatgaca---------------taaat
gatggcctagaatttttatcagatgaccccatgaatttcacagagggagaatcaatacat
tcaacaccaatatttaacatctattattccaaacgtggtgagaatcatatgacttataga
aatgcaataaagcaattgatagaaagggaaacaacctcatttgaagaagccttcaccttc
agtacaaa------tggctttatatcttcagaaaacttgggatgcctagaagcgatagtg
tcgctaatcaagtcattaaaaacaaatgaatggtctacagttattgacaaatgcatacat
atatgcctaataaagaatggaatggactacatgtatcatactttcgatatacctaggtgc
tttg------ttgataatcct---------------------------------------
------------------------------------ataaatagaaaggtgaattggatc
atgtacaaagaatttataagcaatttg------cccactgtaggaatccctccctggaat
gtaatgatggacaattttaagaaaaaatgtatagctctaatagagacaaaattagagaca
---------caaagagatttttct---------gaatttatgcaaatgatgaaaaaagag
gg--------cggtaagagcaatctagagtttgattaaataaattaaatatcccaattta
gagtaaacaccaaaattctaaa------------ata-tattaaatcaaattaggattga
ttagggttagggtaaacaaca---------------------------------------
------------------------------------------------------------
------------------------------------------------------------
--attactgtacagattcgtagataggagcac----------------------------
------------actact------------------------------------------
---
>HM036213.1 Tahyna virus isolate Prototype '92' Bardos segment L, complete sequence
---agtagtgtactcct---------atct-acaaaacttacaaaaactttag-tttgaa
accaata---tatgtatcatggaccatcaggaataccagcagttcctcgcgaggatcaat
actgcaagggatgcctgcattgcgaaggatatagacgtggacctgttgatggctaggcat
gactatttcggaaaggagttatgcaaatctttaaatatagaatataggaatgatgtacca
tttatagatataatcctagatataagacctgaaaccgaccctttaactgtagatgcccct
catattactcctgataattatctgtatgt---agacaacatattgtatctaatagattat
aaagtatccgtatccaatgagagtagcataataacatatgataaatactatgaactaact
agagatatatctagacgaatgaatatagaaatagagatagttatagtgagaatagatcct
gtaagtaaagagttgcatattagctccaatagattcaaagaattgtatccggcactagtg
gttgatataaactttgatcaattctttgatttaaaacaattgttgtatgagaaattcggt
gatgatgaagaattccttctcaaagtatcacatggtgattttacattaactgctccatgg
tgtaaagaaggatgtccagatttctggaaacacccaatatataaagagttcaaaatgagt
atgccagttcctgaaaggaggctctttgaggaatcagtgaagtttaatgcttat------
gagtctgaaagatggaacacaaatttaataaaaataagagaatatacgaagaaagattat
tctgattttataactaagtctgccaaagacatatttttagcaactggcttttataaacaa
cctaacaagaatgaaataagtgaaggatgggacctgatgatagagagaatacatgagcaa
aggaacataactaagtcattacatgagcagaagccaagcatgcattttatatggggtcca
cacaatccagggaacagcaataattcaactttcaaattgatattattgtcaaaatcttta
caaagtatcaaaggcttatcaacttacacagaagcattcaagtctcttgggaaaatgatg
gacataggtgatagggcaacagaatatgaatcacattgtgaaagtctaaagaacaaggcg
agggcttcttggaagcaagtt---atgaataaaaagttagaacctaaacagataaataca
gccttagttttatgggaacagcagttcatggtcaacaacgaaatcatagataagaacaac
aggatcaaactgctgaagaacttctgcggaatagggaagcataaacagtttaaaaacaaa
atgctagatgatatagacaattcaaaacccactatattggattttgatgatgaaaatgtg
ttcctggctagtttaacaatgatggagcagactaagaggatattgtcaaaacctagtggt
ctaaa---gagcgataattttatattaaacgagtttggccaaaggatcaaagactgcaat
aagggcacatatgaaaatatgtaccaaatatttgaaactaggtattggcaatgtatatca
gatttttctactctaatgaagaatatactgtctgtatcacagtacaatagacacaatacc
ttcagaatcgcaatgtgtgcaaataataatgtttttgcaatagtgttcccttctgctgat
ataaaaacaaagaaagcaactgtagtttatagtatcgtggtcttgcacaaagaagaaacc
aatgtattgaacccaggatgcttgcatggcacatttaaatgcat------------gaat
gggtacatatcaatttcgcgagccattagattagacaaagagagatgccaaagaatagtc
tcatctccaggtctattcttaacaacctgcttattgtttaaacacgaaaatccaacacta
gttatgaatgacgtcatgaatttttctatatatactagtctttcaataacaaaaagtgtt
ttatccctcacagaacctgcaaggtacatgataatgaactctcttgctatctcgagcaat
gtcaaagcttatatagctgaaaaattctcaccttatactaagacactattcagtgtttat
atgacaaaacttataaaaaatgcatgttttgatgcttatggacaaagagagagagtccaa
ttaagagatatctacctttctgattatgatataacacaaaaaggtataaaagacaacaga
gaattagttagcatatggtttccagggagtgtgaccctcaaagaatacctaacacaagta
tatctcccattttacttcaatgctaaaggcctgcacgaaaaacaccacgtaatggtggac
cttgcaaagactatattagagattgaaagtgatcaacgagagaatataactgaaatatgg
tccacaaattgcacaaagcaaacagttaatctaaagattttagttcactcattgtgcaaa
aacctactagctgatacttccagacacaaccatcttaggaataggatagagaatagaaac
aactttcgaaggtcaattactacaatatcgacttttacaagctcaaaatcttgtttaaag
ataggggactttaggaaggaaaaagaactacaaaatgccaaacagaaaaggctcttagaa
aatgagagccgaagacgaagattagccaaccctatttttgttacagatgagcaagttaat
ttagaagttggacattgcaattacaacatgttaagggaggcaatgccaaattacacagat
tatatatccactaaagtttttgatagattatatgaactactagacacaaaagtctta---
agtgataggc---cagtgatagaacaaataatggatatgatggtcaatcataaaaagttt
tactttacgtttttcaataaaggtcaaaaaacttctaaagacagagaaatttttgtaggg
gagtacgaggcaaagatgtgtatgtatgctgtggagagaattgcaaaagaaaggtgcaag
ctaaatcctgatgaaatgatatccgagccaggcgatgggaagctcaaagttcttgaacaa
aaatccgaacaggaaattaggttcctggtggaaactacaagacaaaaaaacagagacatt
gacgaggcaataagtgcactagcctc---------agagaacttcgaagaaaatgtagag
cgaatagagaagctatcaagagggaagtcaagaggactaaaaatggaaataaacgcagat
atgtctaaatggagtgctcaagatgtgttttataaatacttctggttgatagcattggac
ccaatattatacccgcaagagaaggagaggatcctctttttcatgtgtaattacatgcag
aaagaacttatattacctgatgagctattgttcaatttacttgaccagaaagtaacatat
cagaatgacataatatctactatgacaaaccagctgaattcaaacactgttcctataaaa
agaaactggcttcaagggaatttcaattacacctctagctatgttcatagctgtgcaatg
tcagtatataaggacatccttaaagaagcaataacatttttagatgggtctatattagtt
aactctctagtccattcagatgacaatcaaacatctataacaatagtacaagacaaaaca
accaatgaaatattaatagactttgcaataagggaattcgaaaaatcatgcctaaccttt
ggatgccaggcgaatatgaaaaagacctatgtaacaaactgcataaaagagtttgtctca
ttattcaatttgtacggagaacctttctcaatatacggtcgttttttactgacttcggtg
ggggactgcgcatatataggaccctatgaagatcttgccagtaggatatcgtctgcccaa
acagcaattaagcatggttgccctcccagcttggcatgggtatctatagctatcagccac
tggatgacttatctaacttataacatgttaccagggcaatctaatgatccaattgattat
ttcccagcagagaaccggaaagagatacctatagaattgaatggcatactagatgcaccg
ctgtctatgataagcacagttggattagaggctgggaacctgaattttttgataagttta
ctgaataaatacacaccagttatgatgaaaagagaatctgtggttaatcagatagcagaa
gtgagatcatggaaggttgaagaattaacagataatgaaatatttaagctcaaaatatta
agatttctggtcttagatgcagaaatggatcccaatgatataatgggggagacaagtgat
atgagaggcagatccttgctgacgcctagaaaattcacaacagcaggtagcttgaggaaa
ctgtattcatttagtaaataccaagatagattgtcagcccctggtggaatggaggagcta
tttacatatttactggaaaagcctgagctgctagttacaaaaggggaagattccaaagat
tacatggaatctgtcatttttaggtataattcaaagaggtttaaggagagcttgtcaatt
caaaaccctgctcaattattcatagagcagattttattttcacataaaccagttatagat
ttttctgggataagagataagtatataaatctccatgacagcagggctatagagaaagag
ccagatatattagggaaagttacatttactgaggcttacagattattaatgaaagatttg
tcatcgctcaccctcacaaatgaagatatacaggttgtttattcatatatcatactaaat
gatccattaatgataactatagcaaatactcatgttctgtctatctatggcagtccccag
aaaagaatgggaatgtcatgctccactatgccagaatttagaaatctaaagcttatacat
cactcccctgcactagtactaagagcgtacagtaaaaacaacccagatgtccaaggtgca
gacccaaccgagatggcaagggacttagtacatttaaaagagtttgtagaaaacacaggc
ttagaagagaagatgagattaagaattgcccaaaatgaagtagaga------aaggccaa
agagatattgtctttgaattaaaggaaatgaccagattttatcaagtatgttacgagtac
gttaaatctacagagcataaaatcaaagtctttattcttccagcaaaagcatatacgaca
actgatttctgcgcacttatgcagggaaatctaataaaagacaaagaatggtatacggta
cactatctaaagcaaatactatcaggtgggcataaggcaatcatgcaacataatgccacg
agtgaacaaaatatagcctttgaatgcttcaagttaattgtacattttgcagactcattc
atagaagcctcatcaaggtctgcattcttgcaattaatcttagagcaatttagctataag
gatgtcagagttcacaaattgtatgatataataaagaat---gggcacaatcggacagat
tttatccccttgctctttaggacaggggatcttaaacaaacagacctagataaatatgat
gctatgaagagccatgagagggtgacctggaatgattggcaaacttcaagacatttagat
atgggggttattaatctaacaataactggttacaacaggtccattaccataataggtgaa
gacaataagctaacttatgcagaactctgtataacgagaaagacaccagagaacataact
ataagtggcagaaaattacttagttcaagacatgggctaaagttcgagaatatggccaag
atacca---acttacccaggaaattattatataacttttagaaaaaaagatagacatcag
tatgtctaccaaatacattcacatgagtcaataactagaagaaacgaagagcatatggca
attagaactagaatctttaacgaaataacaccagtatgtgttgttaacgtggctgaggtc
gacggagaccagaggatactcataaggaaattagatttcctaaataatgatgtcttcaca
ctatcgagaattaaagtcggcatagatgagtttgcaactataaaaaaagcacattttagc
aagatggtgtcctttgatggcccccccataaagacaggccttctagatctaacagaactc
atgaaatcgcaagacttattgaacttaaactatgacaatatccgaaacagcaatttaata
tcattctccaaattaatctgctgcgagggttcagaagata---------------tagat
gatgggctagaattcttatctgatgaccctatgaactttacagagggagaatcaatacat
tcaacaccaatatttaatatctattattcaaagcgtggggagagccatatgacttacaga
aatgcaataaagcaactaatagacagggaaacattatcattcgaagaagctttcactttc
agcacaaa------tgggtttatatccccagaaaatttaggttgtttagaagcaatagtg
tcgctaattagaatattaaagactaatgagtggtctacggttatagataaatgcatacat
atatgcctaatcaagaacgggatggatcacatgtaccatgcatttgatatacccaagtgt
ttcg------tcgataatcct---------------------------------------
------------------------------------ataaacaggaaggtcgattgggtg
atgtatagagaatttataaataacttg------cctactacaagggttcccccttggaat
gtaatgatggataacttcaagaagaagtgcctggcactaataaattcaaaactggaaact
---------caacgagatttttcc---------gaatttgttcaaatgatgaaaaaggaa
gg--------tggtagaggcaatttagaattcgattaaacaatagagtatagt-tttatt
atttcaaatctaaattccaaatt---------------tatagggttgaattggggctaa
ttggggttagggcaaataaca---------------------------------------
------------------------------------------------------------
------------------------------------------------------------
--gctattgtatagatttgtagataggagcac----------------------------
------------actact------------------------------------------
---
>EU789573.1 Inkoo virus segment large strain KN3641, complete sequence
---------------------------ttt-acaaaacttacaaacaca-----aatagt
ttccttg---gaataactatggacaacacagaatatcaacaattccttgctcgcatcaat
gctgcaagagatgcatgtgtagcaaaggatattgacgtagacctactgatggcaagacat
gactacttcgggagagagttgtgtaaatcattgaacatagaatataggaatgatatacca
tttgtagatatattattagacataaagcccgacatagatccattgacattagagatccca
catataaccccagacaactacctatatct---gaataatatcctatatatcatagattat
aaagtttctgtatctaatgaaagtagtgtaataactaacacaaagtattttgaaatgaca
agagacatagcatctgcgttgaacttgcatatagagatagttattattaggatagatcct
attagccgtgatttgtatattagttcagatagatttaaagatttgttcccaacattagtg
gttgatattaattttaaccaattttttgatttaaagcaagcattgtatgaaaagtttggc
gatgatgaagaatttttactcaaggttgctcatggtgatttcacactgacagcaccctgg
tgcaagacaggatgtccgcaagtttggcaacatcccatctacaaagaattcaaaatgagc
atgccaatccctgagaggagactttttgaagaatctatgagatttaattcatat------
gaatcagagaggtggaatacaaaccttatcagagttagagagtatacaaagaaagaatat
gatgattttgtaacaaaatcagcaaaggaagttttcttagctacaggggattacaaacag
ccaaataaaggcgaaattttggaaggctgggagatgatggtagagagagttcaccagcaa
agagaagtaagtaaatctatccatgaccaaaagcctagtatccatttcatatggtcttct
cataatcctaataacagcaataatgcaactttcaaattaatcttattatcaaagtcacta
caatctataaaaggtaactcaacttatacagattcatttagatcattggggaaaatgatg
gatattggtgataaaataactgaatatgaatcacattgtgatcacttaaagacacaagca
aggcaaagctggcgacaagtt---atgaacaaaaagctagagccaaaaaagataaacgat
gctttagtcctttgggaacaacagttcatggtaaactcagaacttataaataagaatgat
aagcttaaactctttagagatttctgtgggataggtaagcacaagcaatttaaaaacaaa
atgttggaagatattgaattgtcaaaacctaaaatactggatttcaacgatgaaaatatc
tatttatccagcctcaccatgattgaacagtgtaaaattatgttatcagagcaaaatggc
ttaaa---aagtaataactttatactagatgaatttgggaagaaaataggggactgtaac
aaaaatacattggatgtcatgacgtctatttttgaaactagattttggcaatgtatttct
gacttttccacactaatgaagaatattttatctgtatcgcaatataatagacacaacaca
ttcagggtagcaatgtgtgctaataataacttatttgcaataatctatccttctgcagat
ataaaaacaaaaaaagcaactgtagtttatagtataattgctctccataaaaacgagatt
gatgtctttaacccagggtgcttacatggcactttcaaatgcaa------------tagt
ggctatatttcaatatctaaggcaattagattagacaaggaacgttgtcaaagaatagta
tcctctcctggtctttttttaacaacttgccttttattcaaacatgagaacccaactatt
agactagatgatgttatgacattctctttatttaccagcttgtctataacaaaaagtgtt
ttgtctttaacagaacctgcacgctatatgataatgaattccttggcaatttcaagtaat
gttaaagactatattgctgagaaattctcaccttacacgaaaacactcttcagtgtttat
atgacaagactaataaagaatgcgtgctttgaagcctacaaccaacgacagaaagtgcaa
cttagagatatctacctgtcggattatgatataactcaaaagggcattaaagacaataga
gaactgacaagcatatggtttcccggtagtgtaacacttaaagaatatttgacgcaaatc
tatctaccgttttattttaatgcaaaaggcttgcatgaaaaacatcatgtcatggtggat
ctagctaaaacaatattggaaatagagaatgagcaaagaaatgaaataacgaaaatctgg
tcaaaagatctagctaagcagactgtcaacttacaaatcttgatacattctttatgcaaa
aatctacttgctgacacttctaggcataaccacctaaggaatagaatagagaacagaaat
aatttcaggcgatcaataacaacaatatcaacatttactagctctaaatcttgtatcaaa
atcgggaatttccagaaagaaaaagaagttcagtacacaaaacagaaaaaaaacattgaa
attgaaagcagaaagaggagactagcaaatcctctttttgtctcagatgaagaattaggg
ctggaagtggggcactgtaattacaatatgttaagagaggcaatgccagaatataaggat
tacatttcaaccaaagtttttgaccgcttgtacgaaatgctggacacagaccaagtt---
tctgacaaac---ctactatagaattaattatggatatgatgactgatcatacagatttt
tattttacttttttcaataagggccaaaaaacttccaaagatagagaaatatttgtaggg
gaatatgaggctaaaatgtgtatgtatgctgtagaaagaatagccaaagagcgctgcaaa
ctaaacccagatgaaatgatctctgaacctggtgacgggaaattaaaaatattggagcaa
aaatctgaacaagaaattcggtttttagttgaaacaacacggcagaaaaatagagaaata
gatgaagcaattgaagctctagctgc---------agaaaattttgaagggaacatctca
aaaatcgaaaagttagctgaaggaaaagcaagaggcttgaaaatggagataaatgcagat
atgtctaaatggagtgctcaagatgttttctttaagtacttctggttgatagcactggat
cctatcttatatcctcaggagaaggagagaatcattttcttcttttgtaattatatgcaa
aagaaattaatcctgccagatgacctaatgtgtaatttattagatcagaaaactacctat
aaagatgatattatatcggttatgaccaaccaattacaaacaaattatgttgagattaaa
cgcaactggctccaaggtaatttcaattacactagtagttatgtgcatagttgtgctatg
tctgtatacaaagatgttttaaaagaagcaatgtcttatcttgaagggtcaattgtggta
aattcactggtacactccgatgataaccaaacttctgtaacaatagtccaagataaagcc
ccagatgaagtcttaatagagtttagcatcacacaattccaaaaaatatgtcttgcattt
ggatgccaggctaacatgaaaaagacatatattactaattgcataaaggaatttgtttca
ctatttaatttatacggagaacccttttccatttatggaaggttcttgttaacatctgta
ggcgactgtgcatatataggtccatatgaagaccttgcaagtaggatttcatcagcacaa
actgctataaaacatggctgtccaccaagcttggcatgggtttccatagctataagccat
tggattactggactaacatacaatatgttacctgggcagagcaatgatcctatggattat
ttccctgcagagactagaaaagatataccaatagaattgaatggtgttttagatgcccca
ttatccatgattagcacagtcggattagaggctggaaatttatggttcttaattaaaatg
ctaaataaacatacaccaattatgcagaaaagagaatcagttgtgaatcagatttctgaa
ataaagaattgggatctaagccgactggatgataatgaaatatttaagcttaaratatta
agatacttagtattagatgctgaaatggacccaagtgatatcatgggagaaacaagcgat
atgagaggtaggtcaatattaactcctagaaagttcacaactagtggtagtcttaggaaa
ttgtactcattctcaaaataccaagacaggctatcatcaccaggaggtatgaatgaatta
tttcaatatctccttgataagccagaactgcttgttactaaaggagaagataagaaggac
tatatggaatctgtaattttcagatataattccaaaaggtttaaagaaagcctctccatc
cagaatcctgctcagttatttattgagcagatcctattctcaaacaaaccaataattgac
ttctcgggtatcagagataaatatataaatctacatgatagcagagcactggagagagaa
cctgatatcatagggaaagtcacatttaaagaagcatatagaatactaatgaaagattta
aatagtttacctttaacaaacgatgatatacaagtagtttattcatatataattctgaat
gacccattaatgataacaattgcaaacacgcagatattatctatttatggcagtcctcag
aagcggactggtatgtcttgctcaacaatgccagagtttcggaatttaaaattgatacat
cattctcctgcattagtacttagagcatatagtaagaacactccagatatacagggtgca
gacccaacggaaatgtcaagagatttggttcacttgagagaatttgtagataatacaaat
ctaaggcttaaaatggagaagaggatttcagataatgaattggaaa------aaggagct
cgagatatcgtctttgaactaaaagaaatgacaagattctatcaagtttgctatgaatat
atcaagtctacagagcataaaataaaagtgtttatcttaccagctaaagcatacactaca
actgacttttgttcactaatgcaaggtaatctcataaaagacaaagaatggtatacagtg
cattacttgaaacagattttatcgggaggtcacaaggcaattatgcagcataattcaact
agcgaacagaatatagcttttgaatgttttagactgataacccactttgcggactctttc
attgatgctggttctagacctgctttcttacagttgatcttagacagtttcagctacaaa
gatgtaagggttaataagctgtatgagataataaagaat---ggtcacaatagaacagat
tttattcctttgttgtttagaactggtgacttaactcaacatgatcttgacaaatatgat
gccatgaagagtcaagagagagtcacttggaacgattggcaaacatcaaggcacttagat
atgggggcaataaacctaacaataaatggttataatagggctataacaataattggcgaa
gataataaattgacttattctgaattgaatatcactaggaagacaccagaaaatatatca
ataagtggcaggaagctgttaagttccagacatggcctgaaatttgaaaacatggcaaaa
gtcaca---acatacccagggaattactatattacttatagaaagaaagatagacaccaa
tatatttaccaaatacatacacatgagtcaattctacgaagaaatgaagaacatatggca
ataagaaccaggatatttaatgaaattgtgccagtttgcttagtaaatatagctgaaata
gatggtgatcagaggattttaattaggaaattggattacttgaataatgatattttttca
ttagcaaaaataaaagttggtattgatgaatatgcagttataaagaaagcacattttagc
aaaatggtatcatttgatgggccgcctataaagacaggtttgttgaatttgacagagcta
atgaagtcccaagatttgttaaatttaaactatgataatataagaaatagcaacttaata
tcattttcaaaaataatttgttgtgaaggaactgataata---------------tagac
gagggtctagaattcctttctgacgacccaatggcattcacagaaggagaaactattcat
tctacacctatatttaatatttactattcaaagaagggtgagagacatatgacatatcgt
aatgctataaaattattgatagagagggaaacagacaaatttgaagaagcattcacattt
tataagga------tggatttctatcccctgaaaatttgggctgtttggaagctattata
tctctgatcagagttttaaaaacaaatgagtggtctacggtgatagacaaatgtatacat
atttgtcttataaaaaataatatggattacctctaccacagatttgatatgccttcttgt
ttta------tagatgatcca---------------------------------------
------------------------------------atatctagaaacataaactggcta
atgtatagggacttcatatctacattg------ccacctacatatgttgcaccctggaat
atcatgctggaacattttaggacaaaatgctcaatgttaattatggataaaatggaaaca
---------caaagaaattttcaa---------gactttgcaaagatgatgaggaggtct
ga--------gggacgaaccaatttagacttcaattaaggagaatcaggacat-------
-aggagaatatttagatataaatt---------cata-taattggccatattcaaat---
------------------------------------------------------------
------------------------------------------------------------
------------------------------------------------------------
------------------------------------------------------------
------------------------------------------------------------
---
>KX817336.1 South River virus strain NJO-94F segment L, complete sequence
---agtagtgtactcct---------attt-acaaaacttacaaatacc-----aataat
cacttta---gagtgactatggataacacagaatatcaacaatttctagctcgcattaat
gcagcaagggatgcatgtgtcgcaaaagatattgatgtggacttattaatggcaagacat
gattattttgggaaagaactttgcaaatcgttaaatatagaatacaggaatgacgttcct
tttgtagatatattattagatataaagccagatatagaccccttgacattagaaattcca
catataaccccagataattatctatactt---agacaacgttttatatataatagactat
aaggtttctgtatccaatgagagtagtatcataactaatacaaagtattttgagatgact
agagatatagcttctgcattaaacctacacattgaggtagtaattatcaggatagatcca
attagtcgtgatttacatattagctcagacagatttaaggatttatttcccacactagta
gtagatatcaattttaatcaattttttgatttaaaacaggctttatatgagaagttcggt
gatgacgaggagtttcttttgaaagttgcacatggtgatttcaccctaacagccccatgg
tgcaagacaggatgtccagaagtctggcaccacccaatatataaagaatttaaattgagc
atgcccataccagaacgaaggctgtttgaagagtccatgagattcaactcatat------
gaatctgaacgctggaatacgaacttaataaaaatcagagaatatacaaagcaagaatat
aataactttgtaacaagatcagcaaaagaggtcttcttagcaacagggaattataagcag
ccaaatagaagtgaaatcctagaaggatgggagatgatggtggaaagagttcatcaacag
agggaggttagccaatctattcatgatcaaaaacctagtattcattttatctggtctact
aacaacccaaataatagcaataatgccactttcaaactaatattgttatcaaaatcatta
caatcaataaaaggaaattcaacatacacagatgcttttaaatcattaggtaaaatgatg
gatattggggacaagataatggattatgaatcacattgtgattacttaaaaacacaagca
agattaagttggcggcaagtc---atgaataagaagctagaaccaaagaagataaatgat
gctctagtcctctgggaacaacagttcatggtcaattcagaacttataagtaagaatgac
aagcttaaactatttagagacttttgcgggataggtaaacataaacagttcaagaataag
atgctggaggacgttgaattatcaaaaccaaaaatattggactttaatgacgaaaatatt
tacttggcaagtctgacaatgattgagcagtgtaagattatgttatctgagcagagtaga
ttaaa---aggcaacaatttcatattagatgaattcgggaagaaaataggagattgcaat
aagaacacattagacataatgacctctatttttgaaacaaagttttggcaatgcatatct
gatttttctacactaatgaagaatatattatcagtctcacagtataatcgacacaataca
tttagaatagcaatgtgtgccaacaataatctatttgctctagtttatccttcagctgac
attaaaacaaaaaaagcaacagtagtttatagcataattgccctgcataagcatgaaact
gatgtctttaacccaggatgcttacatggaacttttaaatgtaa------------taat
ggttatatatctatatctagagcgattagattagataaggagagatgtcagagaatagtt
tcttctccaggcctcttcttgacaacttgcttactatttaagcatgagaatcccactgtt
aggctagacgatataatgactttttccttgtttactagcttatctataacaaaaagtgta
ctatccctaactgaacctgcacgatacatgataatgaactctttagctatttctagcaat
gtaaaagattatatagcagaaaaattctcgccatacacaaaaacgctttttagtgtttac
atgactagattaatcaagaatgcatgttttgaggcttacaaccagagacaaaaagtacaa
ctcagagatatttacttatcagattatgatataacacaaaaaggtattaaagacaatagg
gaattgacaagtatatggtttccagggagtgtgacattaaaggaatatctaacgcagatt
tatttaccattttatttcaatgctaaaggtttacatgaaaaacaccatgttatggtagac
ttagcaaagacaatattagaaatagaaaatgagcaaagaaatgagattacaaaaatttgg
tcaaaggacttaactaaacaaactgttaacctacagattttaatacattctttgtgtaaa
aatttattagcagatacttctagacacaatcatttgaggaataggattgaaaacagaaat
aatttcagaagatctataactacaatttcaacttttacgagctcaaaatcctgtatcaaa
ataggtaattttcagaaggaaaaggaagtgcaatacacaaagcaaaaaaagaccttagaa
atagaaagcagaaagaggagattggcaaatcccctttttgtttcagatgaagaggtcggc
ttagaggtgggacattgcaattataatatgctaagagaagcaatgccagaatatagggat
tatatctcaactaaagtatttgatagattgtatgaaatgctagatacagatcaaatc---
tccgataaac---cagcaatagaattgattatggatatgatggttaatcatagagaattc
tactttacattcttcaataaagggcagaaaacttctaaagacagagaaatatttgtaggt
gaatatgaagctaagatgtgcatgtatgcagtagaacgaatagctaaagaacgttgtaag
ttgaacccagatgaaatgatttcggaaccaggagatggaaagcttaaagtactggagcag
aagtcagaacaagaaattcgattcctagtggagactacaaggcagaaaaatagagaaatt
gatgaggcaattgaagccttagcagc---------agataattttgaaggaaacatatcc
aaaattgaaaaattggcccaagggaaagcaagaggattaaagatggaaatcaatgcagac
atgtcaaaatggagtgcccaagatgtgttctttaagtatttttggttgattgcattagat
ccgatattatatccacaagagaaagaaagaatcatctttttcctttgcaactatatgcaa
aagaagttaatcttacctgatgacttaatgtgtaatctattagaccagaaggccatttat
agggatgacattatttctataatgactaaccaactacaatcaaattgtgttgagattaaa
cgcaattggcttcaaggtaatttcaattatactagtagctatgtccacagttgcgcaatg
tcagtttataaagatgttttgaaagaagcaatgtcttatcttgaaggatccattatagta
aattctttggtgcactccgatgataatcaaacatctgtaacaatagttcaagataaagtg
ccagatgaagtgttgatagaattcaacatttcacaattccaaaaaatatgcctagcattt
ggatgccaagcaaacatgaaaaagacatatgtgactaattgcataaaagagtttgtttca
ctatttaatctgtatggagaacctttctccatttacggaaggtttcttttgacatcagtt
ggcgattgtgcatatatcggaccatatgaagaccttgcaagtagaatttcttcagcccag
actgctataaaacatggatgtcctccaagtttagcatgggtttctatagctataagtcac
tggattacagggctaacatataacatgttaccaggacagagcaatgaccctatggattat
tttcctgcagaaagtagaaaagatataccaatagagctaaatggtgttttagatgcccca
ttatcaatgattagcacagtgggacttgaagctgggaatttatggtttttaattaaaatg
ttaaataaacacaccccaataatgcaaaagagagaatctgttgtcaaccaaatttctgag
ataaggaactgggacattaatcaaatggatgagaatgaaatatttaagttgaaaatatta
cggtatctagttttagatgcagaaatggatccaagtgacattatgggagaaacaagtgat
atgagaggtagatctatattaacacctagaaagtttactacaagtggtagcttaaaaaaa
ttatactcattctcaaagtatcaggacaggttatcatcaccgggaggaatgaatgaacta
ttccaatatctcttagagaagccagagctccttgttactaaaggggaagataagagagat
tatatggaatctgttatctttaggtacaactctaaaaggttcaaagaaagcttatctatt
cagaatcctgcccaattgtttatcgaacaaatcttgttttctaataaaccagtcatcgac
ttctctggtattagagacaaatatataaatctacatgatagtagagcattagaaaaagag
cctgatataattggtaaagttactttcagagaagcataccgaatcttaatgaaagactta
aatagtctgccactaacaaatgatgacatacaagtggtttattcatatataatactcaat
gacccactaatgataacaattgcaaacacccaaatattgtccatttatggtagccctcaa
aaaagaactgggatgtcctgttcaactatgcctgaattccggaatttaaaattaatacat
cattcaccagcactagtacttagagcgtatagtaaggatactccagatgtacagggtgca
gacccaacagagatgtcaagggacctggtccatctaaaagaatttgtagacaatacaaac
ttaaagacaaaaatggaaaaaagaatattggataatgaattggaaa------aaggggct
agagatatagtcttcgaattaaaggagatgactagattttaccaggtctgttatgaatat
ataaaatcaacagagcacaagataaaagtgtttattttacctgcaaaggcatacacaaca
actgatttctgctcattgatgcaaggaaacctcataaaagacaaagagtggcacactgtg
cattatctaaaacaaatcctatcaggaggccacaaggcaatcatgcagcacaactcaact
agtgaacaaaatatagcttttgaatgctttaggttgataacacacttcgcagactcattc
atagatgctaactctagatccgcttttttgcaattagtaatggatagttttagttataaa
gatgtaagagtcaacaagctatacgagataataaagaat---ggccataataggacagac
tttatccctttattgtttagaacaggagatctaacgcaatatgacctagataagtatgat
gctatgaagagccaagagagggtcacatggaatgattggcaaacatcaaggcacttagat
atgggggctataaatctaacaataagcgggtataataggtctattacaataattggtgag
gacaacaaattaacttactctgagttgaatatcactaggaagacaccagaaaacatatcc
ataagtggtagaaaattattaagttctagacatggtttaaagtttgaaaatatggctagg
gttaca---acgtatcctggcaattactatattacttatagaaaaaaagacagacatcaa
tttatttatcaaatacacacacatgaatcaatattgaggaggaatgaagaacatatggca
atcaaaacaagaatattcaatgagattgtcccagtgtgtttggtgaatgttgctgaagta
gatggggatcaaagaatactaatcagaaaattagactacctaaataatgatgttttctca
cttgcaaggataaaggttggtgtagatgaatatgctgtgataaaaaaagcacatttcagc
aaaatggtttcatttgatggtccacctataaagacaggactgttgaacttgacagagttg
atgaaatcacaggatttattaaatttgaattatgataatatcagaaatagtaatttaata
tcattctcaaaaataatatgctgtgagggaatggataaca---------------tagat
gaaggcttagaatttctctccgatgatcctatggctttcaccgagggtgaaaccatccat
tccacacctatattcaatatatattactcaaagaagggtgagaggcatatgacatacaga
aatgctatcaaattactgatagaaagagaaacaagcaattttgaagaagcattcacattt
tataaaga------tggtttcttatccccagagaatctaggttgtttggaagctattatt
tctttaatcaaagtcttgaaaacaaatgaatggtccacagtaatcgacaaatgcatacat
atctgccttataaagaataatatggactacctttatcataagttcgacatgcctctatgt
ttca------tagacgatcca---------------------------------------
------------------------------------atatcaaggaatgttaattggtta
atgtatagagacttcatctcaacacta------ccaccaacctacattgcaccctggaat
atcatgttagagcattttaggacaaaatgtttggctttaataatggataagatggagact
---------caaagaaactttcaa---------gactttgcaaaattgatgagaagatca
ga--------aggaagaactaacttagattttagttaaacaattataattaga-------
-aataaattgattagttttgagt---------------tgattggctatttccaaattgc
taaaattagcagcttatagta---------------------------------------
------------------------------------------------------------
------------------------------------------------------------
-cattatagtatatatttgtaaataggagcac----------------------------
------------actact------------------------------------------
---
>KX817333.1 Serra do Navio virus strain BeAr 103645 segment L, complete sequence
---agtagtgtactcct---------acct-ataaaacttacaaattct-----ttatca
tacaaca---cagttaagatggagcaaactgaataccaacaattcctagctagaatcaat
tcagctaaggatgcatgtgttgcaaaggacatagatgtagatctactgatgtctagacat
gattactttggccgtgagttatgcaaatccttgaacatagagtatcggaatgatgtgcct
tttatagatataatattagatattaggccagatatagacccattatcgttggatataccg
catataacacctgataattatctatatat---aaataatattctatatattattgattat
aaagtatctgtatccaatgagagtagcatcattacaaatactaaatattttgaattaaca
agagatatttcagataagcttaacatacctatagaaatagttatcattagaatagatcct
ataagtagagaattatatattagttctgatagattcaaagacttattccctacattagtt
gtagatataaattttaaccaattttttgatttaaagcaattgttatatgaaaaattcggt
gaggatgaggagtttttactgaaagtagctcacggtgacttcacactaacagcaccttgg
tgcaaaacaggttgcccattggtttggcagcatcctgtctataaagaattcaaaatgagt
atgcccataccagagagaagattatttgaggaatctatgaaattcaatgcatat------
gaagcagaaagatggaatacaaacttaattaagataagagagtatacaaagcaaaaatat
tcaacctttgttacaaaatcagcaaaacatgtctttttagcaaccggtgacttcaagcag
cctaacaaaaatgagataaatgagggatggaatctaatggtagaacgtatacaggatcag
agagaagtgtctagatctatacatgatcaaaaaccgagtatccattttatatggggttca
aataatcctaataatagtaataatgcaactttcaagttaattttattgtccaaatcgtta
caatctataaaaggttcttctacttacacagatgcttttaggtcattggggaaaatgatg
gatataggtgataaactttctgaatatgaatcacattgcgaacaattaaaaatgcaaaca
cgcttatcctggaaacaagtt---atgaataagaaacttgaacctaaaaagataaatagt
gcattagtattatgggagcagcaattcatgataaattctgaaatgatcaataaatcagat
aaattaaaactctttagagacttttgcgggatagggaagcataagcaatttaagaataaa
atgcttgatgacattgatacatcaaaacccaagatactagacttcaatgatgaagcaata
tatatggctagtttaactatgatggagcaaactaagattctcttatccgaaaatagcaat
ctaaa---acctaataactttatattagacgaattcggtcaaagaataaaagattgcaat
aaagacacatttgagataatgttagcaatttttgaaacaaagttctggcaatgtatttca
gacttctcaacattaatgaagaatatactatctgtgtctcaatataatagacataacaca
ttcagaatagctatgtgtgcaaataacaatatgtttgcactagtgtatccatctgcggat
attaaaacaaaaaaagctactgtcgtttatagtatcatagttttacatacacaagaatct
aatgtctttaatccaggctgtttacatggtacattcaaatgtaa------------caac
ggatttatctccatatctaaagcaattaggttagataaagaaagatgtcagagaattgtt
gcatcgccagggttatttttgacaacttgcttgctttttaaacatgaaaatccaacaata
agattagatgacattatgacattttctatatatactagtttgtcaatcactaaaagtgtc
ttatcattaacagagccagctagatacatgatcatgaattcattggctatatctagtaat
gtaaaggattatatttcagaaaaattctccccatatactaaaacactctttagtgtttac
atgacacgactaattaaaaatgcatgctttgatgcttacaatcaaagacaaaaagtacaa
ttaagagatatatatctttcagattatgatatcactcaaaaaggtataaaagacaataga
gagttaacaagcatttggttccctggcagtgttactttaaaagaatacttaacacaaata
tacttaccgttttatttcaatgcaaagggtcttcatgagaaacaccatgttatgattgat
cttgcaaagactattctagaaatagaaaaagaccaaagggaaaacattacaaaaatatgg
tcggaagattgcacaaaacaaacagtcaacttgcaaatacttatccactctttatgcaaa
aatttactatctgatacgtcacgacacaaccaccttagaaacaggattgaaaataggaat
aatttccggaggtctatcactactatatccacatttactagttctaagtcatgtatcaaa
attggagatttccaaaaggagaaagaaactcaatattcaaagcaaaagaagactatagaa
atggaaagtagaaagagacgtttagccaaccctttgtttgtaactgatgaagagataaac
ttagaggtgggccattgtaattattccatgctaagagatgctatgccagaatataaagat
tacatgtcaacaaaagtgtttgatcgactgtatgaactattggatacaaatgtttta---
gatgataaac---caacaatagaactcataatggatatgatggctgagcacgataaattt
tattttacgtttttcaataaaggtcagaaaacctctaaagatcgagagatatttgttggt
gaatatgaagcaaagatgtgcatgtatgctgttgaacgaatagcaaaggaacgatgcaaa
ttgaaccctgatgagatgatatctgaacctggagatgggaaattaaaggttctagaacaa
aaatcagagcaagagatcaggttcttagttgaaaccactagacaaaaaaatagggaaatt
gatgaggcaattgaagcattagctgc---------tgaaaatttccaagaaaatataggt
aaaatagaaaagatatccaaggggaaagctagaggattgaagatggaaattaatgctgac
atgtcgaaatggagtgcacaagatgtcttttataaatatttttggttgattgctttagat
cctatactatatcctcaagaaaaagaaagaatacttttcttcttatgtaattatatgcaa
aaagaattgatactacccgatgacttaatttataatctacttgaccaaaaaatttcatac
aaggaagatatcatatcagctatgacaaatcaactccacaccaattcgatacagataaag
aggaattggctacaggggaatttcaactatacaagcagttatgtacacagctgtgctatg
tcagtttataaagatatattaaaggaagctatgtcttacttagaaggttccatattagtg
aattcattggtacattcagatgacaaccaaacttcagttacaatagttcaagataaattg
cctgatgaagttctcatagaattttgcatcaaagagtttgaaatgatctgcttaactttt
ggttgccaagcaaatatgaagaaaacatatgtgacaaattgtataaaagaatttgtttca
ttatttaatctgtatggagaacccttttcaatttatgggagattcttgctaacatctgta
ggggactgtgcatatataggaccatatgaggatcttgccagtaggatatcttctgcccag
acagcaattaagcatggttgtcccccgagtttagcttgggtttcaatcgcaattagccat
tggatgacagcattgacgtacaatatgctaccagggcaaaacaacgatccattagattat
tttcctgcagatacccgaaaagatataccaatagaattaaatggtgttatagatgccccc
ttgtccatgattagcactgttggactggaagcaggcaatctcttcttcttaatcaaattg
ctgaacaagtacactcccgtcatgcaaaagagagaatctgtagtcaatcaaataactgaa
atacatagctgggatttaaataaattagatgataatgagatatttagactaaaaatccta
agatatttagtattggatgcagagatggatccaagtgatatcatgggcgaaaccagtgat
atgagaggtagatccatactaactccaagaaagtttactactgctggaagtctaaggaag
ttatactcatttagtaaatatcaggacaaactctctgctcctggtggtatgaatgaccta
tttgcttatttattacagaaacctgaattattagtaacaaaaggagaagacaaaaaagat
tatatggaatcagtaatattcagatacaattcaaaaagatttaaagaaagtctctctata
caaaatccagcacaattattcatagaacagatattgttctcgcataagccagttatagac
ttttctgggattagagataaatatatcaatttgcatgacagtagggtgttggaaagagag
ccagatataataggcaaagtaacttttacagatgcatataggatcctaatgaaagaccta
aatacattacctttaaccaatgaggatttacaggttatttattcatacataatcttgaat
gatccactcatgataacaattgcaaatacacacatcttatcgatatatggtagcccacag
aagagaacagggatgtcttgttctactatgccagagtttaggaacttaaaactcatacac
cactctccagcattggtgttgagggcatttagcaagggtacaccagatgtacaaggggct
gaccctacagagatggcaagggaccttgtacacttaaaagaatttatcaacaatactaac
ttggaagaaaaaatgaaagccagaatacagcaaaatgagttagaaa------agggatct
agagatgtaatatttgaattgaaggaaatgactcgattttaccaggtatgctatgaatat
attaagtctacagaacataaaattaaggtatttatattgccagcaaaagcatatacaaca
accgatttttgttcattaatgcaaggaaatttaataaaagatagggaatggtatacagtt
cactatctaaagcagattttatctggcgggcataaagccatcatgcaacatagtgccaca
agcgagcaaaatatagcttttgaatgcttcaggttgatcacgcattttggagactcattt
atagaagctagttccagagcagcatttttgcagctaattatagatggattcagttataaa
gatgtcagagtgaataagctttatgaaatcataaagaat---ggacacaatagaacagat
ttcataccgttactttttagaactggtgatctaacacagtatgatcttgataaatatgat
gcaatgaaaagtcaagagcgggttacatggaatgattggcaaacctcaaggcatcttgat
atgggagctataaacttaacaattagtggttataatcgatcaataacaataattggagaa
gataacaaattaacatattcagaattaaatatcactcggaagacaccagaaaatatttct
attagtgggagaaagttattgagttcaagacacggattaaaattcgaaaatatgactaag
gtaaca---acatacccaggaaattattacataacttacaggaaaaaagatagacaccaa
tatgtctaccaaatacacacacatgaatctataattagaagaaatgaagaacatttggct
attaagaccagaatttttaatgagattgttcctgtatgtctagttaatatagcagaagtg
gacggagatcaacgaattctcattaggtctttagattacttaaataatgatgtcttctca
ttagctagaataaaagtaggcttagatgagtatgctgtgataaaaaaagcacacttcagc
aagatggtttcttttgatggcccacctataaaaacaggattaatcaatctaactgaatta
atgaagtctcaggacctattgaatttgaattatgataatattagaaatagcaatttaatc
tccttttcaaaaataatatgctgtgagggatcagataata---------------ttgat
gatggtcttgaattcttgtcagatgatcctatggcttttacagagggtgaaacaatacat
tcaacaccaatattcaatatatattattcaaaaaaaggtgaaaagcatatgacatataga
aatgctataaagttattgattgaaagggaaactgccaactttgaagaggctttcacattt
tacaatga------cggttttttgtcaccagaaaatctgggatgcctagaggcaatagtt
tctttaattagagtgttgaagaccaatgaatggtccagtgtaattgataaatgtattcac
atttgcttaataaaaaataatatggactacgtctatcatagatttgatattcctacctgt
tttt------acgacaatcca---------------------------------------
------------------------------------atatctagaaacattaattggatg
atgtatagagatttcatggctacactt------cctaaaacatatattgctccatggaat
ataatgttagagcattttagaacaaaatgctccacattaattatggacaaaatggaagtc
---------cacaggaatttttct---------gagtttgctaagctaatgcgtcgatct
ga--------aggacgcaccaatcttgactttgattaatcaggcagaaatata-------
-ttaaactagaatatatatacaaa--------------taattggctatctccaaatttc
aaaaaagctgcaa-----------------------------------------------
------------------------------------------------------------
------------------------------------------------------------
--aatatagtatacatttataggtaggagcac----------------------------
------------actact------------------------------------------
---
>KR149249.1 Trivittatus virus strain Eklund segment L, complete sequence
---agtagtgtactcct---------atct-acaaaaattacaacgattct--ttatttc
ttattca---aaagcaagatggaacctggtgaatatcaacaatttttagcacgcataaac
agtgcaaaagatgcctgcattgctaaagatattgatgttgacctacttatggccagacat
gattacttcggcaaagaattgtgtaaggcactaaatatagaatatagaaatgatgttcca
tttgtagatataattttagatataagaccagattttgatccactatctatagaattacca
catatcacacctgacaattacttatacat---caataatattttgtatatcatagattac
aaagtatctgtatcaaacgagagtagtgttattacgaataccaaatattacgaaatgacc
agagatatatctgaccatttaaatatacccatagagatagtcataatcagaatagaccca
attagcagagaattgcacattagctctgatagattcaaagaaatgttccccacattagca
atagatataaattttaatcactactttgacctgaaacaaatgctctatgagaaattcgga
gatgatgacgaatttttactcaaagtagctcatggtgatttcacactgacagccccatgg
tgcaaatctggatgcaaagacttctggaaacatccgatttacaaggaattcaaaatgagc
atgcctgtgccccaacgcaggttgtttgaagaatcaattaaatttaatgcgtat------
gaatcagaaaggtggaacactaaccttatgaaattaaaagacttcaccaaatccgaatac
aacacctttgtccaaaaagaagccaaaaatatttttttagctagtggcaattacaatcag
ccaaacaaggaagaaattgatgcaggatggcatttaatggttgaaagaattaacaaccaa
cgagaagtttccaagtccatacatgatcaaaagccaagtattcactttatatggtctgaa
cataatgataaattgagtaataattccacatacaaattagtgttgctatctaaatcactc
caatctataaaaggtctctcaacctatgctgactgttttagatcaatagggaaaatgatg
gacataggtgacaacttaacagaatatgaaagtttttgttctaatttaaaatctgaagct
agatcaacctggaaacaagtt---atgaacaagaaattagaacccaaaaagataaataac
gcattagtactctgggagcaacaattcatggttaataatgatttaataagtaaaacagac
aaattaaaattattcaagaatttttgtggaattgggaagcataagcaattcaaaaacaaa
atgattgatgatatagacatatcaaaacctaagatattagatttcaatgatgaaagccta
tacttagctagtctagcaatgatggaaaaaactagaatattgttatctcaaaaaagcgga
ctaaa---accaaacaactacatcttagatgagtttgggagtagaattgaagagtgtaat
ccagagactacaaagaacatgatatccattttcgaatctaaatactggcaatgcatctca
gatttgtccacattaatgaaaaatattttatctgtttcacaatataacaggcacaacaca
ttcagaatagcaatgtgcgcaaataataatctttacgccattgtttacccttctgcagat
attaaaacaaaaaaagcaactgttgtttatagcattatagcattacataaagaagaagaa
aatatctttaatccaggggcattacatggaacatttaaatgtca------------aaat
ggatatatttctatatcaagagcaatgcgattagataaagagaggtgtcaaagaatagtt
tcctcccctggattattcttaacaacttgtctattgttcaagcacaacaacccaactgta
aatataacagatataatgaatttctccttatatacaagtttatcagttacaaagagtatg
ttatcacttactgagccttctagatatatgataatgaactcattagctatatccagcaat
gttaaagaatatatagctgaaaaatttagcccatatactaagactttatttagtgtatat
atgactaaactcattaagaatgcatgctttgatgcatataagcaaagacaaaaagttcag
ctaagagatattttcctatctgattatgatataacacagaaaggtgtcaaagataataga
gaattaacaagtatttggttcccaggaagtgttactctgaaagaatatttaacccaaata
tacttaccattttacttcaatgcaaaaggattacatgagaagcatcatgtaatgatagac
ttagcaaaaacagttttggaaatagaaaatgaccagagacaacatattaaggacatatgg
tctacaaacaatacaaaacaaactgtcaacttgaatattttaatacattcattatcaaag
aatctattagcagatacttcaagacataatcatcttagaaatagaattgagaataggaat
aattttagaagatcgataaccactatatccacatttacaagttccaagtcatgtataaaa
ataggagattttaaatgtgagaaagaagttcaagcccaaaagcaaaagaaatttatggaa
accgaaataaaaagacgtaggctagctaacccattatttgtcacagatgaacaagttaat
ttagaagtaggccatagcaactatagtatgcttagagaagctatgcctgaatatgttgac
tacatgtcgactaaggtatttgatagactgtttgaaatgcttgataaaaatattcta---
aatgaacgcc---cgacaatcgagttaataatggatatgatggtggatcacaaagatttc
tacttcactttcttcaataaagggcagaagacagcaaaggatagagaaatatttgtgggg
gagtatgaagctaagatgtgtatgtatgctgtagagaggatagcaaaagaaagatgtaag
ttgaatcctgatgaaatgatttctgagccaggggatgggaaattgaaaatattggaacat
aaatcagaacaagaaatcaggtttttagttgagaccacaagacacaaaaatagagagata
gacgaagctatagcccaaatggctac---------tgaggattttgaaaataatgtggat
aagatttctaaactctctctacaaaaatcacgaggacttaagatggaaataaatgctgac
atgtctaaatggagtgctcaggatgtattcttcaaatatttttggttgatagctatggat
cccattctgtaccctcaagaaaaagagaggattctattctttttttgcaattatatggaa
aagaaattaatcttaccagatgacttaatatacaacctattggatcaaaagctgcaatac
aaagatgacataatatctatcatgactaaccaattgcacacaaatgctgtatctataaag
cgaaactggctccaaggaaactttaattatacatcaagctatgtacatagttgtgcaatg
tctgtttttaaggacataataaaggaggcagtatcgttattggatgggagtgtccttata
aattctttggtgcactcagatgataatcaaacttcaataacactagttcaagataagttg
gatgatgatcccatcattgaatttacaataaaagaatttgaaaaaatatgcttaacattt
gggtgccaagctaatatgaagaaaacatacgttacaaattgtataaaggaatttgtatcc
ttattcaacctatatggggaaccattttcaatctatggcagattccttctaacatctgtt
ggagattgtgcatatattggcccatatgaagacttggcaagtagaatatcgtctgcacaa
actgcaataaaacatggatgcccaccaagcttagcatgggtggctatagcaatcagtcat
tggatgacggcacttacatataacatgctacctgggcaaagcaatgatccaatagattat
ttcccggcagagactcggaaagaaatacctattgaattaaatggtgtaattgatgcgcca
ttatcaatgattagtactataggtttagaagctggaaacctttctttcttattaaaattg
ttaaataaacaagcttctataatgataagaagagagtcagtgataaatcaaattgcagat
atccaaaattggaatatgtgcaatttgacagataatgagatctttagattaaaaatttta
agatatcttgttttggatgcagagatggatccaagtgacataatgggagaaacaagtgat
atgagaggaaggtcattactaaccccaaggaaattcactacagccggtagtttaaggaaa
ttatactcttttagtaaatatcaagacagattatctgcccctgggggtatgatggagtta
tttacttatctcttggataagcccgaattgttggttaccaaaggagaaaacaaacaagat
tttttagaatctgtaatattccgatataattcaaaaaggtttaaagagagcttatctata
cagaatccagcacaattgttcatagaacaaattctattttctcataagcctgtaatagac
ttttccggaataagggacaaatacataaatttacatgatagccgagctcttgaaaaagaa
cctaatatcttaggtaaagttacttttaaagaggcttatcgtatgttaatgaaagattta
aattctttgcctcttacaaatgatgacatccaagtagtatattcatatataatactaaat
gacccactaatggtcacaatttctaacacccaaatattatcaatttatgggagtccacaa
cgaaggactggcatgtcttgttctacaatgcctgaatttaggaatttaaaactaatccac
cactcaccagcattggtcttaagagcttatagtaaaaatacagcagatgtcctaggggca
gatccttcagagatggctagggacttagttcatttgaaagaatttatagaaaatacaaaa
ttggaagaaaaaatgttgagaaggattgcacagaatgagttggaaa------aagggcag
agagacatagtctttgagcttaaagaaaaaacacgattttaccaagtttgttacgagtac
attaaatcaacagaacataaaattaaagtttttatactcccctccaaagcatacacaact
acagatttctgttccctcatgcaaggtaatttgataaaggaccaagaatggtatactgtt
cattacttaaagcaaatattatcaggtggccataaagccattatgcaacacaattcttct
agtgagcaaaatatagcatttgagtgttttagattgcttagccattttgcagattcattt
gttgattccaattctagacaacctttcctaaggttgattgtagatgattttgcttataaa
gatgtaaaagtaaaaaaactatatgagttaataaaaaat---ggatctaacagagtagat
tttctcccattattatttagaatgggagatctaaaacaatatgatctagacaaatatgat
gcaatgaaaagccaagaaagagtgacttggaatgattggcaaacatccagacatttagac
atgggagttataaatctaacaattaccgggtataacagatctataacaattataggtgag
gataataaattaacttattctgaattaaacataacaagaaagactccagagaatataaca
atatccggaaggaaattgttaagttctaggcatggtttaagattcgagaaaatgtcaaga
atcact---acatatcccaacaattattatataacctttcggaaaaaggatagacagcaa
tatgtgtatcaaatacattcgcacgaatcaattatacggagaaatgaagaacatgcatct
ataaaaacacggatatttaatgagataataccagtatgtatagtaaatattgccgagata
gaaggagaccaaagaatcttgatcagaaacctagattatttgaactatgataatttctca
ttagctaggctaaaagttagtcaagaagaatttgcaacgataaagaaagcccacttcagt
aaaatggtttcttttgatgggcctcctataaagacaggactactgaatttaacagagctt
atgaaatcccaagatttactaaatctaaattatgacaatattaggaacagtaatcttata
tcatttgcaaaaataatttgttgtgagggctctgaaaata---------------ttgac
gatggcttagaattcttatcagatgacccgatggattttacagagggggagcaaatccac
tccacacctatattcaatatatattactctaaaaggggtgaaaggcatatgacatacaga
aatgctatcaaattgcttataaatagggaaaccaccctttttgaagaagctttctcattt
tctggaga------tggttttatttctccaacaaatttagggattttagaaactataata
tctttaattagaatcctcaaaacaaatgaatggtctagtgtgttagagaaatgtatccat
atctgtttgataaagaatggtatggattctgtttatcatacattcgatattcctaaatgc
ttct------acagtgatcct---------------------------------------
------------------------------------atagcaagaagtataaattggatt
atgtatagagattttatactgagttta------ccagaaagaaactctgcaccatggggt
acaatgctgaatcattttaaaacaaaatgcttatctttaataatggataggttagaagta
---------catttagattttgca---------gggtttgctaatttgatcaagagagac
ga--------aggtagggccaatctggattttgtttagttcctaaaaattatt-------
-tgtgtgctccaattgggtactct----------aaa-ttcttaaatttatttaaaatac
aaatattctt--------------------------------------------------
------------------------------------------------------------
------------------------------------------------------------
---taatagtatattttcgtaaataggagcac----------------------------
------------actact------------------------------------------
---
>KY569262.1 Infirmatus virus segment L polyprotein gene, complete cds
----------tactcct---------atct-acaaaaattacaacgaattt---aattac
aaaatta---gtgtcaagatggaacctggtgactatcaacaattcctggcacgtataaac
agtgcaaaggatgcttgtatcgctaaggatatagatgtagacttactaatggctagacat
gattattttgggaaagaactatgcaaatcattagcaattgagtatagaaacgatgtccct
tttgtagatattcttcttgacattattcctgacttcgatccactttctatagaaatccct
cacataaccccagacaattacctatattt---aaataatattctatatataattgactat
aaggtgtctgtttctaatgaaagtagtgtaatcacaaatactaaatactatgaaatgact
agggatatatcggaaagcttgaatataccaatagaaatagtaataataagaatagatcca
gttacaaaagaactccatataagctctgatagatttaaggagatgttcccaacattgata
gtagatgtgaatttcaaccatttttttgatttgaaacaaatgttatatgaaaagtttgga
gatgatgacgagttccttatgaaagtagcacatggtgatttcaccctaacagcaccctgg
tgcaaatctggttgtaaagagttctgggaccacccaatatataaggaattcaagatgagt
atgcctgtcccacaaagaagactatttgaagagtctgttaggttcaatgcatat------
gaatctgagcgatggaatacaaatttaataaagttgagggaatttaccaaagtagaatac
aatacatttatacgtggggaagctaaaaacatatttttagcaacgggtaactataatcaa
ccaaacaaagatgagataaatgcaggctggaacctaatggtagagagaattgaaaatcag
agagatgtttctaaatctgtacatgatcaaaaacctagtatccatttcatatgggctgag
cataatgataaactcagcaataatgctacatacaaattagtgttattatctaaagcatta
caatcaattaaaggtgtttcaacatactctgattgtttcaagtctattgggaaaatgatg
gatataggtgacaaattaactgaatatgagagcttctgttcaaatttaaagacagaagca
agatccacttggaaatctgta---atgaataaaaagttagaacccagaaagattaataat
gccttggttctttgggaacagcaatttatggtgaacaatgacataataaccaaaaacgac
aaattaaagctgttcaaaaatttttgtgggataggaaaacacaaacaattcaaaaacaag
atggtggatgacatagatgtatctaagcctaaaatattagatttcaacgatgaaaacctt
tatctcgccagtttgtcaatgatggaaaaaaccaaacaattgttatcacaaaaaagcggc
ctcaa---atcgaataactttattttagatgagtttggtaaaaaaattgaagactgcaat
ccagacacgatcaggcatatgttacaaatatttgaatcaaagtattggcaatccatttca
gacatgtctactttgatgaagaatattttatctgtatcacaatacaatagacacaataca
ttcagaatagctatgtgtgcaaataataatctatatgctattgtatatccttctgcagat
ataaaaacaaaaaaagctacagtagtctatagtataatagctttacacaaagaggagaat
aatatattcaaccctggggcattgcatggaacatttaaatgcaa------------taat
ggttatatatccatttctcgtgcaatgaggctagataaggaaaggtgccaaaggattgtt
tcatcaccagggttatttttgacaacttgcttgctgtttaagcataataatcctactgtg
aatttaacagacatcatgaacttcgccatattcacaagtttatcagttactaagagtatg
ttatcactaacagaaccatcaagatatatgataatgaattcattagctatctcaagcaat
gttaaagagtatattgccgagaagtttagtccatatacgaaaacattattcagtgtttac
atgactagattaattaagaatgcatgctttgatgcttataaacaaagacaaaaagtgcag
cttagagacatattcttgtctgattatgacataacacagaaaggtgtaaaagataataga
gaacttacgagtatatggttccctggtagtgttactcttaaagaatatctcacccaaatt
tacttaccattctattttaatgctaaaggattgcatgaaaagcaccatgttatgatagat
ttagctaagactgtattagaaatagaaaatgaccaaagattgcacataaaagaaatttgg
tctaagaataatactaaacagactgtgaatctagacatattgatacattccttatcaaaa
aatttattagctgacacatctagacataatcacttgagaaacaggattgaaaatagaaat
aatttcagaagatctataacaacaatatcaacatttacaagctctaaatcttgtataaaa
ataggtgattttaggtcagagaaagagtctcaatccttaaaacagagaaaaacattggag
atagaaatgaaaaagcgtaggttggcaaaccctgtgtttgtaacagatgaacagattggg
ttagaaataggccacagcaactatgcaatgctccgtgaagcaatgcctgattatattgat
tatatgtcaacaaaagtatttgataggctattcgagatgcttgacaaggaaatttta---
gatgaaagac---caacaattgagttaataatggatatgatgattgaccataaagatttt
ttctttacattttttaataaaggacaaaaaactgccaaggacagagaaatatttgttggt
gaatacgaagctaagatgtgtatgtatgcagttgagagaattgcaaaagaaagatgcaag
ttaaacccagatgaaatgatttcagaaccaggagatggtaaattgaaggttttggaacat
aagtctgagcaagagataagattccttgttgaaactactagacaaaaaaatagggttatt
gatgaagctatttcccaaatggcagc---------agaagacttcaatatcaacattgac
aagatttcaaaattatcattagaaaagtcacgaggtttgaaaatggaaataaatgcagat
atgtcaaaatggagtgctcaagatgtgttcttcaaatatttttggttgattgctatggat
cctattttatatccacaagaaaaagaaagaatattgtactttttgtgtaattatatgaat
aaaagattaatcctcccagatgatttaatttataatttgttagatcaaaaaatacaatat
aaagatgatataatatctattatgacaaatcagttgcaaacaaatgctgtgccgataaaa
agaaattggcttcaagggaattttaattacacatcaagctatgtccatagttgtgctatg
tctgtttttaaagacataatcaaagaggcaatttcactgctagatgggaatgtactgatc
aattcgttagtacactcagacgacaatcagacatctgtaacaattgtccaagacaaatta
gatgatgatcccataatagaatttacaattaaagaatttgaaaaaacatgcttaacattt
gggtgtcaggccaatatgaagaagacatatgttacaaactgtataaaagagtttgtttct
ttattcaatttatatggggagcccttttctatttatggtagatttttgttgacttctgtc
ggggattgtgcatatattggcccatatgaagatttagcaagtagaatatcgtctgcacaa
actgcaataaaacacggctgccctccgagtttagcatgggttgctattgctataagccac
tggatgacagcactaacctacaatatgttgccaggccaaagtaatgatccaatagattat
ttcccagcagaatcaaggaaagatatacctatagaacttaatggagtgttagatgcccca
ttatccatgatcagtacaataggtttggaggctggaaacttgtcatttttattaaaactc
cttaacaaacaagcatcagttatgatacggagagaatcagttgtcaatcaaattgctgat
atacaaaattggaatatggctaatctaacagataatgaggtatttaaactaaagatatta
aggtatttggtgttagatgcagaaatggacccaagtgatataatgggtgaaactagtgat
atgagaggcagatcattattaacccctaggaaatttacaactgcaggcagcttgaagaag
ctatactcttttagcaagtatcaggataggttatcagctcctggaggaatgttagagtta
tttgcttatttgttagataagcctgaattgctagttactaaaggtgaaaataagcaagac
tacctagaatcagtagtgtttcggtacaattcaaaaagattcaaagaaagcttatccata
caaaaccctgcacaattgtttatagaacaaatcttattttcacataagccagttatagat
ttttctggcattagagataaatatataaatttacatgacagtagagcattggaaaaagag
ccaaacattcttgggaaggtgacttttagagaagcatatagtttattaatgaaagaccta
aactcattaccattaaccaacgacgacgtacaagtggtttattcctatattatactaaat
gatccattaatggtgacaatttccaatacacatatactatcaatttatggcagtccacag
aaaagaacaggtatgtcatgttctacaatgcctgaatttaggaatttaaaattaatacac
cactcaccagcattagtactgagggcatacagtaaaaatacatcagatgttcaaggggca
gacccatcggagatggctagagatttaatccacctcaaagaattcatagaaaacactaag
ctggaagagaaaatgttgaaaaggattgctcaaaatgagctagaaa------aagggcaa
agagacattgtttttgaactaaaggaaaaaaccaggttctaccaagtttgttatgagtat
attaagtcgacagaacataagataaaagtttttatactcccagccaaagcttacactaca
acagatttttgttcccttatgcaaggtaatctaataaaagatcaagagtggtatacagtc
cattacttaaaacaaattctatctggaggccataaagcaataatgcagcacaattcatcc
aatgagcaaaatattgcatttgaatgttttagattaataaaccattttgcagactcattt
gtggatacaaattctagacaacccttcttaagactggtaattgacgaattttcatacaaa
gatattaaagtaaagaaattgtatgagttgataaagaat---ggaactaacagggttgac
tttttaccattattgtttaggatgggtgacctaagacaatatgatttggataagtatgat
gctatgaaaagtcaggagagggtaacatggaatgattggcagacatctagacatttagat
atgggaatcataaatttaaccataactggctataatagatccattacaataattggtgaa
gacaacaagctagcatactcagaattgagtttaaccaggaaaacaccagaaaatataaca
atatctggaagaaaactgttaagctctagacatggcttaaggtttgaaaagatggctaaa
atcgca---acttacccaggtaattactatataacattcaggaagaaagatagacaacag
tatgtttatcaaatacattctcacgaatcaataattagaagaaatgaagaacatgcatct
atcaggactagaatctataatgagatagtacctgtttgtatagtcaacattgcagaggta
gaaggtgatcagaggatattgatcagaaacctagattatttgaactatgataacttctcc
ttgtctcggttaaaagtgagccaagatgaatttgccacaattagaaaagcgcatttcagc
aaaatggtctcttttgatgggccacctatcaaaactggcttgctgaatctgacagaatta
atgaagtcacaagatttattaaatttgaattatgacaatatcagaaacagcaatctgata
tcttttgcaaagattatatgttgtgaaggctctgaaaata---------------ttgat
gatggattggaattcttgtctgatgatcctatggattttacagagggagaacaaatccat
tcaacaccaatatttaacatttattattctaaaaggggtgagaaacatatgacttataga
aatgctgtaaagttactaattgagagagaaacaactgtctttgaagaagccttttccttt
tttggaga------cgggtttgtctcacccaccaatttgggggctttagagacaatcata
tctctgattagattattaaaaacaaatgaatggtcaagtgtgctggaaaagtgcatccat
atatgtatgataaaaaatggcatggactctatttatcactcctttgatatcccaaagtgc
tttt------acagtgatccg---------------------------------------
------------------------------------ataagtagaaatattaattggata
atgtatagagattttgttttaaatctg------ccagatagagaatcagcaccttggggt
acaatgttaggtcattttaagacgaaatgtctgagcttaattatggacagattggaagtt
---------cacttagattttgct---------ggttttgccaatttgattagaagggat
ga--------tggtcgggcgaacctagattttgtttaataaaattaaataagt-------
----gtgctcagatttggctccaa--------------taattgatataatataaaatg-
------------------------------------------------------------
------------------------------------------------------------
------------------------------------------------------------
---tgaaagtaaatttttgaagataggagcac----------------------------
------------acttatttaatttkattagaa-------------gggatgatggtcgg
gcg
>KJ867190.1 Nyando virus strain MP401 segment L polymerase gene, complete cds
---agtagtgtactcct---------acat-ataga------------------------
----------aaatcaacatggatcaaaaccaataccaacaataccttgctaggataaga
tcagcaagggatgccacagtggcaaaagatattgacacagatctattgatgtcaaggcat
gattactttggtcagcaagtctgtcgagctttaggcattgagtatagaaatgatatcccg
cttattgatatattcttggaaattgattcggactttgacccgttatcaatgtcaatacca
gctatcactccagacaactaccagtttgt---agataacatcttattcatcattgattac
aaagtatctgtttcaaaagatagctcaatccaaacattcaataaatacacagaattgata
ggccccatttgtaagaatataggcatcatgttggatgtggtgattatccgagcgaatccc
ctaactcaggaggtgtcaatcaattcagatttgttcaagaactattttacaatcagaaat
ctagagtttgatttccaccaatttgctgacttaaaaagaatactatatgagaaattttct
gatgatgaagaatttctactcaaaatctcacatggtgattttacgctgacagcaccatgg
actcaagaaaatgttagagaattatatgaccatcctatatatagagaatttaaatacagt
atgccaattccatatagacgtctatttgaggaatctttacagtttagtgcatat------
agtgctgagaaatggaatacaaacttgctaaacttaaagaggtacacacaggactactat
agccaatatattgctagccaggcaaagaccatttttacaagcacaggggactatccaaaa
cccagcgaacaagagatattaaccggatgggcagaaatgacaaacctgctctcagctgag
aagcaattttctaataatataaatgatcaaaagccaagtggccactttatatggggcgag
cctgatatagagcaatccaatagctctatcccaaaattgctcaaggtcagcaaagctcta
agatctattaagtcgaatgataagattggggatgccttcatttctataggccactgctgt
aacatagaagggtttgaaagcatctatgaggatgtcacagcactcaggaaggttaaagcc
caaactgagtggaagacagta---ctgaataagaagctagagcctgtaaaaatcaatgag
gcactagttctatgggaacagcagtttattatacaaaatgaatactttaaggataacaat
cgagtagttctgcttaaagatttctttggaatagggaaacataaaacattcaaagataaa
acggtaacagatacagaaatcgggagaccaaaaatattagattttaatgacaaaattata
tatttagaaagtgtgaaaatggtggacaagtcaaaacaaatattgtctaaaaggtcgaat
ctagatataaataaagactttatatattcaacatatagccaacaaataaagaacgcctcg
tcctgtactcatgataatttatgctcgctactaactagcaatttctgggcttgcttgagc
gatatatcaacactcatgaaaaatatgctagcagtgtctcaatataataggcataataca
tttaggattgcaacatgtgctaacaataatttatttgccttagttatgcctagcgtggat
ataaaaacaaaaagatcaactttagtttactgcataatattgctacaccgccaagaggat
ggttttttgaatccaggagcattgttcaacacatataaaacata------------tact
ggatatatcagcattagtaaatcaatgagactagataaagaaagatgtcagcgaatagtg
acatcaccaggccttttcttaaccacatctttgttattcaaagaagaaaacaataatcta
gatctaaatgatatagctacatttagtttctacacaagtgtctcagttacgaagagctta
ctctcattgacagagccttcaaggtacatgataatgaactcattagccttatctagccat
gtaaaagattacataatagaaaaatttaggccatatactaaaacactgttctctgtgtat
gtagttatgaagataaaagatgcctgtattagtgcatacaatcaaaaatcaaaaatagaa
ctaagggatgtctatctaaccgattatgaaataacccaaaagggggtttctaataaaaaa
tcattcaattcgatttggttcagtggcaaagtttccctcaagtcatatatcaatcaaatt
tacctcccattttatttcaatgcaaagggattacatgacaaacaccatgtttacgttgac
cttgccaaaaccatattagaaatagaggcagatcaaaggagaacaactggtgatatatgg
tccaatacaccgaagaagcagcatgtcaatctaccgctactggtccattcaatttctaag
aacttgctattggacacttccagacacaatcacttaagaaataaaatagaaaacagaaac
aatttcaaacgatctttatcaacaatatcgacattcacaagttcaaagtcatgtttaaaa
ataggggattttgaggaggaaaagaagaaaattagtaagttagccaataaagccacccag
tcggctataaagaaaaccagaattgcaaaccttaattttgtctcagaggaagagttgaca
aatactgtgcagcatgccacatacaaggatctaaaagctgcagtcccaaattacactgac
catatttcaacgaaagtatttgatagattatatgaactattcaaaaacgggatgcca---
---gataaac---ctgctgtggaactttttttggatgctatgaagaaccacaaaaaattc
tactttacattcttcaataaaggtcagaagactttcacagatagagagatatttgttggc
gaatttgaagcgaagatgtgtctatacttgattgagagaatagcaaaagagaggtgtaaa
cttaatcccgatgagatgataagtgaaccaggggacagcaagatgaaggcattagaagct
aaatacaatgaggaagttagatacataatagagaaaactcgtagtgcaaacaatgaaata
gatgctaaaatagaagagctgcagaatcaa---tcaaatattaatcctgatattaataaa
agactaaaagatttgcaggataccaaagctaaagccgtcaaactagaaatcaatgcagac
atgtccaagtggagtgcccaagatgttttttacaagtatttttggctaatcgcaatggat
cctatactctatcctaatgaaaaggagcatatactgtatttcttctgcaattacatgcaa
aaagaagtaatcctgccggatgaattgatgtgcaatatattggatcagaagatacaacac
gacaatgatctgatttcaatgatgacaaacaatttcaatacaaactctgtttgtataaag
aggaactggctgcaagggaattttaattatacatcaagttatatacacacttgtgcaatg
agtgtatttaaagatatagtcaaggaaattgctttatatttagaaggcgattgtcttgtg
aactcaatggtccattcagacgataatcatacatcagtaatcttagtgcagaataagatc
agtgaggaagttataatagacacaaccatgcaacaatttgaacggacatgtttagcattt
ggctgccaagctaacatgaagaagacatatgtaaataatataataaaagaatttgtctca
ctattctgtatatcaggagaaccattctcggtatatgggagatttctattaacgtcagtc
ggcgattgtgcatacattggaccctatgaagatatggcaagtagactgacatctactcaa
acagccataaaacatgggtgtcctccaagtctagcatgggtaagcatagcactcaatcaa
tggatcacatttaatacatacaacatgctgccaggacagaaaaatgatcctacaaaaata
tttctcact---aagagagaggaattacctttagaattatttggtttgctaagtacagaa
ttatcaacattagcattactagggatggatagcaacaatgtcacttttttaacaaatttg
ctaagaaaatgcacgccaatactttatagaagagaatccatacaagtgcagtcgcagaag
atacaagattgggatttgagactgttaagtaatgcagaaattttctacttaaaagtactg
aggtattttgtattggacaacataatggaggtcgacgatacaatgggtgaaacaagtgag
atgcgagggaaatccatattgacaccaaggaaattcaccactgcaggatcaatgaaaaaa
ttactgtcatacagagattaccaggatacaattgaaaatcaagatagattccatgccaac
ttggaatatatgctaaaaaaacccgagctgctcgtaaccaaaggtgagacaaaagaagat
tttatgaattcaataatataccgatataactctaagaaattcaaggagtctctgtccatt
caaaatccagctcaactctttattgagcagatattattctcctcaaagcctgtgatagat
tacctcggattaaaggagaagatatatacggtaggagatacactgtttgaggagaataac
cccgatatttttggcagattgacattccctcaagcatacagactgatatacactgagcta
gagacattgaacttggaatcacctgatatcgaattaatctacaacttttgtatcttaaat
gaccctctaactactaccatagcgaattcattgctaatgcagctaattgggccagaacaa
gatcgtttagggctaacgtgcaacacaatgccagaaatgagaaatatgaagttgatccat
cactcaccagctttagtcttgaaggcatactcgtcatcacaagtagatataccgggtgta
gagatagaagaattacaaagagacctagtacatttggaagaattcatcgaaaaaactaag
ttaactgaaaaaataactaagaagttccaagcacgacagacagaacagatgtcaaaagaa
cagaaattgatactgcaattgaaagaaaaaaccaaattttaccaaatttgctatgaatat
ataaagtctactgaacataaagtcaaaatatttatactgccatcaaaagcatacacatca
acagacttttgtgcgttaatacaaggaaatctcttgaaggacagaacctggtcttcaata
cactatctaaagcctattatttccacaaactataaagggtttatagataaaacaccagcc
ctagagcagcaagtggcttcagaatgcttcaaattgatcagctactttggggatacattt
ataaatgaattctcaaaaaaaacatttttgaacaaaatgattgagtcttacacatacaaa
ggtctccaagtcaagcatctattagagataatagaagcc---agcaattaccggcatgaa
ttcatgcctatattatattggctgggaaaactgactcaaaaggatctgaataaatatgat
gcgatgaaaacaggtgagaaagctatctggaatgactggcagataaataggagtttaggg
actggacctataaatctcaagatcacaggattagacaaaagtttgacaataataggaact
gatgacaaattacatatggcagaactaagtattacagagataaatcagactctaataacc
ataagtgggaggaaattattaggtgctaggcatggcttgcgatttgaattgttttcaaag
atcactactctagaagagggaatgtattatatcacttatcaaaaaaaaggcagaaaccaa
tatgcatatcaaatccacactacagaatcaattttacggagaaatgaaatccacctgggt
aatagaacaaggatcttcaacgagatagtgcctgtttgccccacaattattgcaagagtg
ggaagaagacaaagaataacaatagaaactttagaatatttcaactatgaccagatatct
ttgtctagattaaaaatttctgatgacgagtatgcaaccataaagagggcacaattgcac
aaaatgcttgcatttgatggacctgacattgacaatgatgccctatccataacaagacta
atgaaaatgcctgaactaatgacaaacaattttatagaagttgtctcggtggatatggtc
aacctatctagattactgaattgttgcggaacaaaatcat---------------tagat
gattcactgctgacattctctgacgaacctatggaagaaatagagagctcagtggtggag
acagtccctgtattcaatatatgttaccaaaggtctgcaaaaaaatcaaggacatatagg
aatgccttacaaacggccatcaaaagagaaaccaacaattttatggaagctatggatttc
acaacaga------aggtttcctctcaaacgaaaacttaggatgtttagaagcattggta
tcaataatagacctcttagagactaatgagtggtccactgttttgaaaaatgccatccat
ttgagcatgctagcaaatgacttcgacagtcacttccatacattcacattacctgagttg
ttctatg---aaggaaatccc---------------------------------------
------------------------------------atagataacaaaatatgttggcaa
aagataaaagagtttgtcctaacaatg------ccagacataataactcccccgtgggac
atcgtgataaggaattttaaagaaaaagcagtgcatctggtggatgagaaagtgaaaagg
---------gaaagaaatttcaat---------tcctttatcctaagtttaaagaagaga
gg--------gggtagaagcaaccttgaatttgtatgaataatcctctattgg-------
-cttaaagagtaagg----aaatattaggtggctatc-caaataattgtactggcaatgc
ctacaatcttggac----------------------------------------------
------------------------------------------------------------
------------------------------------------------------------
caaattagacagtattttctatataggagcac----------------------------
------------actact------------------------------------------
---
>KC608152.1 Ngari virus strain Dakar D28542/4e segment L, complete sequence
---agtagtgtactcct---------acat-atagaaaatttaaa------------aat
ataacca---gtaggagtatggaggaccaagcttatgatcaatacctgcacagaattcaa
gcagctagaacagccacagttgctaaagacatcagtgctgatatccttgaggcaaggcat
gactattttggtcgggagctttgtaactctttaggaattgaatacaaaaataatgttctt
ctggatgagatcatccttgatgttgtgccaggtgttaacttgttaaactataacataccc
aatgtgacaccagacaactatatatggga---tggtcacttcttgataattcttgactac
aaagtctcagttgggaatgatagtagtgaaattacatataagaagtacaccagtttgatt
ctcccggtgatgtctgaattgggtatagatacagaaatagctattattagggcaaatcct
gttacatatcagatatctataattggagaagaattcaaacaaagattcccaaatataccc
atacaattagattttggtaggttctttgaactcagaaaaatgttgctggacaagtttgct
gatgatgaggaatttctgatgatgatagcacatggggatttcactttgacagcaccatgg
tgcacatctgacacccctgaactagaggaccacgaaatatttcaagagtttattaattcc
atgccaccaagatttgtatcacttttcaaagaagcagttaattttagtgcgtat------
tcttcagaaagatggaatacattcttatataaagccagagcagagacagaggtggattat
aatcaatttctatcagacaaggcacataagatttttatgctagagggagactatatgaga
ccaacgcaagctgaaatcgataagggttgggagctaatgagtcagagagtttacacagag
agagaaattataacagatgtgacaaaacagaagccttctatccactttatttgggcaaag
aatgcggatagaaagctaataggttcaacagcaaaattaatatacctatccaatagttta
caaagtatcactgagcagtcaacttggacagatgcactaaaagcaataggaaagagtatg
gatattgatggtaaagtagggcaatacgaaaccttatgtgctgaaagaaaaatgattgcc
aggtctactggcaaaaaggta---gataacaagaggttggaagcggttaagattggcaat
gcacttgtattatgggaacaacaattcatcttagcaaacgacttatttaaaaatcaagaa
aggcagaagtttatgaagaacttctttggcatagggaaacataagagttttaaagataag
acatccagtgacattgaaacagataagcctaaaatcttagatttcaataacactatagtc
ttgatggctgcaaggacaatggttaataagaacaaggctctattagctaaggataacaca
ttgca---agacctacatcctattatcatgcagtatgcttcagaaataaaagaggcatct
aaagacacatttgatgcgctattaaaaatttccaaaacttgtttctggcaatgtatagta
gatatttcaacaataatgaggaatatattagctgtgtcacagtataatagacataataca
tttagagttgcaatgtgtgctaatgactctgtttatgcattagtatttccttcatctgac
ataaaaacaaaaagagcaacagtagtctttagtatagtttgcatgcataaagagaaaaac
gacctgatggatgcaggtgcattattcactactttagaatgtaaa---------aataaa
gaatatatatctataagtaaagcaattagattagataaagagaggtgccaaaggattgta
tcatcacctgggcttttcatattaagttctatgttactttataataataatccagaagta
aatttagtggatgttctaaattttacattctatactagcttgtctataacaaaaagtatg
ctttcactgactgagccatctagatatatgataatgaattcgcttgccatttcaagccat
gttagagattatatagctgagaaattctccccatacaccaaaacacttttcagtgtatac
atggtcaatttgataaagagaggatgcgcatctgcaaatgagcaatcatcaaagatccaa
ctgagaaatatatatctttcagattatgatattacacaaaaaggtgttaatgatgatagg
aacttagactctatttggttccctggcaaagttaatttaaaagaatatatcaaccaaata
tatctaccattttacttcaatgcaaaaggccttcatgagaagcatcacgtaatgattgac
ttagcaaaaactgttctggaaatagagatgaaccaaagaggtgataatttaggtatatgg
tctaaagcagaaaaaaaacaacatgtcaacctaccaatattaatacactctatagcaaaa
tctttaatattggatacatcaaggcacaatcacttgcgaaaccgtgtagaaagtagaaat
aattttagaagaagcatcacaacaataagcactttcacaagctctaaatcttgtataaag
gtcggtgatttcagggaaattaaagataaacaaacagaaaaatcaaaaaaatcaactgag
aaatttgacaaaaagttcagactttcaaatccattattcttagaagatgaggaagctaac
cttgaagttcaacattgcaattatagggctttgatacaaaaaattcctaattataaagac
tatatttcagtaaaggtgtttgatcgtctatatgaattgctaaaagatggagtctta---
acagacaagc---ctttcattgaattagctatggaaatgatgaagaatcacaaagaattc
tctttcacgttctttaataagggccaaaagacagccaaagatagagagatattcgttgga
gaatttgaatctaaaatgtgtatgtatgtagtggagagaatatcaaaagagagatgcaaa
ctgaacacggacgagatgataagtgaaccaggtgattcaaaattgaaaatattggaaaag
aaagcagaagaggaaatccgctatattgttgagagaacaaaagacagtataattaa----
------------------------------------------------------------
-----------------aggggacccatcaaaagcattgaaattggaaataaatgcagac
atgtcaaaatggagtgctcaagatgtgttttacaaatatttttggctgatagcaatggac
cctatactttatccagcagaaaaaacacgtattctgtattttatgtgcaattatatgcaa
aaactactaatacttccggatgatttaattgcaaatatcttagatcaaaaaagaccttat
aatgatgatttgatccttgagatgactaatggtctaaattataattatgtccaaattaaa
agaaactggctccagggcaatttcaattacatttctagttatgtgcatagttgtgcaatg
cttgtctataaggatatcctcaaagaatgtatgaagttactagacggagactgcttgatc
aactcaatggtgcattcagatgacaatcaaacatcgttagcaattatccaaaataaagtc
tctgatcaaatagtaattcaatatgcagcaaacacatttgaatctgtttgtttgacattt
ggatgtcaggcaaacatgaaaaaaacatatattactcatacatgcaaggaatttgtctca
cttttcaatttacatggggaaccactatctgtctatggcagatttttattgcctagtgta
ggtgattgtgcttacattgggccatatgaagatttagccagccgtttatctgcagcacaa
cagagcttaaagcatgggtgccctccaagtctagtttggttagcaataagctgtagccac
tggataacatttttcacctacaacatgctggatgatcaaattaatgcaccacagcagcat
ttgccattcaataatcggaaggaaataccagtcgagttaaatgggtacttgaatgcacca
ttatatttgatagcattagttggcttggaagctgggaacttatggtttttaataaatata
ttgaaaaaattggtgccattggataaacagaaagaaaccatacaaagccaatgtttacac
ttatgcaatt---caatagataagctaacagaatcagaaaagttcaaattaaaaatattg
agatatcttactcttgacactgagatgtcagttgataacaacatgggagaaacaagtgat
atgcgaagtagatcactcttaacacctcgtaaatttacaacattaggatccttaaataag
ctagtttcctataatgactttagatcttctttagatgaccaaagattta---ctgataat
ttgaacttcatgctcaataacccagaattgttagttactaaaggtgaaaataaagagcag
ttcatgcaatctgtccttttcagatataattcaaaaagatttaaagaaagcctttctatc
caaaacccagcacaattatttatcgagcagatactgttttcccataaaccaatcatagat
tacagcagtatatttgataagttgacttcacttgcagaggcagatatcattgaggagtta
ccagagatcattggaagagttacatttcctcaggcataccaaatgataaatagagatatt
ggccaactacctttagatatagatgatattaaattaatattccgatattgtatattgaat
gatccactaatgatcacagctgcaaacacctccttattatgtgttaaaggaacaccacaa
gatagaactggtctcagtgcaagtcaaatgcctgaatttaggaatatgaagcttattcac
cattcccctgctctggttcttaaggcatttagcaaagggacatcagatattcctggggct
gatcctatagaattggaaaaagatcttcatcacttaaatgaatttgttgaaacaacagca
atcaaagaaaagattttgcacaacatagacaatcctcctaagcattt---aatagggaac
gaaattctaatttatagaatcagagagatgaccaaactctatcaagtttgttatgattat
gttaaatctacagagcataaggttaaaatatttatattgccaatgaaatcttatactgca
atcgacttttgcacattgattcagggcaacactatctctgataataaatggtacacaatg
cattatttaaaacagattgccagcgggtctatcaaagggaatatagtaacaactagtaca
agtgagcaaataatagcaaatgagtgttttagagtgctctgccactttgctgattccttt
gtggaagaggcaagcagattgagctttattaatgaagttcttgataatttcacatataaa
aacataagtgttaactccttgtttaacactctattagcc---agcactacaagattagac
tttattcccctattatttagacttaaagttttaactcagacagatttaaatagatttgat
gcccttaaaactaatgaaagagtttcatggaataactggcagacaaaccgttctttaaat
tcaggtctgattgatttgacaatatcaggctatttaagatcaataagagttgtgggggaa
gataataaactcaaaattgctgaactaacaatacctaatttctatccaaatacagtgttc
catgcagggaataaacttttaaattctagacatggattaaaatttgaatacatggaggaa
attattctagatgaaaaatataattattatataacataccaaaaaaagagggctcatatc
tatacatatcaagtatctacaatagaacacattttgagaaggaataatgaaggattgcaa
tccagaggccctagatataacaaaatggttcctgtctgtccagttgttttaagtgttagg
gatgagttatttagaatgtctctagaaaatgtttttagtttaaatatgacaaactttagc
atgtctagattatttgtttcacctgacgaagttgctactgtaaagaaagctcatatgtcc
aaaatgatgttcttttccgggccaacaataaaagcaggaattattaatttaacatctttg
atgaggacccaagagcttctaacattgaattatgataatctatgcaaatctagcattgtc
ccgttttgtagaatattagaatgtaatggtgatg---------------------agcaa
ggagaactaatatttctttcagatgaagtcatggatttcacaatttctgaggagatagag
tctatgccattatttacaataaggtatcagaaaagaggcactgaaattatgacttataaa
aatgccataatgaagttagttgcagcaggggtagatgagatcaaagaagtttttgatttt
tcaaaaca------agggttctattcaaagaaaaacctaggtataataaatacaatttgc
tctataataaatatactagagacaaatgaatggtctacaattctatacaattccttccat
atagcaatgttattagagtctatggatcgagaattccatatgttcacattaccagaagcc
ttct------tcataaatgtg---------------------------------------
------------------------------------gcaggtggtattgttaattggact
aagctgctaaaatttataaagtcattg------ccagtgatagagcaagagccttggtca
atgatgatgtcaagatttgtagaaaaaactgtatatttaatagaaagagaaatgaacaaa
---------gatgttgatttcact---------gatttcttagatgaattagaatttagt
tc--------aggaaagtctctatttacctttttctgaagcatatcttcattg-------
-gtttatt------------------------------taattggacat-tccaaaagcc
actatgtggcaaaa---------------------------------atgatgacagcat
tc----------------------------------------------------------
------------------------------------------------------------
aaaaaagtacaattttct-tatgtaggagcac----------------------------
------------actact------------------------------------------
---
>JX846597.1 Batai virus strain MM2222 segment L, complete sequence
---agtagtgtactcct---------atat-aaagaaattacaa--------------ta
aaaccca---tcaaaaaaatggatgatcagatgtatgatcaattcttgaggaggatccaa
gcttcaaggacagcagttgttgctaaggatatcagcactgatatccttgaagcaagacat
gattactttggtcgtgagctatgcacagccatagggattgaatataagaataatgttctt
ttagatgagattgtcttagatgtgtgccctggggtgaatctcatggattataatatcccg
aatgtgactccggacaactacatctggga---tggcgatttcctgattataatggactac
aaggtctcagttggaactgacagcagcgagattacttataaaaaatacaccaccttgatc
ctaccaattatggagagtttgggcatccccacagaaatagctataatacgtgccaaccca
ctgacatatcaattaacaatcataggggagaatttccgtgaaagatatccaaacattcca
ctacagctggatttcacaaaattctttgagttacgtaagatgctgctagataaatttgca
gacgacgaggaatttttgttaatgattgcacatggtgacttcactttgacagcaccctgg
tgtgtagatgacaccccagaactatcagatcatcctatatatcaagagttcctagggtcc
atgcctaaaagatttgttgatctattcaatgaggctatcgagttcagtgcttac------
tctgctgagaggtggaatacattgctttacaaagcaaaatctataacagatgaggattat
caagattacttatcaagaaaggcacataacatattcaatatggacggaaattatatgaag
ccaactcagaatgagattgacaaaggctgggaaatgatgagtatgagggttgcccaggag
agagatatcataactgatacaacaaaacagaaaccttctgtgcattttatttggactaga
aacaataataggaaactcttggggtcaactgctaaattgatcttcttgtcaaactcactc
aaatctataaatgaacaatccacttggtcagaatcattgattgcaattggtatgagcatg
gatataggaaataatataggtcagtatgagtcattatgtgctgagaggaagatgattgct
agatcaacaggaaaaaagata---gataataagagacttgatgcagtcaagattggtaat
gctcttgtcttatgggaacaacaatttattttagcaaatgaactcttcaaaaatcaagag
aggcaaaaattcttaaaaaacttttttgggattggtaaacacaagtcatttaaggacaag
actgccacagatattgacattgaaaaaccgaagatactggactttaataacagcattgtt
ttaatggcagccaaggctatggtaaataagaataaagtgttcctttcccagcaaaacact
ttaaa---tgacttccatccaataatttctacattttatgataaaatagaagaggcatct
gaagagacagcagagattctaaagaaaatctcaaaaacttatttttggcaatgcattact
gatatatctacgttaatgcgcaatatattgtcagtttctcaatataatagacacaacact
tttagagtggcaatgtgtgcaaatgattcagtttatgggttagttttcccatcttcagac
ataaagactaaaagagccacagtagtcttctgcattgtatgtatccatgaagataaaaaa
gatattatggatgcaggggccctgtttacaacacttgaattgaaa---------acaaaa
aattacatatctatcagtaaggctatcaggttagataaagagagatgtcaaagaattgta
tcatcacccggcttattcctattaagctcattactattatataataataaccctttaata
tctcttactgatgtactgaattttacattttatactagcttgtcaataactaagagtatg
ctatcattgactgagccttctcgatatatgataatgaactctttagctatatctagtcat
gtcaaagattatatagcagagaaattttcaccatacaccaagactttatttagcgtttat
atggttaacttaattaaaatgggatgcagttctgcaaatgagcaatctagtaaaatacaa
ttgagaaacatttacttatctgattatgacataacccaaaaaggtgtacacgatgaaagg
aacttggagtctatatggttcccaggtaaggttaatcttaaagagtacataaaccagatt
tacctacctttttatttcaatgctaaggggctacatgaaaagcatcacgtaatgatggac
ttggcaaagacagttttagaaattgaaatgaaccagcgctctgaaaatttggggatatgg
tcaaaagcagagaagaagcaacatgtgaatttaccgatattgattcactctttatcgaaa
tcactcatcttagacacatcgagacacaatcatcttagaaatagagtggaaagtagaaat
aattttagaaggagcataactactatcagcacctttactagttcaaaatcttgcgttaaa
gttggagattttaaagatttgaaatctaaaaatttccagaaacaaaagaaaacaaacaac
aaagccctagaaaaatataggctgtcaaaccctctgtttctagaagatgaagaacaaaca
ttggagacacaacactgcaattatgaatcattaatcaagaagataccaaattataaagat
tatatatctgttaaggtattcgacagactttacgaattattaaaaaatgagacatta---
aataatgacc---cttttattgagcaagcaatgtcgatgatgaagaatcacaaagagttt
acattcacatttttcaataaaggacagaaaacagcaaaagatagggaaatttttgtggga
gaatttgaagccaagatgtgcatgtatgttgtagaaagaatatcaaaagagaggtgcaaa
ttgaataccgatgaaatgatcagtgagcctggtgatgcaaaattgagaatcctagaaaag
aaagctgaagaggaaataaggttcattgttgaaaggacaaaagacaatatgttaaa----
------------------------------------------------------------
-----------------gggtaaccccacaaaagcattaaaacttgaaataaatgcggac
atgtcaaaatggagtgcccaagatgttttttacaaatacttttggttgattgctttagac
ccaatactatatcccaaagaaaagaaacgtattttatttttcatgtcaaactacatgcag
aagcatttaataataccagatgatcttattgcgaatatcttagaccagaaaaccccctat
aaaaatgacttaatacttgaggccacaaatggattgaataggaattttgtcaatatcaaa
agaaattggctccagggtaattttaattatatatccagttatgtgcatagctgtgcaatg
ttggtctacaaggacataattaaagaatctttaaaactacttgaaggggattgtttagtc
aactccatggtccattctgacgacaatcagacttcgttagcaatcttacaaaataaggtc
tcagatgatatggttatacaattttcaacaataacttttgaacaagtctgcttatcattt
ggctgtcaagcaaatatgaaaaaaacatatgtgacacatacctgtaaggaatttgtttca
ctttttaatcttcatggggagcctctatctgtttatggtcgattcttgctacccagtgta
ggtgattgtgcatacattggcccctatgaagatttagcaagcagattatcagcagcacaa
caaagtataaaacatggttgcccaccgagtttagcatgggtggcaataagttgtagccac
tggataacttacttgacatacaatatgctagatgatcaaataaactctcctctcaactat
ctccccttcaagagccgtcatgatataccggtagaactgaatggctatattgatgcacca
ttgtatttgatagctctagttgggttagaagcaggaaacctttggtttttgatgaatatc
ttaaaaaaacttgtcccactggacaagcagagagaaacgatccagacccagtttcagaca
atagggtc------attgaaaagcttaaatgattctgatatcttcagactcaaaatattg
agatacttaaccttggatacagaaataactggtgacaacaacatgggagaaactagtgat
atgagaagcaggtcattacttacaccaaggaagtttactactgtaggttcattaaataag
ttagtatcatataatgattttaaagaatccatgtctactgataattata---aggagaac
cttacatacatgttggataacccagagttgttagtcacaaaaggtgaagacaaagaacaa
tttatgcaatctatactatataggtacaattcaaagaggtttaaagaaagtttgtccata
cagaatcctgctcaattgtttatagagcaaatactattctcccataagccaattatagat
tacagtagtatctttgacaaattaacatctttagcagaatcagacttgattgcagaacta
ccagaaattataggaagagtaacatttccacaagcttatcaaatgatcaatagagatatt
agccaactgccattggatataaatgatgtgaaagtggtatttaaatattgtattttaaat
gatccattgatgataactgctgcaaacacagccctgctatgtgttagaggaaccccacag
gacagaacagggttgagtgctaaccaaatgcctgaatttagaaatatgaaacttatccac
cattccccagcattagttctcaaggcattcagcaaatctactaccgatatagcaggtgct
gatccaatagagttggcaaaggacttacatcaccttgaggaatttttatcaaacacaggg
atacaagacaaaataaatcaaaacatagacaacccaccaaagcatct---tgttgatgca
gaaattctcatgtacaaaataagagagataacaaagctatatcagctctgctatgattac
ataaaatcaacagaacacaaagttaaagttttcatactaccgatgaaatcatatacatct
gttgatttctgcactttgatacaaggtaacactattagagatgataaatggtacacaatg
cattatttgaagcagattgttagtggttcagtgaaaggtacaatagttacaactagtact
actgaacagttgattgcatcagagtgttttagggtattatgtcattttgcagattcgttt
gtagaagaagggagtcgcttgagtttcatcacagaagtcatagacaactttacttacaag
aatataagcgtcaactccctatataacataatattagga---agtaatatgagacttgac
ttcttacctctattatttagaatgcaatctttgacacaatcagatctgaacaagtttgat
gcattaaaaacaaacgaaagagtttcatggaacaattggcaaacaaatcgatccctgaat
tcaggcattattgatctaacgatatctggatatttaaggtcaatacgaatagtgggggaa
gataaaacattaaaaattgctgaacttacagtgcctaatttttatccaaacacagtattt
catgctggaaataaattacttaattctaggcatggcctgaagtttgaatatatgcaggaa
gtactgttagatgaaaaatacaactattacataacatttcaaaaaaagagagcacacata
tacacttatcaagtctctactatagatcatataataaaaagaaatgaggaaggactatca
actagaggtataaggttcaacaagctgattccagtctgtcctgttgtattatctgtcaga
gatgaacttttcaggatgaatatggacaatgtcttcagtttaaatatgacaaattttagt
atgtcacgattgcatgtatcacctgatgaaatggcgaccataaagaaagcacacatgtct
aaaatgatgttttttaatggtcctgatataaaggcaggtattgtaaatctgacagcattg
atgagaacccaggagttattgtcattaagctttgataacatttgtaaatcaagtattata
ccattttgcaggatactagattgctccggtgagg---------------------aacaa
ggagaactcatttttctctcagatgaaattatggattttactatttcagaggaaatagaa
tccatgccaatatttacaataaaataccagaagaaaggttcagagaagatgacatataaa
aatgcaatatcaaagttagtaaccagaggtgtagaggaaataaaagaagtatttgacttc
tccagaga------tgggttctactcaaagaagaatctcgggataataaatactattagt
tctataataaatttattagagacaaatgagtggtcgtctatattgcttaactcattccat
atagccatgttattagaagggatggatagagagtttcacctgttcactctaccagctgca
ttct------acataaacaca---------------------------------------
------------------------------------gctgcagggataattaactggacc
aagatgctgaagtttataaaatcacta------ccggagataagtagtgaaccgtggtca
accatgatgaaaagatttattgagaagactatattccttattgaaaaggaaatgaacaaa
---------gaagcaaactttgaa---------gatttcttggatgagttagaattttca
tc--------aggtaaatccatgttcacctttttctaagcaacagtatcaaac-------
-acaatca------------------------------taattggccattctcaaaagcc
actctgtggcacta--------------------------------ccataaaacagcat
t-----------------------------------------------------------
------------------------------------------------------------
---tgaaatcaatttcttttatataggagcac----------------------------
------------actact------------------------------------------
---
>KU159766.1 Anadyr virus strain LEIV-13395Mg segment L, complete sequence
---agtagtgtactcct---------atataaaagaaattacaa-------------taa
aaaacat---ctgataaaatggaagatcaagtgtatgagcaattcctaaaaaggatccaa
gcatccaagacagcaactgttgctaaagacatcagcactgacatcctagaggcacggcat
gattactttggtcgtgaattatgtgcttcgatagggatagactatagaaataatgttctc
ctggatgagattatattagaggtttgcccaggagtaaacctcatgaactacaatgtccct
aatgttacaccagataattacatctggga---tggcaacttcctaattataatggattac
aaggtctctgttggaactgatagcagtgagatcacttacaaaaaatacacaactttgatc
ctaccagtcatgcaagagttaggaataccaactgaaataaccataattagggccaaccct
ctaacatatcaattaacaataattggagaggttttccgagagagatatccaaatatacca
atacagcttgattttacaaagtatttcgaacttcggaaaatgctattagataagtttgcg
gatgatgaagaattcttactcatgattgcacacggtgatttcactttgacagcaccttgg
tgcatggaagatacaccagaattagacgaacacccagtctaccaagagttcatcaactca
atgccaaaaagatttgttgacctatttagagaagctattgattttagtgcttac------
tcggcagagcgatggaacacattgctttataaggcaaaagcagtcacagatagggattac
caagattatttatcagaaaagtctcatgatatcttcaacatggatggaaattacatgaga
ccgacacaagtagaaattgacagggggtgggaaatgatgagtcagagggtatcacaagaa
agggacattataactgatacaacaaagcagaagccatccattcacttcatctggacaaag
aacaacaatagaaagcttctgggatcaactgcaaagctagttttcttatcaaactcttta
aaatctatcaatgagcaatcaacttggacagattctctgattgcaattggtctgagcatg
gatatagggaataatattggccagtatgagtcattatgttcagagcgtaaaatgattgct
agatccacagggaagaaaata---gacaataaaaggctagaggcagttaagataggtaat
gcactagtgttgtgggagcagcaattcatattagcaaatgaactatttaagagtcaggag
aggcagaaattcctaaaaaacttctttgggataggtaaacataaatcattcaaggataaa
actgcaacagacattgatttggacaagccaaaaatattagattttaacaacaccattgtc
ttaatggcagcacggactatggtaaataagaacaaagtattcctctcacaacagaactca
ttgaa---tgatatgcatcctataatctctacattttatcaacagatagaagaggcatct
gaggatactgcagaaatcttaaagaagatttcaaaaacctgtttctggcaatgtataaca
gacatatcaacactgatgaggaacatattgtctgtttcacaatataataggcataatacc
tttagagttgcaatgtgtgcaaatgattcagtatatggcttagtcttcccttcctccgat
atcaagacaaaaagagccacagttgtcttctgtattgtatgtatacatgaagacaaaaag
gatataatggatgcaggtgctctctttacgacactagaattaaag---------acaaag
aattatatttctattagtaaggcaatcaggttagataaagaaagatgccagagaatcgtt
tcatcacctggcttatttttattaagttccttactactttacaataacaatccattaata
tcacttgttgatgttctaaatttcactttttataccagcttgtcaatcactaaaagcatg
ctatcactgacagagccctcaaggtacatgattatgaattctttggctatatcaagtcat
gttaaagattacatagctgaaaaattctcaccgtacactaaaacattatttagtgtttat
atggttaacttaataaagagaggttgcagctctgccaatgaacaatcaagcaaaatacaa
ctgaggaacatctatttatctgattatgatataactcaaaaaggggttcatgatgaaaga
aatctagattcgatctggttccccggaaaggtgaacttaaaagagtatataaaccaaatt
tatttacctttttacttcaatgcaaaaggactacatgagaaacatcatgtaatgatggac
ttggcaaagacagttttagaaatagaattgaatcaaaggtcagagggtctggggatctgg
tctaaaggtgaaaaaaaacagcatgtgaatctacctattttaattcactctatctcaaaa
tcattgatccttgatacatcaaggcacaatcatctgaggaatagagtagaaagtagaaac
aacttcagaaggagtataacaactatcagcacatttactagctcaaaatcttgcattaaa
gttggggattttaaagagttgaagtctaaagatcatgctaaacaaaaaaaactgaacaac
aaatcagcagaaaaatataggatgtcaaacccactcttcctgagtgaagaagaacagata
ttggaaacccagcattgtgattatgaagcattggtcgggaaaattccaaattatcgagat
tatatctcggttaaagtgtttgacagactctacgaattattgaagaccaacaaattg---
aatgatgatc---catttatagaacaggcaatggcaatgatgaaaacacataaagacttc
actttcacgtttttcaataaggggcagaaaacagctaaggatagagagatttttgtaggg
gagtttgaagctaagatgtgcatgtatgttgttgaaaggatatcaaaagaaagatgcaag
ctcaatacagatgaaatgattagtgagccaggtgattctaaattaaggattcttgagaag
aaagctgaagaagaaattaggtacatagttgagaggacaaaagataacatattgaa----
------------------------------------------------------------
-----------------aggaaatcccacaaaggcactaaaacttgagataaatgcagac
atgtcgaaatggagtgcccaagatgtgttttacaaatacttttggttgattgctctggac
cctatactctaccccagagaaaaaaaacgcattttgtttttcatgtccaactacatgcag
aagaatttgattatcccagatgaccttatagcaaacatattagatcaaaaaacgccatat
aagaatgacttaatattagatgcaacaaatgggctaaacagaaattacgtgaatatcaag
aggaactggctacaaggtaactttaattacatatcaagttatatacatagctgtgcaatg
atggtttataaagatattgtaaaagaatcaatgagattactagaaggagactgcttggtt
aattctatggttcactcagatgataatcaaacatccctggctattttgcaaaataaaatc
tctgatgatatggtcatacagttttctaccataacttttgagaaagtttgtttggcattt
ggatgtcaagcaaatatgaagaaaacatatgtaactcacacttgcaaagagtttgtctca
cttttcaatctgcatggagagcccctgtcaatttatggtcgcttcttgctgcctagcgtt
ggtgattgtgcatatataggaccctatgaggatttggctagtagactttcagctgcacag
caaagtataaaacatggttgcccgccaagtctagcctgggttgcaataagctgtagtcac
tggattacatatttgacttacaatatgctagatgaacaggtgaattctccgctaaattat
ctccctttccgtgatcgacatgagatacctgttgaattaaatgggtatctcaatgcgcca
ttatacttaatagcattagttggtctagaagcaggcaatctatggtttttaatgaacacc
ttgaaaaaaattgtccctttagataagcagaaagaaactgtccagactcaattccaattt
ataaattc------tttaaagaatttaactgatgctgatatttttagattaaaaatcttg
cggtatttaaccttagacacagaagttacgggggatagtaacatgggtgagaccagtgat
atgaggagcagatcattactcacaccaaggaaattcaccacaataggatctctaaacaaa
ttaatatcatataatgattttaaagaatcaatgtcaacaaacagttata---aagaaaat
ctaatatatatgttagaaaaccctgaactgttagttacaaaaggtgaggacaaggagcaa
ttcatggcatctattttatatcgttacaactcaaagcgttttaaagagagtttgtctata
cagaatccagctcagttatttatagagcaaatattgttctctcataaaccaatcatagat
tatagcagcatttttgataagctgactgctttggcagaggcagatttgattgcagaatta
ccagagattatagggcgagtgacatttccccaggcatatcaaatgatcagcagagacata
aaccaactaccgttagatgttaatgatattaaaatcatctacaaatattgcattttaaat
gaccctttgatgatcactgctgcaaacacatccttactatgtgttagaggaactccccaa
gataggactggcttgagtgcaaatcagatgccagaatttagaaatatgaagctaattcat
cattcacccgcactagtgctaaaagcatttagcaagtcaactacaaatatccctggagca
gactctatagaattgacaaaagatatccaccatcttgaagaattcttaacaagcacagga
atacgggataagataaatcaaaacattgataacccacctagacactt---ggttgacact
gaaatcttgatatataagataagagagataactaagctttatcaactctgttatgattat
ataaagtcaacagagcacaaagttaaagtttttatattacctatgaaatcatacacatca
gttgacttttgtactttgatacaaggtaataccataagagatgataagtggtatacgatg
cattacctgaaacagattgtcagtggctctgttaaaggaacaatagtaacaactagtaca
acagagcaattaatagcgtctgaatgctttagagtattatgtcactttgcagattcattc
gtagaagaggggagccgattaagctttgtaatggaagtcattgacaatttcacatacaaa
aacattagcgttaactctctttacaacactatattgaac---aacaatatgagactagat
tttattccgttactattcaggatgcaatctttgacacaggcagatttaaacaagtttgat
gcattgaagactaacgagagaatctcatggaacaattggcagacaaatagatccctcaat
tctggaattatagatttgacaatttccgggtatttgagatcaatacggatagttggagaa
gataaaatactaaaagtggcagaacttacagtacctaatttttatcctaatactgtgttt
catgctggtaataaacttttgaattcaaggcatggtttgaaatttgagtatatgcaagaa
acattattagatgagaagtataattattatataacattccaaaaaaagagagcacacata
tatacataccaggtgtctactattgaccatataatgaaaaggaatgaagagggcctgcag
acaagaggagcaaggttcaacaaaatggtgccagtatgcccagttgtgttgtcagctaga
gatgaattatttagaatgaatatagaaaatgtttttagtcttaatatgacaaattttaat
atgtcgaggttacatgtttctcctgatgagatggcaaccataaagaaagcccatatgtcc
aagatgatgttcttcaatggaccagacataaaggctggcattgtaaacttaactgcatta
atgagaactcaagagttattatcattaaactttgacaacatctgtaaatccagcattata
cctttctgtagaatactaagctgtactggagaag---------------------aagaa
ggagaactcatatttttatcagatgaaatcatggactttacaatttcagaagaaatagaa
tctatgcctatttttacaataaaatatcaaaaaaaaggctcagagaaaatgacatacaaa
aatgcaatatctaagctggtttctagaggagtagaagaaatcaaggaagtgtttgacttt
tctaaaga------tggtttttactcaaagagaaatcttggtataataaataccatctgc
tctataatcaacttattagaaacaaatgagtggtcatcaatcttattgaattctttccac
ataacaatgttactggaaggcatggatagggaattccatctgttcacattaccagctgct
tttt------acattagtgta---------------------------------------
------------------------------------cctggagggttagtgaattggaca
aaaatgttaaaatttattagatcttta------cctgagataaccaatgaaccgtgggca
acaatgatgaaaagattcattgaaaagagcatatttcttattgagagagagatgaataaa
---------gaagctaactttgat---------gacttccttgaggagttggagttttca
tc--------agggaaatccatgtttacattcttctaatggatctatccatat-------
-taaattt------------------------------caattgggcatagccaaaagcc
accctgtggcataa--------------------------------ccacaatacagcat
t-----------------------------------------------------------
------------------------------------------------------------
---aatgttcaatttcttttatat------------------------------------
------------------------------------------------------------
---
>FJ943509.1 Tensaw virus strain TSV-FL06 segment L, complete sequence
---agtagtgtactcct---------atat-aaagaaattacaa-------------aaa
ataatta---ttcctgaaatggaggaccaaatgtatgatcaattcttcaagagaatccag
tcagcaaaatcagcaactgttgccaaggatattagtgctgatatactggaagcaaggcat
gattattttggtcgagaactttgttcatcaattggaatagagtacaaaaacaatgtacta
cttgatgagattatactggatgttgttccaggtgtaaatttgatgaattataacattcca
aatgttacaccagacaattatatttggga---cggtgaatatctgattatactagattat
aaggtgtctgtggggaatgacagcactgatatcacttataagaaatatacttcattgatt
ttaccagttatggatcagctgggaatcccgacagaaatagctattataagagcaaaccca
gtaaccaatcagattactataataggcgaaaattttagagctagatacccaaacattccc
atacaactagatttttctaagtattttgaacttcgcaaatttttgttggacaaattcgct
gatgatgaagaattccttctgatgattgcacatggtgattttacactaacagcgccttgg
tgtatggaagatacacctgaattgtatgaacatcccatatttaaagaattcatcgggtct
atgccacctagatttgttagcatgtttgaagactctattacatttagtgcttat------
tcagcagaaaggtggaacagcttgctctataatattaagggccaaacagaaaaggattat
caagaattcttgtctataaaatcccataatgtcttcaatatggatggaaaatacatgaga
ccgactcaatcagagattgacgaaggttgggagttgatgagtttgagaattgcaaaagag
agagatattactacagacatcaacaaacagaagccctcagtacattttatttggacgaaa
aatgctaatcggaaactcagcaattcaacagctaagctgatattcctctcaaattcatta
caatcaataaatgagccttcaacttggacagattccttgaaagcaattgggaaaagtatg
gatattgatggtaacgttggcttgtatgaaaatctgtgcacagaaaggaagatgattgcc
agatcaacaggcaaaaaaata---gacaacaaaagactagaagcagtcaaaattggtaat
gcattagtcctctgggaacagcaatttatattagctaatgatctcttcaagaaccaggag
cgacaacaattcatgaagaagtttttgggtatcggtggtcataaatctttcagagaaaaa
acagctacagatgtagaagtagaaaagcctaggatcttagatttcaacaatgcaattgtc
ttaatggctgcaaagtcaatggtcaacaagaacaaagccttcttatcacagaataataca
ttaga---caaccttcaccctattataagcaattttgcatcacaaattaaagacgcatca
gaaaacacttttgcagtacttgaaaaaataaataaaacatgcttctggcagtgtatcact
gacatatcaacattgatgagaaatatattagctgtgtcgcagtataatagacataatact
tttagagtagcaatgtgtgcaaatgattcagtttatgcattagtctttccatcatcagat
ataaaaacaaagagagccactgttgttttctctgttatttgtatacacgaggaaaagcag
tgcctaatgaatgcaggagctttattcacaactctagaattaaag---------accaaa
aattacttatcaatcagtaaagcaatcaggttagataaggaaagatgccaaagaatagtg
tcctcaccagggttgttcatccttagtgcattattgctctataataacaattctgatatt
tcacttatggatgtacttaatttctcattttatactagcttatcaattaccaagagtatg
ttatcattaacagaaccttcaagatatatgatcatgaactctctagcaatttcaagtcat
gtaaaagattatattgcagaaaagttctcaccatatacaaaaacactatttagtgtttat
atggtcaaccttattaaaaatggctgtagctcagctaatgagcagtctaacaaaatacag
ttgaggaatatttacctgtcagactatgatataactcagaagggtgtaaatgatgagagg
aatatagattctatatggttcccggggaaagttaatttgaaggaatatataaatcaaatc
tatctgccattttatttcaatgcaaaaggccttcatgagaaacatcatgtgatgatcgac
ctagcaaaaacagtccttgaaatagaaatgagtcagaggtctgataacctaggtatctgg
tctaagcatgaaaagaaacaacatgtcaacttgccagtattagttcactctttggcaaaa
tcattaatattagacacatcaaggcataatcatctcaggaatagagttgagagcaggaat
aatttcagacgaagcatcacaactatcagtacattcacaagttctaagtcctgcataaag
ataggagatttccgagatgttaagtcaaaggcacattctgcagcactaaaaagtcaacaa
aaggcatgtgaaaaatatagattatcaaatccactatttatgttagaagaagagtctact
ttagaagttagccattgctgctatgaagatttaatagcaaaaattccaaactatagagac
tatatatctgtaaaggtttttgacagattatatgaactcttcaaaaatggctcatta---
gatgacagct---cctttatagagcaggccatgaggatgatgaaaaatcatgtagatttt
tcattcaccttctttaacaagggccagaaaactgccaaagatagggagattttcgttggt
gaatttgaagcaaaaatgtgcatgtatgtcattgagcgtatatcaaaagagagatgtaag
ttgaacacagatgaaatgataagtgaacctggagactccaaattgaggattctggaaaag
aaagcagaagaggagatacgctatattgttgaaaaaacaaaggatagcatccaaaa----
------------------------------------------------------------
-----------------aggggacccaactaaagctttaaagcttgaaataaatgcagat
atgtccaaatggagtgcacaagatgtgttttataaatatttttggttactggcattagat
cccatattgtaccctaacgagaaaaagagaatgctatttttcatgtgtaattatatgcaa
aaatcattaatcctacctgacgatttgctatcaaatatactggatcaaaaaacaccttat
aataatgacttgatattagactctactaataatctaagctcgaattttgttaatatcaag
aggaactggttgcagggtaactttaattacatttcaagctatgtacatagctgtgcaatg
atggtttataaagacattttcaaagagactatgaaattattagatggcgattgcctggta
aactccatggttcactctgatgataatcagacttcactagcaataatgcaaaataaagta
gcagatgatgtgatgatacaatttgcagctaataccttcgaatcagtttgtctgactttt
gggtgccaagcaaatatgaagaaaacctacattacacatacatgtaaagaatttgtttct
ttattcaatctccatggagaaccactgtctatctatggtagattcttactacctagtgtc
ggtgattgcgcatatatagggccatatgaagatcttgctagtagactttctgcaacacag
cagagtatcaaacatgggtgcccaccaagttttgcatgggttgcaataagttgtagtcac
tggataactcatctaacatacaacatgctaacagatcaagtgaatagtccaacaaattat
ttgccatttatagatagatcagaaataccggtagaattaaatggttacataaatgcccca
ctatacttgatatcattggtcggtttagaagctggcaatctttggtttttaatagaaatg
ctaaagaaattagttccattggacaagcaaagagaaacagtacaaacacaatgccaatgg
ttaataaa------cttaaaccatttgagtgattcagacaaatttaaatttaaaattctc
aggtacctaacgctagacacggaagtctgcactgattcaacaatgggtgaaactagtgac
atgaggagtagatctttactaactcctcggaaattcacaactcctggttcattgaataaa
ttagtatcatatgttgatttcaaagactctatgtcttctgatggtcata---aaaataac
cttgattatatgttaaataacccagaacttttagtgactaagggtgagaacaaagagcaa
tttatggcgtctatcttatacagatataattcgaaaagatttaaagaaagtctctctata
caaaatccagcacagctctttatagaacaaattttgttttcacacaaacctataattgac
tatagtagtatttttgacaaattaagctcattagttgaatctgatataatagcagagcta
ccagagattatcggtagagtcactttcccacaagcctaccaaatgatctgtagagatata
aaccaattacctttagatatagatgatatcaaaatagtttataaatactgcattttaaat
gaccctcttatgataactgcagctaacacatcattactatgtgttaaagggacaccccag
gacagaaatggcttaagtgcaaatcaaatgccagagtttaggaatatgaaattaatacac
cattcacctgcattagtgttgaaggccttcagcaaagggacaaccgatcttcctggagca
gacccaattgaactagaaaaagatttacatcatttgaatgaatttttagacaatactggg
ataaaagtgaagatagaccaaaatacagataacccccctaagcactt---gataggggtt
gaggtaacaatgtacaaaattaaagaaatcacaaagttatatcagttgtgctatgattac
ataaagtcaaccgaacacaaagtgaaagtgttcatactgccgatgaaggcttacactgca
gtggatttctgcacattggtccaaggcaatacattaagtgatgagaaatggtacaccatg
cattatctaaagcaaatcttgagcggaactgtaaaaggcactatagttacaacaagcaca
agcgagcaaataatagccaatgaatgctttaggacactatgccattttactgattcattt
gttgaggaagcaagtaggcttaactttataacagaggtaatagatagtttccaatacaag
aatatacctgttaattccctgtacaacatcatattagaa---agcaacttaagacttgat
tttataccgctgctgtttaggatgcaagccttaacacaagctgatttaaataaatttgat
gcattaaagaccaatgagaggatctcttggaacaattggcaaacaaataggtctctgaac
tctggcattatagatttaacgatttctggatatttgagatctattaggatagtcggagaa
gataaggtactaaggattgcagaactcacaattccgaatttctatcccaatactgttttt
catgctggaaataagttattaaattcaaggcatggcctaaagtttgagtatatgacagag
tgtgtgttggatgaaaaatataattattatgtcacatttcaaaagaagagggcacacatg
tacacctaccaggtttccaccatagagcatatttataggaggaatcaagaaggggcgata
tcccgtggcaatcgctttaaccggatggtaccagtctgccctgtggtcctatctgttaga
gatgagcttttcaggatgaatttgagcaatgtattcagtttgaatatgacaaattttaat
atgtcaaggttatatgtttctcctgatgagatggctactataaagaaagctcatatgtca
aaaatggtgttttttaatgggccagacattaaagctggggttgtgaatttgacagctttg
atgaggacacaagagttattatcactaaattatgacaacatatgcaaatcaagcataatt
ccattctgcagaatattgtcctgtgatgggagcgaag------------------acacg
ggtgaattgatattcctatctgatgagattatggactttactatatctgaggagatagag
tctatgcctatattcacaataaaatatcaaaaaaaaggtcatgagaagatgacctataaa
aatgcaatttcaaagctagtcactagaggagttgaagagattacaacagtttttgatttc
tctgggga------tggattttactcaaagaaaaacttggggataataaatactatttgt
tcagtcatcaacctactagagaccaatgaatggtcatctattcttctaaattctttccat
atagcaatgctaatggaaggaatggacagggaattccacatgttttccttgccctcagcc
ttct------ttgtgaatgtg---------------------------------------
------------------------------------gctggtgggattgttaattgggtg
aagctcttgaaattcacaaaatcatta------cccaagattacccatgaaccttggtcc
atgatgatgaatagattcattgataaaactgtatatcttatagaaagagaattgaataag
---------gaagccaacttcaat---------gaatttctggaagagctagagttcaag
ag--------tgggaaatccatgtttagctttttctaggacttaataccattc-------
-aatt---------------------------------agattgactatttccaaaagcc
ttcatggcat--------------------------------------cgttcacagcaa
------------------------------------------------------------
------------------------------------------------------------
---aaaaatcaatttcttatatataggagtac----------------------------
------------actact------------------------------------------
---
>MG544835.1 Northway virus isolate 0234 segment L, complete sequence
---agtagtgtactcct---------atat-aaagaaattacaa--------------ac
aaaaaca---ttcttataatggaggatcaagtatatgatcaatatcttagaaggatccaa
tcagcaaagacagccactgtggccaaggacataagcactgacatccttgaggcacgtcac
gactactttggtcgtgaactttgttcttctattggaatagaatataaaaacaatgtccta
ttagatgagataatactggatgttattcctggtgtaaacttattgaattataatatacca
aatgtcacaccagataattacatctggga---tggggaatttttaatcatcctggattac
aaagtctccgttggtcatgatagcacagaaattacttacaaaaaatacacctcattaatt
cttccagtcatggaccaattaggaatcccaactgaaatagcaatcatcagggcaaaccca
gtaacatatcagatcaacattataggtgaaaactttaagagaaagtacccaaacatacca
attcaattggacttttcaaagttttttgatctaagaaaaatgttattggacaaatttgct
gatgatgaagaattcctcttaatggttgcacatggtgactttacattgacggcaccctgg
tgtatggaagagacaccagaactatacagtcacccaattttcaatgaatttttgggttcc
atgccacctaaatttgctactctatttaaagaggccatctcattcagtgcttat------
tcatcagaaagatggaacagcttgctttacaatgtgaaggcaagtactgaaaaagactac
caagagtttttgtctataaaatcacacaatatctttaatatggatggaaaatatatgaag
ccaacccaaatagagattgatgaagggtgggaactaatgagtaggaggatagcaaaagaa
agagacattataacaaatataaacaaacaaaaaccctcaatccattttatatgggctaaa
aatgcaaacaggaaacttactggctctactgcaaaactcatattcttatctaattcttta
caatcaataagtgagccctcaacatggacagattcattacgggcaattggtaagagtatg
gatattgacggaaatgttgggctatatgaaaatctttgtctagagagaaaaatgattgca
agatcaacaggtaagaagata---gacaataagagattagaagcagttaagataggtagt
gcacttgttctatgggaacagcaatttattttagctaatgatctctttaaaaatcaggaa
agacaacaattcttcaagaaatttttaggtattggaggccataaatcctttaaagataaa
acagctatggatttagagcttgaaaaacctaaaatactagactttaacaatacaattatt
ttgatggctgcacgaacaatggtaaataagaataaagcttttctgtcacagagtaataca
ttgga---gaaccctcaccctattatggaaacattctccaagcaaatagaagatgcatct
atagaaacttcatcaatattgaagaaa---aaaaaaacatgcttctggcaatgtataaca
gatatatctacaataatgagaaatatattagcagtatcacaatataaccgacataatact
tttagagttgcaatgtgtgcaaatgattcagtttatgcattagtattcccatcatctgac
atcaaaacaaagagagcaacagtagtcttttcaataatttgtatacatgatgatagaaac
tctattatgaatgcaggtgccttatttacaacattagaattaaaa---------acaaaa
aactttatatcaattagcaaggcaataagattagataaggaaagatgtcagagaatcgta
tcttctcctggcttattcttgctaagtgcattgttactatataataacaacactgatgta
tcgcttatggatgtcttaaattttgtgttttacactagtttatcaataactaaaagtatg
ctgtcattgacagaaccttctagatacatgatcatgaattccttagcaatctcaagtcat
gtaaaagattatatagctgagaaattctctccgtatactaagacattgtttagtgtttat
atggtcaatctaattaagaagggttgcagttctgcaaacgaacaatctagcaagatacaa
ttaaggaatatatacttatcagactatgatatcacacagaagggagtaaatgatgagcgg
aacctggattcaatatggttcccagggaaagtaaatcttaaagaatatattaatcaaatt
tatttaccattttacttcaatgcaaaaggacttcatgagaaacatcatgtcatgattgat
ttgaccaagacagtcttagagatagaaatggaccaaagacaagataacctaggaatatgg
tcaaaaaatgagaagaagcagcatgtcaacctaccaattttagtgcactcattagcgaaa
tctttaattttggatacatccagacacaatcaccttagaaacagggttgaaagcagaaac
aatttcaggagaagcatcacaactattagcacatttactagttcaaaatcatgcataaaa
gttggagattttaaagacataaaatctaaagcacatatggcatcactaaagaatcaaaaa
aagacatgtgaaaagtataaattatcaaaccctttatttattttagaagaagaggcatca
ttagaagtcggccattgtaattatgaggacctaatagcaaaaatacctaattatagagat
tatatttctgttaaggtctttgacagattatatgaattatttaagttaggtatttta---
gatgataaac---catttattgatcaagcaatggaaatgatgaagaatcataaagacttt
tcattcacattctttaacaagggacaaaaaacagcaaaagacagggagatcttcgtggga
gaatttgaagctaagatgtgtatgtatgttattgaaaggatatcaaaagaaagatgcaaa
ctcaacacagatgaaatgataagtgaaccaggagattcaaaattaagaattcttgaaaag
aaggcagaagaagaaatacgttacattgtagaaaaaactaaggacagtatacaaag----
------------------------------------------------------------
-----------------gggagatccaacaaaagcattaaagttagaaataaatgctgat
atgtctaaatggagtgctcaagatgtattctttaaatatttttggttattagccttggat
ccaatattgtatccaaatgagaaaaggagaatgctatatttcatgtgtaactatatgcaa
aaagtattaattttaccggatgatttgttgtctaatattttagatcaaaaaacaccttac
aacaatgacttaatcttagattctacaaacaatctaaattacaatttcgttaacatcaaa
agaaattggctacaaggtaatttcaattatatatctagttacgtacatagttgtgcaatg
atggtttacaaagatatatttaaagagactatgaaattgttggatggagattgcctagta
aactctatggttcactcagatgataatcaaacttctctagctataatgcaaaacaaacta
cctgatgatattgtaatacaaattgcatcaaacacatttgaatctgtttgtttgaccttt
ggatgtcaggctaatatgaagaaaacatacattactcatacttgcaaagaatttgtttct
ttattcaatttacatggtgagcctttatcaatttatggaagattcttactaccgagtgtt
ggtgattgtgcttatataggcccttatgaagacttagctagtagactttcagctacgcaa
caaagtattaagcatggatgcccgcctagcttagcatgggtagcaattagctgtagccat
tggataacacatttgacttataatatgttaaatgatcaagtaaatagtccaattaattat
ttaccattcaatgatagaagagaaatacctgtagagttgaatggatacataaatgcaccg
ctctatcttatatcattagtgggattagaagcaggcaatctatggtttttaattgaaatg
ctaaaaaaattagtcccactagataagcaaagagaaacagtccaaacacagtgccagtgg
ttgtctca------agtcaccaacctcaatgatgcaaaaaggtttaagttcaaaatactt
aggtacttaacattagatactgaagttagcgcaaattctaacatgggtgaaactagtgat
atgaggagccgctcattattaacaccgaggaagtttactaccccaggttcattgaacaag
ttaatctcatatacagacttcaaggaatctatgctaaatgacaattaca---aagagaac
ctagattatatgctggacaaccccgaattattagttactaaaggtgaaaataaagaacaa
tttatggcatctgtattatatagatacaactccaaaaggttcaaagaaagtttgtcaatc
caaaaccctgctcaattatttatagagcaaattttattctcacacaaacctattatagac
tatagtagtatatttgataaactaagctctcttgtagagtcagatataatagcagatttg
cctgagattataggtagggtaactttcccccaagcctatcaaatgatttatagagatatc
aaccaattgcccctggatcttgaggatgttcagatagtttataaatactgcatactaaat
gatccattaatgataacagcggcaaatacttcgttgttatgtgttaaaggaacaccacag
gaccgcaatggattaagtgctaatcaaatgccagaatttagaaatatgaaattaataccc
cattctcctgcattagttttaaaagcatttagcaaaaaaaacacagacctaccagggtca
gatcctattgaattggaaaaagatttgcatcatcttaatgagtttttagataacactggg
ataaaagaaaagatagatcaaaatattgaaaatccacctaaacatct---cacaggaata
gaaattacaatgtacaagataagagagatcacaaaattgtatcagttatgttatgattac
ataaaatcaacagagcataaagtgaagatcttcattttacccatgaaagcttatactgct
attgacttttgtacacttgttcaaggaaatacactggctgacaacaaatggtacacaatg
cattacttgaaacaaatcttaagtggttcagttaaaggaaatattgttaccacaagtacc
acagagcaaattatagctagtgaatgttttagaactttgtctcattttgcagattctttt
gtggaagaagcaagtagattgagctttgttacagaagttatagacaatttccaatataaa
aacatacctgtgaattcattgtataatactatattaaga---agtaatcttaggttggat
tttatcccgctcttatttagaatgcaggacctaactcaagcagatttgaacaagtttgat
gcattgaagaccaatgagagggtttcatggaacaactggcaaacaagtagatctttgaac
tcaggagtaattgacttaacaatatctggctacttaagatctatacgaatagtaggggaa
gacaaggtactcaaaattgcagaattaacagttccaaatttttacccaaatacagtgttt
catgcaggaaataaacttctaaattccagacatggcctaaaatttgaatatatgttagaa
tgcattctagatgacaaatataactattatgtaacttaccaaaaaaagagagctcatata
tacacttaccaagtgtctactatagagcatatttatagaaggaatgaagaaggcacatca
tctcgcgggaacagatataacagaatggtacctgtttgcccagtcgtcctgtcagttcgt
gatgaattatttcgaatgagtttaaacaatgttttcagcttaaatatgacaaattttaat
atgtcaagattatatgtctcacctgatgaaatggctactataaagaaagctcatatgtct
aaaatgatgttcttcaatggccctgatatcaaagcaggggttgtaaacttgacagcttta
atgaggacacaagaattgttgtctctaaattatgataatatctgcaaatcaagtataata
ccattctgtagaatcttatcctgtaatggaaatgagg------------------acact
ggtgaactaatatttctatctgatgagattatggacttcacaatttttgaggagatagaa
tccatgcctatatttacaatcaaatatcaaaaaaaaggccatgagaaaatgacctataaa
aacgctatatcaaaattagttactcggggtgtggaagagattactactatttttgatttt
tctggaaa------tgggttttattcaaagaagaatttagggatagtaaacacactctgt
tcaattatcaatctattagagacaaatgaatggtcttctatactattaaactcatttcat
atagctatgctgatggaaggaatggataaagaatttcacatgttctctttgccttctgct
ttct------ttataaatgtt---------------------------------------
------------------------------------gcaggtggggttgtaaattggacc
aaattattaaaatttgttaaatcacta------cccaaagtagatcaggaaccttggtct
atgatggtagaaaggttcatagaaaaaacagtattcttaattgaaagagagctgaacaaa
---------gaagctgactttaat---------gactttttagaagaattagagttccag
ac--------agggaaatcaatgttcagttttttctaaaggtacaatcagaca-------
-aatacaattcatt------------------------taattgggcacttccaaaagcc
ttcatggcaca-------------------------------------aaaaaacagtat
------------------------------------------------------------
------------------------------------------------------------
---actgatcaatttctt-tatataggagcac----------------------------
------------actact------------------------------------------
---
>KX100117.1 Maguari virus strain OBS 6657 segment L, complete sequence
---agtagtgtactcct---------atat-aaagaaattacaa-------------taa
actctca---tagctgaaatggaggaccaaatatatgatcaatacataaaaaggatccaa
tcagctaagacagcaacagttgctaaggacatcagtactgacatccttgaggctaggcat
gactactttggtcgtgaactctgttctgcaatagggatagagtataagaataatgtcctt
ttggatgaaataatcctagatgttgtgccaggggtaaatttgatgaactacaacatacca
aatgttacccctgacaactatatatggga---tggagatttcctaattgtgttagattac
aaagtgtcagttggccatgacagcactgaaataacttacaaaaaatatacatctctgatt
ctccctgtgatggaggagttgggaataccatctgagatagcaatcatacgagccaaccca
gttacatatcaaataagtataataggtgaaaattttaaagctaggtatcccaatatacct
attcaattagatttctcaaaatttttcgaattgaggaagatgctattagacaagtttgct
gatgatgaagaattcctactgatgattgctcatggggattttacattaactgcaccatgg
tgtatggaggacacccctgaattgtatgaacatcagatctttaatgaatttttaggatcc
atgccacctaggtttgtaaatctattcaaagaatccttagcatttagtgcctat------
tcagcagaaaggtggaatagtttactctataatgtgaaagcaagcacagagaaagattat
caagatttcttgtccatcaagtcacataatatcttcaacatggatgggaattatatgagg
ccaacacaagctgaaatagatgaaggttgggaattaatgagtagaagaattgcaaaagaa
cgagatattataacagacataaacaaacaaaaaccctcaattcactttatatggacaaag
aatgcagaccgaaagctttctggatctactgcaaaactaatattcttatctaactctcta
caagcaataagtgaaccctccacatggactgaatctttaaaagcaattgggaaaagtatg
gatatagatggcaatgtaggactgtatgagaacctatgtttagagaggaaactaattgct
agatctacaggcaagaaaata---gataacaaaagactagaagctgtaaagataggaaat
gcacttgtattatgggaacaacaattcattttagctaatgatcttttccaaaatcaagag
aggcagaaatttttcaaaaagtttttagggattgggggccataaagtgttcaaagataaa
actgcaacagatgttgattttgataaaccgaaaatactagacttcaataatactataata
ctaatggcagcacgatctatggttaataaaaataaggcttatctttcacaagccaatacg
ttagc---aaatcctcatccaattatggagacattttcaaggcagattgctgaagcttca
gaagaaacagcaacaattctgaagaaaatcaataaaacatgtttttggcagtgcataaca
gatatatcaaccataatgaggaatatattagctgtttctcaatacaacaggcataataca
tttagagtggctatgtgtgctaatgactcaatgtatgccttagtcttcccttcatcagat
ataaaaaccaagagggctacagtggttttttctatagtgtgtatacatgatgatagacag
tctattatgaatgcaggagcattattcacgactctagaactaaag---------acaaaa
aactttatatctattagcaaagcaataagattggataaagaaagatgtcagagaatagta
tcatcgcctgggttatttctcctgagtgcactgttgctatataataacaatacagaagtg
tccctcacagatgttttaaatttcacattttatactagcctgtcgataaccaagagcatg
ttatcattgactgaaccatcgagatatatgataatgaattccttggctatttcaagccat
gtgaaggactatatagctgagaaattttcaccttatacaaagaccctgttcagtgtgtac
atggttaacttgattaagaagggttgtagctcagcaaatgaacaatcaagtaaaatacaa
ctaagaaatatatacttatcagactatgatattacacaaaagggtgtgaatgatgaaagg
aatctagattcaatctggtttcctggcaaagtaaatcttaaggaatatataaatcaaata
tacctacctttttactttaatgcaaaaggattacatgagaagcaccatgtgatgattgat
ctagctaagacagtcttggaaattgaaatgaatcaaaggatggataacttaggcatatgg
tcaagccatgaaaagaaacaacatgtaaacttacctgtgttagtccattcccttgctaaa
tcactaattttagatacatctcgacacaatcatctccgtaatagagttgaaagtagaaat
aatttcagaagaagcatcactacaataagcacattcactagttctaaatcttgtataaaa
ataggagatttcaaagaactgaaatctaaagctcatcaaacatcattgaagaatcaaaaa
aaggcttgcgaaaagtatagactttccaaccctttatttatcttagaagaggaaacatca
ctagaggtcaaccattgtaattatgaagatttaactgcaaagataccaaattatagagat
tatatttcagtcaaagtttttgatagattgtatgaattatttaaaataggtgtatta---
gatgataaac---catttatagatcaggcaatgactatgatgaaagagcacaaagatttc
tctttcacattcttcaataaagggcaaaaaacagcaaaagacagagaaatatttgttggg
gaatttgaagccaaaatgtgcatgtatgttatagaaagaatatccaaagaaagatgtaaa
ttaaacactgatgaaatgataagtgaaccaggggattccaaattgagaatattagagaag
aaggctgaagaagaaatcagatatattgttgaaaaaactaaagatagtatccaaaa----
------------------------------------------------------------
-----------------aggtgaccctactaaagcattaaaattagagataaatgccgat
atgtcaaaatggagtgcccaagatgttttctataaatacttttggcttatagcacttgac
cctatattgtatccaagtgagaagaaaaggatgctatattttatgtgcaattatatggag
aaagttcttattcttccagatgatctactatctaacatattagatcaaaagactccttat
aataatgatttaatactcaattcaacaaatggtttgaactccaactttgtaaaaattaaa
agaaattggctacaaggtaattttaattacatatctagctatgtgcatagctgtgcaatg
atggtctacaaggatattttcaaagagacaatgaagctactggaaggagagtgcctagta
aattctatggttcattccgatgacaatcagacttcattagctataatgcagaacaaattg
ccagataacattatgatacaatttgctgcagacacttttgaatcagtatgtttaacattt
ggctgccaggccaacatgaaaaaaacatatattactcatacttgcaaagaatttgtatct
ttattcaacttacatggggaaccattatctatctatgggagatttttattaccaagtgtt
ggggattgtgcatatattggaccatatgaagatctagctagtaggctctctgctactcag
caaagcatcaaacatggttgtccacctagcttagcatgggtagcaattagctgtagccac
tggatcacacaccttacctacaatatgctgaatgaccaaattaatagccctataaactac
ttaccatttgaaagtagacacaatatacctgtggaactgaatggttacattaatgcacct
ctttatttaatatctcttgtaggtttagaggcaggcaacctttggtttttgattgagatg
ttaaagaaattagttccattagacaagcaaagagaaacaatacagacacaatgtcaatgg
ctgtcagg------attaaataacttaacagaatctgaaaaatttagattcaaaatcctt
agatatttgacattggacacagaggtaagtgcagattctaatatgggcgaaacaagtgat
atgaggagccggtcattattaacacctaggaaattcactacacctggatcattaaacaaa
ttggtatcatacttggattttaaagaatctatgtcatctgataaatata---aggaaact
ctagattatatgtacaacaaccctgaattactggtaactaaaggagaagacaaggaacaa
ttcatggaatcaatattatacagatataattctaaaaggtttaaagagagcctatccatt
cagaaccctgcacaattattcatagaacagatccttttctcccacaaacctataattgat
tatagtagtatttttgataaattaagttcccttgtagaatctgatgtgatagccgaatta
cctgaaattataggaagagtgactttccctcaagcataccaaatgatatatagggatata
acccagttgccattagatttagaagatataaaaatagtatataaatattgtgtcctgaat
gatccattaatgataacagcagccaatacttcattattgtgtgtaaaaggaacaccccaa
gatcgcaatggcttgagtgccaatcagatgccagagttccgaaacatgaagctaattcac
cattctcctgcattggtgctaaaagcattcagtaaaggtagaaccgacctacctggagcg
gatccaattgaactggaaaaagacctacatcacttgaatgagttcctcgataacacagga
ataaaagagaaaatagatcaaaatatagaaaatcctccaaaacatct---tacagggttg
gagataattatgtataaaataagggaaacaactaaactatatcaattatgctatgattac
attaaatcaacagaacataaggtgaaaatctttatattacctatgaaagcatacacagca
attgatttctgtacactagtgcaaggaaatacactgagtgacagtaaatggtatacaatg
cattatttaaagcaaattcttagtgggtctgtaaaagggaatattgtaaccacaagcaca
actgagcaaattatagcaggagagtgttttagaacattggtgcattttgcagactcattt
gttgaagaagcaagccgcttaagttttataacagaagttatagataatttccaatataag
aatatacctgttaattctttatataataccattcttggc---agcaatcttagactagat
tttatccctctattgtttcgaatgcaagctctaacacaatctgatttaaacaaattcgat
gcattaaaaactaacgaaagagtatcatggaataattggcaaacaaaccgatctttaaat
tctggagtaattgatttaactatttcaggctatctgagatctatcagaattgtaggtgaa
gacaaaatgcttaaaatagcagaactcacaataccaaacttttatccaaatactctcttc
catgctgggaaccagctcttaaattcacggcatggcttaaaatttgaatatatgtcagag
tgtgttctggatgataaatacaattattatataacttaccaaaagaagagagctcatttg
tatacctaccaggtttcaacagtagagcatatatttaggcgaaatcaagaagggttagca
tctcgtggcacaaggtataataaaatgacacctgtgtgccctgttgtgttgtctgttcga
gatgaattattccgcatgagtttgcataatgtgtttagcttaaatatgacaaattttagt
atgtcacggttgtatgtttctcctgatgaaatggccactataaaaaaagcacacatgtca
aagatgatgttttttaatggcccagatatcaaagctggaataattaatttaacttcatta
atgagaactcaagaattactctccttaaactatgacaacatttgtaaatcaagtatcata
cctttttgtaggattttatcttgtgatggaaatgagg------------------atagc
ggtgaactaattttcctctctgatgaaataatggatttcactatctcagaagagattgaa
tctatgcctatctttacaattaagtaccaaaagaaagggcatgaaaaaatgacatataaa
aatgctatctccaagctagttacacgaggtgttgaagaaatcactacaatatttgacttc
tcagaaga------tggattttattcaaaaaagaacttgggaataataaatacactttgt
tcactaattaatcttttggaaaccaatgagtggtcgtctatcctgctcaactcattccat
atagcaatgctcatggaggggatggacaaagaatttcacatgttttctctaccttctcca
ttct------tcattaatgtt---------------------------------------
------------------------------------gcaggtggtattatagactggaca
aaactcctaaaattcattaaatcattg------cccaagattattcatgaaccatggtct
atgatgatggagaggtttatagacaagaccatatatttaattgaaagagaattaaacaaa
---------gaagccaattttaat---------gatttcctaaatgaattagaattccaa
tc--------tggaaaatccctgtttagtttcttttaaattaccaattttcca-------
-tctattatcta-t------------------------taattgggtgtattcaaaagcc
ttaatggcac--------------------------------------aaaaaacagcat
------------------------------------------------------------
------------------------------------------------------------
---aatgttcaatttctt-catataggagcac----------------------------
------------actact------------------------------------------
---
>KX100105.1 Maguari virus strain BeAr 7272 segment L, complete sequence
---agtagtgtactcct---------atat-aaagaaattacaa-------------taa
attctca---ttgctgaaatggaggaccaaatatatgatcaatacataaagaggatccaa
tcagctaagacagcaacagttgctaaggacatcagcactgacattcttgaggccaggcat
gactactttggtcgtgaactttgttctgcaatagggatagagtataagaataatgtcctt
cttgatgagataatcctggatgtcgtcccaggggtaaatttgatgaattacaacatacca
aatgttaccccagacaactatatatggga---tggagattttttaattgtgttggattac
aaagtatcagttggccatgacagcactgaaataacttacaaaaaatatacatctctgatc
ctccctgtgatggaggagttgggaataccatccgagatagcaatcatacgagctaacccg
gttacatatcaaataagtataataggtgaaaatttcaaagctaggtatcctaatatacct
attcaattagatttctcaaaattctttgagctgaggaagatgctactagacaagtttgct
gatgatgaagaatttctattaatgattgctcacggagatttcacattaactgcaccatgg
tgtatagaggatactcctgaattgtatgaacatcaaatctttaatgaatttttaggatcc
atgccacctaggtttgtaagtctgttcaaagaatccctggcatttagtgcttat------
tcagcagaaagatggaatagtttactctataatgtgaaagcaaacacggaaaaggattat
caagacttcctgtccatcaagtcacataatatcttcaacatggatggaaactatatgaga
ccaacacaagctgaaatagatgaaggttgggaattaatgagtaggagaattgcaaaagaa
cgagacattataacagatataaataagcaaaagccctcaattcattttatatggacgaaa
aatgcagatcgaaagctttctggatccactgcaaaattaatattcttatctaattcacta
caagcaataagtgaaccctccacatggactgagtctttaaaagcaattgggaaaagtatg
gatattgatggcaatgtagggctgtatgagaacctatgtttagaaaggaaattgattgct
agatctacaggcaaaaaaata---gataacaaaagattagaagctgtaaaaataggaaat
gcacttgtattatgggaacaacaattcattttagctaatgatcttttccaaaaccaagaa
aggcagaaatttttcaaaaagttcttagggattgggggccataaagtatttaaagagaag
actgcaacagatgttgattttgaaaaaccaaagatactggatttcaacaacactataata
ttaatggcagcaagatctatggttaataaaaataaggcttatctctcacaagccaataca
ttagc---aaatcctcatccaattatggaaacattttcaagacaaattgctgaagcttca
gaagaaacagcaacaattctggggaaaatcaataaaacatgtttttggcagtgtataaca
gatatatcaaccataatgagaaatatattagctgtttctcaatataacaggcataacaca
tttagagtagctatgtgtgctaatgactcaatgtatgccttagtcttcccttcatcagat
ataaaaactaagagggctacagtggtcttttccatagtgtgcatacatgatgataggcaa
tctattatgaatgcaggagccttattcacgactctagaactaaaa---------acaaaa
aactttatatctattagcaaagcaataagattagataaggaaagatgtcagagaatagta
tcatctcctgggttattcctcctgagtgcactattgttatataacaataacacagaagtg
tccctcacagatgtcttaaatttcacattttatactagcctatcgataaccaagagtatg
ctatcattaactgaaccatcaagatatatgataatgaattccttggctatttcaagtcat
gtgaaagattacatagcggaaaaattctctccttatacaaaaaccctgttcagtgtgtac
atggttaaccttattaagaagggttgtagctcagcaaatgaacaatcaagtaaaatacaa
ctaagaaatatatacttgtcagactatgacattacacaaaagggtgtaaatgatgaaaga
aatctagattcaatctggtttcctggtaaagtaaatcttaaggaatatataaatcaaata
tacctacctttttactttaatgcaaaggggttgcatgagaagcaccatgtgatgattgat
ctagcaaagacagtcctggaaattgaaatgaatcaaagaatggataatttaggcatatgg
tcaagccatgaaaaaaagcaacatgtaaatttacctgtgttagtccattctctagctaaa
tcactaattttagatacatctcgacacaatcatcttcgtaatagggttgagagtagaaat
aatttcagaagaagcattaccacaataagcacattcactagttctaaatcatgtataaaa
ataggagatttcaaggaactaaaatctaaagctcaccaaacatcattgaagaatcaaaaa
aaagcttgtgaaaagtatagactttctaaccctttatttatcttagaggaggaaacatca
ctagaggttaaccattgtaattatgaagatttaactgcaaaaataccaaactatagagat
tatatttcagttaaagtctttgatagattatatgaattattcaaattaggtatattg---
gatgataaac---catttatagatcaggcaatgactatgatgaaagaacacaaggatttc
tcctttacattcttcaataaagggcaaaaaacagcaaaggaccgagaaatatttgttggg
gaatttgaagctaagatgtgcatgtatgttatagaaagaatatccaaagaaaggtgtaaa
ttgaacactgatgaaatgataagtgagccaggggattctaaattgagaatattagagaaa
aaggctgaagaagaaatcagatatattgttgaaaaaactaaagatagcatccaaaa----
------------------------------------------------------------
-----------------gggtgaccctaccaaggcattaaaactagagataaatgctgac
atgtcaaaatggagcgcacaagatgtttttttcaagtatttttggcttatagcacttgat
cctatactgtatccaagtgagaagaaaaggatgttatattttatgtgcaattatatggag
aaagttcttattttgccagatgacctactgtctaatatattagatcaaaagactccttat
aataatgatttgatacttgactcaacaaatggcttgaattctaattatgtaaaaattaaa
agaaattggctgcaaggtaattttaattacatatctagttatgtacatagctgtgcaatg
atggtttataaggatatttttaaagagacaatgaagctactggaaggagaatgcctagta
aattctatggttcattctgatgacaaccaaacctcattagctataatgcagaataaatta
ccagataatattatgatacaatttgcagcagacacttttgaatcagtgtgtttaacattt
ggctgtcaggccaatatgaaaaaaacatatattactcatacctgcaaggagtttgtatct
ttatttaacttgcatggggaaccattatctatctatgggagatttttattaccaagtgtt
ggagattgtgcatatattggaccgtatgaagacttagctagtaggctctctgctactcag
caaagcatcaaacacggttgcccacctagtttagcatgggtggcaattagctgcagccac
tggattacacacctcacatacaatatgctaaatgatcaaatcaatagtccgataaattat
ttaccatttgagagcagacacaatatacccgtagaactgaatggttatatcaatgcacct
ctctatttaatctcccttgtaggcctagaagcaggcaacctctggttcttgattgagatg
ttaaagaaattagttccattggataagcaaagagaaacaatacaaacacaatgccaatgg
ctgtcagg------attaaataatttaacagaatctgaaaaatttagattcaaaatcctt
agatacttaacattggatacagaagtaagtgcagactctaatatgggtgaaacaagtgat
atgaggagccggtcattattaacacctagaaaattcaccacacctggctcattaaacaaa
ctggtatcatacttggatttcaaagaatctatgtcatctgataaatata---aggagacc
ctggattatatgtacaacaaccctgagttactagtaactaaaggggaagacaagaaacaa
ttcatggaatcaatactatatagatacaactctaaaagatttaaagagagcctatccatt
caaaatcctgcacaattattcatagaacagatccttttctcccacaaacctataattgat
tatagtagtatttttgataaattaagttctcttgttgaatctgatataatagctgaatta
cctgaaattataggaagagtgactttccctcaggcataccaaatgatatatagagatata
acccagttgcccctggatttggaagatatacaaatagtttataagtattgtgtattgaat
gatccattaatgataacagcagctaatacttcattattgtgtgtaaaaggaacacctcaa
gatcgcaatggtctgagtgctaatcagatgccagaatttcggaatatgaagttaattcac
cattctcctgcactagtattaaaagcatttagtaagggtagaactgatctacctggagca
gatccaattgaattagaaaaagacctacatcacttgaatgaatttcttgagaacacagga
ataaaagagaaaatagaccaaaatatagaaaaccctccaaaacatct---tacagggtta
gagataattatgtataagataagggaaacaactaaactatatcagttgtgttatgattac
attaaatcaacagaacataaagttaaaatctttatattacctatgaaagcatacacagca
attgatttttgcacattggtgcaaggaaacacattgagtgacaataaatggtatacaatg
cattatctaaagcaaattcttagtgggtctgtaaaagggaatattgtaactacaagcaca
actgaacaaatcatagcaggagaatgttttagaacactggtgcattttgcagactcattt
gttgaagaagcaagtcgcttaagttttataacagaagttatagataatttccaatataaa
aatatacctgtcaattctttatataatactatcttaggt---agcaatcttagactggat
tttatccccctattgttccggatgcaagctctaacacaatctgatttaaacaaatttgat
gcattgaaaactaatgaaagagtatcatggaacaattggcaaacaaatcggtctttaaat
tctggagtgattgatttaactatctcaggttatttgagatctattagaattgtaggtgaa
gacaaaatgcttaaaatagcagaacttacaataccaaacttttatccaaatactgttttc
catgctgggaacaagctcttaaattcacgacatggcctaaagtttgaatatatgtcagag
tgtgttttagatgacaaatataattactatataacttaccagaaaaagagagcccattta
tatacttaccaggtttcaacagtagaacacatattcaggcgaaatcaagaagggttagca
tcccgtggcacaaggtataataaaatgacacctgtatgccctgttgtattatccgttcga
gacgaattattccgcatgagtttgcataatgtatttagcttgaatatgacaaatttcagt
atgtcacggttgtatgtttctcctgatgaaatggcaactataaaaaaggcacacatgtca
aagatgatgtttttcaatggaccagatatcaaagctggagtgattaatttgacttccttg
atgaggactcaagaattactttccctaaattatgataacatttgtaaatcaagtataata
cctttttgtaggatcttatcttgtgatggtaatgagg------------------atagt
ggtgagttaattttcctctctgatgaaataatggatttcactatctcagaagagattgaa
tctatgcctattttcacaattaaatatcaaaagaaagggcatgagaaaatgacatataaa
aatgctatctccaagctagttacacgaggtgtagaagaaatcaccacaatatttgatttc
tcagaaga------tggattctattcaaaaaagaatttgggaataataaatacactttgt
tcattaattaatcttttagaaactaatgagtggtcttctatcttgctcaactcattccat
atagcaatgctcatggaagggatggacaaagaatttcacatgttttctctaccttctcca
tttt------ttttaaatgtt---------------------------------------
------------------------------------gcaggtggaattataaactggaca
aaactcctaaagttcattaaatcgttg------cccaagattactcatgaaccatggtcc
atgatgatggaaaggtttatagacaagaccatatatttaattgaaagggaattaaacaaa
---------gaagccaattttaac---------gatttcctagatgaattagaattccaa
tc--------tggaaaatctctgtttagtttcttttaaattaccaaattttca-------
-tctatcatcta-c------------------------taattgggtgtattcaaaagcc
ttaatggcac--------------------------------------aaaaagcagcat
------------------------------------------------------------
------------------------------------------------------------
---aatattcaatttctt-catataggagcac----------------------------
------------actact------------------------------------------
---
>KX100120.1 Tlacotalpan virus strain 61D240 segment L, complete sequence
---agtagtgtactcct---------atat-aaagaaattacaa--------------ac
taaacca---aaaataatatggaggaccaaatgtatgatcaattcctcaagaggattcag
tcagctaaaacagccactgtagcaaaggacattagcactgacattttggaagcacgtcat
gattattttggtcgagaactctgtgcttcaataggcatagagtttaggaacaacgtcctc
ttagatgagatcatcctggatgttgcacctggaattaacctaatgaacttcaatatacca
aatgtcacacctgataattacatttggga---tgatgatttcctaattataatagattac
aaagtctcagtagggaatgacagtactgaaataacatacaaaaagtatacaactctgatt
ttaccagttatggaacaaataggcataccaactgaaatagcaatcataagagcaaaccct
gtaacatatcagatcagtataataggtgaaaattttaaagctaaatatccaaatataccc
atacaactagatttttcaaagttttttgagttgaggaaattattactggacaaatttgca
gatgatgaggagtttctacttatgattgctcatggtgacttcacactgacagcaccatgg
tgtatgggtgatactccagagttgtatgatcatccaatttataaagaattcataggatcc
atgccccctagatttgtgaacttattcaatgaagccatttcattcagtgcctat------
tctgctgaacgctggaatagtctgttgtatgctgcaaaagcaaagacagaacaagattat
caagagttcctctcagaaaaatcacatgctatatttaacatgaacggcgaatatatgaaa
cctacacaatctgaaattgataaaggttgggaattgatgagtcgaagaatctctgaagaa
agggatatcacaacagatataaataagcagaagccatccatacattttatatgggcaaaa
aatgctaacaggaaactaagtagtgcaactgcaaagctcatatttttgtcaaactcttta
caatctatcattgagccttcaacttggacagattcattaagagcaattggcaaaagtatg
gacatagatggcaatgttggagcttatgagaacctctgtatggaaaggaagttgatagcc
agatcaacaggaaaaaagata---gacaataagagactagaggcaattaaaataggaaat
gcattagtgctttgggagcaacaatttatcttggcaaatgatctcttcaaaggacaggaa
agacaaaaattccttaagaatttcttaggtattgggaagcacaaaaatttcaaagataaa
actacaactgacctagaactagataagccaaagatattagacttcaacaatactattgtt
ctgatggcagcaaggtcaatgataaacaaaaataagacattcttggcacaaactaataca
ttaga---aaatctacacccaataatgggggtattctcagaccaaataaaggaggcttca
gaagatacattcaacacattaaaaaagataaacaaaacatgtttttggcaatgtataaca
gacatctcaatgttaatgaggaatattctttcagtatcacaatacaacaggcataatact
ttcagagtggctatgtgtgcaaatgactctatgtatgccctcgtgttcccctcttcagac
atcaagacaaaaagagcaacagttgttttctcagtggtctgtattcatcaagaaaagcaa
tctattatggatgcaggtgccttatttacaactttagaattaaaa---------acaaaa
aactttatatctattagcaaggctattaggctagataaagaaagatgccagagaatagtg
tcatctccaggcttattccttctaagtgctctattattgtataataacaacccaaacata
tctcttgtagatgttttaaattttgcattttatacaagtttatctataactaagagtatg
ttgtctctaactgaaccatctagatatatgataatgaactctttagccatctccagtcat
gtaaaggattatatatctgaaaagttctcaccctatactaaaacactttttagtgtttat
atggtaaatttaatcaagagaggttgtagctctgccaatgaacaatccagcaaaatacag
ttgaggaatatctacctttcagactatgaaataacacagaaaggtgtaaacgatgagagg
aatttggaatctatatggtttcccggtagagtaaacctcaaagaatatatcaatcaaatc
tacttacctttttactttaatgcaaagggccttcatgaaaagcatcatgttatgatagat
ctagccaagacagttcttgaaatagaaatgactcagaggatggatgatttgggcatatgg
tctaagcatgaaaagaagcaacatgttaatttgccaatattgattcattccctagctaaa
tcattaattttagacacctctagacataatcatttgaggaacagagtggaaagccgcaac
aatttcaagagaagtataacaaccattagtacattcaccagttcaaaatcgtgcattaag
attggagatttcagggagatcaaggcaaaaaatctggccacatcagtaagatctcaacag
aaagcttgtgagaagtatcgcttatcgaatcctttatttttagtagatgaggaatctaca
ctagagaccagacattgcagctatgaagatttagttgcaaagatcccaaattatagagat
tacatctctgttaaagtatttgatagattatatgaattatttaaattaaaagaacta---
gatgataggc---catttatagatcaggctatggagatgatgcaaaagcacaaggacttt
tcattcacattctttaataaaggacagaagacagcaaaggatagggaaatatttgtaggt
gagtttgaagcaaaaatgtgtatgtatgttatagagagaatctctaaagaaagatgtaag
ttaaacacagatgaaatgattagtgaaccaggagattcaaaattgaggattttagagaaa
aaagcagaagaagagataagatacattgtggagaagacgaaggatagtattcagaa----
------------------------------------------------------------
-----------------aggtgatcccacaaaagcattgaaattagagattaatgctgat
atgtcaaaatggagtgcgcaagatgttttctataagtatttttggcttatagttttggac
ccaatactttacccaaatgagaaaaaaaggatgttatttttcatgtgtaattatatgcag
aaagtgctgatcttgccagatgatttgctatctaacatattagatcaaaaaactccatat
aacaatgatttaattctaaattcaactaatggtttaaatgccaactttgtaaacataaag
aggaattggttacaggggaattttaattacatctctagctatgtacatagttgtgcaatg
atggtttacaaagatattttcaaagaaactatgaagttgctagatggagattgtctggta
aattctatggttcattcagacgacaatcagacatctcttgccattatgcaaaataaagtc
aaagatgacatggtcatacaatttgctgcacatacatttgaatctgtctgtctcactttt
ggatgtcaagcaaatatgaaaaaaacatatataacccatacatgcaaagagtttgtgtca
cttttcaacttacacggtgagccattatctatttatgggagattcttactacctagtgta
ggagattgtgcatatatagggccatatgaggatctggcgagtaggctatcagccacacaa
caaagcataaagcatggatgtccgcctagcttagcatggcttgcaataagctgcagccat
tggataactcatttaacatataacatgctagatgaacaagtaaattgcccgacaaatcat
ttaccatttacagatagaaaagatataccagttgagctaaatggctacatcaatgcacca
ttgtaccttatatcattagtaggccttgaagctggcaacctatggtttcttatagagatg
ttgaagaaattggtaccaattgataagcaaagagaaacaatacaaacgcaatgccagtgg
ctagctca------attaaataatctaacagaatcagaaaaatttagattcaaaattcta
agatatctgacacttgacacagaagtaagtacagactcgaacatgggggagaccagtgac
atgaggagtagatccttgttgacaccaagaaagttcaccactccaggatcattaaataaa
ttagtttcatatctagatttcaaaaattccatgtctaatgatgactata---aagaaaca
ttgaattatatgttacaaaatccagagctattagttacaaaaggtgagaataaagaacaa
tttatgacatcagtattgtatcgttacaattctaagcgatttaaagaaagtttatctatc
caaaatccagctcaattattcatagagcaagtacttttctctcataaaccaattattgac
tatagcagtatctttgataaattgagttctttagtggaatccgacataattgctgatttg
ccggaaatcatcggcagggtcacatttccacaagcataccagatgatagttagagatatt
aatcatttacccttggatctagaagacataagcatagtgtataaatattgtatattaaat
gatccactaatgataactgcagcgaacacttctctactgtgtgtcaaagggacaccacaa
gataggaacggattaagtgctaaccagatgccagaattcaggaatatgaaattgatacat
cactctcctgcattggtattaaaagccttcagtaaagggacaactgatctacctggtgct
gagcctacagagcttgaaaaagacttgcatcacttaaatgagtttttagaaaacactggt
atcaaggaaaaaatagggcaaaacatggacaacccacccaagcactt---aactgggatg
gaaattacaatgtataagattagagaattaacaaagttgtatcaattgtgctatgactat
ataaaatctactgagcacaaggttaaagtctttatattaccaatgaaagcatatacatct
gtggatttttgcacattagttcagggtaataccatttctgataataaatggtttacaatg
cattatttgaaacaaattctaagtggatcagcaaagggcaatatagtaactacaagtact
actgagcaaattatagcaaacgaatgttttagagtattaacacactttgcagactcattt
gtggaggaggcaagtcgcttgagttttatcacagaggtagtagataatttttcatataaa
aatataccagttaactcattatacaatacaattttagga---agtaacttaagattggat
tttatcccattactttttagaatgcaagcactgacacaggcagatttgaataaattcgat
gctctaaaaacaaatgaaagagtgtcctggaataattggcagactaataggtctcttaat
tcaggcgttattgatttaacaatctcaggttacttgagatctataagaattgttggtgaa
gataaaatcttaaaaattgcagagttgacaataccgaatttttacccaaatacagttttc
catgcggggaataaactattgaattctagacatggtttgaaattcgaatttatgtcagag
caagtcctagatgataaattcagttattatatcacataccaaaaaaaacgtgcccatatg
tatacatatcaagtatcaacaatagaacacatatatagaagaaaccaggagggccttgct
gctagagggaatagatacaaccgaatggttccagtgtgcccagttgtactgtcagttcga
gatgaattgttccgaatgagcatgaacaacgtttttagtttaaatatgaccaattttagt
atgtccaggttatatatctcaccagatgaaatggcaactataaagaaagctcacatgtca
aaaatgatgttctttaatgggccagacataaaggcaggtataataaatctaacagctcta
atgaggacacaagagcttctgtcattaaattatgacaacatttgtaaatccagtatagtt
ccattttgtagaatactttcatgtgaagggaatgagg------------------ataat
ggggaattaatatttttatcagatgaagtgatggatttcacaatatctgaagaaatagaa
tctatgccaatattcactattaagtatcaaaagagaggaaatgagaaaatgacatataaa
aatgcaatatctaagttagtctcacatggtgtagaagaaatcacaacagtctttgacttt
tctaaaga------tgggttttattcgaagaagaaccttggaataataaataccctatgc
tcaataataaatctactggaaacaaatgaatggtcgtcaatccttttaaattcatttcat
attgctatgttgttagaggggatggacagagaatttcaccttttttccttaccatctgca
tttt------tcaacaatgta---------------------------------------
------------------------------------gcctctgggaacataaactggaca
aaacttttaaaatttatcaaatccctc------ccaaaaatttgcaatgagccttggtca
atgatgatggagaggtttatagaaaagacaatatatttaatagaaaaggagctgaataaa
---------gaggccaactttagt---------gatttcctagatgagctagagttccag
ac--------agggaagtcaatgtttagttttttctagattttaaaatattct-------
-cacaccaaccc-c------------------------taattggacattttcaaaagcc
tacatggcaca-------------------------------------aaaaaacagcaa
------------------------------------------------------------
------------------------------------------------------------
---atttatcaatttctt-tatataggagcac----------------------------
------------actact------------------------------------------
---
>KX100126.1 Playas virus strain 75V5938 segment L, complete sequence
---agtagtgtactcct---------atat-aaagaaattacaa--------------ac
taaacca---agaataatatggaggaccaaatgtatgatcaattcctcaagaggattcaa
tcagctaaaacagccactgtagcaaaggacatcagcactgacatcttggaagcacgtcat
gattattttggtcgagaactttgtgcttcaataggcatagagtttagaaacaacgttctc
ttagatgagatcatcctggatgttgcacctggaattaacctgatgaactttaatatacca
aatgttacacctgataattacatctggga---tgatgatttcctaattataatggactac
aaagtctcagtagggaatgatagtacagaaataacatacaaaaaatatacaaccctgatt
ctaccagttatggagcagataggtataccaactgaaatagcaatcataagggcaaatcct
gtgacatatcagatcagtataataggtgaaaattttaaagctaaatatccaaatataccc
atacagctagatttttcaaagttttttgagttgaggaaattattactggacaagtttgca
gatgatgaggagtttctacttatgattgctcatggtgattttacactgacagcaccatgg
tgtatggatgatactccagaattgtatgaccacccaatttataaagaattcataggatcc
atgccccctagatttgtgaacttatttgatgaagccatttcattcagtgcctat------
tctgctgaacgctggaacagcctgttgtatactgcaaaagcaaagacagaacaagattat
caagagttcctctcagaaaagtcacatgctatatttaacatgaatggtgaatatatgaaa
cccacgcaatctgaaattgataaaggctgggaattaatgagccgaagaatttctgaagaa
agggatatcataacagatataaataaacagaagccgtccatacattttatatgggcaaaa
aatgctaataggaaactaagtagtgcaactgcaaagctcatatttttgtcaaactcttta
cagtctatcattgagccttcaacttggacagattcattaaaagcaattggcaaaagtatg
gatatagatggcaacgttggagcatatgagaatctctgcatagaaaggaagttgatagcc
agatcaacaggaaaaaagata---gacaataagaggctagaagccattaaaataggaaat
gcattagtgctttgggagcaacaatttatcttggcaaatgatctcttcaaaggacaggaa
agacaaaaattccttaagaatttcttaggtattgggaaacacaaaaatttcaaagacaaa
actacaactgatctagaactagataagccaaagatattagacttcaacaataccattgtc
ctgatggcagcaaggtcaatgataaacaaaaacaaaacattcttggcacaaactaataca
ttgga---aaatctacatccaataatgggggtattctcagaccaaataaaggaggcttca
gaagatacattcaacacactgaaaaagattaataaaacatgtttttggcaatgcataaca
gacatctcaatgttaatgagaaatattctttcagtatcacaatataacaggcataatact
ttcagagtagctatgtgtgcaaatgactctatgtatgccctcgtgttcccttcttcagac
atcaagacaaaaagagcaacagttgttttctcagtagtctgtattcatcaagaaaagcaa
tctattatggatgcaggtgccttatttacaactttagaattaaaa---------acaaaa
aactttatatctattagcaaggctattaggctagataaagaaagatgccagagaatagtg
tcatccccaggcttattccttctaagtgctctattattgtataataataacccaaacata
tctcttgtagatgttttaaattttgcattttatacaagtttatctataactaaaagtatg
ttatctttaactgaaccatctagatatatgataatgaactctttagccatctccagtcat
gtaaaagattatatatctgaaaagttctcaccctataccaagacactttttagtgtttat
atggtaaatttaatcaagagaggttgtagctctgccaatgaacaatccagcaaaatacag
ttgaggaatatttatctttcagattatgaaataacgcaaaaaggtgtaaacgatgagagg
aacttggaatctatatggttccccggtagagtaaacctcaaagaatatatcaatcagatt
tacttacctttttattttaacgcaaaaggccttcatgagaagcatcatgttatgatagac
ctagccaagacagttcttgaaatagaaatgactcagaggatggatgacttgggcatatgg
tctaagcatggaaagaaacaacatgttaatctaccaatattgattcattccctagctaaa
tcattaattttagacacttctagacataatcatttgagaaacagagtggagagccgcaac
aatttcaagagaagtataacaaccattagtacatttaccagctcaaaatcatgcattaag
attggagatttcagggagatcaaggcaaaaaacctagccacatcagtaaaatctcaacag
aaagcttgtgagaagtaccgcttatcgaatcctttatttttagtggatgaggaatctaca
ttagaaaccagacattgcagctatgaagatttagttgcaaagatcccgaattatagagat
tacatttctgttaaagtatttgatagattatatgagttattcaagttaaaagaatta---
gatgataggc---catttatagatcaggctatggagatgatgcaaaagcacaaggacttt
tcatttacattttttaataaagggcaaaagacagcaaaggacagagaaatatttgtaggt
gagtttgaagcaaaaatgtgtatgtatgttatagagagaatctctaaagaaagatgtaag
ttaaatacagatgaaatgattagtgaaccaggagattcaaaattgaggatcttagagaaa
aaagcagaggaagagataagatacatcgtggagaagacgaaggatagtattcagaa----
------------------------------------------------------------
-----------------aggtgatcctacaaaagcattgaaactagagattaatgctgat
atgtcgaaatggagtgcgcaagatgttttctataagtatttttggcttatagttttggat
ccaatactttacccgaatgagaaaaagaggatgttatttttcatgtgtaattatatgcag
aaagtgctgatcttaccagatgatttgctatccaacatattggatcaaaaaactccatac
aacaacgatttaattctaaactcaactaatggtttaaatgccaactttgtaaacataaaa
aggaattggttacaagggaattttaattacatctctagctatgtacatagttgtgcaatg
atggtttacaaagatatttttaaagagactatgaagttgctggacggagattgtctggta
aattctatggttcattcggacgacaaccagacatcccttgccattatgcaaaataaagtc
aaagatgacatggttatacaatttgctgcacatacatttgaatctgtctgtctcactttt
ggatgccaggcaaatatgaaaaaaacatatataacccatacatgtaaagagtttgtgtca
ctttttaacttacatggtgagccattgtctatatatgggagattcttactacctagtgta
ggagattgtgcatatatagggccatatgaagatctggcaagtaggctatcagccacacaa
caaagcataaagcatggatgcccacctagcttagcatggcttgcaataagctgcagccat
tggataactcatttaacatataacatgctagatgagcaagtgaattgcccaacaaatcat
ttgccatttacaaatagaaaggatataccagttgagctaaatggctatatcaatgcgcca
ttataccttatatcattagtaggccttgaagctggcaacctatggtttcttatagagatg
ttgaagaaattggtaccaattgataagcaaagagaaacaatacagactcaatgccagtgg
ctagctca------attaggtaatctaacagaatcagaaaaatttagattcaaaattcta
agatatctgacacttgacacagaagtaagtacagactcgaatatgggggagaccagtgac
atgagaagtaggtccttgttgacaccaagaaagttcaccactccaggatcattaaataaa
ttagtttcatatgtagacttcaaaaattctatgtctaatgatgattata---aagaaaca
ttgagttatatgttacaaaatccagagctattagttacaaaaggtgagaataaagaacaa
tttatgacatcagtattgtatcgttacaattccaagcgatttaaagaaagtctatctatc
caaaatccagctcaattatttatagagcaagtacttttctcccataaaccaatcattgac
tatagcagtatctttgataagttgagttctttagtggaatctgacataattgctgatttg
ccggaaatcatcggtagagtcacatttccacaagcataccagatgatagttagggacatc
aatcatctacccttagatctggaggacataagtatagtgtataaatactgtatactaaat
gacccactgatgataactgcagcaaacacttctctactgtgtgtcaaggggacaccacaa
gataggaatggattgagtgctaaccagatgccggaattcagaaatatgaaattaatacat
cattctcctgcattggtattaaaagccttcagtaaaggaacaactgatctacccggtgct
gagccaacagagcttgagaaagacttacaccacttgaatgagtttttagaaagcactggt
atcaaagaaaaaatagggcaaaatatggataatccacctaagcattt---aactgggatg
gaaattacaatgtacaagatcagagaattaacaaagttgtatcaattgtgctatgattat
ataaaatctactgagcacaaggttaaagtctttatattgccaatgaaagcatatacatct
gtggacttttgcacattaattcagggtaatactatttctgatgataaatggttcacgatg
cattatttgaaacaaattctaagtggatcagcaaagggcaatatagtaactacaagtaca
actgagcaaattatagcaaatgaatgttttagggtattaacacactttgcagattcattt
gtggaggaggcaagtcgtttgagttttatcacagaggtagtagataatttttcatataag
aacataccagttaattcattatacaatacaattttagga---agcaatttaagattagat
tttatcccattactttttagaatgcaagcactgacacaggcagatttgaacaaattcgat
gctctaaaaacaaatgaaagagtgtcctggaataattggcagactaatagatctcttaat
tcaggtgtcatagatttaacaatctcaggttacctgagatctataagaattgttggtgaa
gataaaatcttaaagattgcagagttaacaataccgaatttttacccaaatacagttttc
catgcggggaataaactattgaattctagacatggtttgaaattcgaatttatgtcagag
caagttctagatgataaatttagttattatatcacataccaaaaaaaacgcgcccatatg
tatacatatcaagtatcgacaatagaacatatatatagaagaaaccaggaaggccttgct
gctagaggaaatagatacaaccgaatggtcccagtgtgcccagttgtactgtcagttcga
gatgaattgttccgaatgagtatgaacaatgtttttagtttaaatatgaccaattttagt
atgtccaggttatacatctcaccagatgaaatggcaactataaagaaagctcatatgtca
aaaatgatgttctttaatgggccagacataaaggcaggtataataaatctaacagctcta
atgaggacacaagagcttctatcattaaattatgataatatttgtaaatccagtatagtt
ccattttgtagaatactttcatgtgaagggagtgaag------------------ataat
ggggaattaatatttctatcagatgaagtgatggattttacaatatctgaagaaatagaa
tctatgccaatattcactattaaatatcaaaaaaggggaaatgagaaaatgacatataaa
aatgcaatatctaagttagtctcacatggtgttgaagaaatcacaacagtctttgacttt
tctaaaga------tgggttttattcgaagaaaaaccttggaataataaataccctatgc
tcaataataaatctactggaaacgaatgagtggtcgtcgattcttttaaattcatttcat
attgctatgttgttagaggggatggacagggaattccacctcttttccctaccatctgca
tttt------tcaataatgta---------------------------------------
------------------------------------gcctctgggaacataaactggaca
aaacttttaaaattcatcaaatccctc------ccaaaaatccacaatgagccttggtca
atgatgatggagaggtttatagaaaagacaatatatttaatagaaaaggagttgaataag
---------gaggccaattttagc---------gatttcctagatgagctagagttccag
ac--------agggaaatcaatgtttagttttttctagat-ttagaacgttct-------
-catatcaaccc-c------------------------taattggacatcttcaaaagcc
tatatggcaca-------------------------------------aaaaaacagcga
------------------------------------------------------------
------------------------------------------------------------
---atttatcaatttctt-tatataggagcac----------------------------
------------actact------------------------------------------
---
>JN572071.1 Sororoca virus strain BeAr32149 RNA-dependent RNA polymerase gene, complete cds
-------------------------------------------------------ccaaa
taaaact---aaaaagaaatggacgatgcaaaatatgatcagtatttagctaggataaat
gctgtcagagacccatctattgctaaagatatagatgtggatttaatgatagaaaggcat
aactactttggcaggcaattatgtgtggcaattggcatacaatacagaaatgatgtcccc
ttaattgacatattattggaaagtatacctgggtttgacccaaccactatagatatccct
aatatcactcctgacaactttgttgtgat---agaggggagaattataataattgactat
aaagtctcagtaggatcagagagtacagaaataacattagaaaaatatagtaaatgcatg
gaaaaagtcagagaacaacttcctatcaattatgaggttgccatagtgcgagtgaaccct
gtaaccaaccaactacatttgattggagagtcatttataagggcctatcctaatatacca
ttagatcttgatttttctagattttttgaactgaaaaccatgttatatcaaaagtttgct
gacaatgaggagtttatgcttaaagtagcacatggtgacttcacactaacagcaccatgg
tgccatgaagatactcctgagctactcatgcacccagaatttaatttctttataaactct
atggcaatgccaatacaaaacttattctttgaaactttagactttagtgcttat------
tcatctgaaagatggaatagtcaactgcataagataaaagatgcaatgaaagatgattat
gaatattttataaagaaaaatgctattgatatatttgacatggatggcaattatgaaaga
ccagatcaaaaagagattaacatagggtgggaaattatgactaaaagagtctctaatgag
agagaaatgaccaacaacgtatcaaaacaaaaaccttctgtgcattttctctggacagag
gcattaaataggaaattgaatacacaaacttcaaagctgatattcttatccaattctcta
cagtctattaaagaaccgtcaacaattacagatacattaaaggcaataggcctttcaatg
gacattgatggccaagttggtaagtatgaaacattgtgcatggagaggaaaatgcttgct
agatctacatctaagaaaatt---gagaacaaaaaattagagcctgtgaaaatagggaat
gcattagttatctgggaacaacaatttgttttacctagtgaattgtttaaagcaaatgaa
aggcaaaaattctttcagcaattcctagggataggtggacacaagcgatttaataaaaaa
accgcagatgatgtcaattgtgataagcctagaatattggattttaataatcaagggata
attgatgcatcactatttatggtgaatagaaaccaaaagtatttacaaacaaaatctaat
ttcct---tgttgatcaccctattatagagagctaccgtggtcaaataatggagtcaaat
ggtgagacaatggaaacatgggatataataaaggacaccaattattggaggtgcataaat
gatatatctgtcttgatgagaaatatattgtcaatcttgcaatataatagacacaacact
tttggtgtggcaaagtgggcaaatgattctgattatgcattagttttcccttcttctgat
ataaaaacaaaaagagcaactgttgtgttttcaactatttgcatacataaaaacaaggat
aatttgttcgatgctgggtccttatattcaacattaaaaatgtct---------acaggt
gggtacatttccatatccaaagcaattagactagataaggaacggtgtcaaagaattgta
tcttcaccaggattgtttatattaagtgcaattttaatgtataataataataagtcaata
aatttatatgacgtactcaattttactttttatactagtttatctataactaaaagtatg
ttgtcacttacagagccatcaagatatatgataatgaattcacttgctatatcaagccat
gtaagagattacattgcagagaaattttcaccatacacaaagacacttttcagtgtttac
atgacacaccttataaagaaaggctgtagtacagcaaatttgcaatcaaaaaagatacag
ttgagaaatatatttctatcagattatgatataacacagaaaggagcaggggatgaaagg
gacttagagtctatttggtttccaggattagtgaacttaaaagaatatatctcacaaatc
tatctaccattctattttaatgctaaggggttgcatgaaaagcaccatgtaatgattgac
ctagctaagacagttatagaaatagaattagagcaaaggaagatatctcaagagatatgg
tcagtaaagccaaggaaggaacatgtaaatttatcaattttaatctattccatagcaaat
aatctcatattagacacttctagacataatcatttaagaaatagagttgaaaataggaat
aactttaagagaagcataacaactattagtacatttacaagctctaaatcatgtatcaaa
ataggcaattttaaagaattaaagacagctcaattgaaaaagaatataaaaaacgtacaa
atggcagagaaaaagtatagagtgtcaaatccattattcatagatgatgaaaccaaagat
ttggaagcagctcatgttaggtatgataaaataattgaaaccataccagattataaggat
tgtttatctactaaagtttttgataggctttatgaactccttaagcttgaaaagcta---
gatgacacac---catttatagagcatgctatggccacaatgcgaaatcaccgagagttt
aatttcactttttttaacaagggacaaaaaacagcaaaggacagggagatatttgtaggg
gagtttgaagctaaaatgtgtatgtatgttgtagaacgaatatcaaaggaaagatgtaaa
ttaaattctgatgagatgataagtgagccaggagatgccaaattgaaagtactagagcaa
aaagcagagcaagagctgagatttatagttgaaaaaacaaaagacagatttgcaaa----
------------------------------------------------------------
-----------------agctgatccatctcgggccttaaaaatggaaataaatgcagac
atgtctaaatggagtgcacaagatgttttttataagtatttttggctaatagctatggat
ccaattttgtaccctaaagagaaaaaaaggatactctttttcatgtgtaattatcttgaa
aaaaacttgatactgccagatgagttgataggcaatgtcttggatcaaaaaaagacctat
aatgatgacattatcttagaagggacagagttctttagacagaattacatcaagatcaag
aggaattggcttcaaggtaattttaattatctatctagttatgtgcacacatgtgctatg
tctgtatataaggatattataaaaagagtagcagctttattggatggtgatgtgatggtg
aattctatggtacactctgacgacaatcaaacatctgtaacatatatacaaaataaatta
ccagaaaatatattaatacaacatgcactggagaagtttgagattgtttgtctaacattt
gggtgtcaggccaatatgaaaaagacatatatgacacataatataaaagaatttgtctct
ctttttaatatacatggtgaaccaatgtctgtatatgggagatttttgttaccaagtgtt
ggggattgtgcttacatagggccgtatgaatatcttgcaagtaggttgtcagcagcacaa
cagagtttaaagcatggttgtccacctagttatgcttggcttgcaatatcttgtagccat
tggataacacatatgacatataacatgcttgaggatcaagtcaattcccccataggatgc
ttaccaacaacaaacagatttgatatacctgtggaattaaatggttttctaaatgcacca
ttgtacttaattgcacttgtaggattagagtcaggtaatttatggttcctaataagactc
ttaaagaagataatcccattggataaacagagagaagacatccaaacacaagttcaatac
atacaaga---------tgccaatttttcagatatagaactcttgaaattaaaattatta
agatatttatcactagatacagaaatatcatctgactcaaattttggagaaacgagtgat
atgaggagtagatcattattgacaccaaggaaatttacaaccttaggagcattaaataaa
ctaatatcatatatggatttcaaagaatctatgaatacgagagaccata---ttcaaaat
ttagaatatatgatcaataatccagaactcctggtaaccaaaggagagaaaaaggaagaa
tatatgaatgggatactatatagatataactctaagagatttaaagaaagcctatctatt
caaagtccagcgcagttatttatagagcaaatcctcttttctcacaaacctattattgat
tatagtagtatatttgaaaagctaactagcttagcagaaactgacatgatacttgaggaa
gctgtaccaataggtagattaacatttccacaagcttatagacagttactaaaagattta
aattcattaaaaataacattggaagatataacaatcatatataggcattgtatattaaat
gacccattgatggttactgctgcaaatacatcaatcctctgtatgaaaggaagccctcag
ccaagagtgggattatcagcatgccaaatgccagaatttagaaacatgaaactgatacac
cattcacctgcattggtattacgtgcatacacaaagggaaatgttgatgtccctggagca
gagcagttagaattacaaaaagatctataccacctggaggaatttattaaagaaactaaa
ataaaagataagtttgaagaaagaattacttcaataccagataattt---aacagaagtt
gaaaaaaagatacatcatttaagggaactaacaaaattttatcaagtatgttatgattat
ataaaatcaactgagcataaggtaaaaatatttatattacctttgaaatcatatacttca
ttagatgtttgcacactaatccaaggaaatacattgtcagataaagaatggtttactatg
cattacatgaagcatataattgctggaaatcttaaaggacaagtcctccaacactcaaca
aatgatcaaatcatagcaagtgaatgctttcgtgccttagtacattttgcagattacttt
gttgaggccacatcaagagttgcttttcttcatcagattgttgaatcttataaatataaa
aatatcctagtatcagacctgttcagaataatacttagt---acaaccatgaggttaaat
tttctaccattgttatatagaatgaatgagctaacacaagctgatctgagtaaatatgat
gcattgaaaactgatgaaagaatagcatggaataattggcagacaaatagaagtctcaac
tcaggtgttatagatcttactataactggctatatgagatccattagaattatgggtagt
gataaacatttagatatagcagaattaattgttcagaattttcatcctagcactatattt
catgcagggaatagattactaaattcaaggcatggtttgaaatttgagtatatggaagaa
gtgctaattgatgaaaagataaactattatatcacatatcaaaggaaaagggcccataaa
tataattatcaaatatctactatcgatcacataaggcagagaaatttagaaggagaacag
ttaagagggaagaagcacaacagattgatcccagtatgtcccataatacccacaattaga
gaagaagaagtaataatttcaatacaagatatagatccattaaatatgacaaattattca
atggcaagattattaattaaacctgaagagtacgccactattaaaaaagcacatatgtct
aaaatgatgttttttgatggtccatatataatggctggtattttaaacttaacaatatta
atgagaacacaggagttattgaatttagattttgacaatatttgtaaaaacagcatatta
ccattttgtagaatattacactgtaatggatctg---------------------ttgaa
ggagaattaatattcttatcaaatgaagtcatggatttaacagtttcagaagagatagag
tctatcccaatctttactatacaatataataaaaaaggggaaagaaatatgacatataaa
aatgcaattattaagatgataaataagggcaaagaagaaatagaagatgtctttgatttc
acaacaga------tggcttctactctgcaaaaaatttaggaataatcaatgccttatgc
tctattatagatcttttagaaacaaatgaatggtcgactttaattaaaaatgcatttcat
atagccatgatttcacagggcatggacagccatttccatttatttaagatacctgttgct
ttta------tgtcaaatcct---------------------------------------
------------------------------------gcatctggcgaaataaactggcct
aaagttttaagatttattagtagtcta------cctgatattgagagagagccttggggt
tccatgtttgctaggtttaaaactaagacagaattcttaattaaaaaagaaataaaaaaa
---------gagtctaaactagaa---------gaattcttagatgaactagaatttagt
ga--------aggaagatcaggattcttatttaagtaatattagacagccact-------
-atatcct------------------------------gagattaattcaaccatagttg
taatataaataatttatca--------cacgtaa--------------aggcaatactat
aaatagattatgatcttaatatctaaaa-------ttatctctataat------------
------------------------------------------------------------
taatccttttaattaaatatatttataagttt----------------------------
------------acattg------------------------------------------
--g
>JN572062.1 Anhembi virus strain SPAr2984 RNA-dependent RNA polymerase gene, complete cds
-------------------------------------------------------ccaaa
taaaact---agaaaaatatggatgaccaaaagtatgcacaatatattgcacggataaat
gctacaagagatccaacaattgcaaaagacattgatgttgacctaatgattgatagacat
aattattttggaagacaattatgtgaagcaattaatatacaatatagaaatgatgtacct
ttactagatattttgttagatgcagtgcctggaattgaccctatggcaatggagatccca
aatataacacctgataattatataataat---caatgatcgcatcataataatagattac
aaagtctcagttagttcagaaacaacagaaattacattggaaaaatatagtagatgcatg
gaaataattaaaaatcaattgccaataaactatgaagttgctataatcagagtaaatcca
attactaaccaattgcatttgataggtgagacgtttattagacatttccccaacatccct
ttaaatctagacttttctagatttttcgaattaaaaacaatgttataccaaaaatttgca
gatgacgaagaatttatgcttaaggttgctcatggtgatttcacattaacagctccttgg
tgtcatgaagaaacaccagaattattggttcatccagaatttaatttctttataaattct
atgccacctattgcacaaaatttgttttttgagacattagaatttagtgcttat------
tcatctgagagatggaatagtcaattacataaaattagagaaatcactaaacctgaatat
gataacttcatcaaaaaacatgcaattgatatattcaatatggatgggaactttgagaag
ccaaatcaacaacaaattgatgaaggatggaaacttatgactaaaagagtgtcagaagag
cgagacttaacaacagatatatcaaagcaaaaaccatctgtccatttcttatggtctgaa
gcatgtaatagaaaactaaatggccctacatcaaagctaatctttctatcaaacagtcta
caagctattaaggatgcctctactataactgaaacattaaaagctattggtttgtcaatg
gatatagataatcaaataggaaaatatgaatcactttgtatggaaaggaagatgctagca
agatctacaggaaagaaaatc---gagaataaaaaattggaacctataaagatagggaat
gctctagtattatgggaacaacaatttgttttgccaaatgatttatttaaagctaatgaa
agacaaaaattctttcaaaaattcctaggtataggtggtcataaaagatttaacaagaaa
actgctgatgatgttgattgcactaaacctagaattttagattttaacaatcaaaatatt
atagatgcatcattgttcatggtaaataaaaatcaaaaattcttgcaaaaaccatctgat
tttga---ggttgatcatccaataattgaaacatatagaggtcaaatatcagaatcaaac
caagaaactatgaaaactttggatataataaaaacaacaaattactggaggtgtataaat
gacatatctgtattaatgaggaatatactagctgtctcacaatacaatagacacaatact
tttagggtagccatgtgtgcaaatgattcattgtatgcattagttttcccatcatcagac
attaaaaccaagagagcaacagttgtattctgtacaatttgcattcataaaacaaaagag
tccttatttaatgcaggagcattgcattccacattgaaattaaat---------actggg
gaatacatttctgtatccaaggctatcagattagataaagaaagatgccagagaatagtt
tcttcaccaggattatttatattaagtgctatgttgatgtacaacaataatccttcaata
aatttgtatgatgttctaaattttactttttatactagtttgtcgataacaaaaagtatg
ctttcattaacagaaccttcaagatatatgatcatgaattcactagcaatatctagtcat
gtaaaagattatatttctgaaaagttttcaccttacacaaaaacattatttagtgtatac
atgacaacattgataaagaaaggatgcggaactgctaatgctcaatcacagaaaatacaa
ttaaggaatgtgtttctatcagattacgatattacgcaaaaaggggctggcgatgaaaga
gatttagaatcaatatggttccctgggaaagttagtttgaaagaatatatctctcagatt
tatttaccattttactttaatgcaaagggcttacatgaaaaacatcatgttatgattgat
ttggctaaaacagtaatagaaattgagttagaacagcgaaaaatagcacaagaaatatgg
tctgacaagcccattaaagaacatgtgaatttaccaatcttattgtattccatttcaaac
aatctaatattagatacgtcaaggcataatcatcttcgaaatagagttgaaaataggaat
aattttaaaagaagtattaccacaatcagtacatttacaagttcaaaatcatgtattaag
gttggaaattttaaagaagaaaaaatttcgcaatccaaaagaaatattaaaaatgttcag
atggctgagaagaaatatagagtctctaatccattgtttatatcagatgaaatgttggat
ttagaaacagcacatacaagatatgagcaaatcattgaagtaatacctgattataaagac
tgcatctcaacaaaagtttttgatagattatatgaattactaaaaatcaataaatta---
gatgaaaaac---cttttattgaacatgctatgaaaatgatgaaagaacatactgaattc
aattttactttttttaataaagggcaaaaaactgctaaagacagagaaatttttgttgga
gaatttgaagcaaaaatgtgcatgtatgttgttgagcgtattgcaaaagaaagatgtaaa
ttgaacagtgatgaaatgataagtgaaccaggtgactctaaattaaaagtgctagaaatg
aaatcagaacaagaattaagatttatagtagaacgcacaaaagatagatttgcaaa----
------------------------------------------------------------
-----------------agcagatcgtgcaaaggctttgaaaatggaaattaatgctgac
atgtctaaatggagtgctcaagatgttttttataaatatttttggttaattacaatggat
ccaatactatatcctaaagaaaaaaaacgtatattatatttcatgtgcaattatctatgc
aaaaatttaattctaccagatgaattaattggtaatattttagatcaaaaaaagacatat
aatgatgacataatattagaaggtacagaatttttccaccaaaattatattaagataaga
aggaattggttgcaaggtaattttaattatatatctagttatatacatacatgtgctatg
tctgtatataaagacataataaagagagtatctatattattagatggagatgtactagtg
aattctatggtacattctgatgataatcaaacatctataacatacattcagaataaatta
ccagaggatatgttaatacaacatgctttaaccaaatttgaattagtgtgtttaacattt
gggtgtcaagctaatatgaagaagacatatatgacacataatattaaggaattcgtgtca
ttatttaatattcatggagaacctatgtcagtatatggccgctttttattgccaagtgtg
ggtgattgtgcttacatagggccatatgaagacttagctagtaggctatctgcagcacaa
caaagcttgaaacatggttgcccacctagttatgcatggattgctatatcatgtagtcat
tggataacatatacaacatataatatgttagatgatcaagtgaattcacctataggatat
ttcccaactagaaatagatttgatataccagtagaattaaatggttatttaagctctcca
ttatatttaatagccttagtagggctagaagctggtaatttatggtttttaataaaacta
ttaaagaaacttgttcctatcgataagcaaaaagaagatattcagactcaagtattgagt
attagaat---------tacagatttaacagatatagagttactaaaattaaaattatta
aggtatctatctttagatactgaaatttctggagactctaattttggagaaacaagtgat
atgagaagtagatcactgttaacacctagaaaatttaccactttaggttcattaaataaa
ttaatatcttatttagattttaaaaactcaatgaatagtgatgatcatg---tgaacaat
ttggattatatgataaataatcctgaattattagtcactaaaggtgaaacaaaagaagaa
ttcatgaacagtatattatatagatataattcaaaaaggtttaaagaaagtttatctatc
cagagtcctgctcagctatttattgaacaaatattgttctcccataaaccaataatagat
tacagtagtatatttgataaattaacaagtttagcagaaacagatatgatacttgaagag
acaatgccaataggtagattaacattcccacaagcatatagacaacttgttaaagatatc
aatgaattaagaataacacaagaagatataattatcatatataggcattgtattttaaat
gatccattaatggtaacagctgcaaatacttctatattatgcatgagaggaagtcctcaa
ccacgagtaggactatctgcttgccaaatgcctgaatttagaaatatgaaacttatacac
cattcacctgctttagtgttacgtgcttacagtaaaggtgaaattgatattccaggaata
gatcaaattgaactacaaaaagatctttaccatttagatgaatttatcaaagaaacaaaa
attaaagaaaagtttgaagagagaataaattctatacctgaaaatct---gacaaaaaca
gaaaggaggatacattatttaagagaattaactaaattatatcaggtttgttatgattat
attaagtcaacagaacataaagttaaaatatttatattaccaatgaagtcttatacagca
ttagatttttgcacattgatacaaggaaacactctatctgataaagagtggttcacaatg
cattacttgaaacatattatagcaggaaaccttaaaggacaagtcttacagcattcaagt
aatgaccaaataattgcgagtgaatgctttagagcattagtccattttgcagattatttt
gtggaagcaacaacaagagtagcatttttacaccaaattgtagaaagttacaattataaa
aatatctctgttaaacaacttttccagataatcttaagt---acaaatatgagattgaat
tttataccattactttataggatgggtgaattaacacaaaatgatttaaacaaatatgat
gcattaaagacagatgaaagaatatcttggaataattggcaaacaaataggacattgaat
tctggtataattgatctaactataactggctatctcagatctattagaataatgggaaat
gataaaaaattggaaatatctgaacttgttgttcaaaactttcatcctaacactatattt
catgcaggtaataaattattaaattcaagacatggtttaaaatttgagtatatggatgaa
gttttaattgatgagaaagtcaactactatataacatatcaaaagaaacgagcacataaa
tataattatcaaatatctacaattgaacatataataaggcgtaataaagaaggtgaacaa
acaaggggtgttaaacataataagatgatccctgtttgccctgtcataccaactataaaa
gaagaagaaacaataatctcaataaacgatatacaaccattaaatatgttaaattattct
atgtctagactacttgtaaaacctgatgagtattcaacaataaaaaaagcccatatgtct
aaaatgatgttttttgacggtcctgaaataatggcaggtattattaatttgacagtattg
atgaggactcaagaattattaaatttagattttgataatatttgcaaaaatagcatattg
ccattctgtagaatattgcattgtaatggctcat---------------------ttgaa
ggtgaagcaatatttttatcggatgaaattatggacttaacaatctctgaagaaatagaa
tctattcctattttcacaatacaatataataaaaaaggtgaaaatcatatgacatataaa
aatgctataataaagatgatagctagaggaaaagaagaaatagaaaaagtgtttgatttc
acaaatga------tggattctattctaaaaagaatctaggattaatcaatgcaatatgt
tctgtgattgacatgttagatacaaatgagtggtctacactaattaaaaatgcatttcat
attgctatgatagcagaaaatatggatagacaatttcacttattcaagatacctataagt
ttta------tgagtaatcca---------------------------------------
------------------------------------tcttctggtgagattaattggcca
aaaatattaagatttataaatagtttg------ccagacatagaagaagaaccatgggga
tcaatgttctctagatttaaattgaaaactgaataccttataaaaaaagaaataaaaaaa
---------gaatcaaaattagat---------gaatttttagatgagttggaatttgaa
ga--------agggaagtctagtttcacattctcataatagattaatta-----------
-------------------aatatcaatattatcaca-tacatatatttatatatacata
ttatgtatatataaatata--------tgtataa--------------aagaatagatat
agacgagatacaagatgcatataaaataaataaatatattattgtaattaaatataaatt
aaattacagatttaagatattataaatcaaatgaagagtaaaattaggaatattgttgta
aaaatattaaaatttattatgaatataagttt----------------------------
------------attttg------------------------------------------
--g
>JN572074.1 Taiassui virus strain BeAr671 RNA-dependent RNA polymerase gene, complete cds
------------------------------------------------------tcagaa
aaaactt---tcataaaaatggaagaagaaaaatatgcacaattcacagctagaattgct
acagccagagatgcaacagtaggaaaagacatagatgttgatttaatgatagaacgacat
aattattttggcaggcaattatgtgattcacttgaaattgaatatagaaatgatgtcccg
cttgttgacatattgttagatgcaatcccagggtttgatcctatggcaactgagatccct
aacataaccccagacaattatttgctgat---tgatggttggataattatcatagattat
aaagtttcagtaactaatgagactacagaaataaccctcgagaagtataataggtgcatg
gagattataaatcagcaaataccaattaactatgaagtagcaattataagaattaaccca
atcactaaccagttatttgttacaggagaacaatttatgagacactttccaaatattcct
ataaatgtggatttttctaggtttgaagaattgaagcggagtttgtatctaaaatttgct
gatgatgaagaattcttgcttaaagtagcacatggggacttcacactaactgctccatgg
tgttatgatatgacaccagagatatttgagcatccagaatttgtcttcttcatatcctca
atgccaaaacctttccaagagcttttctttaagacaatggactttagtgcatac------
tctgctgaaagatggaatagccaattacatttaataaaagattatacaaaaagatattat
gaagaatatgtcaggaaacatgcaaaaaatgtttttatttttgatgggaattatgagaga
ccaacccaatctgagattgataaaggttgggaaatcatgtcaagtcgtattgaatcagaa
agggaaataacaacagacatttcaaagcaaaagccttcagttcattttatatgggctgaa
gcagcagataggaagctctcaaattcaacttctaaattgatcttcttgtcaaatagtttg
aaatcaatcaaagatatttctactataacagaaacattaaaagctataggacagtcaatg
gatatagacaacaaagttgggcaatatgaatcattatgtttggaaaggaaaatgcttact
agatcaacagggaaaaagata---gaaaataaaaaattagaacctgtaaagatagggaat
gctctagttttatgggaacaacagtttgtattacctaatgagttatttaaagcaaatgaa
cgtcagaaattctttaagcaattccttggcataggtggccataaaaggttcaataagaaa
actgcagatgatatagaaatagaaaaaccacgtatcttagatttcaataataagcaggtt
caagatgcagcaacatttatggtgaataagaataagaaatatttacaagaattttcaaaa
tttac---tgtaaatcaccctattatagataattatagagaacaaataactgagactaat
attgaaacaatgaaaacattagacattatttcaaaaactaatttttggagatgcataaat
gatatctccactttaatgcgaaacatattgtctgtctctcaatataataggcataacaca
tttagggttgcaatgtgtgccaatgattctgtttatgccttagttttcccatcttctgat
ataaaaactaagcgagcaactgtagtgttttgcactatagcaattcataaggaagagaaa
ggtatctttgacgcaggatgtttgcataccaccttaaaaatgaat---------actggg
ggttatatttccatctcaaaggcgatcagacttgacaaggaaaggtgtcagaggattgtc
tcttcacctgggttatttatattgagtgcaatactaatgtataataataatccgtctata
aacctctttgatgttttaaattttactttctatactagtttatctattacaaagagtatg
ttatcattaacagagccttcaagatacatgattatgaattcgttagctgtgtccagccat
gttaaagattacatagcagaaaagttctcaccctatactaaaacattattcagtgtttat
atgacaatgctaataaagaaaggttgtagtacagcaaacaaccagtccaaaaagatacaa
ttgcgcaatgttttcttatctgattatgatataacccaaaaaggtgcaggtgatgataga
gatttagagtctatatggtttaatgggttagttagtctaaaagagtatatttcacaaata
tacctaccattctattttaatgccaaaggtcttcatgaaaagcaccatgtgatgattgat
ctagctaaaacagtaatcgaaatagagcttgagcagagaaagattgcccaagaaatatgg
tctgaaacacctattaaagagcatgtaaatttaaatattctattgcattctattgcaaaa
aatttaatattagacacgtcaaggcacaatcatttaagaaatagagtcgagaatagaaac
aacttcaaaagaagtataacaacaattagtacattcacaagttcaaaatcatgtataaaa
agaggaaattttagagaattgaaaactgaacagtcaaaaaaatcccaaaaggctgccact
tctgcagaaaaaaagtatagagtttcaaacccactattcattacagaagagcttgacaaa
ttagagacaactcatgcaaaatatgaacaaataatccaagtaatacctaactatagagac
ataatgtcaacaaaagtttttgatagattatatgaacttttaaagaatgggacaata---
actgataaac---catttatagagcaagctctaaatatgatgaaaacacacacagatttt
acattcactttttttaataaaggtcagaagactgcaaaagatagagaaatctttgttgga
gaatttgaagctaaaatgtgtatgtatgtagtagaaaggatagcaaaagagcgatgtaaa
ttgaattcagatgaaatgataagtgagcctggtgatgcaaaacttaaaatcttagaacag
aaagcagaacaagaattaagattcatagtagaaagaaccaaagataagtttttaaa----
------------------------------------------------------------
-----------------aggtgacccatgtaaagccctcaaaatggaaatcaatgctgat
atgtcaaaatggagtgctcaagatgtattctacagatacttttggttaatagctatggat
cccatactatatcctaaagagaaatataggattttgttctttatgtgtaattatttacaa
aaagtcttagttctgccagatgagttgataggtaatatcttggatcagaaaaaaacatac
aacaatgacataatactagaagggacggattttttacatcaaaattatgtcaatattaga
agaaattggctacaggggaatttcaattatctttctagttacatacatacatgtgcaatg
tctgtttttaaagatatcttaaaagaagtttcttacttgttagatggagatgtattagtg
aattccatggttcattcagatgataatcagacatcgattacatatgttcaaaataagata
gaagaatctgtattaattaaccatggcttaaaaacatttgaaacagtgtgtttgacattt
ggatgccaagcaaatatgaagaaaacatacttaactcacaacattaaagaatttgtatca
ttattcaacatacatggagaacctatgtctgtgtatggtcgattcctcttaccaagtgta
ggtgattgtgcttacataggtccatatgaagatcttgcaagtaggctgtctgcagcgcaa
caaagtgtgaaacatggttgtcctccaagtctagcttggttggcaatctcatgcagccat
tggataacacatctgacatataatatgttagatgaccaagttaactctcctataggatat
ttcccaagtagaaacagatttgatatacctgttgaattaaacggactattaaatgcacca
ttgtatttaatagcactagttggactagaatctgagaacctttggtttctaataaagctt
ttgaaaaaactagtcccaatagataagcagaaagaagatgtccaaactcaaatccttgca
atacaaga---------agcagaattgacagaatcagaagtacttagattaaaattactt
agattcttagctttagatacagaaattacatctgataccaactttggtgaaactagtgat
atgaggagtagatcgttgttaacaccaagaaagtttacaacaattggagccttaaataga
ttaatatcatatttagattttaaattgtcactgaatgacaatgctcata---ttgagaat
ctagactatatgatagagaacccagaactcttagtcacaaaaggtgaaagttcagtggaa
tatatgaatagtatactatatagatacaattccaaacgatttaaggaaagtttatcaatc
caaagtccagctcagctatttatagaacagatcttgttttcacataagcctataattgat
tacagtagcatatttgataagctaacaagtatgtcagaaacagatatgatattagaggaa
gcaactcccataggccggctcacatatccacaagcatatagacaattagtttctgattta
aacaatctgaatataactctagaagatataattatcgtttataagcattgcattatcaat
gatcctttgttaattactgcggcaaacacagcattattatgcatgcaagggacaccacag
caaagagttggcctatctgcatgtcagatgcctgaattcaggaacatgaaattaattcat
cactcacctgcattagtcttaaaagcttttagtaaaaatacactagaaatacatggagta
gaacagctagaactacaaaaagatttatatcatttagaagaatttttaagagaaactagg
atacttgaaaaattccaggaaagactagaaaatctcccagctaattt---aacagagaca
gaaagaagaatccatcatcttagagaattaacgaaagtctaccaagtttgttatgattat
ataaagtctacagaacacaaagttaaaatatttatattgccaatgaaatcatatacagca
ttagatttctgcactttaatacaagggaacacgatatcagataaggaatggtacacaatg
cactatttaaaacatattatagcaggaaatcaaaaggggcatgttttacaacactcaaca
catgatcaaataattgctaatgaatgctttagagctttgacacattttgcagattatttt
attgaagggacatcaaggcagtcatttattgtacaggtgattgaaaattatagatataag
aatattaaagttaaagatttgctaaatgttatactcaat---agcccagcaagaataaat
ttcttacccttactatttagagtcaatgaattaactcagtctgacttaaataaatatgat
gcattgaaaacagatgagagagtatcttggaacaactggcagacaaataggacactcaat
tctggtatcattgacttaacaatcactggatatatgagatctataaggatagttggtgaa
gataaaacactaaaaatagcagaattgatagtccctaacttccatcctaatactatcttc
catgctgggaataaattactaaactcaaaacacgggttaaggtttgaatatatggaggaa
gtcttaatcgatgaaaatgtcaattattatataactttccagaagaaaagggctaataag
tataattatcagatatcaactatagaacatattatgagaagaaatagagaaggtgaagca
ttaagaggaattaagcacaatagaatggtccccgtttgcccagtaatacctgcaatacag
gagattgacagaataatatcattaaaagatattccagcattgaatatggttaactactat
atggcaagactgttaattaaacctgaagagtatgcaaccataaagaaagcacatatgtct
aaaatgcacttttttaatgggccagacattacaaaggggataataagtataacatcatta
atgcatacacaagaactacttaacttagattttgacaacttatgtaaaaatagtatctta
ccattctgtagaatattaaattgtaatggtgaaa---------------------ttgat
gaggagccattgttcttgtctgatgaaatcatggatttcacaatatcagaagagatagag
tctatacccctatttactatacaatatagcaaaaaaggtgagactcatatgacatacaaa
aatgcaattcggcaaatgattttgagggggaagcaagaaattgaagaaattttcacattt
tgtgatga------tggattctattcaaaaaagaatttaggcatattaaatgcaattgta
tctatgattgacctattagagacaaatgaatggtctacttctatcaaaaatgctttccat
attgcaatgattgcagaaggaatggacaggcagttccatctattcaaaataccacttaca
ttca------tgtcaaatcca---------------------------------------
------------------------------------gcctcaggggaaataaactggtcg
aaagtcttaagatttgttaatagcttg------ccagacataagagttgaaccatggggc
tctatgttcaataggtttaaaataaagactgaatttttaataaagagggaaatgcagaaa
---------ggctctaatttagaa---------gatttcttggaagaattggaatttagt
ga--------agggaaatcaaatctatcatttatctaacaaattag--------------
---------------------tacccgcaattataga-tataatatataatgtaaaatct
taacccttttatattatgt------------------------------aaaaataatat
a-----------------------------------------------------------
------------------------------------------------------------
---------aaagggtttaagaataaaagtta----------------------------
------------gttctg------------------------------------------
--a
>JN572068.1 Macaua virus strain BeAr306329 RNA-dependent RNA polymerase gene, complete cds
------------------------------------------------------ccaaaa
taaactt---tcaaaaaaatggaagacaataaatatgcccaattcaatgcccgaatagct
gctgccagagatgctgcagtaggaaaggacatagatgtggacttgatgatagaacgacat
aattactttggaaagcaattatgcgaggcaattaacatagaatatagaaatgatgtaccg
ctagtagacatactgctagatacaatacctggatttgaccctatgagaattgaaatccct
aatataacaccagataactatgtcttcat---agatggttggattatcataatagactac
aaagtttcagtgagttctgaatcaacagaaataacattggaaaagtacagtcgatgcatg
gagctaataaatcaacagatccctattaactatgaagttgctataattagaataaaccca
attagcaatcaactttttattacaggggatcaattcattaggaactatcccaatatacca
ttaaatgtggacttttccagattcgaagaactaaagaggacactttatcaaaagtttgct
gatgatgaagaatttatgttaaaagtagcacatggtgactttacattgacagccccatgg
tgtcatactgcaacacctgaaatatatgagcatccagaatttaatttctttatttcatct
atgccagaatgttatcaaaagttattctttaagacaatggagttcaatgcctac------
tctgcagaaaaatggaatgatcaacttcatgagataaaggatgctacaaagccttattat
gataactttgttaagtcaaatgcaaaacaggcatttttgatagatggtaattttgagaaa
ccaactcaatcagagattgacaaagggtgggagctaatgtctgcaagagtagcagaagaa
cgagaaattattacagacatttcaaaacagaagccttctgttcatttcatatggtctgaa
gcatgtgataggaaacttccaggtgcaacatctaagctaatgtttttatcaaaatcaatg
caatctataaaagatatatccacaataacagaaacaatgaaagcaatagggttagcaatg
gatattgatgataaagtagggcagtatgaagcattgtgcatggagaggaaaatgttagct
agatctacaggcaaaaagata---gaaaataaaaaattagaacctgttaaaattggtcaa
gctttggtgctatgggagcaacaatttgtcttgcctaatgagttattcaaagcaaatgag
agacagcgcttttttagagaatttttaggtataggaggtcataaaagatttaataaaaaa
actgcagacgatatcgatttatcaaagcctaaaatcttggattttaacaataaatctgta
caagatgcagcattttttatggttaaaagaaatcaaaaatatttacaagaattttctagg
tttaa---ggtagatcatcctattatagagaattataaggatcaaattaaagaatctaat
atagacactgcacaaactcttgaaacaatttccaagacaaatttttggagatgtattaat
gatatatcaacattaatgaggaatatcctctctatatcacaatataatcggcacaataca
tttcgggtagctatgtgtgcaaatgattctatatatgctttggtgtttccatcatctgat
ataaagactaagagggctacagtggtattttgcactattgcaatacataatgaagaaaaa
gttttatttgatgcaggttgccttcacacaacactaaagctaaaa---------acagga
gattatatatccatatccaaagcaataagattagataaagaaagatgccaaagaatagta
tcatctccaggacttttcttattaagtgctatacttatgtacaataataacccttccata
aatttgtttgatgtattaaatttcacattctacaccagcttatctataacaaaaagtatg
ttatcattaacagagccatctaggtatatgataatgaattcactagctgtatctagccat
gttcgggactatatagcagataagttctcaccatatacaaagacattatttagtgtgtat
atgacattattaataaaaaagggatgtagctcagcaaatgcacagtctagcaagattcaa
cttagaaatgtttatttgtctgtttatgatataactcaaaaaggagcaggtgataataga
gatttagaatcaatatggttcaatggtctagtatctttaaaggaatatatatctcagata
tatctaccattttattttaatgcaaaaggattgcatgaaaaacaccatgtcatgatagac
ctagcaaagacagttattgaaatagaaatggaccaaaggaaaatagcacaagaaatttgg
tcagaaaagcctattaaagagcatgtaaatttacaagttttattacactcaatagcaaaa
aacttgatccttgatacatctaggcataatcaccttaggaatagagtagaaaatagaaat
aactttaaaagaagtataacaacaatcagtacatttactagttcaaaatcatgtataaaa
gttggtgattttaaagacataaaactagaacattcaaaaaaagctcaaaaagccatacag
agcatagaaagaaaatacagagtttctaatccactttttcttacagaggaaacagaaaat
ttagaaactgcacatagtaaatatgaacaaattatacaaactataccagattatagggat
atcatgtctacaaaggtgtttgatagattatatgaattactgaaaacaggtatctta---
acagacgaac---catttatagaacaagctatggaaatgatgcataaccatcaagaattt
tgtttcacttttttcaataaaggccaaaaaacagcaaaggacagagaaatatttgttggt
gaatttgaggcaaaaatgtgtatgtatgttgttgaaaggatttcaaaagaaagatgcaaa
ttaaattcggatgaaatgataagtgaaccaggtgatgcaaaattaaaggtcctagaacaa
aaagcagaacaagaacttagatttattgtggaaaaaacaaaagatcgattcttaaa----
------------------------------------------------------------
-----------------aggagatccatgcaaagccctgaagttagaaataaatgctgat
atgtcaaaatggagtgcacaagatgttttctataaatatttttggttaatagcaatggat
ccaatcttatatcctaaagaaaaatatagaataatctactttatgtgtaattatttacag
aagatattaatattacctgatgaactgataggaaatattctagatcagaaaaagacatat
acaaatgatttgatattagaaggaacagagtttttccgccaaaattacatccatataaga
agaaattggttacaggggaattttaattatatatcaagttatatacatacatgtgcaatg
tctgtctataaagatatattaaaggaagtatcatatctcctagatggagatgtcttaata
aattctatggtgcactcagatgacaatcaaacatccatcacatatatacaaaataaatta
ccagaagcagttttaataaatcatagcttacaaacatttgaactagtgtgtctaacattt
gggtgtcaagcaaatatgaaaaagacttacttgacacataatatcaaagaatttgtgtca
ttatttaatatacatggggagcctatgtctgtatatgggaggttcttacttcctagtgta
ggtgactgtgcatatataggcccatatgaagatttagctagtagattatcagcagctcag
caaagcatcaagcatggttgccctcctagctgtgcctgggttgctatttcatgtagccac
tggatcacacaattaacttataatatgttagatgatcagatcaactctccaataggatat
ttcccaacaagaaatagatttgacataccagttgaactgaatggccttttgaatgcacca
ttatatttaatagcattagtaggtttagaatctggtaacttgtggttcttaataaaatta
cttaaaaagttggtaccattagataaacaaaaagaagatatacaaactcagatactatgt
atacaaga---------ggcagaattaagtgatatggaaattattaagttaaaattatta
agatatttagcacttgacactgaaatatcatctgatacaaattttggtgagacaagtgat
atgagaagcagatcattattaacaccacgtaaatttactacaataggtgcattgaataaa
ctaatttcttataatgatttcaaattcacacttaatgataacacacata---tagataat
ctggattatatgataaataatccagaattgttagtaacaaaaggtgaacaaacaatagaa
tatatgaatagcatactatatagatataattcaaagagatttaaagaaagtttatctatt
caaagccctgcgcaattgtttatagaacagatcttattctcacataagcctattatagat
tatagtagcatttttgataaattaacaagtttatcagaaacagatatgattttagaggag
accacacctataggtagattaacttatccacaagcatacaagcaattaataaatgatcta
agtggtttgaaattaactgtagaggacattgttataatatataggcattgtgtcatgaat
gatcctttattaataacggcagcaaatactgcacttttatgtatgaggggaagcccacaa
tctagagtaggactatcagcatgccaaatgccagaatttagaaatatgaaacttatacac
cactctcctgcattggtattaagagcatatagtaaaggaaccatagatataccaggtgtt
gatcaaaatgaattacaaaatgacctatatcatttggaagagtttctaagagagactaaa
atattggagaaatttcaagaaaggattgataatatacctgctaattt---gactgaaact
gaaaagagaatttaccatttacgtgaattgacaaaggtttatcaagtgtgttatgactat
atcaaatcaacagaacataaagtaaaaatattcattttaccaatgaaatcatatacagca
ttagatttttgcactttaatacaaggtaatacaatctctgacaaagagtggtatacgatg
cattatttaaaacatattattgcaggaaatcaaaaaggtcatgttttacaacattctact
aacgatcaaattatagctagtgaatgctttagagctttaacccactttgcagactatttc
atagaggcaacatccagaagagcattcataattcaagtaatagagaattatagatataag
aatgtaaaggttagtgatctactgaatatcatattaaat---agcagtatgaggataaat
ttcatccctttactatatagagtaaatgagctaactcaatctgatttaaatagatatgat
gcattaaagacagatgagagggtatcatggaataattggcagactaatagaacactaaat
tctggaattattgatttaacaataactggctatatgagatcaataagaattgtgggtgaa
gacaagaatttaaaaattgctgagctaattgtccaaaatttccatcccaatacaatattt
catgctggaaacaaattattaaattcaagacatggtttaaaatttgaatatatggaagaa
ataatgcttgatgaaaacataaattactacataacatatcaaaagaaaagaataaataag
tataattatcagatatcaacaatagagcatatattgagaaggaataaagaaggtgaggct
ttaagaggagcaaagtttaatagaatggttccagtttgcatagttataccagccataaga
gatgcagagaggatgatatcaattatagatattgactcattaaatatgatcaattattat
atggcaagattaatagtgaagcctgaagaatatgccacaataaagaaggcacatatgtca
aagatgatgtttttctctggccctgatataactaagggtataatcaatataactatttta
atgagaactcaagaactactaaatctagactttgataatctttgtaaaaatagtatcctg
cctttttgtaggatattaaattgtgatgggcaaa---------------------ttgat
gaggaaatgcttttcttatctgatgaagttatggatttgacaatatctgaagaagtagaa
tcagtaccgctatttacaatacaatacagcaaaaaaggggaaaaatacatgacttataaa
aatgccattatggaaatgattaggagaggtaaaaatgaaattgaagagacatttactttt
acaagaga------tggattttattcaaagaagaatctaggtatattaaaagctatagta
gcaattattgatttattagagaccaatgaatggtcaacattaatcaaaaatgccattcat
attgctatgatagctgaaaatatggatagagaattccacttatttactataccattaagt
ttca------tgagcaatcca---------------------------------------
------------------------------------gcatctggagaactaaattggtct
aagatacttaagttcattaatagtcta------ccagatgtaaagatagagccctgggat
tctatgtttgccagatttaagataaaaactgaatttttaataaagaaagaaatacaaaaa
---------gaatctactttagaa---------gatttcttagatgaattagaatttgag
gg--------tggcaagtcaggattaacatttgaataggtttattacaatgaa-------
-caaaatt-----------aattactataaatacata-taaattaatttatataatactt
ttatattttagcattgct------------------------------------------
------------------------------------------------------------
------------------------------------------------------------
aaaantataaaagtatttaaatatataagttt----------------------------
------------attttg------------------------------------------
--g
>KM272186.1 Alajuela virus strain MARU 11079 segment L, complete sequence
-caggtagtgtactcctc--------atacaattaatatctaaaa--------ctctgaa
acaaaaa---tgaatgaaacactagaagaagaactgaaagctctggaaggaagactcaaa
ggcgtaagagaaacttccgacggaaaagagcttttcacagctatactagttcgtagacat
gactactttggttatgagctttgcaaagcaatggatataccttaccggaatgatgtgaag
ctggtagacattttgcacgagtgttttcatgacattgacacaggggatgtcacaattcct
aatatcacacctgacaacttcatattcga---tggcgaggttttaactattttagactac
aaagtttctgtatctctagagagtactgaacatacaatagagaaatataccaaagagctg
gataagatcagaaatttcctaccatcaagggttgaactttgtatcataagatgccatcca
agaacaacaaaactaacattcacgaatgacagaataaaaagaatgtatgccaacattcaa
ttggaactcaatttcgagccatttgaaaatctaataacagaattaaaagacagatttagg
gatagtgatgaattcttagctatgattgctcatggtgatgtgacattaacagtaaaatgg
tgtcagacagggtgtccagaattaaggcagcacccaattttcaatgaattttatgagagt
cttgaagatgaatataaagagatgtttgatagatctatgcaattttctgcatat------
tctgctgagaaatggaaccaaaatctaataaaaatacgagatcaaacctcagatgaatat
aaagaatttgtgaggagaaattcatctgagctcttccaaactgatggaaattatccagaa
cccagtaaagaagaaatactagcagggtgggacgaaatgtctgagcgaatacaacagacc
aggcaaatgtctaaggatatcaatgatcagaaaccaagcatccatttcatatggagtgaa
cataatccaaaattaccaacgcattcaactcacaagttaatgatggtgtcaaaattactg
caaaatttatcaagcaacagtgactttgctgatgattttaggcaaataggtaagcttatg
gacataggtgacaatgtgttagtttatgaaaaccattgtgaagcactaaaattagaggct
agaaagaatctgaaacctata---cagaatagaaaactgaatccaaggagaataggtagt
gctcaagttctttgggagcaacagtttttgatgtctgctgaagatatgggtaaagcccgt
aaagttcacttgcttaaagaatattttggaataggacggcatagagactttagccataaa
acaaatgcagatataaacatggaaaagccaaaaatattggattttaatgatccagacata
ataaggatgagtcagataatgatggaaaagacttcaggcttactatcccagcagacgacg
cttaa---gccaaatcacgcaattgtagatgagtacatggataatataaaagaggcgaat
gaaaacacatttaagactattaagcagatactatcaacaaaatattggtcttgtatctca
gacatttcaatgctgatgaaaaacatattgtctgtagctcagtataatcgatcacatact
tttagactggcaatgtgtgctaacaactctctatatgcattagtactaccatctgctgat
ataaagagtagaaagtcaacagtggttttctgcataattgcattacacactgaagaagaa
tcagtttttaaccctggatgcttacatgcaacatataaaacattcacaagtgataaaaca
gggtggttatcgatttctaaagctatacgacttgacaaagaaagatgtcagaggattgtg
actagtccaggtttatttttatcaacagtgaccctattaaaacaagacaataactcgatt
gacctcaatgatgtgatgaattttgcattgtacacaagtttgaatgtgaccaaaagcatg
ttgtcactaacagagccttctcgttacatgataatgaattcacttgctgtatctagtcat
gtaaaagagtatatatcagaaaaatttaatccgtacactaaaacactattcagtgtctat
atgtgcaacaaaattaaaataggatgccttaatgccttcaatcaacgacagaaaataaaa
ttgagagatatctttttaacagattttgacataacccaaaaaggaatatcagataacaga
gatctaacgagtatatggttcccaggatttgtcacacttaaagagtatctcaatcagatc
tttctagttttctatctaaatccaaaaggtttacatgaaaagcatcatgttatgatagac
ttattgaaaacagtgatagagattgaattggaccaaagaaataatatacctgtgccttgg
tctgataccccaaaaaaacagactgttaacctaccaatatttctcaattctgtagctatt
aacctaatgcatgacacagcctactgcactcatcttcgatcacgaatagaaaatagaaac
aacttaagacgttctttttcaacaatttcaacattcacaagtagtaaaagctgcataaag
attggagatttttctagtctcaaaactgaaatcaatagaaaaatcgagaaagccagaaaa
gcagaggaaaagagaagtagaattgcaaacccgaactttatacatgacgaagaatataaa
aatgttgtagaacattgcaattatgatatgatgaggaaagcaataccagaatacacagat
catatctccacaaaagtttttgacagactatatgagcttcaaaagaatggaactcta---
accgatgaac---cagtcgttgggcagatcttggaaatgatggtaaatcataaacagttc
tttttctcttttttcaacaaaggacaaaaaacagctaaagacagagagatcttcgttggt
gaatatgaggcaaaaatgtgtatgtatctagtcgaacgaattttcaaagaaagatcaaag
gtaaatccagatgaaatgataagcgaacctggtgatgggaagttgaaagttctagaacgt
aaagcagaacaggagattcgattcctcatagaacacatcaagcagagaaattcgccaatc
atggaggagattgaaaatcttaa------------agaaagtgtactttttgacaaaagc
aaactagaagatctagtaaatagcaagtatcacggactgaaattagaaataaatgcagat
atgtcaaaatggagtgcccaagacgtattctttaaatacttttgggttgtggccatggat
ccaatattgtatcctgaagaaaaagaacggataatttactttttttgcaattacatgaat
aaacgattgataattccggatgaagtgatctatacaattttggaccaacaaataccatac
aagaacgatatggtcatgcaagtaacaaatggtttacattcaaatacatttaatgttaaa
aggaactggctacagggaaattttaactatatgtccagctatgtccacagttgtgccatg
tctgtttacaaagacatacttcgaactgctgcaaagaaaattgaagctgatattatggtg
aattccatggttcattctgacgacaatcagaccgcaatatgcttaatcaacaataggttg
gacacaagagtctttacaaagtttgcaattcaattgttcgaaaaaatatgtttgactttt
ggatgtcaggccaatatgaaaaaaacttatgtcaccaatcacataaaggaattcgtttcg
ctcttcaacctgtatggtgagccgttttcagtttatggaagattcacattaactgccgtt
ggagattgtgcctatattggcccatatgaagacttagcgagcagaatctcatcaactcaa
actgcaataaagcacggatgcccagcaagcttagcttggctttcaatctctataagccat
tggataacatacctgacttataatatgcttccaggacaaattaatgatccatcagtttca
ctgggaattgaaaacaggcgagaaataccgatagaattaggcggttatctagaagcaaat
ctgtcaatgatcgccctagcaggactagaatctggaaacatacaattcttaatcaattta
ctgacaaaaatggtgaatcctattttatttagagaaaatgttgtgtcacagtgctctgac
ataaaaaattgggatctaaccaggctaactttttctgaaatctttagacttaaagtctta
agattcctcgctcttgatgcagagatggattgctctgataccatgggagaaacaggagaa
atgcgcagtagatctctattaactcctagaaagtttaccacagcggggtcattgaggaaa
ctagtttcatttggggattttcaagcttgtcaatctgaaccagaaggaattaacactgtt
gtagagtatatgattgagcatcctgaattgcttgtgacaaaaggtgagaccgcagaagat
tacaaaaacattgtattgtacagatacaattcaagacgattcaaagaatcactatccata
cagaatccagcacagttgttcttggaacaaattttattttcacacaagcccataattgat
tacactgggattcaagaaaaatatctaaatttgtctgacagcacagttactgaggatcaa
ccagaaatactaggcagagtcacatttccagaggcatttagaaagattagggaggaccta
tcaacattaaaaataactatcaatgacattcagactgtttacgattttgttattttgaat
gatcctatggtaattgcaatagcaaatgcacatcttctttcaaatcaaggtgcaatgcaa
gacagattgggatcgtcctgcagtacaatgccagaatttagaaatcttagattaatcact
cactcgccagctctagttcttagatcatatagcactgggagatatgatgtaccaggagct
gacccagatgaaatgagaagagataggacacacttacaagaatttatagacaatacaaag
ctcctattgaagatggaacagaggatcgaacaaaatgagaaagcaa------aaggctct
agagatatactttttgaaataaaggaaattacaaaattttatcaggtctgttatgaatat
atcaagtccacagaacacaaggttaaagtatatatcttaccagtcaaatgttacactaca
actgacttttgtgctgccattcaaggatcattaatcaaagacaagcagtgggctgtaatc
caacatatacacccagtatctgcaggaggccacaaaggcattgttcaaaaacacacaaca
aatgaaataaaacttgcagaagattgtatgagacttatagcatttttcattgacacattt
attgatgaaaaccataggatctacatgttcaaaagaatggttgatgagtttacatattca
ggaagaaaagtttcagacctcctagaaataatagcaaca---tcaaagaacagagttgat
ttcttaccaattctatatcgatctggattattggaacaaagagacttagacagctacgat
gctttgaaatcaagtggtcgaccaacatggaacaaatggcaaacaaccagagcactggac
atgggcaaaatagacctaagtatagacacacatagaagttcaattagaattataggagaa
gacagaaatttgcattatgcagaactatatctaccatccataaattatgattcaatcaca
agaagtggctacaaactgctaaatgctaaacatggcttaaaattccagtccatgtctgaa
gttagt---gtaagaaaagacgagtggtatatcacatatcagaggaaatccagagacaac
tatgtttacaaaatattctacggcaaaaaactgttaaacccactaccggaccacgacttg
cgttacaataggacaacaaaccctatagtaccagtctgtcatgttatacctatggttaga
ccagacattgatcgtattatgctggaggacatggacagcttaaacattgagaacttcaag
attggggttttgaatacaggaataggagagcaagctagactcagaaggtgtatgttacat
aaaatgaaaaactttgaaggaccagacattaagagtaaagttataaacttaacaaagtta
atgaaagacaacactctaatgagcttgaattacgacaatgtttgtaatgtccatctttca
caattttgtaaacttcttgattgcaatggcaatgaaggaaca------------ctggat
gatgcaatgtacagtttttctgacgagcctatggaacagacacaaattgacgaaatagaa
tgcaccccaattttcaaagtccaatacagtgtacctggtagtcgttacttgaattataga
aatgcaataaaggaattgttatctagagaaattagacaattcagggaagcttttacgtta
gttggcga------tgattttgattcaccagagaatattggctatttggaaaatataatc
tgcataattgatcaattgcaaactaatgaatggtctacaataatgaagaaatgcattcat
atctgtttccttgcatcaaaccaagatcatgtctttcatacatttagcctaaacaaatat
ttttttgaaggtaacacacca---------------------------------------
------------------------------------gcttcagggagattaaactggaga
aacttaaagagttttatcataagtcta------ccagaaattaaatccgctccttggagg
aatatatttagctcattcaaattaaaatgtattgcattattagacagagaaattgctaaa
---------gtcgaagtcaatcaa---------gacttttccaagatattagcacgagaa
gac-----cttagacaaagcttcttcaacttcttctaaaatcactgttagagc-------
--------------------------------------ttaaagatctttatcatacttt
taaaact-----------------------------------------------------
------------------------------------------------------------
------------------------------------------------------------
---taaaattaat-----------------------------------------------
------------------------------------------------------------
---
>KT950265.1 Gamboa virus isolate GAM_130 segment L RNA-dependent RNA polymerase gene, complete cds
------------------------------------------------------------
------a---tgaatgaaacactagaagaagaactgaaagctctggaaggaagactcaaa
ggcgtaagagaaacttccgacggaaaagagcttttcacagctatactagttcgtagacat
gactactttggctatgagctttgcaaagcaatggatataccttaccggaatgatgtgaag
ctggtagacattttgcacgagtgttttcatgacattgacacaggcgatgtcataattcct
aatatcacacctgacaactttatattcga---tggtgaggttttaaccattttagactac
aaagtttctgtgtctctagagagtactgaacatacaatagagaaatatactaaagagctg
gataagattagaaatttcctaccatcaagggttgaactttgtatcataagatgccatcca
agaacaacaaaactaaccttcacgaatgacagaataaagagaatgtatgccaacattcaa
ttggaactcaatttcgagccatttgaaaatctaataacagaattaaaagacagatttagg
gatagtgatgaattcttagctatgattgctcatggtgatgtgacattaacagtaaaatgg
tgtcagacagggtgtccagaattaaggcagcacccaattttcaatgaattttatgagagt
cttgaagataagtataaagagatgtttgatagatctatacaattttctgcatat------
tctgctgagaaatggaaccaaaatctaataaaaatacgagatcaaacctcagatgagtat
aaagaatttgtgaggagaaattcatctgagctcttccaaactgatggaaattatccagaa
cccagtaaagaagaaatactagcagggtgggacgaaatgtctgaacgaatacaacagacc
aggcaaatgtctaaggatatcaatgatcagaaaccaagcatccatttcatatggagtgaa
cataacccaaaattgccaacgcattcaactcacaagttaatgatggtgtcaaaattactg
caaaatttatcaagcaacagtgactttgccgatgattttaggcaaataggtaagcttatg
gacataggtgacaatgtgttagtttatgaaaaccattgtgaagcactgaaattagaggct
agaaagaatctgaaacctata---cagaataggaaactaaatccaaggagaataggtagt
gctcaagttctttgggagcaacagtttttgatgtctgctgaagatatgggtaaagcccgt
aaagttcacttgcttaaagaatattttggaataggacggcatagagactttagccataaa
acaaattcagatataaacatggaaaagccaaaaatattggattttaatgatccagacata
ataaggatgagtcagataatgatggaaaagacttcaggcttactatcccagcagacgacg
cttaa---gccaaatcacgcaattgtagatgagtacatggacaatataaaagaggcaaat
gaaaacacatttaagactattaagcagatactatcaacaaaatattggtcttgtatctca
gacatttcaatgctgatgaaaaacatattgtctgtagctcagtataatcgatcacatact
tttagactagcaatgtgtgctaacaactctctatatgcattagtgttaccatctgctgat
ataaagagtagaaagtcaacagtagttttctgcataatcgcattacacactgaagaagaa
tcagtttttaaccctggatgcttacatgcaacatataaaacattcacaagtgataaaaca
ggttggttatcgatttctaaagctatacgacttgacaaagaaagatgtcagaggattgtg
actagtccaggtttatttttatcaacagtgactctactaaaacaagacaataactcaatt
gacctcaatgatgtgatgaattttgcattgtacacaagtttgaatgtgaccaaaagcatg
ttgtcactgacagagccttctcgttatatgatcatgaattcacttgctgtatctagtcat
gtaaaagagtacatatcagaaaaattcaatccgtacactaaaacactattcagtgtctat
atgtgcaacaaaataaaaatagggtgccttaatgccttcaatcaacgacagaaaataaaa
ttgagagatatctttttaacagattttgacataacccaaaaaggaatatcagacaacaga
gatctaacaagtatatggtttccaggatttgtcacgcttaaagagtatctcaatcagatc
tttttagttttctatctaaatccaaaaggtttacatgaaaagcatcatgttatgatagac
ttattgaaaacagtgatagagattgaactggatcaaagaaataatatacctgtgccttgg
tctgataccccaaaaaaacagactgttaacctaccaatatttctcaattctgtagctatc
aacctaatgcatgacacagcctactgcactcatcttcgatcacgaatagagaatagaaac
aacttaagacgttctttttcaacaatttcaacattcacaagtagtaaaagctgcataaag
attggagatttttctagtctcaaaactgaaatcaataggaaaattgagaaagccagaaaa
gcagaagaaaagagaagtagaattgcaaacccggactttatacatgacgaagaatataaa
aatgttgtagaacattgcaattatgatatgatgaagaaagcaataccagaatacacagat
catatctccacaaaagtttttgacagactatatgagcttcaaaagaatggaactcta---
accgatgaac---cagtcgttgggcagatcttggaaatgatggtaaatcataaacagttc
tttttctcttttttcaacaaagggcaaaaaacagctaaagatagagagatctttgttggt
gaatatgaggcaaaaatgtgtatgtatctagtcgaacgaattttcaaagaaagatctaag
gtaaatccagatgaaatgataagcgaacctggtgatgggaagctgaaagttctagaacgt
aaagcagaacaggagatccgattcctcatagaacacatcaagcagagaaattcgccaatc
atggaggagattgaaaatcttaa------------agaaagtgtgctttttgacaaaagc
aaactagaagatctagtaaatagcaagtatcacggactgaaattagaaataaatgcagat
atgtcaaaatggagtgcccaagacgtgttctttaaatacttttgggttgtggctatggat
ccaatattgtatcctgaagaaaaagaacggataatttactttttttgcaattacatgaat
aaacgattgataattccggatgaagtgatctatacaattttggatcaacaaataccgtac
aagaacgatatggtcatgcaagtaacaaatggtttacattcaaatacatttaatgttaaa
aggaactggctacagggaaattttaactatatgtccagctatgtccacagttgtgccatg
tctgtttacaaagacatacttcgaactgctgcaaagaaaattgaagctgatattatggtg
aattccatggttcattctgacgacaaccagaccgcaatatgcttaatcaacaataggttg
gacacaagagtctttacaaagtttgcaattcaattgttcgaaaaaatatgtttgactttt
ggatgtcaggccaatatgaaaaaaacttatgtcaccaatcacataaaggaatttgtttcg
ctcttcaatctgtatggtgagccgttttcagtttatggaagattcacattaactgccgtt
ggagattgtgcctatatcggcccatatgaagacttagcaagcagaatctcatcaactcaa
actgcaataaagcacggatgcccagcaagcttagcttggctttcaatctctataagccat
tggataacatacttgacttataatatgcttccaggacaaattaatgatccatcagttacg
ctgggaattgagaacaggcgagaaataccgatagaattaggcggttatctagaagcaaat
ctgtcaatgattgccctagcaggactagaatctggaaacatacaattcttaatcaattta
ctgacaaaaatggtgaatcctattttatttagagaaaatgttgtgtcacagtgctctgac
ataaaaaattgggatctaaccaagctaactttttctgaaatctttagacttaaagtctta
agattcctcgctcttgatgcagagatggattgctctgataccatgggagaaacaggagaa
atgcgcagtagatctctattaactcctagaaagtttaccacagcgggatcattgaggaaa
ctagtttcatttggggatttccaagcttgtcaatcggaaccagaaggaattaacactgtt
gtagagtatatgattgagcatcctgaattgcttgtgacaaaaggtgagaccgcagaagat
tacaaaaacattgtattgtacagatacaattcaagacgattcaaagaatcactatccata
caaaatccagcacagttgttcttggaacaaattttattttcacacaagcccataattgat
tacactgggattcaagaaaaatatctcaatttgtctgacagcacagttactgaagatcaa
ccagaaatactaggcagagtcacatttccagaggcatttagaaagattagggaggaccta
tcaacattaagaataactatcaatgatattcagactgtttacgatttcgttattttgaat
gatcctatggtaattgcaatagcaaatgcacatcttctttcaaatcaaggtgcaatgcaa
gacagattgggatcgtcctgcagtacaatgccagaattcagaaatcttagattaatcacc
cactcgccagctctagttcttagatcatatagcactgggagatatgatgtaccaggagct
gacccagatgaaatgagaagagataggacacacttacaagaatttatagacaatacaaag
ctcctattgaagatggaacagaggatcgaacaaaatgagaaagcaa------aaggctct
agagatatactttttgaaataaaggaaattacaaaattttatcaggtctgttatgaatat
atcaagtctacagaacacaaggttaaagtatatatcttaccagtcaaatgttacactaca
actgacttttgtgctgccattcaaggatcattaatcaaagacaagcagtgggctgtaatc
caacatatacacccagtatctgcaggaggccacaaaggcattgttcaaaaacacacaaca
aatgaaataaaacttgcagaagattgtatgagacttatagcatttttcattgacacattt
attgatgaaaaccataggatctacatgttcaaaaggatggttgatgagtttacatattca
ggaagaaaagtctcagacctcctagaaataatagcaaca---tcaaagaacagagttgat
ttcttaccaattctatatcgatctggattattggaacaaagagacttagacagctacgat
gctttaaaatcaagtggtcgaccaacatggaacaaatggcaaacaaccagagcactggac
atgggtaaaatagacctaagcatagacacacatagaagttcaattagaattataggagaa
gacagaaatttgcattacgcagaactatatctaccagccataaattatgactcaatcaca
agaagtggctacaaactgttaaatgctaaacatggcttaaaattccagtccatgtctgaa
gttagt---gtaagaaaagacgagtggtatatcacatatcagaggaaatccagagacaac
tatgtttacaaaatattctacggcaaaaaactgctaaacccactaccagaccacgatttg
cgttacaataggacaacaaaccctatagtaccagtctgtcatgttatacctatggttaga
ccagacattgatcgtattatgctggaggacatggacagcttaaacattgagaacttcaag
attggggttttgaatacaggaataggagagcaagctagactcagaaggtgtatgttacat
aaaatgaaaaactttgaaggaccagacattaagagtaaagttataaacttaacaaagtta
atgaaagacaacactctaatgagcttaaattacgacaatgtttgtaatgtccatctttca
caattttgtaaacttcttgattgcaatggcaatgaaggaaca------------ctggat
gatgcaatgtacagtttttctgatgagcctatggagcagacacaaattgatgaaatagaa
tgcaccccaatcttcaaagtccaatacagtgtacctggtagtcgttatttgaattataga
aatgcaataaaggaattgctatctagagaaattagacaattcagagaagcttttacttta
gttggtga------tgattttgattcaccagagaatattggctatttggaaaatataatc
tgcataattgatcaattgcaaactaatgaatggtctacaataatgaagaaatgcattcat
atctgtttccttgcatcaaaccaagatcatgtctttcatacattcagcctaaacaaatat
ttttttgaaggtaacacacca---------------------------------------
------------------------------------gcttcagggagattaaactggagg
aacttaaagagttttatcataagtcta------ccagaaattaaatccgctccttggagg
aatatatttagctcattcaaattaaagtgtattgcattattagacagagaaattgctaaa
---------gtcgaagtcaatcaa---------gacttttccaagatattagcacgagaa
gac-----cttagacaaagcttcttcaacttcttctaa----------------------
------------------------------------------------------------
------------------------------------------------------------
------------------------------------------------------------
------------------------------------------------------------
------------------------------------------------------------
------------------------------------------------------------
---
>KX900438.1 Pueblo Viejo virus isolate 75V-2621 segment L RNA-dependent RNA polymerase gene, complete cds
---agtagtgtactcctc--------atacaattaataattaaaa--------ctctaaa
acaaaaa---tgaacgaaaccttggaagacgacctgaaagctctggaaggacgactcaaa
ggtgtaagagaaacgtccgatggtaaagaactgtttacagcaattctagtccgaaggcat
gactactttggttatgaactttgtaaggcaatggatataccatataggaatgatgtaaaa
ttagtagacattctgcatgagtgttttcatgatattgatactggagacattgttattcct
aacataacaccggataactttatctacga---cggtgagatcctaactattttagattat
aaagtctccgtctctctagaaagcactgaacacacaatagacaaatacactaaagaatta
gacaaaataaggcacttcttaccatcaagagtcgaattatgcattattagatgtcatccc
aggacaacaaaactaaccttcacaaatgacaggataaaaagaatgtacgctaatattcaa
ttagaactcaatttcgagccctttgaaaacctaataactgagctgaaagatagatttagg
gacagcgacgagtttcttgctatgattgctcatggtgatgttacattaactgtaaagtgg
tgccaaactggatgcaaagagttgcgacaacatccaatttttaaagaattttacgatagc
cttgatgaggattatcaagagatgtttgatagatcagtagaattttctgcttat------
tctgctgaaaaatggaatcaaaacctaataagaatacgagatcagactgcagaagattat
aaagagtttgttaaaaggaattcttctgaattattccaaacagacggaaattatccagaa
cctagcaaggaagaaatattggctggctgggacgaaatgtctgaaagaatacaacaaacc
agacaagtgtctaaagatgttaatgatcaaaaaccaagtatccattttatatggagtgag
cataatccaaaattgccaacacactcaacccacaagctgatgatggtttcaaaattactt
caaaacatatccagcaatagtgattatgctgacgattttagacagataggtaaacttatg
gacataggtgacaatgccctagcatatgaaaatcactgcgaagtattgaaattggaagca
agaaagaatttaaagccaata---cagaataggaagttaaatccaagaagaattggtaac
gcacaggtcctgtgggaacaacaatttttaatgtctgccgaagacatgggcaaagctaga
aaagtccacttactcaaggaatattttgggataggaagacataaggacttcagtcataaa
acaaatacggatataaatatggataagcctaaaattctagatttcaatgatcctgatata
ataagaatgagccaaataatgatggagaaaacctcgggtattctgtctcagcagacaaca
ctcaa---gcctaatcatgctattgtggatgaatacatggacaatataaaagaggcaaat
gagaatacgttcaaaactataaaacaaatactatcaaccaagtattggtcttgtatatct
gatatctcaatgttaatgaagaatatcttatctgtcgctcaatataaccgctctcacact
tttagactggctatgtgcgccaataattcactgtatgcattggttttgccttctgctgac
attaagagtaggaagtcaacagtagtcttttgtataatagctctacacacagaagaagag
gctgtatttaatccaggatgcttgcactcaacttacaaaaccttcacaagtgacaaaact
gggtggttgtctatctccaaagccattcgccttgataaagagcggtgtcaaaggattgtg
acaagcccaggtttgttcctttcaacagtgacccttttaaaacaagacaataattcaatc
gatctcaatgatgtaatgaattttgcattgtttacaagcctaaatgttacaaaaagcatg
ttgtcactgactgaaccttccagatatatgattatgaattctttagctgtttccagtcat
gtgaaagagtacatatctgagaaatttaatccttacacaaagacactttttagtgtttat
atgtgcaataagataaaaacaggttgtttaaatgcatttaatcagcgccagaaaataaaa
cttagggacatcttcttaactgactttgacataacacaaaaaggaatatctgataataga
gatctaacaagcatatggttcccaggatttgtaacattaaaggaatacctgaatcagata
tttctggtcttttatctaaatccaaaaggtctacatgagaagcatcacgttatgattgat
ttacttaaaacagtgatagaaatagagctagatcagaggaacaatataccggtgccgtgg
tctgaaactcccaaaaaacaaacagttaatctgccaatatttttgaattctgtagccatc
aacttgatgcatgacactgcttattgcacccacctccggtcacgaatagaaaatagaaac
aatcttagacgttcattctccacaatctcaacatttacaagcagcaaaagttgtataaaa
gttggagacttttccaatatcaagactgaaattaataggaagatagaaaaagctaggaag
tcagaagaaaaaagaagtagaatagcaaatccagattttatccatgatgaagaatacaaa
aatgttgttgaacactgtaattatgatatgatgaggaaagcaatcccagaatacacagac
catatttcaacaaaagtttttgacagattatatgaattgcagaaaaacaaaattctc---
actgatgaac---cagttgtagggcagatcttggacatgatggtcaatcataagcaattc
tatttttctttttttaataaaggacaaaagacagcaaaagatagagagatttttgttggg
gaatatgaggccaaaatgtgcatgtatttggtagaaagaatattcaaagaacggtcaaaa
gtgaatccagatgaaatgataagtgaacctggagatggtaaactaaaagtgcttgagcgt
aaggcagaacaggaaattaggtaccttatagaaaggatcaagcaaaggaattcaccaatc
atagaagaaatagagaacctgaa------------agagagcgttctatttgacaaaagt
aaattagatgacctagtgaatagcaaatatcatggactaaagttggaaataaatgctgat
atgtcaaagtggagtgcacaagatgttttctttaaatacttctgggttatagcaatggac
ccaatactgtatcctgaagagaaagaacggattatttacttcttctgcaactacatgaac
aaaagactaataatcccagatgaagtcatatataccattctagatcagcaaataccatat
aaaaatgacatggtcatgcaagtaacaaacggtttgcactctaatacatttaatgtgaaa
agaaattggctgcagggaaactttaactacatgtctagctatgttcacagttgtgccatg
tcagtatacaaggacatcctccgtgctgctgccaagagaatagaagcagatattttggtc
aattccatggttcattctgacgacaatcagactgcaatatgtttgataaataaccgacta
gacactaggatctttacaaaatttgcaatccaactttttgaaaaaatctgtctgacattt
ggctgtcaagcaaatatgaagaaaacatatgtcactaatcatataaaggaatttgtgtcg
ctattcaatctatatggcgagccattttcagtttatgggagatttacattaactgcagtc
ggagattgtgcttacattgggccctatgaagatctagctagtagaatttcttcaacacag
acagcaataaagcatggatgccctgcaagtttagcttggctttctatttctatcagccac
tggataacatatctaacctacaatatgctgccaggacaaatcaatgatccctccatgtca
ctgggaattgaaaaaagacgggaaatccctatagagcttggaggttatctagaagcagat
ctgtcaatgattgcattagctggattagaatctggaaatatacaatttctaatcaacctc
ttgacaaaaatggtgaatccaattctatttcgtgaagatgtgatatcacagtgctcagac
ataaagaactgggatttagcgaaattgactttctcagaaattttcaggcttaaagttcta
agattccttgcacttgatgcagaaatggattgctctgacacaatgggagaaactggagaa
atgcgcagtaggtccttattaacacctagaaaatttacaactgctggatcacttaggaag
ttagtttcttttggcgattttcagtcatgccagtctgaaccagaagggatcaataccgtt
gttgagtacatgcttgagcatccagagttgttagtgaccaaaggtgaaacagtagaggat
tatagaaacattgtcctgtacagatacaattcaaaacgatttaaagaatctttgtctatt
cagaatccagcacaattgtttctggaacaaatattattctctcacaaacctataatagac
tacactggaattcaggagaaatatttaaatttgtcagatagcactgtaacagaggaccaa
ccagaaatattgggaagagttacttttccagaagccttcaggaagattagagaagatcta
tcaacattgaaactgactattaatgatgtacaaacagtctatgattttgttattctaaat
gacccaatgataattgcaatagccaacgcacatcttttatccaatcaaggtgcgatgcaa
gacaggttggggtcatcatgtagtacaatgccagaatttagaaatctcagattaataaca
cactcacctgccttagtacttaggtcttatagtacgggaagatatgatgtgcctggtgct
gatcctgatgaaatgagaagagacagaacacatcttcaggagtttatagacaacactaag
ctcttgttgaaaatggaacaaaggatcagccaaaatgaaaaggcaa------aaggcacg
agagacatactttttgaaattaaagaaataacaaaattttatcaggtttgttatgagtat
attaagtctaccgagcataaagtgaaggtctatattttaccagtgaaatgttatacaact
accgacttttgtgcagcaatacaagggtcattaatcagagacaagcagtgggccataatc
caacatatacatccagtctcagcaggtggccataaaggcattgtccagaagcacacaaca
aacgaaataaaacttgctgaagactgcatgaggctcattgcattctttattgacaccttt
atagatgagaattatagaatatatatgttcagaagaatggtggatgagttttcatattct
ggtagaagggtatctgacctattagacataattgcaaca---tcaaaaaatcgcgttgat
tttctgccaatcctttatcggtctgggttactagaacaaagagacttagatagctacgat
gctttaaaatcgagtgggaggccaacatggaataaatggcaaacaactagagctttagac
atggggaaaattgacctaagcattgatacccatagaagctctattcggattattggagaa
gacagaagtttgcattatgcagaattatatctcccatcgatcaattatgattctattaca
cggagtggttacaagttgttaaacgctaaacatggtttaaaattccaatctatgtctgaa
gtgagt---gtaaaaaaggatgaatggtacataacctatcagagaaaatctagagacaat
tatgtttataaaatattttatgggaaaaaactgctaaacccactgccagatcacgattta
cgctacaacagaacaacaaaccctatagtgccagtttgccatgttatacctatgataagg
cctgacattgaccgaatcatgatcgaagacatggatggtttaaatattgaaaactttaag
attggggttttgaacacaggtgttggagaacaggccagactcagaagatgtatgttacac
aaaatgaagaactttgaaggccctgatatcaaaagtagggtcataaacttaacaaaatta
atgaaagacaataccttgatgagtctaaattatgacaatgtctgtaatgttcatttatcg
caattttgcaaacttcttgattgtaatgggaatgaaggaacc------------ctagat
gatgcaatgtacagcttttcagacgaacccatggagcagacacaagttgacgaagtggag
tgtacgccgatattcaaagtgcagtatagtgttccaggaagccgttatttaaattacaga
aatgcaataaaggaattgttatccagagagataagacaattcagggatgccttcacacta
gttggaaa------tgattttgattcaccagagaatataggctacttagaaaatatagtg
tgcatcattgatcaactccaaactaatgaatggtcaacaataatgaaaaagtgtatacat
atatgttttttggcatcagatcaggatcatgtcttccatacattcaatctaaacaaatat
ttctttgaaggaaacacccca---------------------------------------
------------------------------------gcttctggaaaactgaattggaga
aacttaaaaagttttattataagtcta------ccagaaatcaaaacagctccttggagg
aatattttcagctcattcaagcttaaatgcattgcattattggacaaagaaattgcaaaa
---------gttgaagtagaccaa---------gactttacaagaatattagcacgtgaa
gac-----cttagacaaagctttcttaatttcttctaaaagcttttgcaggat-------
--------------------------------------tagacaattttcatcagacttt
taaaact-----------------------------------------------------
------------------------------------------------------------
------------------------------------------------------------
---tacaattaatttaattatatgaggagcac----------------------------
------------actact------------------------------------------
---
>KM272183.1 Calchaqui virus strain AG 83-1347 segment L, complete sequence
------------------------------aattaataaataaaa--------ctctgaa
acaaaaa---tgaacgaaactctggaagatgatctgaaggctctagaaggacggcttaaa
ggcattagagaaacatctgatggaaaagagttattcacagccatacttgtgagaaggcat
gactactttggacatgaactctgtaaggcaatggacataccttacaggaatgatgtaaaa
ctcattgatatattgcatgaatgcttccatgatatcgacactggagatgttacaatacca
aatatcacaccagacaatttcatctttga---tggagacgttttaacaatcttagattat
aaagtttctgtgtcactagaaagtactgaacatacgattgataaatacacaaaggaactg
gacaaaataaggcatttcttgccttctagagttgagctatgcataattagatgtcatcca
agaacaacaaagctaacatttacaaatgatagaatcaagagacagtatgcaaatatacaa
ctggaattaaactttgaaccattcgaaaatctaataacagaactcaaagacaggttcaga
gatagtgacgagttccttgctatgattgcacatggagatgttaccttgacagtcaaatgg
tgtcagacaggctgccctgaattaagacagcacccaatcttcaatgaattttatgaaagc
cttgaggatgattacagagaaatgttcgatagatccatggagttctctgcttat------
tcagcagaaaaatggaatcagaatctaataaagataagagatcaaacttcagaagagtac
aaggagtttataagaagaaattcatcagaactatttcaaacagatggggattatccagaa
ccaagtaaggaagaaattttagaaggctgggaagaaatgacagaaaggatccaacagacc
agaaatgtttctagagatgtaaatgatcaaaagccaagtatacatttcatatggagtgaa
cacaacccaaaattaccaacgcattctactcacaaacttatgatgctgtcaaagctttta
cagaatatatcaagtagcagtgattttgctgatgacttccgtcaaattgggaaacttatg
gatataggagataatgtcttgctatatgagaaccattgtgaagccctaaaagctgaggca
agaaaaaatctaaaaccaata---caaaatagaaaattgaatcccaggcgaataggaaat
gcccaagttttatgggaacaacaatttttaatgtctgcagaagacatgggaaagagtaga
aagattcatttactgaaagagtattttggaattggtaggcataaggacttcagtcacaaa
accaactctgatgttaacatggataagccaaaaattctggattttaatgacccagatata
ataagaatgagtcaaataatgatggataaaacttctggacttttatctcagcctacaact
ttaaa---accaaaccatgccatagttaatgaatatatggacaacataaaggaagcaaat
caaaacacctttgaaactatcaagaaaatattgtcagcaaaatattggtcatgtatttcg
gatatatcaatgcttatgaaaaacatactctcagttgcacaatataacaggtcacataca
tttaggttagcaatgtgtgctaacaactcactctatgctttggtcctgccctctgctgat
attaaaagcagaaagtcaactgttgtgttttgtattatagctttgcatgcagaagaagaa
tctatattcaatccaggatgtcttcactccacatataagacatttgtcagtgacaaaacc
ggttggctgtcaatctcaaaagccattaggctagacaaggaaagatgccaaagaattgta
acaagtcctggtttgtttttatcaacagtaacactgctcaaacaagacaataattccatt
gacctgaatgatgtcatgaactttgcattatatacaagtttgaatgttacaaaaagcatg
ttgtcccttacagagccttctcgatacatgattatgaactcattagcggtttccagtcat
gtaaaagaatacatctctgagaaatttaacccatacacaaaaacactttttagtgtttat
atgtgcaacaaaattaagactggatgcctcaatgcttttaaccaaagacaaaaaataaaa
cttagagacattttcctaacagattttgacattacacaaaagggtgtttcagataataga
gatctaaccagcatttggtttccagggtttgtgacactgaaagaatacctgaaccaaatc
ttcctagtgttttacctaaatcctaaggggctacacgagaagcaccacgttatgattgac
ttgttaaagactgtgattgagattgaactagaccagagaaacaatataccagttccatgg
tcaagaactcctaagaagcagacagtgaacctaccaatatttttgaattctgttgctgtt
aatctaatgcatgatacagcatactgtacacatcttcggtctagaatcgaaaatagaaac
aatttaaggagaacattttctacaatttcaacattcactagtagtaagagctgcattaaa
attggtgatttttctagcttaaaaactgaaataaatcgcaagatagagaaggcacggaaa
tcagaagagaaaaggagcagaatagcaaacccagaatttatacaggacactgaatataaa
aatgtagttgaacattgtaattatgacatgatgcgcaaagctattccagaatacgttgat
cacatttcaactaaagtctttgataggctttatgaacttcaaaaggaaggcatcctc---
acagatgagc---cagttgttggacagatattggatatgatggtgacacacaaacagttc
tttttttctttcttcaataaggggcaaaagacagccaaagatagagaaatctttgtaggc
gaatatgaggccaaaatgtgcatgtacttagttgaaaggattttcaaagaacgttcaaaa
gttaaccctgatgaaatgattagtgaaccaggtgatggtaagctgaaagtattggagagg
aaggctgaacaagaaataaggtacctaattgagagaataaaaacaaggaattctccgatt
attgaagaaatagaaaatctaaa------------ggagagcatcctattcaacaaagaa
agacttgatgacttaacaaaaagcaaatatcatggcctaaaattagaaataaatgctgac
atgtcaaaatggagcgctcaggatgtctttttcaaatatttttgggttattgctatggat
cccatactgtacccagaagagaaagaacgcattgtgttctttttttgcaactacatggat
aaaagattaataatacctgatgaagtgatttacacgatactagaccagcaaataccatac
aagaatgacatggttatgcaagtaactaacggacttcatacaaacactttcaatgttaag
aggaattggttgcaaggcaacttcaattatatgtccagttatgtacatagctgcgccatg
tctgtatacaaagacatattacgaacagcagcaaaaaaaatagaagcagatatcttggtc
aattccatggttcattctgatgacaatcaaacagctatctgtctaattaacaacagactt
gacaccagaatttttacaaaatttgctatacaacaatttgaaaaaatatgcttgactttt
ggatgccaggcaaacatgaaaaagacttatgttactaaccacataaaagaatttgtttca
ttgttcaatctgtacggtgaacctttctcagtgtatggccgcttcacacttactgcagta
ggagattgtgcatacataggaccatatgaagacttagctagtcggatatcatcaacacaa
actgcaattaagcatgggtgtccagctagtttagcatggctttctatctctataagccat
tggataacatacttaacatacaatatgttgccaggccagatcaatgatccagcaatatct
ctaggcattgaaaacaggagagagataccaatagagcttggtggttacctagatgcaaac
ttgtccatgatagctttggcaggacttgaatctggcaatattcaattcctcatcaatttg
ctaacaaagatggtgaaccctatgttgtttagagaggacgttgtttcacaatgctcagac
ataaagaattgggatctacaaaaattatctttctcagagcttttcagacttaaagttttg
cgttttttagctctggatgcagaaatggattgctctgacacaatgggtgaaacgggagag
atgcgaagcagatctttgttaacaccaagaaaatttacaacagctggttcacttcgtaaa
ttagtgtctttttcagattttcaggcttgtcagtcctcaatggaaggcattaataccata
gttgaatatatgatagaacatcctgaattactagtgacaaaaggtgaaagttctgaagat
tataaaaacatagttttgtaccggtacaattctaaaagatttaaagaatctttatctatc
caaaatcctgcccagctttttttagaacaaatattattttcacacaagcctgtaatagat
tacactgggattcaggagaagtatctaaatctctctgacagcaccgtagtggaagatcaa
cctgaaattttaggtagagtcacattcccagaagcctttaggaaaatacgtgaagactta
tcgacacttaaaatcacaatcaacgacatccagactatttatgattttgtgatcctcaat
gaccctatggtggttgcaatagcaaatgctcaccttctctctaaccagggtgcaatgcag
gacagactggggtcatcatgctgcacaatgccagaatttcgcaatttacgcttaataact
cattcgcctgcattggtactacgttcgtacagtacaggtcgatacgatgtaccaggtgca
gacccagatgaaatgaggagagaccggacacatcttcaagaattcattgacaatactaag
ttgtttctcaaaatggagcaaagaattgagcaaaatgaaaaggcaa------aaggagca
agagatctgttattcgaaattaaagagataaccaaattttaccaagtctgttacgagtac
atcaagtctacagagcacaaagtgaaggtatacatcttacctgtcaaatgctacactaca
actgatttttgcgctgcaatacaaggttctttgattagagataaacaatgggccatcatt
cagcacatacatccagtatcagctgggggccacaaaggcattgttcaaaaacacaccaca
aacgaagttaagttagctgaggactgtttcagactgatagcattctttatagacaccttc
atagatgaaacatatcgtttatatgtattcaaaagaatggtggaagaatttacctactct
ggcagaaaggtctctagcttactggaaataattgccaca---tcaaagaacagagttgat
tttatacccatcctatatagatgtggaatattagaacagagggacttagacagttatgat
gctttaaagtcaagtggaagaccaacgtggaaccaatggcaaactaacagagcactagac
atgggcaagattgatctaagcattgacacgcacagaagttccattaggataattggagag
gacaaaaacctcaattatgctgaattatacctcccagctatcaactatgattcaataacc
aggagtggatacaaacttttgaatgctaagcatggtttgaaattccaatcaatggcagaa
gtaagt---gtacgcaaagatgagtggtacataacttaccaaaggaaatccagggacaat
tatgtttataagatatttcatgggaaaaaactgctcaacccgctcccagaccatgattta
aggtataaccggacttccaatcctattgtgccagtttgccatgtcattccgattgtgaga
ccagacattgacaggatcatgctagatgatatagacagcttaaatatggaaaacttcaag
ataggcgttctcaacactggggttggagagcaagcaagactaagaagatgtatgctccac
aaaatgaaaaactttgaaggacctgatataaagagcaaagtcattaacataacaaaactg
atgaaagacaatacattgatgagccttaattatgacaatgtctgtaatgtccacctgtct
caattttgcaaattgctggattgcaatggtaatgaaggtagc------------ctagat
gatgcaatgtatagtttttctgatgaaccaatggaacaaacgcagactgatgaagtagaa
tgcactcctatattcaaagttcaatatagcgttcctggaagccattacctgaactataga
aatgctataaaagagttgctatctagagaaattcgacagtttagagatgcatttactcta
gttggaga------tgattttgactctccagagaatattggatacttagaaaatattgta
tgtataattgaccagctccaaacaaatgaatggtcaactatcatgaagaaatgtatacac
atatgcttcttggcagcagacaaagatcatgtatttcataccttcaacttaaatagttat
ttttttgaaggaggcaaccca---------------------------------------
------------------------------------gcatcaggaatgctaaattggaga
aatttaaagagttttatcataagctta------ccagaaatcaagacagcaccgtggagg
aatatatttagctcattcaagttaaagtgtatagctttattagacaaagaaatagcaaaa
---------gttgaagtaaatc--------------------------------------
------------------------------------------------------------
------------------------------------------------------------
------------------------------------------------------------
------------------------------------------------------------
------------------------------------------------------------
------------------------------------------------------------
------------------------------------------------------------
---
>MF497778.1 Orthobunyavirus tacaiumaense strain BeAn73 RNA-dependent RNA polymerase gene, complete cds
------------------------------------------------------cctatc
aaaagaa---tctatgagatggagtacaacactataagagaatttagagctagaattgcc
aatgcgaggaatgcagatgttgcaaaagacatcgatatagacctttactcagctaggcat
gactattttggaaggtgcgtttgcaatgcgtatcaaatagaatacaggaatgatgttcct
ctagtcgacatactgctggactgcattcaagattttgaccccatgtcaatacaagtgcca
aacattacccctgataattatatctacca---caacaatacaatcttcataattgattac
aaagtcactatgagtatggaaaccgtccacatgactatcaaaaaatatagtgaggcactg
aataagatc---aatatgttgcctgtaaatttcgaattagttataatacagataaaccct
agaactatggaactttatgtatctagtgatctcttcaaagaagttttcggcaatcctcct
atagaggcggacttcaaagacttttttgacctgaaagatgcactatatgggaaatttgag
aatgatgaagaatttcttctaaagatatcccatggagatttcacactcacagctccttgg
atagatgaagacactccagaacttgagcatcacccagaatttatctttttcatgaacagt
atggataaaaaatatcagaggctattcctggacagcctgaaccatagtgcgtat------
acaacagaaaggtggaataccaatctgcatctcattagagaagaaacaaaagatgaatac
acttctttcgttaaaaaaactgcctgtgaaatatttaataagacaggcaattattccagg
ccagacaaagacagcattatgagaggttggaaaagaatgacagaaagaattatggaacag
agagagcttcaagactctgctgttatgcaaaagcccagtggccattttatatggacgccc
ccagattcaaacgaaacgagcaacaacaccagcaaaatactgaggttgtccaaaatgctg
cagaacataacaggttatcatcccatgttagaaccgctaaaagaactagggatctgttgt
gatttcagcgaggacatagggagatatgaatctgaaacctcaagacgcaaggaacaggcc
aggaaatccagagacactgtg---aagaataagaaaatagagccactaaaaataggtact
tcaacagtgttgtgggagcagcaattctcactcaatacagattttatcagtgtaagcaac
agaaaaagactccttaaagatttttgcggaattggagcacacaaaacattttcaaacaaa
agctcagaagacacagacctgtcaaaacctaaaattctagactttaacaaccagcaaata
ctcatgaattctatggaaatgatgtctaagacagcacaaatgctaaagaaagaccacaat
gttga---gaaacgagaatttataatggaatattttggagacaaaatagaatcctgctca
agagaaactttcagtgctattaacaacgtgcaaaaatctagatactggacatgcatcaat
gattattcaatgctgatcaagaatctactctcagtttcacagtacaacaggcccaacaca
ttccgcatagtcacatgtgcaaataacaacctttttgctatcttactgccatcagttgat
ataaaaacaaagaggtcaactattgtctacttcgtggttgcactacataaggacaaaaac
aatatcttagacccaggctgcttatcttacacatatcaatcggg------------cagt
tactacctttcggtaagtaaagccatacgattagataaggaaaggtgccagagaatagtt
tcatctcccgggttgtttttactctctactctgataatgtacaataacaatccactaatc
gacttatatgatgtcatggcattcacattttacacaagcatttctataactaaatctatg
ttgtctttaactgagccagccagatacatgataatgaactcattagcaatttcaagtgat
gttgagggttatatagctgagaaattcagtccctacacgaaaacactatttagtgtttat
atgacagatttgataaaaaaagcatgctttgaagctaatatccaacgtgaaaaagtaact
ttcagagatgtgtatctaacagattttgatgtaactcaaaaaggagtggctgattcaagg
gaaatcaagtccatctggttcaaaggttttgtgtcgataaaagaatatgttaaccaagtt
taccttccattctatttcaattctaaaggtctgcatgagaagcatcatgttatgattgat
ctgataaagacagtaggagagatcgaattggaacaaagaaaaatgggcgacacaatttgg
tcaaatattcctaccccgcaaactgttaacctacctatctttattcattccctggcaaaa
atgctgatagcagacacttctaggcacaaccatctgagaagcaaaatagaatccaaaaac
aatttcaggcgcagccccgctactgtatcgacattcacatcgagtaaatcctgtataaaa
gtaggagactttaaacatttaaagtctaagagattccaatcttcagaaaaaaaactagaa
agag---------aacagagagtagcaaattcattgttctatgatgatgaactacacaat
gtgagaataggtcatgctacatatgaagatttaagaaattctgtgcctaattatacggac
tacatcactacaaagaattttgatagactttacgaacttttcgtttcagggactgta---
cctgacgatc---caacgattaaggtatgctttgatatgatgaaaaaccacacgcaacac
aagtttgctatcttcaacaaagggcagaaaacagccaaagatcgagagatttttgaaccc
caatgggaaacaaagacaggaatgtatgttatcgaaaggctctcaaaagaaaggtgcaaa
ttgaatgcagatgaaatgatcagcgaaccaggagataacaaactaaggatactggaacag
aaatcagagcaagagctacgatttatgctctcgaagaataaagaattgacggctaacgat
gactctgtacct------------------------------------------------
---------------------------tatagaagctacaaactagaaatcaacgctgat
atgacaaaatggagtgcccaggatgtgttctataaatacttttggcttatatcaatggac
cccgttctgtatccttatgagaagaaacgcattctttattttatgtgcaactatttggag
aaggagctaatcataccagatgaagttatgaagagtctcttagaccaaaggattaatagg
gcagatgatatctttatggaactcactcaaaattttaacaggaacacatttaaagttaaa
aggaattggctccaaggcaattttaattatacgagcagctatatccatagtagtgcaatg
caaacatttaaagaaatagtaaagcaagctgcagttctgctagaaggagactgcttagta
aatactctggtgcattctgatgataaccacactagtgtagttattgttcaaaataaatta
actgacaacgagattacgcatttcattgttgacaccttcaaaataacctgcttaactttt
ggatgtcaggctaacatgaagaaaacttactttacaaatttcataaaagaattcgtgtca
ctattcaatattgtaggcgagccattctccatatatggtaggtttcttcttacttcagta
ggggattgtgcttttattggtccctatgaagacctgtctagcagaatatctgctacacaa
tctgccattaaacatgggtgccccccaagtctagcatgggtgtcaattgctctatcgcat
tggatgacttacatgacatacaatatgctcccaaatcaaaggaacgaccctacagcctat
ttccccacccagaacaggaaagacctcccaatagaactgtttggaatattagattcatcc
ttagcaaacatagcattactaggtatggagtctaagaatacagaattcttagtcagcctc
ttaatcaaaatgaatggcccattgaggaacaaagagccaataagcagtcaagtagcctta
actaagagctgggatgtatcaaagatagctcctgaagatttgtttaggttgaaactatta
agattttttgttttagatacagagtc---tactagtgagtcaattggtgagacatcagat
atgagaagtcgatcaataataacgcccaggaaattcaccacagaaggttctatcgtaaaa
ctaaagtcgtataacgactataaagagattatgacttcagaggaaaagattatggaatta
cttgattatataaagtctcaccctgaactaacaataactaagggagagaatatggaagag
ttcttaaatatgacactgtttcgattcaattcaaaaaggtttaaagaatccttgtcaatc
cagaacccatctcagctcttcattgaacaaatattgttttccaacaagcctaccatagac
tataccaagattagagaaaaatttataagtatttctgaaacttatgccaatgaagaattt
gggtctataaagggtagatatacattccctgagtcttacagccagctcaatgttgatgtt
tcagggataaaattggaatcagaagatatagaggtggtttacaattactgcatacttaat
gaccctctaacagctactgtagctaacacaattttattatctacaattgggtcccctata
caaaggacagcactatctgcaaatagcatgccagaattcagaagcatgaaactaatacat
cattccccagctttagtattgagatgttacagtgctaacagattggatctcccgggagta
aaccctgaagaaatggaacgggatataatacatatcttagacccaggctgcttatcttac
acatatcaatcgggcagttactacctttcggtaagtaaagcttcat------acgatcag
aaaggaaaggtgccagagaatagggaattgactaagatttaccaggtgtgttatgaatat
atacggtcagcagaccataaagtaaagatctttattttacctgttaaaacgcggactgtc
aatgatttttgcagcgtgattcaagggaatctaatttcagacggctgctggttcacaatg
cactatttaaagcaagtagttgtccaaggccacaaagctgtcatatcaaaggctcagagt
aatgactttttgatagccagcgagtgttttagagtcctaggatttttcttagataccttt
gtagcagaatctttccgtaaatttgttctgcaagaaatgattgaatcacatagctacaaa
aatgttgagctcagtgtgttgcttggatacatcacttca---tctcaaaacagacaagat
tatctaccaatattgtggaatttgaagctattaactcaacacgacttggataaattcgat
gccatgagaagttctgaaagaatatcctggaatgacaaccaaatcaatagagaatttaac
acaggacctattgacttgtccatctctggctacaatagagaaattcggatagtaggagaa
gatgataaactaatagtagctgagcttaaattgacatctatcaatccagacatcatctct
aactcaggaaggaaacttctaaatgcaagacacggtctaaagtttgagaaacttcaacga
tgtgat---gtagaagagaactgtagatatatcacatatcagaagcgaagtcacaatacc
tatgcataccagattcattcgacatattcaattcagactagaaatacagaaaataag---
tccaaaggtaggtactttaatgaaattgtacctgtctgtcctgtaattgtttccaaatat
tactccaagtctaaactaactatggaatcaattgaattctacaatcaagacaattataaa
ttaacaaggctgagagtggatgaacgggaaactatcatgatgaaaagaggcctcttagat
agaatgaaacttttcgaaggaccagatataaatattggtttagtgtcattgaatgcccta
tcaaaatcgacagagctacttacatccgattattccaagctttctaaagtcagtttaata
tccctggcacaaattatagaatgcacaggtcttgaatgtccagatagtgaatgtgaagaa
tttgattttgttgctatgtctgatgaccccatggaatgcctaacaccccaagatatagag
atgtctcctgctctaaacatatatgtacacaagtctactagttcaaaattaacatacaga
aatgctttgaatacagcacttaaacaatctatagacagattcacttgtgcttttgacttt
tctggtga------aggtttttattcttcaaagaaccttggggtcatagccacacttaaa
tcattaatagaacttctttcaacaaatgaatggtctactataataataaaatgtatccat
ctatgcatgataaccaacaagatggatgcagtataccatactttagacatgcctgcaata
tttg------tattgaaccct---------------------------------------
------------------------------------attgttcctacgtatgactggatc
aaactgctaaagtttcttacgagcctg------ccgcccatgatagatcccttctggatg
caactttttaatcatttcattgacaagtctaaaactatgatcctacattatattgaagag
------caagatcaagaatttcaa---------gatatactggaaaatattgctgtgccc
gg--------aggcaaaggcgactttgagttctaatttatttagcattgtaat-------
-agggctttatcagt-----------------------tcccaagtcatactggaacctt
tttatcaattatgt----------------------------------------------
------------------------------------------------------------
------------------------------------------------------------
------------------------------------------------------------
------------attctcttga--------------------------------------
---
>KP792672.1 Lukuni virus strain TRVL 10076 RNA-dependent RNA polymerase gene, complete cds
------------------------------------------------------------
caaaaaa---tcattaagatggaaagagaactcaagaggaatttcagagcaagaattaat
gctgcgacaacggcagatgtcgcgaaagatattgatatagacctttttatggctcgacat
gattattttggtaagatgatatgtgaagcctacaatattgaatttagaactgacgtgcca
ctcactgagatcttacttgataccatagatggatttgatccaatggcgtttaagatacca
aatataactcctgacaattatgtggcttt---ggatggtaggatttttttaatcgattat
aaagtaaccttaagcatggaaactgtgtatgccactatggataaatatacgaatgctgtt
ggtgaagtccaaccaaatattccagcaattttggaagttgttattgtgcagataaacccg
aggaccaaagaaatttacatatctaatgacatcttcagagagatttttggggttcctcaa
atagatatcaattttgatgacttctttgagttaaaggatatgctttatacaaaatttgag
aatgacgatgaattccttcttaaaatagcccatggggattttacattaactgctccctgg
ataaatgaagacacacctgaactttatgagcatgatatgtacaaggaatttattgattcg
ctaccagaggtatacagagacctctttattgaaagcttggattttaatgcctat------
aatagtgagcgttggaactcactcttatacagagttagagacctaacaagggcagaatat
aatcttaaggtgtcacaatctgcaaagaaagtttttgaaactaatggtaaatataacaaa
ccaagtaaagacgaaataaaagaaggatgggatttaatgtcagaaagaatcaagacaaca
agaacactactatcatcaagtggagatcaaaagccaagcatacatttcttatggtgtgaa
ccaagtggaaatagtcaaaaaagacctgaggaaaaaatagccaatcttagcaaacagttg
caaggcataactggatgtcatgatatggtcaacccatttagagaattaggtgcatgtttt
gatatatcagaaggattggatatttatattattgaaactagaaagagaaaagatgatgca
agacggaaacaaggacaagtc---caaaacaaaaaattaagcccatttcttgctggcaaa
gcgtctgttatatgggagcaacagtttgttttatcacaagaaaatataactctgcagtca
aaaaagaagatcttgaaagatttttgtgggattggcaatcataaagtatttaaagcaaaa
acacaggatgacattgatttaactcaaccaaaaattttggactttaataatgaatccata
tatttagattctgttaaaatgataaacaaaacaaaaaatctgttgtccaaagaggccaaa
tacaaagcaaagtctaattttatattagataattttgggagacaaatatttgattcttct
gctgaaacatttaatgttatggagaagatcttcagtagtcaatactggtcatttatcaat
gactattcaactctgatgagaaacatgttagctatgtctcaatacaatcgccctaacact
ttcagaattgcaacatgtgctaatgataacctttatgggatattactaccttcatctgat
attaaaacgaaacaaagtactatagtgtacataattgtatgcctacatgacaaagaagaa
gatataatagatcctggagcaaaatgctatacatttaagtcagc------------aaac
cgatttataactatttcacgagctatgagactagataaacagaggtgtcagagaattgta
tcatctccaggactgtttctactttcaacattattgatgtataataacaatcctatggta
aatcttgccgatgtaatgaactttactctatttactagcttatctgtaacaaaagcaatg
[truncated: 20,774 more chars]
