# Supplementary material for: Integrating Sequence- and Structure-Based Similarity Metrics for the Demarcation of Multiple Viral Taxonomic Levels
Source: Viruses. 2025 Apr 29;17(5):642. doi: 10.3390/v17050642 (PMC12115509; doi:10.3390/v17050642)
Supplement: Supplementary file 1 [file viruses-17-00642-s001.zip › Datasets FASTA/Orthornavirae/Amalgaviridae_66_ORF1.fasta]

>AIJ01442.1 hypothetical protein [Alternaria longipes dsRNA virus 1]
MVVAEALRMSLERSWSSTLQWIRVGTAWEPRPPVDKSMETTGPPPSGTGAPGSQTPPAGQGSARPTQHERSASQPAANREARTPPARPAEYTELAGAFERRPRPQTPIQPIRGLNVTSPERRRSGGSSMPPPPPPKKDGGTAKSAPPADPDAWALRIYTIVRQWHDLNGVTGVVTDPRSLFPGDWTLGRTRLVYDPGVAGRYLRRMLPDLKCYTSKGVETAGVVQGSDDVKTARITAEWRPPVHLVAEILSYKSERTVSADEVVALAQSAPDALEKLKEAGKSLKAHFTRLLDMVALRRSPAYNETAARYKAQLKVLIQEQYNHVLALKQATKRVNDLLAERDAELARLDPGYTPKKQSAQDALARYGIDLGSEGGEESWEEANPDNPLPNLDF
>AKM52548.1 hypothetical protein [Ustilaginoidea virens unassigned RNA virus HNND1]
MSSTHTPKTTAEVKPVSSSLPAVGTPAQKGAGAKGKRVSGSSTASGGVREGFDPDPESALSVNWASGYGVSTPAVTLDIIRRFLMHQGVSALPRGVEDLFPSDWRVGKTPVPLEWDTVGGRALAGVLPNIRAYDVDGREIHWVGEGRDISHASRLKAEWDAPITIVAAILTAVKKAKISEEDVKLVAQHSPQALEKLKEAGAAYKAHLNRFLDPVALRRDPRYGEVAARYKAEIRSLVAEQQAKIVEARKVTRRLNQLLGQRDEELAKLDPGFTPKRATAAAELAKFGITLEEGEEAESAEAGLTAQMLEDLNF
>AIW81424.1 hypothetical protein [Colletotrichum higginsianum nonsegmented dsRNA virus 1]
MSAPKPGASAEAKPVAGSLPAAGTPAVKGTQSKESPPAPAPLLGAVAEEQDFVSAPQTPPPLDPTRFTLSENYARLFCERNSRLAIGDIIRRWLLSKGITQGPATPASIYPPGWRVGRTPIPVEGGGVGVRTLDEVLPNLRAYDEVGNEVFVVQPEGNWTRVARLVAVWPAPVTIVAGMLSALQDTRVTTDRVLGLAQRSPEALEKLKAAGAEFKAHVQRFLDPVALRRSPEFVEVSQRYKRELRALIDEQQRAIREARAATRRVNQLLGERDQALARLDPAYVPKRATAAAALAQYGIDLGEEGEVAGLEESETADVLATLDF
>ALO50134.1 33 kDa protein [Penicillium janczewskii Beauveria bassianalike virus 1]
MPPRTRSSETAETSPGQPSSQGAPSTARNAGAHERNPTGAAPLAPPNPASPRGHSETRSISRNMVLTGVEQNHTFGILRVIVEYLTSKGVTTLPATVRELFPSPWVIGKTSIPVRWVANDFTRLADVLPDVKAWNANGEEIHWLAPGSDWSGVARISAAWDPPVKIAAGILSDVKDAEISSDMVLSVAQRSPQALEQLKKSGKEFKDHFQRLLDPVALRRSPEFVAVAQRYKAQLRSLIDEQQRAIVAARKATAAVNKCLGERDDALSRLDPGYVAKRATAAAALREFGIDLEGDTEMADAEGVAQDALANLDF
>CEF90231.1 protein of unknown function [Beauveria bassiana RNA virus 1]
MMTPVARNQERADVSSVKEATQSAPGTATNTGATERPTSPAARRSSTPVRPQVPPDLEAGLTLNMVTTRTVPSHPEAVLRVLQAFLGARGVTTLPSSVRDLYPSNWRIGNTTIPVRGSPESATRLGEVLPHLRGFNAKGEEVHWISEGRDASSVVRLMAEWDSPVEIAAAILADVKDVDVSKDDVLAVAQRSPQALEQLKKSGKEFKEHVQRWLDPVALRRSPEFIAVSLRYKAQLRSLIDEQQKAIVAARKATAAVNRALGERDEALARLDPGYVPKRATAARALAEFGIDLDGDTEMDDAAGAASDALRDLDF
>AOO52901.1 hypothetical protein [Purpureocillium lilacinum nonsegmented virus 1]
MADRSLASDQELEALVTAFNAHFKTTASPEAVKKLLGSPHVRGWYAEYRQEQAREKGLPEDWADVGLTAKEWTDAQAARKLRREARAEAARLLSAEAEKYDAAVRRVNKQCAAALDQAATPMALALEGGYEQLPLAAQIRVESQGDPEARSKTLKSELREARAAWVAKARSGEAPF
>AIE77247.1 hypothetical protein [Ustilaginoidea virens nonsegmented virus 1]
MASDDDRMLLEAFNARFGQDITQVEVVKRLLGSPHVRAWYREYRAERATENSLPDEWRAAGLTAAQWAEIGPARLRIRKERAQASEDISRAAREFQDRLSEIESRASARIDPLLTPLLRVIGSGVQDLPLERQIAIETGPADARAERVKTQMAQWRAWAVAEVRAGRDPFRA
>AKD01579.1 hypothetical protein [Rhizoctonia fumigata mycovirus]
MSGSMEDFEATLSRVMGRIGNVTNAPERAETIEEAASQPRAPATTSVGVAKEEDSLPLVREDMTLKELREVMEKYGKVVERGAYLYEWTGGKAAKLNTLDPKELGRERMTSQERRALDWWEEKGKKNEFDWTVCRESGKVPAGKIGKYNDELSAMRWMYQNKALTMENWFWLRKHHEARSHVVWALVKIVKAAQDVTNGMDTSDALGVAEYQTANKIISIASTNVKTFMEQIHRLLRPIDEGLNLVVARKIAMGERLGIKQKKVGTANRQAAMFGEEAVGRVTKPSDVPRGTKRTRDETTTIDALRKLKLSRKEVVREPAPENPPPVGRPLVPQTMGDDGPEWAPASPERTDVPLVKSDLTSAEQKIALDWLKKGEAPTGAMGMAQEWGVVAVRSDLLTRAEVKKGQGGKLSLSVPKGATRAESVALASITMMMFRGFLKEDEVPYLLKWADLWGGLMRYAFGLTKEGVELLVQEAMSAGEVMGE
>AFZ85211.1 hypothetical protein [Rhizoctonia solani dsRNA virus 1]
MSRSTEDFMAILEGAMGQQKTLTGVQREPETIEEALAGPSQGPITSVGVQGEGRALPVPRSDMSLKEIKELVEKLGAVVDRGAYLYEWTGGAAAKNDNLNPIQVGIERMTDEEKRAYTWWQQKGDRHEYDGVWGSKQVSIPPGKEVKYRRELAALRYMYGDEKLEISNWFWLREHSDARAHVVWALVKILAAAEDLRGGRDSDDVLGFAEYQTSIKIISETSTFVKKFMEDIHRLLKPIDTNLNKVIARKIAIGKRIGIAQKVEGSANRVSKKYGGGEVGLVDETASGPRGVKRQREELVTIAELRKLKIQKATPLSQQGSTSVPAATADSANKPTHDVDMNDPTYVPPDHPHPHAQGDWDDATIRRVKEVVEKGRHDQKLAANVGKVKAPSFRQHRMLRFIERELSSKPRIEKLPQSFTGTELTLAYILNSALARGSVTKNQVLQIMRKGRPLRRLPNDHLLPR
>AOG59237.1 hypothetical protein [Sclerotium hydrophilum virus 1]
MADFQDIPAARRAQGAGARPTMAARFGGAGGPVDYTDRPAHDDEILPLPSPDDSFEVLVDKLERLAKVVRDNKSLALYTGFHATPGGAINPVDVAKRQFTTKEREQYAEWEAGSELPPFDWNRDRLPVAGKDGNPATLSKWAEALSILWDTKGADNGNVVWFKKSHPYLIPLVTAMVGVINARKGLTSGQAALSEMEMAEYQTARKIAAEATDNIRITMEAMRRPTERMSAHIQVIQERSRQLGNKIPGKDRGDGPFNKERIALGKRRVGVDFEVTHNRGAGREVRTRHDIQQALAMPQRPVASTSTTAPRAPPAPPTGSGSGTGAPGGFARWGFGGSTGGFGSSLSQPAPPEAPPAGAQSPTYRPASPPPPSDVPMAPGH
>ACY56325.1 hypothetical protein [Fusarium graminearum dsRNA mycovirus 4]
MADMRQMFAGATRDVSFNPIPGLENSYLPIPAKTDSLTQLSKKMGDLRKVVESGHSLAVATGMRGAAFDTVNPEEKAIAEMGVAEKEQYLAWKGGARLSDFDPATCHEPTSKWNGSIATLDKWLRGLRAMYADEELQREHAVWFAVRAPFMVPTITAHVKVLTAGKSMVDQHAKLRPERMAEYQSAKRILADAAYRVQVIKREINKLTQEIGRAEDVVLTRVRHYQQKVGTKEHKEAPENRNRKRRGMPALGAPTDLGGMTGTGREARRRRIDLGPQLGTSPYSLRPWLGSDHPSTTHLVPPLSPPSMRRIWAISSRTPQCPPAGGSRSRPDCRHWEL
>AGK89732.1 hypothetical protein [Cryphonectria parasitica bipartite mycovirus 1]
MADTTPSFDDLFAGGQQQVDFSAPEGGIAAVLPVPDETDNLQTTARKLAALAAIVERGKSLAVHTGYAGAAHATRDPVDLAKTSMTPAEVKQYETWARGIRMPEFNFVTNREPLRGQEGARKRYERRARAMNKIWKTNVAVAENAMFVSIHLTYMVPLVAAVSKIEAAEMELVGGSNDLTEMELAEVQTAHKITSIASANMNSMMEQIRRLTSSINSSKEIIQAREHAIKRKIQGYKPKKDPINDARQYLGEAPIGDEVDYRGATRGAREDRTDMLGGILGGTNQGALGGGPSNPQIQRQARATGARPTAPPVEKRARRTGPTREDIEMEY
>ALO50129.1 35 kDa protein [Penicillium aurantiogriseum bipartite virus 1]
MADMTAPPSFLDKFGGSTANVDYTDDPSKQGGILPIPLQGDSLATLETKMRNLARVVERGASVARFTGMMGTPQQSRDALQTAKMRMTEVEKEMFSHWEAGGRLPDVNWGTDVDAMPSGSEPRRKAEIQAEALNRLYKTDAATAGHVVHWKKTFRAIIPLLVSMTKVVGSERDFLGGQDVLDANEMAEVQTIGKVNGTTYASINAIQEEVHRLLSSINRSKDLLQAREHALKAKNPKYKVKQSPANDARQLLGKRRLGADVDFSADPIPERRVRRNLALGVHQESVPIASRAGEQRAPTRGGINQRRPHPDTDPSADMDTQI
>ABM92660.1 unknown [Curvularia thermal tolerance virus]
MSGMKAPVSFLEKYGGATANVDFSEGPSLPAEVLPMPEPTDSLQTLSNKMRALAEVVERGASVARFTGMLGTPQGSRDAEEVGKLRMTDLEREMFDHWAAGGVLPPIDWDKDMKKAPSSGEGMRRAQRRAQALNMLYKTDKAQPQHVMWYQDTYATIIPLLVAVTKVIGAQTDFLSGQDKLTDNEVAEVQTIGRATGTTYATINAIQEEVHKLLANINRSKDVLQAREHAIKAKNPEYKKKRSPENDRRGLLGKRKIGVEVDFGQAPEPSRRARRDLAQGIRPRSVIEAAKATAESREKGKQPAKEGNGTPPTAGRRDGHFQLGGWQDTGV
>YP_009389418.1 ORF1p [Antonospora locustae virus 1]
MEASVFVSRLMAIEPSDFSQHFSLPMSICDHGLKMIRISAEQTPAFVKAFTTQYALSNECPQTEFFNALFDYIMDGKIKQ
AIGEASGRLRKEQKLLQFQELHGFSKDIEDDFNEALILYNKERADLRSVKDKFDELTKDLNGIFKVLEEELSQRWSALET
IINEKKTNAAEAQKRARTNWINMKQADRQKYSNDFMLYLKEYSLRNKVNFDQKLKSNEDFKKKLKELLVKIRVEENVDKI
FLADGLINPKFKSERVTFLVSELFEKLGSIKKIFTSQRINRQSGVQECTAGNL

>ADO14117.1 ORF1 [Blueberry latent virus]
MAGASGSILPVETTEQTQARVSTALAPLTGVLGNIERFSVEAIINSNLTVDIFLKAIKSLVAYAQQDILENIASAANTAG
AIQHVINMTPKDLFDLSRWVKTAAGMEAISKITTQRRLLRQGGAGRSASQVAWVNLFTQQQADYAQEKKRKMTRFERKRE
DLKLQPAQLDTDEAASMERLAAKYPTQVALPATMETELVAACWAAYVADCDRRGITPSAKTNASLTEAVKHYSANVRDQI
LTTYCEQENVQADLTRYAREKIQSFRDSGNQGGVTRVRNLYTAATGAAIDIPPPRAQEVPHETGPVRDPIAQTGEAQLQA
VAHQALTGVVIEADPDRAQGEASSGDSDRASAASTESTRRLQPDRRVKKPRTTGR

>YP_003868437.1 putative coat protein [Rhododendron virus A]
MEDRRAEDRLDDDLPAGGGAPPPLRGLPPLPRAEPTDAELQAAIDEAVAVVYEAGMPAGRFTVQRVHEIGLTVEVFVKQA
RAVFGGKNVDQADLIFTTGIKMGVCGSLRTMEPAGFWEVIRWARSNVGRQALETGQKVKKVEDKRAGTQTPNEVALCQIF
TMQQGIMAEEVKEARASTQQEIDELTRLLRLKRAEQVKVLAEIKDKYFPANIWEEPAEAERNARCWEVYSAALVTAGRPA
PIKTEAAFKLAIDAYKNFVDTEFKTRFIRSDEHQVALRKFADERIHFLDGIGEPKKAGTFRSLLAVLGVEPSAQTTTHTE
ERNDEDDSGGESDVARGEEPEPEAGGGTSRPGASGRGAGRGKGKRKVVPERRSLRSSKTGRVTDVSVQGAQGDGGASRPK
HRRR

>AVG19367.1 putative coat protein [Southern tomato virus]
MAGVGGSAAGRVPNAANVPLTAKEKEKTVMREIVEIGETFVELGIDKRYFQRTTYVSHMLLPNQYFKLLKQFKGKTAEEL
DLALGAAVAHGVLRSMRGITFKKFFDFLNWVKTKEGKDALGETMYAQKLEQKGRGDFSIAEVALLHCFETQRNDMLRDEK
DVRLKAEEEIADLQRKIVKRREKLEEDLIATKSNYEPVSRYVGLSDYELNCKCWSLYQQFNPDKVTAGAKPTRKQVKEAF
DMYAEFVAKTNRLEFLKHGNVKDELQAFINAKILGYEQLGDKGKSRYLRRQLAAMGVEMDHEVESEDEEEVAEEPAGGEA
EEGEGDDPLQATVGDNPDGEARGEEDTAVQVASPAVTRNRGRGRGRVTPLSQRKDRG

>QLK02322.1 coat protein [Vicia cryptic virus M]
MAQFETSDPANVGEGAGIGGIRSKAEEQATVNQAMSAIVRLGFPEDIFDIDALLERGFTAKSWCDYCRAITSITERRDMS
ALLALGGTRFWELPTDATLENFIDFVKWIKSPEGRDAQTAAAKKRSLQKRAVGGLSTADVAIIQMGNSMIADYQKERKKA
RAPIEEQQRHLRRELRLLDDELAATELSVKERFGCIATYEGPDNHTVSREAYKLYLEYCRENRVRAIASHQGGFDKAVEM
FGAKVRETHFRDYLLDATRAEFIRDYYNQKVLHLDRSGEKKQAGTFRNLVVAGCGEMALDAPPITTFIFDGEDSCGESAQ
SGSAAGEPAAKKKRGRPAGTGKAAARDKADKRPPKKRGDERNPAQPIPQGQEDQDTAASGDGSQPNDPNVNVPV

>NP_624324.1 major capsid protein [Zygosaccharomyces bailii virus Z]
MEKDGKSSTWSSFSTALSEIQKERVPGLEEKTSIDFEVDGKRYSLVSSRKPTDREVELKSLIPSAILTEQLLSNEHIGKY
FERIRKALIVKNTQADLVELLNSFTTVLTNIHQVSLYIEHHPDTTAVAKSFENYKLKKDLSKWKLDMLNSLSTVDGRVQI
HVNEILAMFHGVKNAAQKDAQMKEEKARKLMKQQVELARQEFEERIKHVRPFQGLMLLTGSFKEQSDRVHEMARQEWMSL
PDTEKSSDYDAWAQAWWATRKDGEIFAVLESTVMTEEFLEFFSQHWLFRG

>ALR87112.1 hypothetical protein [Nigrospora oryzae unassigned RNA virus 1]
MTALAALPLTIRTTTCPARHTYSGQHVTTTVYVTRLGTMSSSRRIIVTSVWNSLNGLFVNASVTRNAIAKIRPPMPFRWRRPRLASGCSSPWPSRVIIILTSLLSRVTIDAGRRLVQWCPNNTGVGTRVHPYLSAALMMRHNLPSSGPSSGTPRTTYRSLPHRDLYQSPKCAP
>UWU44412.1 polyprotein [Epipogium amalgavirus 1]
MASGRSERMNVVRRGVDPLAPEDCTAELRTNIEVLREHGFQIDTWTPAAIWAMPLAVSKFIKKVRIITSVADAGQRSIMI
GLGPVRGYYNEATHCTLRNFVQLCDYLRTPEGQAAVRSRMFSAKLEKRAAVGQQPSEVAFLAAFQQQVGDLSHAEKTLGG
EFDVKIQELQRQINATHAEKDRRLKKLKKKFKPSGSYEPINDVDLSNRCIELYRIACSASGVAAAEIDEQSVRLIEAKYG
PTVRDNHMLEFIRSGNHQEALRTWLDEKIRFFRSSYDTKQAPITF

>UXB54238.1 polyprotein [Gymnadenia amalgavirus 1]
MAPKSARAISGLLESTEELSVRLNKRLDSYRNIGLRFREIDYQRFLNLSLTYPDVEKMLRFLDGFVQQGTMLSVLTHAEV
AGVIYSKAALEARDLVFLYDWLKGPDGAAVARKIQQDKKLTKGSLPTQAPRDVAYSRLLDSMNIDLSVALKEERQKIDSE
IADYMTIIEQRRDDFVKFEEKKKAEYAAAANFPPLKLRELRDLCWRKYLDKCVADGIDPIPHTSENAQHITDELRSEVNQ
EVIAKYCEDEAVRKQLLKYGKMKIKHLRKLKRKRETN

>DAZ91001.1 TPA_asm: fusion protein [Cannabis sativa amalgavirus 1]
MAANRKGKRVLEVATGVDPLKAVDWNAELGAHLEILGTHNFPVTTYNAASIRQIPMTVEKFIKTVRIFTSLDDEEMRGYM
VAIGTVKGYFLETRTATCRHIVEWCEFLRSKEGQKMTRDRAFEAKLRRKAPASGDIKSTAKLSTFQQMITDHSQSMKQSR
AYWEGRLKKHMMRYNRAKVRMEENFAEINAEFAPAGEFVQLSGVQYTNACIDMYKEQCVANGVAMPAMTDDLIRDCETMF
GNIVRENYQEMFLRDPAKEKMLDTYLRKKIMHFNEEYDASNAETF

>DAZ90985.1 TPA_asm: fusion protein [Acer pseudosieboldianum amalgavirus 1]
MNQNTSGSATTDAENVVDLSSLQDPVAETEALAVALAPLGKIGVPVANFTRPQIHAIFLSVPSYIKEIKGLTSISSEEML
AEVFNTAVMNGICKIPSVCDVTSILNVARWIKKGKGAKCVADVQHALKLKSKATHGATPQQVALAQILDQQMQDMAGEVK
RVRNDSELKISRWQKKINNERRKMDKALKGIESRYVPANSFKPLEREEVSRRCWEKYEADCRKKGTQPAPWSSIIMARVE
ADWGNQVQAEHRQEFVTNAQVADQLNEWGKHKIAQLKLDQD

>DAZ91031.1 TPA_asm: fusion protein [Melilotus officinalis amalgavirus 1]
MSAAREVMPLRVTVDLQPDLNAVLGPLAACGFRCAAWTVDHLAQNYANPKQFISGAKMVCQFEDEDTRNDLCALGITHGF
FTSQRSATPSQMLKFFNFLKGKDGSQVLASFQKKLSLAKKAAPGLDIRLSSLVSMAQFQLNELNTAVKEKRQEIEDTILE
LRRAINLLQEDLKNVKELLDDDYLPMFHYEPQDDSDLINACYRRYCADAAAAQMDAEILRFDIYDMLRARYGDAVRQRHL
ADWLNVPERENLLKLFIDQKVKMMEEVGDVRQASNF

>YP_009388304.1 fusion protein [Spinach amalgavirus 1]
MAGLEGEGSEGIHLVEKTPKQEQEELFTASEKLREAGIPLGAFDRNAIIKAGHSFNGYMKMIKYVTNYTEGGFFDTLLVM
GGSKKLYPIHSKMDHFGFVRFARWLQSKEGQDEIYTLQREQKLLRKAGESLTPTQMIKNDVFNLIRTEFSRAMKAEREKF
EQEKDELRRLLRQKEREERQAFKNLQEKFAPISFYREPTDEEVGIAAYEMYENEARKNGKTPMSRYHGGDVYARQHFSQA
ARELAQVYFASNPENQDIMERFMKERFLFF

>AWH55632.1 fusion protein [Rubber dandelion latent virus 2]
MEFVLEKTPAEEQAMLVEKAAPLIAFHFPASIFTRDAAIDAGYTFKSFLKHVTSVARYAESDQLRAICRLGIKHDIFELH
QECSIDQFVRFSDFLKSKEGQAALQGVAIQTKLQKRAGTTFTPKDVALEQIFSIMRQDFHAAMKEEGAAFQKVLAELRLQ
IKKVEKEWEDRQAEIRAAFNPVSVYQEPSEKDIGVEAYAAYEKEAGLKNMVAKPKASGGLEYAIQNYGPQISRTRVVEFA
NLPEHHEGFFGYMKQRVLQFVPSSTPSRKR

>DAZ90991.1 TPA_asm: fusion protein [Amaranthus tuberculatus amalgavirus 2]
MAESDASESSQSGVPTPFELRGQKQIDEVKQYKKNVKALVDFGIPEACFEDHNCLMEGVLPTHRAKLVKVFQPFIDKDQL
EEVYTIGLINKVVGAKSKLKTAQFFKFCNWLKSPDGAKAIREHQLREKLQEKGKGDFTAYQVGNLAIYDTMRAELAAKEK
RIRSKKEAQILALQEQIAALRDEEDAELAKAREEFDPVPKITFPDTMEFNKACWDEYARELAAKGKPVPRLTVALLTEAV
NLYQDVIRQRVVLEHLEHADGIKKLHGWVERKVAHFQRKRKLKQATRF

>AWH55634.1 fusion protein [Rubber dandelion latent virus 1]
MSGSGAASGSNVHAARRSVDYESILGEQLANLAPEAFPVSDWTIPNITKSFLTVPKFIDTIKVLTACGDPVLIRRIAAQA
ITRQAWESNTTCTIPQMFKFCTWLRTPQGTELINDLRRTRNLEKKTVGEQSIEDVGYVGALEQMLTDRALEIKLTRADYD
NRLAEARRQIVLLEMEKESKLKRIDELFQPASFYVPLDDMDLGMQCYELYQKECAALGKDEAPFDEHLMEDVRATYQNQA
LAKHKAEFVRDEDRRNAIKYWVEKKILELDGRGDRRLAQTF

>DAZ90993.1 TPA_asm: fusion protein [Amaranthus tuberculatus amalgavirus 3]
MAGSSSARDVYIPTVAVDLGEALRDTLAPLGRHGFNVNRWDKATVNAHFLSVKKFIDNVKILSNIEDHDLRTSLIQKGIT
LNHFKTPADANPSQLDDFCMWLKKPEGTKFLNKLQKDRALARRVQGSHTVSDVALVSLLNEQLSDYHAWVKETRSEYDDA
EKALLRELDLLREDRENVLHDGMVGFRPAADYVEPIEKHLNQKCWLVYLEECRRNNKTPLEGDDDNFKTMRELYGPQVRQ
ELQVEFLKAGSRVEDLKCWADKKILYLGEMGERKKSSTF

>DAZ91023.1 TPA_asm: fusion protein [Myosoton aquaticum amalgavirus 1]
MAEGAAWRPGHVVNLSEVLVEVLDNIVDQHFPVATWTREELTRNFIPVKKFIDAVRVFCSIDSVDVRVDIAAEAIRLRKF
RANNLCTCKEFYQFCLWLKKPEGMLIVNAAQRRMRLAKKVQEGLTVDDVAIISIAHEQRSEFHQSQKIKRATYTDYISEL
RRMISVAEEEMAADLAAGKDEYLPTSEWEEPDDMTIAELCWERYGNICAAEDRIQLELNEENLAEITVNYSEEIRNRKWK
EFLAQGTRRDDLKVWAERRILELERAGEKKRSGTF

>DAZ91049.1 TPA_asm: fusion protein [Paris polyphylla amalgavirus 1]
MAAAGVGRGKAVLDFAVDPLDNDKAEVAELAVPLLAIGLSPVLFDWTILLRHGVVPKVYASRLRIFRGKETAEQLDTIMG
LGITNRIFPGVRACSVTQWLTFLDWLRSKPGQDALSALAHADRLRARGKGVFSAEDSAFVSMFDAQRNDFLLEVGERRKA
SEVTIATLRRQIEVEQKALEDNLATTGQQFLPCSEYVPLSNYDYNTACWDLYVRKCEEEGQIPEALDVPSLTEASKVFGE
EVQKTHLLAFLAQAGRKQVLRTYVETKIQGLEETGDHKQAKRF

>DAZ91003.1 TPA_asm: fusion protein [Epimedium pseudowushanense amalgavirus 1]
MAAIQPVEPNDPNAHTAQLTVEEQNGLLVAAAAPLIDAGFRAQIFDATVAANLGYTHASTIKQVKFAGTLATNDLMREAI
NAGISAGVMQTQPYCTLSDFMSWTKWMKSPPGRSALYKAQQDKKLQKKMTEGISATDMAIVKCFNHMKQVFANEKKACTQ
KREKRIEELRTELRHEERALKSELAEIAVKYLPVAEYQEPDERDINNLAYKLYSDDAVLRGRAPIIRVAGGLEEALRSFG
ATAREILERNHAVQQQYRPALMSFMSSQLFRF

>DAZ91059.1 TPA_asm: fusion protein [Spinacia oleracea amalgavirus 2]
MASSSGVWVPSQVVDYDALLIETLEPIRDQTFPIDQWTRAELMSEFILAKRFVDVAKIYTSIPDRQIRLELSAKAIAKGF
FVVVNECTCKQFYDFCVWLKSNEGSAAITECQKRRQMARKAGDTLTLAEVGLMSIFTEQRAEYNQALKESRAKWDECIAE
LRKAIALAEEEKRIEMGNVGAEFFPAPEFEEMNDSDLMKKCWELYTAECGITNRQVGEKTEETILAVTQNYQDEVKSMHV
MNFLRQGTRTPDLKLWCEAKVLELDQGGEKKRAGSF

>DAZ91029.1 TPA_asm: fusion protein [Melastoma malabathricum amalgavirus 1]
MSGVGEGSSGGHHGAPAIVPPAIPPAVGDDRLEKTLDEMQEEVDAVTAPLLAHHFPPGVFNVEAALMEGFSYKPFLKLIK
KVAALHEQGILQQSIWEGTTKKFWLLHSMCTRKEFVTFARWLSTQEGQDAMFSHQRSVKLQKRASEKITPDQIAYVQVLD
FQRQKYSAEVKETRVDFESDIAELQERLRLKRREMEEALKALDVKYLPASSYVEPEDEMVGKTALELYEQECLKTGKRMK
TLPGEKVEYAKAHFGSEARQRFMIEFAEKEEHRDLLMRFLGEQVLTF

>DAZ91053.1 TPA_asm: fusion protein [Rhodiola rosea amalgavirus 1]
MAFNQANAETAAQGAARNLRARGGGEDVIARAYLGGEDDGRPIGGILTPAQHTLRIQDALQPLAEAGVVIGQFTYQQVVA
CGYSPDSFIKLVRTLTGHNDDAILKSCLSLGVKRDLYDLPSDITVATLIKLCNYLRSPPGQAALQDKQRTLKLAKKGKGV
LPPRDVAMTSVLQIQLQDLANRVKQQRAKDDAELAAIRERYALKEREREANTLRIKKSVSPAYRWVEPSNNDINTKSYDL
YAQWCETNGYQALPPGPDGWAVAVKQFGEQVKAEIMAEFCADEKRQRKLTKYLKAKILELDEKGDR

>DAZ91007.1 TPA_asm: fusion protein [Ferula assa-foetida amalgavirus 1]
MTCATLLSFAFITTCVYFLCSLFYILLYYIIAMANQTGQGNTGHQASGSGTARPFHGQTSSEQLNQSLRDALEPLRPTGM
PIDLFNVVSVNNANYPVSNFIKLLRAITQFNDADTLFDVMALGIKQDFFNAAQNCTVRGLIKFCQYLNSKPGREALNNIQ
RLKKLKRKATGPLGVEDVALAQMFTTQMVDFRKAESQVRVRYDDTIADLRRQIVQLEMERDSQLAALKPLYSPVSSFIQP
LEEQVFAQAYDLYAADATASGNTPLPKTDEGFRKAYEMFAGRVAELAKVDFCKLEGNTLLLVNYFKSKILELDPQGERRK
ANSF

>DAZ91009.1 TPA_asm: fusion protein [Guizotia abyssinica amalgavirus 1]
MSSSGQILLLEKTPEQEQAEIQAAAVPLVDEGFTASLFDRDAGINLGFEPKHFLKQIKAVTACRENETIVTALEYGVKEG
FFSTVRRCDLKSFLAFSKWLQSKDGQAALHNAQKTNKLKKRRLGTFDVKDVAYEQIFTAQRADFANVVKKERELFGEQMD
WHRREIKRLERTLEQRIDAAIAAYRPSSEYKEPDLDEVAALAWGAYEADAAAKGKQTMARNRGGSQYATDHYSKDVRRAR
ILEFCGDDTSKQLLDAYCQKKILHF

>DAZ90989.1 TPA_asm: fusion protein [Amaranthus tuberculatus amalgavirus 1]
MADAEVAPFLRRTDAQWRAAVVAALDEIQGGGFTIRQWELRDLFIEGILPDVFIKNCKQLVNFANTPALRQIFTEGVLAR
VIESSTDMRIVEFFNFTEWLKTKAGQEAVQRVMLREKNSKRTLPGFSVEETSYTNLLAIQLGDYGVAVKKSRTGFDERIS
ELRRQIAEQEALKAQSLAALEAAFRPASRFVEPTTTIIRREALRMYEEAAQAANNRQVLTGVEAIEASTKEYGQRVRERA
MAEFCRAQDVKEGLQRFAVDGIQKASASFQHKEVRRF

>DAZ91057.1 TPA_asm: fusion protein [Salvia miltiorrhiza amalgavirus 1]
MAAPGAEIPRPAALAGRPVVDHRAFINAQGARLIAIGVPAPCFDEPNYLAAGLTPKLLEGRLRVFEHADSDAKLQRILNI
GIRLNRFPAYASLTPPLFYSFLDFLRTPAGADELAALQRADKLATRGGTDFEPHELGWIAMMDLQQAEMSNLLGEERRHH
DDVIADLERRLRMAKVAQKEALAQVKTNHSPAGDYVALDSTETNRRCWAEYCNRVVATGNVPPPLSYERMCEAVTTYSDL
IRKRHILEFLTPQARKDALESFVQRLIVGADQAANERQSRRF

>DAZ91039.1 TPA_asm: fusion protein [Pinus albicaulis amalgavirus 1]
MALTNIGILRANRVPLVPDFEAQILAEGFMQDKFEKDIGVLAAFGNQKSLAASYAEAGRHGILPLLTDLTPRQVMAWAKW
CKGEKGKKAMVVAQRTEKLKRRLVGDMSTQDLAYVSMLDTQLGDYSQDRKDEITKREAKIKKLTLEIERQRVRMQECLDQ
IAEEYLPASQYVAPTYDEVLRAEWNDWVAAKLADGQPEPARSDANYKACVEETQKSFLTIHKGEFLAVPQRRDVLMKYIQ
DKISRF

>YP_009362302.1 fusion protein [Zostera marina amalgavirus 1]
MAEDLRSQQTLDDRDNLKLLTDAFKAYPEGGLSVVDVSLEGIAACNYTVSRAVKVMKILKPLTKNEHLIKLFHYANDVSN
ISSILPMTLETNFKFCKWLTSPVAKKKIAALQNADRLRRRGSDVVTPEEAAMIALLESAQADRTTEYSKARARYDIDVAK
YKKKIAKRTRQLEEDLDKVQASYPGLQLIERPDEHSVMASAWHRYVDFCTSNNFEVPQKNDGNLARAYKQFERELTLEIK
NTACQKPEVRDYLLQYCKEKVKGF

>DAZ87287.1 TPA_asm: fusion protein [Arceuthobium sichuanense virus 4]
MASTSRALFAPPSDAELQDQLDSALEPMGEYLPDMRQYTVKSVNENNYTVESFIKAMRPLVSYCVQGTFDRILGAGSTMG
VVKRVTKPTTADLINLSYWVRSKQGQGVLTTINVQRKLEKKAGAGKTAADMAWTSIYAYQQTDWARERRAIQNDADVKLD
KLRLKMAKIQSKADAEIAVVDKRYPVQSQFAVANRGEFGNLCWAMYQKDCVDKGIRPKKKKDHRLGEAVRTYSTIVRDEL
IGDYCQMAQVRKELERYAKAKIAGFNREGNRGAATPF

>AWS20963.1 fusion protein [Cistus incanus RNA virus 1]
MPVDPLRYMDSQVDLEGEEAEAMGKLWEPFATSQLTRKDCSYADLLEMSATLGDFEKCVKAVRSFLVQEIFDDLWSKAHS
AGVVASAQTLTLQSLFRFRNWITKPAGQGVLQAVQNKKKLVRAGGDVFLPDQIALLRLFQHQVDVRSREAKVVQEKRDKR
LAELRLEMENVKQAAEDKLARIDRRSRPTSAYVPVDPIELRRLCWVEYVKDCNKRGLVPHPKSELNLEAATERFNAEVRQ
RHQLEFALTPGNKEKLLSFGRKELKKFEEKNERRQASTF

>UWL52187.1 fusion protein [Exobasidium gracile zybavirus 2-3]
MSASSDTQSFRNMVSETMSFHTAAQSSINDKVVDQIISKVGPKPSFYVANEYCDVFQNSLTISLTKEQLIEKINEFTKDQ
KDGREAILANTKRGIDRYVMEMLFLSETDGNIRRVLKLVNQFRTNEQFLQSLGRAVGAVNATLSEDKKIPGTEGSLAGFE
LLHSNELVRNALREEYEMSILKTSKVPDEVREMENWVNSINQTLREGRRVYEEKKERLRIAQQKLAEEEDEFGRSAAPLI
SFARKWGEIKRADIDLPMKNVLRVRYDSDDNLKSTLTFEQFLESYRLHNF

>UWL52196.1 fusion protein [Exobasidium gracile zybavirus 1-3]
MREKMSQTTHNTDLYTTPWWVNAMPGWVMTPPPEEFYEQVRLAKQQEYSARLGFVTELKEFDAMVRFAILVEAMSLDKRS
ASKLLRSVKVVPSLEVYNQRVPVEYRDVYINVSRMVDIMTVEESIEKIREAVVPRRELALSAEQREGQSVLQSLEAARKR
ELQTFLAEEEELMYQLKQLRKKRDLFGRESGQLFPLLATVKKAREAQLTTAERATAVQRWSASTALKEQYTQDGYVIFVR
NNKATKMEAGLYSRF

>YP_009552087.1 ORF1+2p [Erigeron breviscapus amalgavirus 1]
MGEPLPELTYVLTPAEEQAELTRLAAPLIQQGLPAGLFDRTAVLRANYTYKGFLKHLQTVSRLVDQDIIVDALSLGVKKD
FFPLPNRMNISQFCRFSEWLRSKDGQNSLHEVQRHKKLEKKAAGVLEPREVALEQIFSAQRADWAAAKKEERSAYDKEIQ
ELRKKIRQLERRWERREVEIDNAFDPQFEFLELDEAALNERAYAMYVHDCQVKERRPRSKEHGGVQLAVEAFGGQVKKQK
QAEFAREPEVAVKLFEYAKRKILSF

>YP_009551564.1 ORF1+2p [Camellia oleifera amalgavirus 1]
MANAGGNGAPRPVQPLPQPPVYYFGQHTPAENQARITEAVTFLAQCGVNVGLFTVDAVNQVGMTTDQFIKAVKPLQTHAE
QGVINPLFTEAIRARVFDVVMELNVQQVVNVCEWLKSRGGQNAISTVYRTRKLQAKVLPGTTAADVAWASVLQQQLSDLS
GKRKEIRVEKDEAIAELRREIQRLEIEKGLDLAAIDAEMVPASMYNELNAAEIARRSFNLYTQRAALQGVVPLPRNDDGI
KMAVDLFGNEVRQRHMQEFVQGEVVQQQLMQFLRGKILELDQIHERKQASTF

>YP_009447919.1 ORF1+2p [Allium cepa amalgavirus 1]
MSAEDFTPRTGLVDTELLVDPAAELEELHDALMPLEVLNINVKAFTRANIFALRMTVPQYIKEVRVLQNLQDVQLIRKVW
TEAISHKCATLPDEADAGVCLSFARWLKRGVGAKVLSDAQHLIKLQKRAVGSVEPKVLAFVQLLDQQIADMHAERKKIQA
EGQAKIDELRREIQRVEREYDEKAKASSKRFKPARKYVPPTKAKIDEECWNAYLNKVQKSGKTAPEWNAVLQEQANTMYQ
QLYLTQHKQDFCGLESNQIPLKVWADSKLKELADNHEF

>DAB41729.1 TPA_exp: ORF1+2p [Secale cereale amalgavirus 1]
MSETSGNSGTESEKMERIRKELADQENLELTLEEQQAEMDKLVPPFRARHIPEEIFNVEQAQLDGHSFKNYLKLVKTVHN
LEKDGHLGKAISKGGALGFWELYTEMTRAEFVKFARWLTSTEGVDFVFGLQKMKKYTSKAKDSVTPRQIAISGVFTHMLQ
KYSSEVKETRSKYDKEIARMERELRLKRKEKEREIGKLIDQYKPASLYVPPKDEEVGLVARELYEADCERKGKAKKTVAT
GLLEYAKQLFGQEARNRFEIAFASKEEYQDALMKYLAEQVCLF

>DAB41735.1 TPA_exp: ORF1+2p [Lolium perenne amalgavirus 1]
MPRDPLLSLTADADVSEAQREKLADLLDGVIKAGLNLVNCTYEDMIGANITVDDVEKALKGLAPHYDNGVLADVWTVAAN
CGVVTSAQNFTLKSLFRFKVWITKDQGATALRQAQQKAKLAKAGKDEFPADEMTLLRLWKAQQDDMQSFVKRERVPIDAK
IASLRAKIVEQEELLESKKQEEMMKYPLLSAYVPPDLSELRDLCWKVYLQICNSEGKDAFPKNEENLRLVEEKYKELVQN
RHLANFLRLPQNKNAMLNYGKLKIKKLAEGKSKRELSTF

>YP_009552799.1 ORF1+2p [Festuca pratensis amalgavirus 1]
MAEVKRTFQTPAPTDGDYAANLPEGDDARFVYYAGWVLTTYHFAAALFQPGTYRLEGYTDKDFAARLRYFKGKDVNVIET
IVAVGIRRNFFTAADSATFENFANFLEFLKTPEGASAITEDLRRARFLAAGKGVFTAVDIAAVSQLTVQAADLEQHKARM
IAASQKRIDELELAIAKEKESLETKLALSKDEFFPASIYKKPNAMKLQKECLIKAKAADPVLSAVAVPTNEQISDALKQF
REEVERQDMVTFLSQQDRLHRLREYVGKKILSF

>YP_009553342.1 ORF1+2p [Cleome droserifolia amalgavirus 1]
MAEHQDPQAQGGAVGGDVEEVNLLEGIGGIPTAAEERNRLQEALRPLIANGVNIERITVNDCLRLGFTVEQLARAIRVLT
SIASDEMRDLIFSQAHLSRLAPAARSVTLDHILAICEWMKTERGAQAIRNLQTSAKQERRAVGGRTVADVSMLQAFNQQV
ADWSAQVKEARKEIEEEMAELRAQLALKQQELNDSLAAINESYWPASSYKAPALNVVQSQAYALYAADCRRSGTVPLPAG
SLGYSKAVELFGQQVREDHQLQYLRAEEARDTLSEYLQRLVGLKAGQGRRREVENF

>DAB41737.1 TPA_exp: ORF1+2p, partial [Pinus patula amalgavirus 1]
ITLVISIMSNLSCAQIVQKLRDGGLRLVANLVEELPRNNIREDVLAANCRGVVSLLDQGMLDVALGQAAGKGILSVTREI
SGPELLAFARWCKDKDNRDALAQAQKVSKIRRKAGASLATDDVAFVSLFDQMYADWSHAAKEVRVTHERRIQELEAELRI
VRQRLAVALEENALAYRAVSSFRAPNEEEFVSRCVDKWLATFIGTPPARAALTSANLEVACTTYGAEVASEWKAAHCRTP
DVREALQNYCMRKIKHFEQESNEKQARNF

>QOJ43645.1 ORF1+2p [Medicago sativa amalgavirus 1]
MADFEAQRDDNIAANAPIGGLSSKQQEIDTVTAAITPLLAAGFPQAIFNYDDLLLRGYTAKTFCDFIKPLSAITERRELI
SLCALGNNRFWDMSVVAELDEFLNFVKWLKSPEGRDAQTQAAKKRALNKKASDGMSTKDVALVQMGNAIIADYQRERKQR
RFPIEEEMAELRRQLRQLDEELQAVEEEIKVKYGPVALYEGPDNTRVKSDAYLMYQDDCRKKGYRAIAQYQGGFEKAVEL
FGNKVREAHFCAYLSDPARSDFVRDYYNQKIVHLERSGEKKQAGSF

>DAB41669.1 TPA_inf: ORF1+2p, partial [Salicornia europaea amalgavirus 1]
MSGAMVPQEHTLELSSEQEAAQILQAAAPLIEMGVPAGVFDRNAAIASGHSFKSFLKLVKFVSSFHEQGILEELIVLGAT
KQIYRIQNRMTQEQFVKLARFLQSAEGNDTIFAYTKAAKFQRKAGEVLTPLQIQMNDVFSMMRQEYGRVKKAKREEHERK
IDELRKMLRLAEKEMKDDLEKIDREYAPVSTYQEPLDDQLGRAAWELYEADAVRNNRTVKNRILGGMEYARQHFGQKARE
LAQIDFASKEENRDAMERFLKKKFLSF

>UXL82811.1 hypothetical protein [Capillidibolus rugosus virus 1]
MSEQSSLRGSSVGLPAGIADPWWVRGLPEYARDVSREQFYKDVHNVRSKPYAKREAEVEGLTHPYTIKFA
LLVEALSLDKTAGGRICRLFKLVPDFGAFNKGVDDLLPEGGATEMWLRELLDSEERYGAVHKRLVPKKAV
VLTATQQEGYEGLQNIERLRKQALGEYQHRENALLQQLKALRLEREKFGAELHKLVPSYKSIGGTRKVTL
TSSEVSGLEKKWSSSHEAKARYTLEGFLEASRLNKIAIAERQLYDDFRRFRDESKAQLCVDGAKIAAAQA
DASRTLAANSSVDDLAPNF

>KX884149.1 ORF1 2:841 [Hubei partiti-like virus 59]
LMLRYFHNLTSEKLIKITSLEPGLGEKTYRNLMADVARDPQFVKIFEQHYCLSSETTEKEFDDAIFTYAVDPKEKQVIAGKLASFNEAKRDKEFEERFGYPKEAEEILACALNLLSISKQEKEEAKKNVQEMIKNLKKLYAEIETTLEQELAIVESFNKEGGEFESSVVVKARSDWRFLPSEEKVNYGNDINIYIRTKKAKAKLDFKKKKLNDKKYLESLKATVEELQNKESPQKTMEYSKVNSFLEGRENIISKFREIYENIGSILRSAKSSNKEWFC
>QQM16255.1 hypothetical protein [Itsystermes virus]
MYGLASHMKVRALRKVWRLCSLVKDEEALFASLPVSDNQPWRRLVTLAEDPKAYEETHLRAFPPHVSQKT
DEILRRARAIEQAMSKARKEVLDKFSLEEEELRQKLKAVRAQRAAFESSLRAQFKPLAAVESLRKEGLPT
NVRLAADRKYHGSDDLQKRYTFGGYLEVVTQTYVAKQEKGLADSFLCLGSTEAAAGTIKALVPQRFEQTE
KAAQPESADVSFLGLSSLDDDD

>QHD64762.1 ORF2 [Plasmopara viticola lesion associated amalga like virus 1]
MTRPARDEYYKVVNTTRKKPYADRVEFAKAQTQFNAVVRFCLIVESNTLDKKVASKVVRTLKLVKGLTEF
DLKVPAAWRGAFNDPERMLALMDDEDAINNIRFTLVPKKEQILDTEQRSGSLLLQFFESERSKVISQYDD
QEKTLMDALKKIRAEKKEFLTEVNTALPTYKKIRDAREIQLTNQERTSAINHYESSTELSSRFTTEAYLL
AVRNNKAQREERTLFREFAKMGPEDDIRRRIDDAAAKATATVTVPKPTSGPRPASVSIDADLLEV

>UHM27512.1 MAG: hypothetical protein SaAmV1_gp1 [Sanya amalgavirus 1]
MSISEESTVEEIVRCYVYYSKGKHFRKIYNEELVNARRGDRDREFELVHGYTRAVQNSEDNAVRAIEAAK
AKCRQFDDELARRIINLKEANEAKKLRVMQPYEKVMNRLSRRRDLADRAFDQAILTFMGLDDATRSHYGN
CMDTFQQAKRDQESERIKSIDMRDLDYVAALTEVNQMIDAQAAMTKLDHLEIEATTGGKTFQEGGSEVGP
VPKESEGGDAPVSAPPAVADEHGRVSERRARKKQV

>GAXI02024802.1 putative protein ORF1 [Tetrodontophora bielanensis associated virus 1]
KLDVPKFADEQGFKIDDAINSVSKLITSASMTPVFCELFSHHFKLREDSSADKIDEAIVD
YLTDKTARTEISSKLPLSISSMKEKKFRESHGYDKEIDENFSEACKVYNKDKQFLAEQKQ
ALDEVISLVKGLQEKLEKSLRDKWDFFYDLIKQKKKHEETAILKARMEWRRITKTERIRM
DNDVNFLIRKHVAEAREEFNSHSKADVQFQKRLRMLVEEIRVKESGEIVRKIDRFFLEIE
DLKEYEESLFKIRESIERIVGQRD
>UUG74129.1 MAG: hypothetical protein, partial [XiangYun partiti-picobirna-like virus 7]
APATIDEQVIAFTDAVLARSGSITELKAKEYRASASNFVKEVINDSFNFSIWSKIVNLKPGYTDEDLVIS
YLVFNRGATLRAKYADAVATAIKNRKNASYIETHGYSQEYMTQEDAVKSEYELVEARCKDLDNMTAIKIE
KLTRENEAKKRKLMEPLEFFKTRIKARKDLINQRVDAAVEKWYHMSSAEQQKYGNLDTNYITEVKARALE
DHRIECSKDIDFTSSLAGIVLKREQEGSLSGLEKLAISIEMSDAKCSFPDQTTTTVQVSDKADDGNEELK
EEVQTTDVNDKHVRRRSTKKN

>APG78181.1 hypothetical protein [Beihai barnacle virus 14]
MTVAPPDNEGSSLGGSRQQPNRPAGSRQQEGFSRADIQGLGSPLTRAVVTAPEHWYFNQ
NRDVPGELKPTAPRTAFFRQLRLLKQKLGVSSSPLHFFLKHPTPNGLSDIDFLVAICDA
CGLNKITRKVWRVATKAETTAELISKLRNEYPPDTFRGGLTLPVALGVMIRDYERKTEA
FTSWFQVVKRRFLSEEALQLQPVVDAYQEAARRLKEKSREIEDHENAIRQQLKQLQTAR
EAIRKDLAARSEELRKIVRLQAGAADVSRDELDSAWQAKSLEEQAKFSSREDHDARYKR
VVADAVLRDMNAAGRVQPLVNQVNKFLADGEAAYSSHSDRMDEIFPPTRLEVQAVASTA
APVPVRQGDSRGVSVQDLLNLQEVDEPGADD

>UMO75700.1 MAG: putative capsid protein, partial [Xisha Islands zybavirus]
TDGVSDRIEFKIGQKKFRLVTKREYNDEEANLKALFPPSLLREQLMQNEELGTYFSTLA
SACLVRTKSKDKVELLDIFTRSLNNLAQIHRFVKEHPDPAQVAAHFERLVLPRYVNSWK
VKLLEKISTRDGAIEIHVNDVAARVQAIINNVNRECQKEGEQATAAYKAVMAQIEEKRS
TELAKLGSLHELATLTGPFRDQNDEIKDEARDLFASSGLPSDGVDYQTWCGEWWATKKH
TKMVEFLESMIADEEFLGFVERSFLGDDSA
