# Supplementary material for: Integrating Sequence- and Structure-Based Similarity Metrics for the Demarcation of Multiple Viral Taxonomic Levels
Source: Viruses. 2025 Apr 29;17(5):642. doi: 10.3390/v17050642 (PMC12115509; doi:10.3390/v17050642)
Supplement: Supplementary file 1 [file viruses-17-00642-s001.zip › Datasets FASTA/Orthornavirae/Amalgaviridae_67_RDRP.fasta]

>UWL52187.1 fusion protein [Exobasidium gracile zybavirus 2-3]
GAHRVQWPKSYQSLRPLLMDIRCLIGSPRYSVDIDPLVSSVLSTIATEWQLDQNSVQLLQSASKMWSLDLLKRSLWWTRNSSGPSLRVRPTRKMRELKQRILDAKWAPRVLYDLPEDRGVDGALELRDTGLRLKGSYSDFGGRSSRCQRNWFFFSSIINHGGSGLRSIPELFNSLRFGGGKADNIRALKGYSFNLDTEIKFSSPLESQIKFLGLDGVKLDALSLNSSLSFADLNSEANPGPSYRHLGYKSKLEALPLIVEVSKQVPISLMNGERPPQCLYGIAGRPKLSTVNKHIDKLMSQKGNGRAVWMADGHESVLGNRFTLPLMNFFKANNGPIQLGFNKFGSHPRRLRKSLESFDCYINGDFSNFDGSVGVHLIIRAFDIIFHVFNLERGQLNEETLVLEYLEQNFISTKIVLHDGRILEKGXGIPSGSSFTSIIGSIVNALVLYEVMSELRIQGGDKFIIRVCGDDNIIGLRTKGEYRRNPDSRFVYGTRVKEIISRILLDRFKMTLSVEXSDVAVFLTVGVGMPRVDGEIKNFSSEAIREYRSKLSSKLGRKLNFHEXIKILPMEPTGPNPSITTHRWTYIFSRRVRFLSYYLTGSNKMIRPTGEVMDRLANPERSCKDIFQFKSMLISALIENFYNQHTVNRVMHILYDVSWXEKFEIDSLKKAKEDFYXXLKTRGGKFPFISSQDLPEYCQHDERSWYRKMKGVVDFNYEPKMGSFNRWFRLLLQKIPKIFEDEFDFSSSSYRLRRMFRGRIRGNKFLSYCGDPDKLQDLNRFLNFMHFSIGKKYSFKIRNAEMWAKSRHNVSDFMLLT
>ANN12897.1 putative CP/RdRp fusion protein [Zygosaccharomyces bailii virus Z]
LEFFSQHWLFEADRLTWSRRFKQSVSRYGYGFNKEKKIDTKFKNLKKINNIQKHPPLVGRGPCQRNLFFENTLRSMGGSEVRAIDLYKNYGRFGGSRVDSILYMKNFDKKYPTLDLDWKSNKEWCFEIFGKVNHIKLFDMEYCLDVPDVPSDTSPGITYKRLGFIKKADALPVCLSHLRDVLKKIEKHELQTLPEIAWCIAGRPKFTELNKAFQKVYDRQSVGRSIWVSDMEEAILSRHFTRYIDKNITGTPTFHKIMINFDKVKDAKHLQNWVEQYDYIIEADYSKFDSSVPACVVRKAFQIFKELFVSFDHTTATVYDFLIENFLNSKVDLSDGRLLQKFGGVPSGSGFTSIIGSICNYIMLDTCFMKMGLDKNRWSAIVYGDDCLIGIKKPLHKHEDSAFKIRKLMLKFMQLLFDITLDPKDTKLVCEKYVSVIIPEYDEDTTNGTSLLKPSKITRIEKEPDTFLLSNSSSHRWWYSFEKTWKFLGYSLTCDGRLIRPTRDVLARIYNPEKPVKSWDEHVTLLKMAYLENYENAHTRNRIYHYLMDAWWVIHHGCPQRALPDVDYTVSKGRCFHRYTNHYVHLRWEPSLQGFHNFFDNFDFNMLKLHIQVSLNEFYYSRVKRGRLSSSLFDMSMRPAHYHSVAYLCKKLGMVTPQVTTAYTYSKEWFHSHPGMLKNIKKVLRKRMQFYHQDGGRKKFKKMLQNFKKIRQEFSFLYPNKPFTIHNPDIIAAL
>UWL52196.1 fusion protein [Exobasidium gracile zybavirus 1-3]
GALARRLKSMPNSLSWDSVSARRTLREVMGWERPQPATMTFIXNNVSLILSQTKLVGLERRHPRLGGWGAVDSHRVNFGSRYSHLKNYEGDDTEPVIKGPSLVTRRNEFQASAMRVLGGGERRMLLKAQDEIRTGGGGDDNLRTLKFLDSEAPRAKFLLGPEQVCQKLGIERGCVTALTLEETISVLRHNNVANPGPTYKFLGFNNKGEAAPIAFDIATEVVRKASLGRAKNYAKPRYGMAGRTKKATRDKFRDKASNDAILGRTVFMCDAHESYISGMFSVPLSNFFHDSFLGIATGFNKFSADPTKLCEALEDSSSFINGDMSKFDLNIGPDHLRFAFDCMRFAFNVPRDGPTDKTLSELLDWLEDELTDTLVIHPSGKTKIIHRGLPSGSGLTSVIGSIINYAMLVDSFHRMRRFDTKIFVSGDDNLIGLTGITGSHKNREKQTRKIASRLSVVLKQYYGAEMDVEGNFYGTQMYVGFVQPKVPEPILDGSSNALHEYWTKVEYETGEKLTFSQKYRILDAEPAEGAPGSTHRWSYLMRNRARFLSHYFKIDQDSVTNEKKVTMVRPTAEVVSNLLIPESEVKTIFDQEDRLRSCLVENFDNRHVVNHVMHYLFDIFQLKKMGVINRKDLWRIDSMNIRGDRAWYRFVDRVVDVSLSDLDFDQYWRKFYDSAKETHDKVFQTYGPSWVDIRNMRKGRALAGSITRVKHKQRGSSEMNLYDYRTLAGSLGKLGAHLCYNENSRMRISSLLKLSLNTEILNRYNRIWLLTQDQVWSTRAATRWA
>AIE77246.1 fusion protein [Ustilaginoidea virens nonsegmented virus 1]
AEVRAGRDPFEPNLWRFTRDTPSVLSRNSVSPRCILAAVRRIQKAWDQVDGESRRKQYAPNESEERAATVRVMLIHMAKRYAVPRVKALVDATDPLVRRAAAVDELRRRSAAAGKAKHHTRLWAISEIERRLDEANVVEYVAAWSVRLLPHEQAEFLRLHARWFVGARRCEKRLFRGCDDHKSVAYGAPPEVPPAAISRRLARTTGTRPLKIGCGDDLPLATYIRKVRPDLFSRLPQGGVFTPTGSFDASAPHLGKYFGEEPPAPDRDEVASVILNCAESLKVIRLGELSPAAFETTGVKPDAAPGFDSKLFCRTKGEGMDIVAHACKQLYELLAHEQVLDASAWELGGREKRQWRDVGEALASRVIMQPEALLSQFGCAIAHPITLAMQRAKGDLHVGWSFAHGKWRDFVSKYSGEHVKAFDWSQFDARVGRELMITSMGILRSYYPPGRQMDRCFIYLLSNMLDKDVVVPGGHVARVSWGVPSGHPFTSLVDSVANWLVHRDCLTAMVGPGVAREVRLGCLGDDTIMSFPLGRDAPETKEYLEVALARWGMVGKLDFNLEGFLCSNWAPRCLPFLGTRFQCGFPGVSLEDWVTMDLGDRAPRRDYAWRAXELYVYRGLPPFCKEQYDLHAALCRWLVDQTGDHPIVNSPTVEWLITSVYEFAALVYLTEDTGYYAWAEDMQGSRSVWADLPPRVKRGNGYAQSDAEVFSRLTPRGREAWNTCINNAHWRIHLDPFTGGFYWFKDNGE
>AOO52900.1 fusion protein [Purpureocillium lilacinum nonsegmented virus 1]
MADRSLASDQELEALVTAFNAHFKTTASPEAVKKLLGSPHVRGWYAEYRQEQAREKGLPEDWADVGLTAKEWTDAQAARKLRREARAEAARLLSAEAEKYDAAVRRVNKQCAAALDQAATPMALALEGGYEQLPLAAQIRVESQGDPEARSKTLKSELREARAAWVAKARSGEAPFSLVIPLDGPTWSSPAYGLLDEGILLATVSRVARKWRALRDSVFKRVPCDTPQSHVSGQRHMFWSARVQEAVDHVDTYKLVQAMPEADRVRMAWKYLNRRKTQASRARDDATSTHLPRLQAAALWLALDDFQLTPARASILAHSEYRRRRFEKPERVIKSTEWLGGTPNPLPSVAEGPASSKWETAKSNSERLAALEDDAPFRPTSVARLDGRLELPSGCRPQSFVLPGGPALEYLRERRPSLLKYLGPSDANVGGSWDTSKWSFEVAMTPNKGFGHAGDLRRALRSGHKSLKLGRLPQPSLRALECVKVNGRAYPGVLSSRVGSNRKQVFASCVEIAKREYAEAKQRFEPDLSFWVCGGRGKPSQRVQPGDRLKSRLILMPETPSAILESAFAQPFTDMLKAVGGDIMIGSSMTDRGFRRVLSPIEDALHVKAFDWSGFDSRVREDMIVAAFGVVRACFKGDDEMLDNVFMRFISHFLVKRVVTPGGWVYTLANGVPSGSPFTSIIDSLVNWLVIVDLEICGGGPQAPRINRRRVYGDDFAQAFYSRCMSKESYIRLAYNKWGFVAKESAALEGVAITTTADTSLPFLSFRFPNGLPARPVDDAIKIGLLPQKARFGYSQQAARVMYLDHFAPYDPETAEYHRGYFTWLSTKIPGGTFTDGRSNPDMVTPWLIKAMVNFVAAGFAPGVVSLGEWFRQEDPRRWPERWVPRTCGRSPPRPTWGQGKMRAALSTLRWGNCAETTYARLRFETL
>YP_009389417.1 ORF1/ORF2 fusion protein [Antonospora locustae virus 1]
LSQSYLRNLDRLRRSLQARGLTDSQEYKNVLQAIYDLLYNFNGPYLHPDFPGDFGHRSHALANSFINPPLFSVPEQLDANVFTSDCVSNGRYFKYNEFLRDSLGAIGGGANDLLRELMEYRRLGGSTSDKLNYLAYFGNKSQCDTLLGLDTAPVYSMFVSGVVREPYVHMPYSVLVKKFTYNAQASGGTLDKQFGFKNKSDVLLLNLVAYRLISTAWCIQKRSKLKPGIIWDSASRPKLIKIAGTGNKMKKIMAGEPCCRVIAVGPLLESLLGYSLYLRVSERLQQFFKEKGYGVAIGCNRMGKDWQNIQKNFKGARHIMVGDYSKYDQTIPERLMIFGIDMILNMYMPQDEYSMNYIDNFRTWFIDNIVRSVHVVDGKLSARAIGGMPSGTLWTSLLNSVINIVVISDTCKALGIKNYKPVVYGDDHMIIIYDEIVDSGEFISAYSTYVKINFGMTLTTDDTYISGPECFYVTYKRPVYNPKADLQKGTRRLRPKSWETSKTPFTQFDHTKGTTHRWSYEFRGRPKFLQYYWLETGLAIRPLRESMVRMLHPEEEVKNVREYEVLVISHLYDNYHNAHMRNWAFHLLYDIDFMKRARMKSADLFFKRSDRGKGYYEHNKGPPSRMWYRRVDYLVDLDSCVGMQHFVHSWKVLLAQMDEIISSEHECEPYQVRHLIKNELSMRRISTTRARAWFEAGIITRSEYAQFLAAEGTSKQFESKKSPFNLFGLDEVGFNYLFSLLGISNDKVHYSTDYDRGPSRLKQVLATSIDLNGFASVVNFASKWLQSSDSPNLYRTGEPP
>DAB41738.1 TPA_exp: RNA-dependent RNA polymerase, partial [Tetrodontophora bielanensis associated virus 1]
WLFNYLTKLDVPKFADEQGFKIDDAINSVSKLITSASMTPVFCELFSHHFKLREDSSADKIDEAIVDYLTDKTARTEISSKLPLSISSMKEKKFRESHGYDKEIDENFSEACKVYNKDKQFLAEQKQALDEVISLVKGLQEKLEKSLRDKWDFFYDLIKQKKKHEETAILKARMEWRRITKTERIRMDNDVNFLIRKHVAEAREEFNSHSKADVQFQKRLRMLVEEIRVKESGEIVRKIDRFFLKLKISKNMKNHYSKLESRLKESLVKGINYPSRVRKFVEELKREGVELPESILDPKSRMLASYNYYDHQVNWKFLTVPPTTNGITWLTDQRINVPRYYPRNKFCVNSMIAIGGGGRKQLTRGMTYRRIGGSTQDKINYIASYADTSNKELVYDVSFKELNDILRIESKVAFPPFKSAIKESSFNFQASPGTVMKNLGFDTKTETILPDLIAGEIVYVSWCTNHNSSIKPKEVWSVAGRPKLKEISEEVSKIKESKPCCRAISYCSGLEQIIGLPLWLPLSMLFEKRFLETMVGVAIGINRIGVDWVRLGNTFPGAVRIYVGDYSKYDQTVPKSLMIRAFDYMFSLFEEGEYVNNYIANFREWMIDNIIDKTYMIENKLMMTVKNGVPSGTLWTSLLNSVCNIIMISEILKVMKIKHYSPVVYGDDHMILFHHNYKLGNFVEDFLRLSESMFGIKGNVEDARLVHPQDYYVTYERPVFKPGKYLSKGTRNLKSVSVEKSTKPFESYDHSNGTTHRWNYSFAGRVKFLQYYFLKSGHSIRPWSESLIRILNPEREVKTPVEHEVLLISHLIDNFNNAHCRNWCYHLLYDNSFQKRMFDYKTGNLCKAGQLSKYPRAVKFLEKEDPQLRGRAWYRHLDEYVDTFSDSHMENFNFRWSRIVKTVENIHSSDVGIPFYKIKDVMVELLKKGVASDDEVKSIFSKSKYLRGQTYNYLGMGAGGRLENFKEKLYSMNQQSSEQIGVDFATESLVFKMLPVFKQVCLSINAKTLKDWRMKTGVYKPDRPRSFLKYLDTVVQEFTPLNLKGKFEFYIKREFVVITSPWVTSGRIKICALS
>UHM27513.1 RNA-dependent RNA polymerase [Sanya amalgavirus 1]
MVASLSEELVRSKSRLRLDVRLFKKDQYFVASQSKKYVVPSTLKGFIYAGRKENLRQSFKRNDFAVQSLLAIGGGAVNKLKECFKYYRVGGSTTDKLLYLNGYVDRATIDIADLPDPQVYAGKIFGIEAIGSEVIAYFSEVVERYRVKYDTYAGCIYKTAGVGKKKDAAVHAISMYQYINYAWRHDADSSIMPSEVLEASSRPKLARYDKIRCAAEVGKPLGRVISMPSIVEQLIGYPIYDKVAALLKARLLKSDSFIAIGIRRNTDDWVKLGNIIEKYSVTYEGDWSKYDQTIPRVLVDYALDIILSLFRKDDPHTANYLGNFKRWYMGQMVEKFYLIDSRVVAKVDNGIASGSLFTSILGSVINFVVLNEMCNRMGVFDASIIVYGDDHLINTNTDIFERDGFKEEFSSIAEQLFGMNLDPGELKVTRGDDRFVQYERPVYKPGAYLAKGTRGLKPVRIEVSHKPFFGWDHSVGTTHRFQYRFQKAVSFLKYFFLIDTKKPIRPLIDTLVRIVNPERKPRGLGEHMGLLLAHLGDNRNNMHVRNYVYQMYYDAMSMNRLVNPEATHVLPQFNLMNKGSPYVRSYYEGPVKAGDRMWFRRMAIEGAFEDDPRLSLYNDVFDMLVRKVLGSESVLDGLEHYEVADIFQILRDRGINNPGPSDLFRLKKIDPAILDRNRVSLEDWRLTVAKATNEMLLETFGVSNYLALSDFNRIELSLLNLYMRNNAY
>QHD64761.1 RdRp [Plasmopara viticola lesion associated amalga like virus 1]
MLTFWRSNLEPLRQWASLIDPAKHSRPTGWGSEEIIRDQYSNKYSVLEVFEHDEYPTARTNVSMKCPRNPFQVSTMLGMGGSEKRSCLKAADEMRIGGGTDDQLLILKKLDSVLPDPVFSASVEEISIRLGLTRGCLKPLSVQDTSYGERQNLKANPGPSYAMAGFKNKGESLTTSFDVAKSVEALAKEGKLLPTYCQPRYGLAGRTKKAKAVKFEEKIKDGKPLGRAVWMADAHEAHIANKFVLPMTSLLHSLGTGVWLGFNKFSADPTRLSERMERFGFFINGDISSFDQNVTPGHIHFAIEIMRYAFTREGEQFSQDNNEVNQLLCWLEHEMTNTLTVLPTGKTYIVKRGIPSGAGATALVDSLINFSALYCCCKNLGVADQVEIAVSGDDNLIGGGKKGKQGPTHRLKLAKELNESIAKQLMENFSMDLDPEGSQYGHELFVGYITPIVPETLQGGSSAYLAAYWRRLEKEKGRKLHLFEKYSELSSAPHGGAEGRTHRWSYLMNGRAHFLSHYFRKGSEWSEKVTMIRPTAEVTANLLLPEGRVRSIDDHIMRLKSTLVENYDNEHVKNKVKYYLYDALKLKRSGVTNQQKLWLAERFGDLEGRFWYRGQMPQPDIEIEEPEFFQEWLKFQESASNLFDRVFMRFGISWMNIRNLRKGRELIGSGSLACRSHEDGRAMSFYEFKSYRAALGPLGVSLAMSTTLRDETSSLFIKAFSNEGNHRYSKEWLLIQAAVESARAFLL
>UUG74130.1 MAG: RNA-dependent RNA polymerase [XiangYun partiti-picobirna-like virus 7]
MPNVRFRTKLLQLCRFLIKQTTVTRNSKRKYRQLMSMISMLDVGLQRRTNSSVRLLKSHKNLSTYHMELQSTKFVMPQPLKSKILHIENDNNEKTSFRRNEYAVQSLLAMGGSNINKLHECLKYYRVGGSTTDKLRYLAGYRDLAGLSSIDIPPVDIAAEIFGTENIGKHVICMPCEIKADMTVKFNTYSGTIFKNANLNKKADVAIYTYEMFKELYDDWTIDGNSSLMPNEVIEAGSRPKLMHIDKIDKKSADGDSLGRVISMPSIMEQFIGFPIYKKVMNCVSKNLLNRKGFVAIGIQRYSTDWNRLGEVIASYENTYEGDWSKFDQTVPKVLLSYAIDVMLAIFDCNSMCNANYTANFKRWYVNNIVHKVYLVDNRLVVKVDSGIASGSLFTSIIGSIVNYTALKVLCRDYGLQDYCIVVYGDDHIVNYNDIGINETEFKDYLSSRALTYFGMKLSAEDMKIGSGEARFVSYERPIFEPGDYLSKGTHDLTPLRKEHSLVPFTSFDHSKGSTHRWNYVFKGTVSFLKYHFLAGSYNPIRPMIDSLIRIVNPESRPRDVMEHKTLLMATLCDNRFNHHLMNVIFLMYCDLYHLTLLLNKHDNGFNSMYNLFDKHSSYYKAFHQGKVRVGDRLWFRRVKMDCAYEEHPFVRPEFERFTFLYNNMFKIGTCITGIEHYQVKSLYEAFYSRKLYLNKPSDFYRAVHEHKDLLSLGRGCVSTMIDDNRKYVEEKLVSLYGTGNIYEILCITKLELAVLSSLLRHTYYKDNNK
>UXL82810.1 RNA-dependent RNA polymerase [Capillidibolus rugosus virus 1]
MMIFVALGTNLKLSSASTELRLQPLRRMLRELWPPTRLLMTWLQTSRFTLASIVSGLDFQTANRVGGRALLGACLKQEVLIECRNPYELLAFDNDYSYPDDMNRDISRAVPKNGFLKSAMQKIGGGEQRLLAQMGDLERRGGGIDDGLKYLRLHDKRWQKCYFKFDAMQAAALLGVGCGELRPMPLNVVRLRIKHNTHANPGPTYKALGFKKKYESAPVAWDVCELLYKLAETQSVVGVAVPRYALAGRGKIDTRQSFLEKAEEGRPFGRAVWMADQHEQLAAAVFSQPLVERFAQGDTTIQIGFNKFGASPGKVYNELRKYNTFLSLDFSKFDTCVSPAHLTRAFDIMRIWYDVPRQNNCKFDRMLNWLEDEVVNTRVVSPTGRVINVVGGVPSGSGLTAILDSIVSGYILHEALYHLKRPYKLFVQGDDAVIGVKFSGGEAARYKKAAELTSKLSEYLLYNHGFVMNPDKCTLAVHLEVGYAQPILDKAVASSTAEIGKFRQNLRTKLGRELKFTDKFTVLNREPIGPAPGHTHRWTYLFNGRAKFLSHYFKRAANGEIEMIRPTFEVVTRMLLPEARVQDINDHIGRIACTVAEHLGNHHVVNKCMHYAYDAYLLRKAGVFKPDDLYRLGNSRDEHLSRRAWYRKIDHVVDLLYEEPEFQAFWRKVMRTATYLHGRVYGGSSADWSLVRALKRGGGMFKGTPSALTGPTPEFQDRWPTGAALKTIGRVHLGFTIWNLPETRQRASSLVFEILSKTGFNHECDEVFAFTRLVAKLRDSEGNLADKARLEWDF
>APG78262.1 RdRp [Hubei partiti-like virus 59]
MGGGGLKNLKKCHEYIRVGGSTQDLINYVACYQDRSNKNYVFINSINVIHRKYSSLGQKRLVLASVSKTLDNISLNFNASAGIYKQMGFTKKVTCAPILVMAYLAIFTAWCTNPDTLINVKEVWTVAGRPKLLTVDKALLNARKSLPNCRAISIASPIEQFLSFPIYHPVSKCFESFFKTNGYGIAIGVDRNSLDWKLISDNFANAKYVYGGDYSKYDTSIPRDLMIRGIDVAIDMYYNMSKHNTVAQPIRNYLKRYRQWFIDNIVDKEIIIQDVIKFKVTNGMPSGVLWTSLLNSIVNLIIIEEAMSHMKIKNFKPVVYGDDHIVIIYDDILDSENFCVNIGNFIEGNFGIKCNPDDALLTTPEYFFVGYERPVYKTGTDFSKGTRGLKPLYSEMSDTMFDQYDESKGQTHRWKYNFSKRVKFLQYYWMKSGLAIRPSIDTLNRLLNPEKKIKWITDYEAHLFAFLADNFNNAHVRSSFYIYFYDLGFLRTMFDYKRNRLMDVAFLPKVPQYFNKYYIKNTPCCNTRLWFRYQNGKHVDPYNHPSMDAFNKRFHRLQRRIFYLITSIKDIEFYKKKDLLITLYKKQITGELNSSSLLYQNNLKLYKQVKLSITEKDEITGEQSRNVALKVNSYFSKTFKDFVLPIDIIAILAQDAMIQYYVNPTVSLRKDDIRTFNIRQDHIDDLILQYRDLFRKEFVNLKCKPKFIFQYFDFIYKLCVYFIIIYPIFLL
>APG78182.1 RdRp [Beihai barnacle virus 14]
MRSSLQLGWKYKQSPVLQPLFQYAREIAGGFLSRTSSTYKRLMSLVQMTDHLLTRNSEGRNPYDLSRLCSRNGIMEKISRCGYRQFDVGGVHHLKKMKYTFPARKGGGRGDFPQVNQFMVNTLWLSGGGDRRGLGYHLGHYRCGGSRGDMLLGLKNFDRMPSNGAVTLTPAQIVERLKLPTGLSPLSVREAWPRAPFKRDANPGPLLTSLGYLKKGNCEALIREIALTAEQKLVSGQGFPPIHFGMAGRPGLCDVRKINSRLSENLPFGRLIWVADGWEPVISQKFLLPLMGVFRKNHPHIKIGFNKFNRDYVGEDGSRLWGYEWYINLDYSKFDASLPASVIGKVKSVLNYMFDGKEGFVLDWLFDNLVNSRIVLPDGTVFQKHHGVPSGTGLTAVVDSLANAIMLLQFMEECPPDCMPSDWHAEFQGDDNRLALSWPRSNESSRRFLAARFLTQLSKFVKLRYGMEIHPGKCASGPFLEIGYIQPILPHFIRDGSRRVMNEWWKQEETRLGRPLRFEEKWQVLGREPDGPAGGNTHRWSYHYRDRVGFLCYYMKPNLRELVRPTREVITRLVNPESSPRNINDHIMSLVCCLIDNFDSAHCRNRIFFLMRDAMDMKLRGISLPSMARADTYLRVSEHRGFGYGPLDETSLCNRRQHSPRDLRQWFRRQQAVVDLRTVPREGPFLQLWERLLNKCSQIRERWGTLGLDSWMIRDEVRRANRGPRMAYARVEGLNEMLSEIERIRDDCHCMPGGTEYLLRDETALDLTRCLERALSAIHRLEFSEGRRDSGPFPQDIITWEVPRILRSVYRDSCLRIWTNYKVGRVLQRNQTTV
>UMO75701.1 MAG: putative RNA-dependent RNA-polymerase, partial [Xisha Islands zybavirus]
MTLPSVFPSFKIEKAIANYGFHYGKEFAEDTQFKYLKLINSVPLHSPMTGRGPCKVNQFLKNTLLSLGGSESRSVESYSHYGRLGGGRVDSLVYLKRFDYDHSLSWKPSLPPEQMCEEIFGTSKSVRIDDIYFSIVEPDVPSDTSPGITYKRMGFRKKADALPISIEYLKSLYRKVNEGDRSIPTFMWCVAGRPKILKLEEGFEKVQKRNGVGRAVWVSDMEEAILARHFTKRLNKSYTGIPGKHKIMINFDKVSDNISLKNWIEQFDGIIEGDYSQFDASVRAVVIDYAFQILKSLYSNMNDTTSHFYEILKHNFIHSKVDLGDGRLVSKETGIPSGSGFTSIIGSICNYIMLRETLTRLGLPKECWDAIVYGDDMLLGFHSTMTGGLSLFKIKKWLISGLEFLFKVKLKKKETKLIFDKYVKIEEPIYEGDTSKGTSQMVPVMTIYHDEEPDVGTWSMLSSHRWQYSFKKTWKFLGYSMLKDGRLIRPTFDVLVRIFNPESDVNSWDDHITLLKMALLENFENAHTRNRIYHYLLDAWWHVKNGGTSKTCADVEATLKAGRAWYRRCPEWTNLTCHPALVDFNSFWNDLFRRMISIRVKFPFNEDMFRKWRRGRLTTTLLDVSLDKSKSGTIYKMLQILGLTPPSKSRLFQCGRDYTSDPTIKNIFIHFIVNRYEFYNLH
>QQM16256.1 putative replicase, partial [Itsystermes virus]
MTMIKRRKTVVPRETEIEVEFPCSDLKDTGTLDDLLFRHQSLVETKPLNPNYGDLSASVDAQLFKDISTPYKVLEVSSFPRSPTRWIRSMTHSPQNRFLASSMKVLGGGEMRKYLKWKDQTRWSARQADGMRSLRMLDHECPEYQFKISLDELTHHLGMEMSSLIPYTIETVAVALHQNPDANPGPTLRDCGFRSKAEAAPVAWGVARRIWDAASGGNIPYGCFFSIASRGRLTTMDDMVTRVQERKPVGRTVLMADQHEQLVASPFTVVLTRAVRAARGPIAIGFDRYGDDPERLASSLERGNAWLSLDFSRFDLTVPRCLIDRAFDLCQAWFKPMSVQQRTVWNWAKAQFIDSCVITPVGSVLRKRHGIPSGSVWTALIGTLCQFIAISEGFRSIHERIIAYSCQGDDGVVALHAGEGASRYQCSTYAASVLLRLGNWLKESLGMTLNTDKTSVITSLYVSAAVPVGDEATIDGSTATVNKLFANNREHVRRGGKGGLRKVYKLIDYIPTGPASYNSHRWTYVFSGRLRYLSYFLVKGQCGGVGMIRPTPEVVERLLAPETKVADIDDHLGRMLSALIENWGSEHAKNHIMHYAYDAFLLLCSEVRT
>QDH89651.1 MAG: RNA-dependent RNA polymerase, partial [Partitiviridae sp.]
MIFGDVNCITLPDIIFSIEEIDVPSDTSPGITYRRMGYAKKGEALPLCRDHLRTVIKDARKGIIPTEKLIWTIAGRPKLCEVSKAYSKVSERKSVGRAVWICDMEEAVLSRFFTSRLTKKYTGRASHHKIMINFDRIKESTELQTWIEKHDRFIEADYSKFDSSIRREVLLYSFEVLSKLFTRFDLPTSIIWDYLVDNFVDSLIDIGDGRTVLKEAGLPSGSGFTSIIGSICNYVMLQDTFSNMGLTDDEWDARVYGDDCIIGLKESNKVHKSGFKILKELKRNITSTFGVELSNQDTKLISEKYVKIVEPVFEGDTLHGTSKKIPVMLIEHEVTDTYIGSSLTSSHRWNYLFSKTWKFLGYSMLPNGRMIRPTIDVLTRIYNPENQVKTWDDHIILLKMALLENYDNLHTQNRIYHYLMDAWWNLKHVGIQRQIVDRKLSIAHGRAAYRHCSEWVNLPASPALYDYNQYWLDLCERIMKVRLAPYDQTEYYRRTKRGRLGHSILEYSQRKNFYNTIMPFYATLGLSEPDKVKMIHMGHLSLSDENDKKDMMLLLQRRTHYYNFKNN
>ALR87111.1 RNAdependent RNA polymerase [Nigrospora oryzae unassigned RNA virus 1]
MVASIRRLANKWGRVRNDCFSRVATDHPDDHLSGQTHIFWSARHDDRIRNAARYDEFISTHNRDKRLELAQWFVRKRVGDSERDRKDKTANALQVAQATARKRMFQSMAITSNNNLNLLAFAGYNRRRKEARAMVPKQYRRWYAGAPVPFCRTYDAPQPAELRPKQRYAKNYLSQLATQGPVPESKVCALRGRLDTPMGERPQKFVLPGGPALWYLKEKRPDLLQYLGPSDCTVKGSWDTNRSVLEDMATQNVGTGHLGDLIQAVNIAGKSLKLQQLPAPSRSAIGQVRCNPVAYPGLVSSRCAPSRKGMFRAATAIAEHHFDEAADKFTPDTSFWTCGGREKPSQYAQPGAQLKSRLVLMPETPSTLLESAYSQPLTRMIQKVEGDIGIGMELTNRGFKRVTRKFNRFSHCKAYDWSGFDTRVREDMIVAAFGIMRACFYGDRAHLDNLFLRFISHTLVKQVATPGGWYYTLTQGVPSGSPFTSLLDSIVNWLVLVDLENQFVGRDGVKQNERLVYGDDFVQGWHHGAPASDVYVDYARRRWGFIAKPKAIKEGFFSCGSTEDSLPFLSVRYPNGLPARPMEDAVRLALLPKRERYTWGGQCLRSSYLSHFPPFDFEVAQYHAEYLGYALDEANYQPHNQPRGHNYVWAQIHSAMADFGGSMWARNKVFNDEWFRAQDPRKWGDSRVPRSWVGKVRGVYLNQPRITRSIAMLKYGQDFLHRPRDDG
>AIT56395.1 RNA directed RNA polymerase [Ustilaginoidea virens RNA virus M]
MSEYVPPSIEDLWKHLQGFGANPIALRDHITVPVTEMLSELRGLDLGRGRIAGWLEPENILRVEVPAATSPGIRWKKLGYKTKRDAMLQAAVEARGNIVRMRDVGGGYEVPPCGVAGRGKRVPIDRPSDGERKEGRFIVMPDLVRHLMGMIAVQPLMKKIKQADKSNGGVMLGMGPFGGSYDRLAEYASGGKAYLCIDFKKFDQSVPRSVLRAVMQRVREEFDEEEGSDGYWRSEFKQLVDTEVAMPDGHTYAKRAGVSSGDPWTSIVGSVANWLVLRIALKRLGVDARIWTFGDDSLIAVDTDVPSESWLLEAVARELKSVFGMTVSKEKSIATRHLVGVFEEPEVGQTANFLSAYFLQTGTSVVPVRPIQDLHELMLVPERRKDTVWWEVARTAMAYLVFFWNDSARMTLEWYWDFLHREYEIPQLRGDPEILGMLRLMDLPWDQFKEEWLIRLPYRYEVELLYSHGYTTFFPPALWALTYKDHVPLDGGNKVWWELEGQ
>AIJ01443.1 RNAdependent RNA polymerase [Alternaria longipes dsRNA virus 1]
MAENPSTTSDAAGKRRPPTEWKMFLENRSHRPVPGVKYMGSSSHLRYKYVQPETNTSSFFCKFLDQSTVVGGEIDPPSADVVMSEFVPPAEEDLWKHVEGFGQNQNRGGGPSQASVSDILNELRRLEGARPIIDDWFEASALPKIRVPAHTSPGIRWKKLGYKTKRDALMPAIIEATRIIGKLKETGHEYDVPPAGVAGRGKRVALDRPDDPDRKEGRLIVMPDLVRHLLGAMAAAPYMSMQRSLDKSRGGVMLGMGPFQESYQDIAGWAAGAKRYVFIDFKKFDQRIPRRVLRAVMKHISHSYSNGPGTGAYWASEFRHLVETEIAMPNGSVYKKFMGVASGDPWTSLADSYANWVMLSMACKALGLRAKIWTFGDDSVLAIDEGDTRGDLLGRISEWVSKEFGMVVSKEKSYMATDLVTIDEDPQEGLSGSFLSMYFLATPMGVRPTRPLQHFYELFLKPERNGGTVEWEVARTSMAYLVFYYNWKVRYILHEYWDWLHERYKIPELRGTLDDLRLLRELDIPWAHFKLSWLSHLPPAGEVELLYKYGHTCFYPPVLWDKLYSRNSELPGGNSFADW
>CEF90232.1 RNAdependent RNA polymerase [Beauveria bassiana RNA virus 1]
MMVDWIAENPSTVSEASGNGVKEWRFFLKHCSWQRRLPGVSSLGHSPAVRYRYVQPETSPSFLFSKFLDESQSSLGGIEGPARDVLFSEFVPPSEDDLFEHIAGFGEPGPDGSHLPGSDFAQLFRELRRLEQWDVPISGLLDATMLPKIRVPSATSPGIRWKKLGYKTKRQALVPAVVEATRALNRMVEEEVAYTVPPCGVAGRGKRVNILEGGSRKGKKDGRLIVMPDLVRHLLGSLGSAPYMSRLRGMDHSGGGVLLGMGPFQDQYQLIADWATGASAFCFIDFKKFDQRVPRRLLRGVMNHIRSAFIGEPGSRAYWESEFRHLVDTEIAMPDGSCYRKRGCVASGDPWTSLAGSYANWIILKWIFLKLGLEVKIWTFGDDSVVAIYGQVDTGGLMSQVVRLAWEGFGMNVSREKSYVTCHLVDIADDPEPQKAGSFLSMYFLQTPMGVRPTRPLQDMYELLLKPEKCRGTVEWEVVRTSMAYLVFYYNETARYVLEEYWVWLHRVHRIPELTGTADDMALLREMDIPWSSFRMEWLNRLAFHGEVELMYKYGHTKFFPPVLWNAWYQQYDESICGNEIVPDQRAPND
>ALO50135.1 67 kDa protein [Penicillium janczewskii Beauveria bassianalike virus 1]
MMVDWIAENPTTVSEASGKGVKEWRYFLRRSDFSRRIPGVRCLGYSPAVRYKYVQPETEDSSLFSDFLDDPTVSFGDIDGPSRDVVMSEFVPPTEDDLYQHVGGFGAPGPDGSHMSGLDLAQLFEELSRLEHWGPQIEGLLDVQLLPKIKVPSSTSPGIRWKKLGYKTKRQALVPATVEATMMVNRMVEEEREYDVPPCGVAGRGKRVDSNRDLSVSDRKDGRLIVMPDLCRHLIGSLGSAPYMARLRSLDHSGGGVMLGMGPFQDQYQQIAEWAKGATSYAFIDFKKFDQRIPRRLLRAVMNHISTRFRTGPGTKAYWSSEMRQLIETEIAMPDGTVYKKQRGVASGDPWTSLADSYANWIILKRVFNRLGLEVKIWTFGDDSVVAVYGPPFQGDLMAAIGRSAWEEFGMVVSKEKSYVTDVMVDIDDDPEPKKSGSFLSMYFLWTEMGVRPTRPLQDLYELMLKPERCRGDVEWEVVRTSMAYLTFYYNSNARYVLREYWDWLHRRFRIPELTGTVRDLELLREMDIPWSSFKLEWLNRLPLDPEVELMYKYGHTKFFPPTLWAHWYSSWDDDPSGNDLIRDIAPD
>AIW81425.1 RNAdependent RNA polymerase [Colletotrichum higginsianum nonsegmented dsRNA virus 1]
MTEASGLGVKDWSFFLEPAFKSKELRGVRCLGFSKGLKYKYVQPQTKNSQFFLSFLDQCTMELAGIPGPSLEITTSEYVPPSESDLFAHIAGFGESGSSGSQLSNRVYAALREELTMIEHWDREITGWLDPRLLVDIKVPSQTSPGIRWKKLGYKTKKEALMPATMEAAKVLLSMIETGTEYEVPPCGVAGRGKRMDMNRKVDTGGKKEGRLIVMPDLVRHLVGTLGSGAYMSKVKEVDKSQGGILLGMGPFSESYQSIANWARGASKFVFLDFKKFDHRVPARVLQEVFKHIASRYEGCPGSKAYWRSEFQQLVNTKIAMPDGTVYQKKRGVASGDPWTSIAGSYANWMMLKHVCNVLGLVAKIWTFGDDSVIALYDVDPTLDLLPLFTKHLASSFGMHVSQEKSYVSDCLVDIAEDPEPKSSGSFLSLYFLQTPMGVRPTRPLQDMYEMMMVPERNQGTLRWEIVRTSMAYLTFYYNDRARYVLEEYWDWLHRKYRVPELKGNFTDLNLLREMDIPWSSFKLEWLVRLPRPGEVELMYKYGHTGFFPPLLWGHWYARYDRDVHGNNVSFAFQEPPT
>AKM52549.1 RNAdependent RNA polymerase [Ustilaginoidea virens unassigned RNA virus HNND1]
MTCMAGPSEEVVMSEFVPPAISDLYKHMEGFGNRNPGRVKPTTDTYAGLFSELRAVEGWTRSISGWLDPALLPKIVVPSQTSPGIRWKRLGYRTKRAALMPAVVEASRLVRRMADTGEKYEVPPAGVAGRGKRLDSCRDTNAPDRKEGRLIVMPDLVRHLLGTMAAGPYMSMVKGLDKRDGGVLLGMGPLSDSYQRIADWCKGADSFIFLDFSKFDQRLPRDLLQQVMKHIRGRFDNVPGGRAYWESECEQLIDTQIAMPDGNVYRKSQGVASGDPWTSIVGSYANWIILRRVCDVLGLRAKIWTFGDDSIIAVYGQKVGSGIIPRIAEVALSEFNMQVSMEKSYASTTLVDIDDDPEPHVSGSFLSLYFLQTPMGVRPTRPLQDLHEMFLVPERNRKDLRWEIVRTSMAYLVFYYNEKARYVIEEYWDWIHTRYKVPQLRGTAEDLTLLREMDIPWSAFKWEWLERLPRPGEVELLYKYGHTGFFPPSLWGAWYSKYDDDDLGNRVSLPMRTPQGSDHGGGPVN
>AFZ85210.1 RNAdependent RNA polymerase [Rhizoctonia solani dsRNA virus 1]
MSYRSFTNEEPWDPQVNPKKRSLVTGDDSPETEWRMKSNTELVQGVLRIRNFRVDYLDGPVADADIVIADMPCVRAQRPGSTREYTSLKRLKDFDHIETRSSFGSEHSQNAGEKTGKSGQRSRRNAIRKSRATEEMLDALNEEFEHIQVYKAPVALGKFDPEIHFAPPDPAVLNYLYTDEGRVENFQPHEHCFMLANGGAQMKHLKMYDQPTLAGPDFDNLEDPEAGRVALEHAVDFVQDLLRLDTLLPRLDERAAENVRYDPTKSAGVHYRLKGLKTRGEAYEVALAEAKVALVALFSGEYIEPRPTRMGGRGKPVSMSEQRAREENVIKGRAIHMTDTRDHIILGFSEQPLNDAWKDDRFPVSVGRGWMHGDATRFAIKHQGGGHIYCFDAEKFDASLMPWLIHVSITIMRMQFERGLDHDFDMYWQFVEESLLHSFVFRDDGIIFEKRHGTSSGHNHNSLAQSIATCIMAAFHTFYLNRALPVAVIRRNLTFEGLGDDNITVETAVLEDETVEKRAQRNWEVFGVSWGGEKSFEVDTLVGLPIADHDWDESAMYGTAQYLGKYFRFAKLLLKDGHKVPVVLPYRPLKETIVRLLYPEHIGNWTSMEEFLAAMEKSRGGRLRGHFIDGSGNPLTRKWLNGWWDWASSEGFKFPEGEDHALQARWERLGVDVDNGLALECDDFESWPRIAS
>AKD01578.1 putative RNAdependent RNA polymerase [Rhizoctonia fumigata mycovirus]
MDHARDFDVISSNATNPLKRSREEADLGTAGEAPWRTPVNGATINGVFRIRKFDVDYLNGPVADAEVVIAGLPRVKEVVPESCDALRGMKVLNDADHITTAVSSESLSGTGNGGTRRRNSRRSRKNKVKTTAKSGGSLDDLKEMFKHITVHDAQVRLGKFHDEITFTPADPAVLGYLQSPEGEIPGFDPSEYCFMEASGGVQMRHLKMYDEDTSLGPDFSLLEDPEAGRRALEHAIDHVQDLLRLPNKLPRVDRIPLEGIRYDKSKSCGAHYRLQGFKTRGDVWEVAMFEAKNALVKLWDGEYVEPRPTRMGGRGKLVKMSQERAVAEGVAKGRAIHMTDTRDHIILGLSEQPLNDAWKPDNFPISVGRGWFHGDATRFVRKHAGASRIYCFDAEKFDSSIMPWLIHIAVTIMREQFMEGLRHDADMYWQFVEESLLHSMVFRDDGVLFEKYHGTSSGHNHNSLAQSIVTCILASFNVFYKNRELPVAVIKANFTIEGLGDDNITCETDVLADETCEERGMRTWNVFGVSWLGEKSFQTNTLCQPVVDEAEWDEEGMFGSAQYLGKFFREDVLEVPSLGQVKVVTPYRPQVETVLRLLYPEGIMRGDAHGDFEEVFERARGERFAGHILDGSGNPRTRAWLDGYWQFCHDNLLVIELTGHHSLEKRLARLGVEIDVDDAVYDDGTAGWLRLVNRRRDGNWEFLQIV
>AIU98624.1 RNAdependent RNA polymerase [Gremmeniella abietina RNA virus 6]
MEFGDPSFGGEDLQALDFEFGDLWQPGQRVSVMRAEKRKREWEDETVDDVLTLNGSLRGPPSSGGSYSTRRRKTNRRNQEANARSAARLRHRPEFKHIAVVDGGVFKRHFKPGLQFAQADPIITEYMESKQQFELLKQMGNKCMMTPCDEAQMRHLQFFDRPPLRASRPQSAELDRALQFVRKILTVPGGLEFPHAENLEGVRYKARKYPGNEYHQMGFTTRGEAQEAALVDAKLAWSQLMAGERVEPHQVRLGGRGKLVNKSQKDAEEDGTPKGRLILMLSQRDLLLLGNVEQILTEAYKDEQYPMSIGFGWFGGNVTRTVERLGRLSKYFCMDAEKFDASLDPWLVQEALRILRAQFAPGWTDGGTAYWAFVEETLLEAPICRDDGWVMLRQVGTTSGHSFNTLVQSVCSLILGYTGLLCNTAREKWGLVLEESEIETLGDDNETGVGPTLEAMTGLQYGRPVRDLTGVNWLGDKSFATDTLLDLEPFPEDGTEDGRFQGVQYLGKYLRLIDIPAELGGGEAVVPYRPMEETVARVLYPEREARDVLHLYERVLGNLLDGYGNPLTARWLNELLDWLEPKLAFMPTTWTSDSVQDAARDYTAVEVEVPKPKRWSWEEWLVLTLSEKRDAQDMYIVC
>ACY56324.1 putative RNAdependent RNA polymerase [Fusarium graminearum dsRNA mycovirus 4]
MSAAPVHFEPLQTATVRWPQSDVGRTTLPTIFISVTKGASPAPVSQGPATTHAASAHGGLTTRHPSAAANRHRTPSISLFGAEARIRRLTDHERSSSPLRATPDRDRALAAKRRWEDDTADDLYIGDQGSIASSSEPRASYNTRRQRSWRANHKASLRAAARLRHKPEFNHIRVDTVDDFHRHYRPGFSFAPPDPLIQQFVEIHGTPNPSCDPEKLCFMTPCDDVQMNHMKHFDRPVRQLNPLFDKQYQLALVGVAQMIRLDKKLTFPHAEDLETVRFKARKFPGAYYRRLGYASRGEAQEQALVDAKLAFAQLLDGEDVEPHTVRLGGRGKAVHQSQAAAKAAGIPKGRLILMLSQRDLLLCGVTEQLLTSAYCADDYPVSLGMGWFKGNVRKFSERYAGFKKFFCFDAAKFDSSLDDYMIRDVVNLLRQQFENGMDDKYDAYWEFVIQSLIYAPIQRDDGWIMFKSVGTTSGHNHNTLIQSICSLVIAYTNYLAVLPDTPPQDIFNDAAVETLGDDNLTATEGLLEGISVEQVALTSARIFGQDYTGDKSFATYSLLDMWDEEEEFTEEGKFQGLQYLGKFLRGHKLDLDGRKITVALPYRPCEETFVHMYYPERKSEGVERTYQRALGNLLDNYGNPMMADWLNKLLDWLEPQMELLPTDWLEDTVQDAARDYTSDLVRVPRPLRWTFEEWVHLCLSSDDSDPEWYMYA
>AHA82552.1 RNAdependent RNA polymerase [Heterobasidion RNA virus 6]
MSTPSSFQNISLPPTPRFKRLRDVEDDASSSSYTGTSRSVLTGDNSDGTSHADRRKKRRKTKKELFAEGEVGELIRRFDKLRYVARAVPYRALDRQPILADPDPVMVEYMKTHPEVRIPCDPAEWVFVKANSVVELNHLDRFNRTYXDLTMEHMPAVTLAAGHVEDLLRLPAAIAFPTIDDLDKVRFQGDKFAGVEYAQIGMKSRREAHERGLLDAREAWEKLMRGEAVTPQLNRIGGRGKLTTKKKFEASGEKPTAGRLIFMTGHRDLLLNGVTEQLLTNAYRPDEYPVSVGNSWWHDGCRRFFERFKKWELFHCFDAAKFDSSLPPWLIKISLNILRSAFSDAWNPKYDAYWEFVFQGLVYAPVYLDNGLMFIRNGGSTSGHSFNTLMQSICTLVMIYTCMIELLGADRAEEVFKNMWAEGLGDDQHTGMSGPLIKYDIDDIAPVALAIAGIDWTGDKSFNTGRLVDTKLGDFQGTQYLGKYFRILDEDVGGIRAQGVVPYRPFDETFLRLYYPERGDQGWTDAWMRAIGHYADGAGNPETREFLEGYLDWLEDKVESDKFEWDEKWKRKFNNHDLNRAVPVPSRRISYEDWLGLVLIDPSVED
>AOG59236.1 putative RNAdependent RNA polymerase [Sclerotium hydrophilum virus 1]
MASSSPHKRKLDERGSEASINFTPLGSRVSSNTSGNKASMRRSTQRRLNKQRVGVNEVEELARTFRHIRVNKIDYSARKVNMQAKFAEMDPLFEEYLMTEPAGLPEGYDPRKHCFCLPCDRAQMDHLRYFDRPPRVLNEAFRAHYERAKGIVRTILCDGRKYDFPDLTDLIDVPFKPNKFGGFEYAREGLKTRKEANTMAQADAEAAWVKLMHGERVVPHMVRLGGRGKVVKSPIEQAKLENLAKGRLILMLSQRDLKILGVTEKILTDHCKRADNPIFVGKSWFFRGAQKFISECAPFSKFYCFDAEKFDSNIDPYMVDDAIVMLRELFHNGQETEYDAYWAFVRESLLSPTIVRDDGVTFEKEVGTTSGHSHNSLVQSLITLMIGYTCLIALNPNLDDAGIFAYSLVKSLGDDNLIGICTPMHHVSCEQMADVAREAFGINWFGSKSFATSAAYDVDDGSALPKEGGPFEGLQFLGKYFCLREVEGDEEAIQAVIPYRPITETLDRLAYPERPGVPKACPDLTEGNMSYMRAVGNYMDGAGNKLTRVFLEGYLTWLEGKGHHEGIRWREDDLQKMTGIYDGVAETFLPARRYTYEEWLDLVLVEKKVVQRVFGSMEQLYTGV
>AGK89731.1 putative RNAdependent RNA polymerase [Cryphonectria parasitica bipartite mycovirus 1]
MSLKRKASTISSDNGSLSIPSGSTSTRRRKNMRRVARTQEQLNSMNSLRQRFQHIQVLERVPAYAKPDDTLVTAPPDPLVVEFSKENPPPTGDIDFSSYTFVKACTPVEMAHLQNFDRPDHCPNDKYLPAIRQAADHVADLLQLKYKLFFPEKSALDPVRYYPGKFAGIEYAQIGLKTRKEADPLAQADAERAWDRLMRGERVQPHDVRLGGRGKVTKMVEKEGGLSAPAVGRLILMLSHRDLKLCGATEAPLTQSWSAPCFPIAVGQSWYHGGVKEFVDRFVPHERFYCFDARKFDSFINPWMVDLAVRICRLQFHDGLNQRYNAYWNFVRESLLAAPIYRDDGVRMQKRVGTTSGHSHNTLLQSIITLILGYAAIIILHPGLSSKDLEAYAWLESLGDDNVMGLSAPIADKTVEQIARVMWDAFQIDWSGKKSFATTRLLDATQGEFQGLQFLGKYFYLGDYPVGDGAMQQPIPYRPASETYLRLLYPEYGDLPTPQTYLRALGNYLDAAGNRAMEAWLTAFIEWLQPQLSYEPNEWPDNFKRMVSRDYSNVGVEVPRPRQIDFQQWRDLVVLGREAYRRLWRTAESQHM
>ALO50128.1 putative RdRp [Penicillium aurantiogriseum bipartite virus 1]
MSYETRPLHAGEDLKRSFQQFAQSDPSTSQPTQRSDQSPETRRRKFKRRKGQIQRRLEEQLRIAEIYTHISVIGTRAPYAQLRNELTTADADPVIVEYCKENPPADETLTSDNWTFVKANTLVEMNHLKNFDRPVRVMPDQHTDIIMRAANIVADLLELPQLLRFPLKGDIQDVPFKGDKFAGMEYADMGMKTRKEADPVAQQDAEWAYDRLLAGHHVSPHDVRLGGRGKVTQHKRTEVEQSPPAVGRLILMLSQRDLKLCGITEKLLTSAYLDAKWPISVGDSWFHEGTHGFYKRFRNYTNYYCLDAKKYDAFLDPWLIKIAINIIREQFVDGREPAYDAYWRFVEESLISAPICRDDGIRLQKNVGTTSGHSHNTLLQSICTLIVGYGVFISLNPELSDAEIKSAVHMESLGDDNISATKDPLPEFSVEQIAGKAWDIFGIDWFGKKSFATTAVVDVTPLQFQGVQYLGKYFRREEYPTEDGPVGVVIPYRPFGETFLRLLYPEYGTLDVEQTWLRVLGNYIDAAGNPVTERWLQGLLDWLEPQVEATFAQWPSNFLRMVSRDYTGVGVEVPRPERMSYEQWRDLVVLPRSEYKSAWKAEEEEDTALYDPEI
>DAZ91001.1 TPA_asm: fusion protein [Cannabis sativa amalgavirus 1]
VATWQQSVAQKMLKFPLSERTMLLESIPVGRITKKGKVRTTQKLAYHLMDNRLGLRQTEGIKLGPAITSKAERVVGLGRSLSDHPRLHVVEPVLVSRALAIPHARSKFEAGVRKIIGGGEMRNWHSDSGMYRGGGNLSDALKLLLGASVKPPERYLSDCFNISKARDALQLPSDLAVPSGPEAVRMKNFNGDATSGPVLRRFGIKRKEGLKAGLENFAWSCYEQYVGTGGDASVLPFVLARVGYRTKLLTQAKAMEKIGSGEALGRCVMMLDAYEQAFSSPLYNVLQRYTSKKRFDRDGGFRNTIVRASSDWMHFWDEVKESACIVELDWKKFDRERPAEDIEFMIQVILSCFAPKSDEEKLLLEGYGVMLRRSLIERLFVMDDQGVFGIDGMVPSGSLWTGWLDTALNILYLRAVLSYCGLPKRVSSPKCAGDDNLTLFRKDVPDETLLRVRELLNSWFRAGIEEEDFIIHRPPFFVTRLQACFPPGTDLSKGTSKLLDSAEWVPFDGELVIDQRSGRSHRWKYVFEGKPKFLSCYWLENGYPIRPTYINAEKLLFPEGVHSTLEEYEAAVISMVVDNPFNQHNVNHMMHRFVICQQIKRMAVGGIKTELILSLSKYRQKDDLGVPFPQVASWRRIDGYVDMRGVEHVATYMDHFEEFMRGVTSLYTRKAEGGFDAWKFMEVLRGESGLGEGQFGNDVLAWIDFMRQCPLARYLKPLRQFRKPPDDVPPSPEIEEKFSTFKETFEEISTSQVMSSVEEFALFVSKLNC
>UWU44412.1 polyprotein [Epipogium amalgavirus 1]
NSWRLQVEERLLRYPLQLRKELMNIIPVGVIPRKLNKLSTWPLAKEAMSSQLMLPQTKGMKKPAPINKSIENTSLAASLLQRNPRLVVMCEPVLGAIPGIPHSRSKFEAGVRKIIGGGEMSTWKVDSSKYRGGGNLSDALKLLADASPLFPGSLLERHFSVDSARGLLQLPCGLRVPDGRVAVSMKNFNQDATAGPVLRAFGVKKKWGLRKALEDYAWDCYDAYVSSEGNARKLPFITARVGYRTKLLERKEAFEKLRTCRPLGRCVMMLDACEQAFSSPLYNVLSQITNSMRHEDGSGFRNSIVRASSDWMFMWDEIKTASVIVELDWKKFDRERPREDIEFMISVIISCFEARDSRERYLLDAYSIMLKRALIERVFITDDGGIFSIDGMVPSGSLWTGWLDTALNILYLYAALTHVGINFDGVRPKCAGDDNLTIFRKSYSDRRLRRIKAILNEWFRAGIEDDEFIIHRPPYHVTKSQACFPAGTDLTKGTSKLLHIAQWVPFVDELHIDQPAGMSHRWKYNFEGRPKFLSCYWLANGRPIRPTYVNAEKLLFPEGIHTNIERYEAAVISMVVDNPWNQHNVNHMMHRFCIIQQLKRYSSGGVPVELILHLSKIRPEKSEAVPFPMVGYWRRADHYVDMEDEPLLKQYIQDFRSFTTGVTSLYCRRSTGGIDSWKFMDFIRGEADLGEGQFGNEMDAWIKFLRENPLSRYLKPIKSFRAQGEEPTPSQETLHLFNVMITALNSLSETSYKFDCETFARFVMNLLRT
>AWH55632.1 fusion protein [Rubber dandelion latent virus 2]
HSSISWLPRVEEKLLSLPKTRRWALSSMCPVGLPPTPELRPSCFPLSDLISEEVMNRKAQVGVRVGNRLVKGLRQGRSIAKTLASTRIQVLQPIREVKMRAIPTARSKWESALRRIIGGGSMRSWQKDSDMMRGGGDVADAVLLLGTAVDESPERLLRGLFSPEFARKVLLLPSGLEVPDGLEMCRMKNFNEEATAGPFLRAFGVKGKYGLKGVLEEEMWWYYDAFARGELTPEQMPHFGARVGFRSKLLAGKKFNEKVAAGEPLGRAVMMLDALEQAASSPLYNVISAYTSRRRLEAACGFKNGVIKASSDWPKVWEEVKKAQVIVELDWKKFDRERPAEDIDFIIDVVIGCFSPQSSRERRLLEGYRLMMRRALVERLVIMDDGGVFGIDGMVPSGSLWTGWLDTALNILYIRAACVEAGCAPLSFSPMCAGDDNLTLFYSDREDSVLLRIKGLLNRWFRAGIGDDDFIIHRPPFHVIKQQAVFPPGTDLSHGTSAIIHLAKWVEFDGELEIDLDSGKSHRWEYVFKGKPKFLSNYWLLEGQPIRPTTDNLEKLLWPEGIHDDLDDYQAALTAMVVDNVWNHHLVNHMMMRYVIIQQLRRMMFIRGADDDICFWATLREKGGGVIPYPQVAPWRRGSSQKRMEDYPETRSWIEDFSSFVQGVTSLYSRDCEGGIDSWQFMKIIRCEGHVGEGQYGNDLTRWLTFLSENPCTKYLKAVRGLRRGPVAKVGEPEHLQAVGDAFGVLREALLSGRMEGEGSFAIWVSDRLIGNNVNV
>AWH55634.1 fusion protein [Rubber dandelion latent virus 1]
PPTLLHKVGDWMMKFELPLRHDLVRKMVLGHPQRDLRRRGNFSVTLREFPPTVGERRTRGFRWNPPLSKLSERTPGVTGTLQGNARLHVVVPPRAGEGGSIPTARSKFESKVRKVIGGGEMRGWREDTAKYRGGGNFCDAIKLLADASVKVPGRTLRDCYTVDTARLVLKLPCGLGVPRGPESVIMKNFNNEATAGPCMRAFGIRRKYGLKRGMEEFAWSCLDAYALGGRLERSLPYVAARVGFRTKLLEQKEAMRKIADGKPLGRAVMMLDTHEQVFSSALYNVLSGLTNRARHTRESGFRNTTIRASSDWAILWEEVRDASAVVELDWKKFDRERPADDIQFMIEVICSCFEPKDVYEERLLEAHRIMLNRSLIERPLITDDGGVFTIEGMVPSGSLWTGWLDTALNILYITAVLRFLNFDYNDAVPKCAGDDNLTLFYTDVNDAVLNRIKVLLNEWFLAGIEDEEFLIHRPPFHVGRVQAVFPPGTDLSQGTSKMLDQAEWIPIEEEMIIDEPAGLSHRWKYTFDGKPKFLSCYWDRFGNPIRPSYINLEKLLWPEGIHATIDDYEAAVISMVVDNPFNHHNVNHMMHRYCIIQQVKRIAVTGIKPEDVLTLCKFKGGEDEPVVFPMVAEWRRVDGWVDMEKLPNIKGYVDQFKSFVQGVSSLYTRSPRGGLDAWRFMDIIRGFDHLAEGQFGNDLDDWVSFLKNHPVSRYLKPTRGNREVEQAKEMSLETQQRFNRFRMALHPLRTSNFFDSMESYARWISESLRNRGSM
>DAZ91023.1 TPA_asm: fusion protein [Myosoton aquaticum amalgavirus 1]
VTTWRTQVVKWLRRFEPRRRSALLQGCVVGRVTVDPALRSTRPISSLIDYESVSAAPLITKTKPPINRRSEAAPLMMECLLSNNRLEVVRAPLCLSGGAIPHSRSKFEVLVRKVIGGGEMLKWAVESNKYRGGGNFSDALKLLCDAAEEDPGMLLHQCFTVEGARATLNLPCGLSVPSTRQDFVMKNFNNDATAGPALRAFGVYRKEGLQKELEDFAFDCMSLFAGGVCAEESLPFVTARVGYRTKLLDNAEALRKIRDGKAIGRCVMMLDAHEQAFSTPLYNVLSRLTHLQRFNRDSGFRNSIVRASSDWSRLWGEVREAACIVELDWSKFDRERPAEDIEFMIDVICSCFTPKNPFEERLMEGYHIMLRRSLLERVFLTDDGGIFSINGMVPSGSLWTGWLDTALNILYIRAVLVHINVLKEEAMPKCAGDDNLTLFYKDQSDERLRHMCSLLNRWFRAGIKDEDFKIHRPPFHVRRFQAVFPPDVDLSLGTSKIIDKARWVEIEGEMRICEAEGFSHRWKYSFAGCPSFLSCYWLEGGNSIRPAHVNLEKLLFPEGIHADIEDYEAAVISMAVDNPMNHHNVNHQMHRYVIIQQVKRLSCVGMRPEDILWLARIRPQEDEEVPFPYVAEWRRVNGYVDMEHVPRVKQYMKKFSDFVSGITSLYARAPSGGLDAWRFMDMIRNVNPVAQRQYGNTLEGWTSFLREHPVTRYLRPLGGRKRKVRSAEETSQSIINFRRFIQCHIAARGTAKMHSVEEYAKWLSDEIRLRQAERRNAQHS
>UXB54238.1 polyprotein [Gymnadenia amalgavirus 1]
RFVAFSRPLLVKRLLRHPLSLRLKMIKAIPVGKVMRDPSLLRCYPLNAENLDARLCQKRTSGLKRKPPIPRQLELNCPPIERLLGNARVKVLRSIGKVPLHQIPVARSKWETGVRHIIGGGELADWDTANNMYRGGGNIFDALRIYANADCSSSYTLLRDVCSLSAARETLGLPTGLQVPDGFESTRMKNFNDDATAGPVLRSFGVKSKYGLKGMIEGYCWRWYNRVANGEFEAARLPFFLARVGYRSKLVTAPEAFEKLAADLPIGRAVMMLDATEQSFTSPLYNVLNPIISKLHHDKKTGWRNYLIRASSDWGKLWQEIQEASCVVELDWSKFDRERPDEDISFMIDVFCSCFAAESDREERLLAAYKLMMQRSLLVKVLMLDNGGCFQFSGMIPSGSLWTGVLGTGLNILYITCALRRIGVEQSTFSPKCAGDDNLTLFFGNIKEKRVRKLRVLLNEMFRAGIKEEDFMVHYPPYHVTTEQAVFKAGANLSLGTSKILHKAKWVQFDGKLRINEDSGLSHRWRYNFHKKPKFLANYFLSDGRSIRPAKDNLEKLLWPEGIHKRIVDYEAALMSMVVDNPWNHHNVNHLMHRYCIVQQIKRQAFDMTDEDVMKIAAMRESAGGAAAYPMIAYWRRQAKKVHMDQVPELRPYLRTFRDFVTMVSTLYSRRAQGGIDAWQYMEIIRGERSLGNGQFGNDILDWCRFLGEHPLSRELRPARRFREHKSEVQADSNAIEGFCRMARELEDFYLSEDCREVVQLANVIGNKLYQSFVINNVSL
>YP_003934623.1 fusion protein [Blueberry latent virus]
EESPVLEISIRQQLEQRLISLPLELRKFHMKQVPFGIPLHKRGRPSCKPLLTKLSPELLLRRTQIGHREKPPLGIRTELAQPPLKALEDCSRIGVLRSLAPQADKLIPRSRSKWEAGVRKIIGGGELKDWFKAKSMYRGGGNLFDALRLLSACDDYDGYTRLKGNYSVEAAREKLLLPSGLRVPDGVGCVHMKNFNDEASAGPLCRAFGIRRKAGLKSRLEQFAWEIYDGIGNGDLDLGAIPPFLARVGYRTKLVTGEKAMRKISTGDSIGRAIMMLDAYEQAFSSPIFNVISDAVTHLHSDPTSGWRNYLIRASSDWGKMYKEMRKAKVVVELDWKKFDRERPADHISFFIDVILSCFAPRTTREEKLLGAYRRAMENALLHRVLVTDDGGVLTVDGMVPSGSLWTGIIGTGLNILYIGYALSDIGISPLNYVPKCAGDDNLTFFSRDYGDAAFKRLRVKLNEMFRANIDEEDFIIHRPPFFVTKAQAVFPPGTDLSKGTSSILNQCKWVQFEGEIIIDEAMGLSHRWEYRFQGKPKFLANYWLPDGRSIRPATDSLERLLYPEGLHQTIEDYEMAVLAMVVDNPWNSHNVNHMMHRFCIVQQIKRQSMVGIKAEDVMWYSKLRGKEGEGIPYPQVAYWRRQEKKVFMEEIPELMGYIKKFQTFLSGVSTLYSRDSAGGIDAWMFMSILRGERDVGAGQFGNDIIEWCKFLNKNPLTSGLRAAKRFRGEVRSEEASTQVAQRWVEMISTVRERLRNPLLGSPRSFALWVSDMYAENVFSNVS
>DAZ91049.1 TPA_asm: fusion protein [Paris polyphylla amalgavirus 1]
VSPWTLWVEGKLLRHSKQLRLQLCQLTPVGLLSPWTQRPSSIRLLSIVQDSLLTSRVQVGLKPTPPLSRRNEIFAPLPRLPSANVRVEVVAEGFGSDHRGIPVARSLWEAGVRKIIGGGEMRDWKRDSTMYRGGGCFSDAFRLLASARCEPPGRLLRDLFTTEGAREVLRLPHSLPVPDGPHSCFVKHFNHDATSGPFLFSFGVKTKYGLKHKLQSLMWALYDKYARFGCDEFGLPFFCGRVGFRSKLTTLADALSKFTSCKPIGRCVVMLDALEQVASSPLYNVVSEITSSSLLDKVSGFRNTVVRASSDWSKLWEEVCEAAVCVELDWKKFDRERPAEDLQFVIDTVLSCFLPTNRREERLLEAYGICMSRALVDRLFVADNGMILSIEGMVPSGSLWTGWLDTALNILYIRAALRDLGFSVSDAIPKCAGDDNLTLFYSDPGDFRLNMLRDVLNSWFRAGIEAEDFVITRPPFSVSKAQAVFPAGTPLSLGTSSIIDQATWIPFDDKLVIDEEAGFSHRWEYRFSGCPKFLSCYWLPEGLPIRPAAVNLEKLLYPEGIHSSIGDYECALISMIVDNPFNHHNINHLKHRFLIVQQIKRQAVIGLRPEDILLLSRIRPDEVEMVPFPMIADWRRQSSYVDLDACPGLQHWIENFNSFVAGVTSLYIRSSCGGVDSYRFLDLIRGDSELAEGQWGNDVVSWVKFLREHPITRFLKSARRFRIIEESEADARSCPQEAHQALSIFSDLLKNRVFRSTHDYADYISKLIVMKRMEMRPK
>DAZ91003.1 TPA_asm: fusion protein [Epimedium pseudowushanense amalgavirus 1]
ATAREILERNHAVQQQYRPALMSFMSSQLFRFVNPRTKEGSRDRSISWLPSLEALLWKKPLQLRIRHADAVPIGKLGRPNQELTRIPLSRVLHGPLLAETRTEGARFVPAPGRGIERISLNSQTLHNPRLRVLAKFSEETPRSIPTARSKFEAAFRRIIGGGVMQNWQIDSSMYRGGGNSFDALLLLDQARCDPPGRLLRDKFTPHLARLALSLGDGFAVPDGKESVQMKNFNNDATSGPFLRRFGIKKKHGLKTVIEREMWQYYDDYAEGRIDARGLPHFGARIGFRTKLLSPESYIEKMRSGKAFGRAVMMLDALEQSASSPLYNVLSHHTFTRRLEEDFGFKNAAIRASSDWPRLWKSVSKAACIIELDWSKFDRERPAEDLEFVVQVVLSCFRPESKREERLLEAYGIMMRRALIFRLLITDNGGIMHMDGMVPSGSLWTGWIDTALNILYLKAACREAGFGQSFYLPMCAGDDNLTLFWIDRGDEPLLRIRTLLNGWFRAGIEAEDFHIFRPPYHVKKRQAIFPQDVDITKGTSKLMHKAEWVEFDGEIQIDESKGWSHRWEYAFKDTPKFLSCHWLIDGQPIRPTGDNLEKLLFPEGIHTSLDDYAAAVASMVVDNPFNHHNVNHMLMRYVIIQQVKAMDFGIVPVSDILYMCKFRSKDGEMVPFPQVAPWRRGDEHYRMEDYDGVSDWVADFQNFIEGVSSLYLRQPEGGVDAYVFMDIIRGDSHVGEGQFGNDMERWMNWLRTHPVTRYLRGVRGNRPRKPSVSGDADLRCRVENAYEQMRARLYSGRISSAASFAKFCVALGGRTERP
>DAZ91059.1 TPA_asm: fusion protein [Spinacia oleracea amalgavirus 2]
APSWMQAVEQWLRKKERSQQRALRLAIVVGEIRGDGTRASTSPLSSLPYFATDFPILTGCVVKPPISRAVERSLLTSSLLERNNRIRVSQSFSRLSLGMIPTSRSKFEMRVRKVIGGGEMLNWRHDNGMYRGGGNFSDALKLLATASDKPPGRILPQCFSVKTARELLFLPCALGVPVTRQEFSMKNFNEEATAGPSLRAFGVYRKEGLKEGLEDFAFGCLKRYADGAPAEDCLPFVTARVGYRTKLLKTSDAMRKISEGSALGRCVMMLDAHEQAFSTPLYNALSRQTHMQRFDRRTGFRNTIVRASSDWSRMWGEVRSAACIVELDWKKFDRERPYEDIEFLVDVICSCFAPGNEYERRFLEGHRIMLRRALLDRPFVTDDGGVFMIEGMVPSGSLWTGWLDTALNILYIRAALGRIGIPVEVGVPKCAGDDNLTLFWEDVGDENLLRLKALLNEWFRAGIEDEDFKIHRPPFDVRRYQAVFPPGTDLSLGTSKMLERAEWVELVDEMLINEEQGLSHRWKYNFSGCPSFLSCYWLADGSPIRPAYVNLEKLLWPEGIHTDIHDYEAALISMAVDNPFNHHNVNHLMHRFCIVQQVKLLASTGVKVDDILFLSRFRAKEGEIVPYPQVAQWRRAEGYVAMENLPRIRRHMLEFGEFVSGITSLYARAPSGGLDAWRYMDLIRNRNPLALRQYGNDIGDWANFLISNPVTKYLKPLRSLRKRKRAEGPPGEENARFGNFLRAHTDPFVREKFVSWEAYACWISEKLKARAAPPPLT
>DAZ91029.1 TPA_asm: fusion protein [Melastoma malabathricum amalgavirus 1]
AERRTQVRSASSGTTWLSLVESRLLRLPLPLRRQLTRFLPVGNLYLPNLIREIFPLGELVRPEILRERRQLGCVVKPALSRRLELQPRESTLRDTLRFEVLRSGRSEKVRSIPVSKSSFEAATRKIIGGGALVSWVDDRSMYRGGGNSSDALLLLSQASETRPGAFLHERYTPFTARGALGLPDGLPVPDGPEATRMKNFNNDATSGPFLWWSGVKTKNGLKHLLEEEMWRYYDDFATGKITTSQLPYLAARLGFRTKLITQVEALKRIEGKKPFGRAVLMMDALEQAASSPLYNVLSHITFEKRLERDCGFKNTIIRASSDWMELWRHVREAKAIVELDWSKFDRERPSQDLSFMVDVVVSCFEPRNERERKLLKAYKIMMRAALIDRLILLDSGMVIRVDGMVPSGSLWTGWIDTALNILYLKSACLDLNIPSSLYVPMCAGDDNLTLFWTDPGDKLSKLREILNHNFRAGIDQEDFLIHRPPFHVKKEQAIFSSDVNIMKGTSRVMEKAKWVEFDGELTVDLASGKSHRWEYRFKGTPKFLSFHWLPDGRPIRPASKNLEKLLWPEGVHKDIDEYEAALFSMVVDNPWNHHNVNQLLMRFIIVQQIRGATVGWIKPLEAMWYARFRPEGDEVVPFPNIAPWRRSSPHSRMEDYPEVTKMIEDFRDFVSGVTSLYARSPTGGVDAYKFMEIIRGESRVGEGQFGNDMIEWLSWLSRHRVTKYFKMARGFRVKQEVVFLDEEELGLVRNRFVLLREKLYSRGLKSALDYVNFVTSLREGVGASIT
>DAZ91053.1 TPA_asm: fusion protein [Rhodiola rosea amalgavirus 1]
DSLAYTEITWLTLVEKRFWRMPLPQRILLSRLIPVGMPMKPGVTGKNRMLSQMLSPDVLERKEQHGVTVSNALRATSLSTLGAGGNVKLQGRLRMVRTWQGEPRRGIPVSRSGWEVGLRKVIGGGELRNWAQDSNMFRGGGTSDDAFLLLSQARIDIPGSFLTDTWTLVSARRALSLPSGLVVPDGPSAVVMKRFNNEATAGPFFRSFGIKTKYGMKRELESFAWSVYDAYACGNIDARGLPHFCARLGFRTKLVTKQKALQSVEDCAPIGRAVMMLDALEQPFSSPLYNVMSKYTGRKRLEKGCGFKNAVVKASSDWGRLWEEVREAKCVIELDWSKFDRERPSQDIAFVIDVILSCFTPRNEREGRLLEAYGVCMQRALIERLIIMDSGGIFGIEGMVPSGSLWTGWLDTALNILYMKAACVQCDFPLSMVSVFCAGDDNLTLLSFDPGDEAYHLRDVLNQEYRAGIKEGDFFVHMPPFHVTQRQAWFPLDVDLSKGTSMHMDKAIWREFDGVVYVDHALGRSHRWEYVFRGKPKFLSNYWLPDGRPIRPAHDNLEKLLFPEGIHDSMDKYASAVIAMVVDNPFNHHNCNHMMMRYVILRQIQRAGRPLNDFDLCLYLCKFRPEAGIGCPYPMVAQWRRSNPHGRMEDYREVDQYVEEFRDFMQQVSTLYLRRQSGGVDSWKFMDIIRGEGYLGEGQFGNDIRRWMSWLHSHPATKSFKPTGRQEESGEKKHMDTETRGKVRRALTALCDKLELGTIDSVETFACWTSDRLIRYNHHVNSDVSL
>YP_009362304.1 fusion protein [Zostera marina amalgavirus 2]
VTTPIKSALTHSRDTILQRLESHFLKAPLERREELLPLIPVGTVNPMGHLNATMSLREILWTESLKNRQVEGSKVKPPLPRKLEMLILPMNLLMANPRVNLLHAFVHASGRGLKIARSKWEAGVRRIVGGGEMRGWNEDSAKYRGGGNLHDAIRVLATGRHDLPGSFLFQHFNFRSARSILKLPSDLSVPDGRDSVTMRNFNEEATAGPVLRAIGCKTKYGLKRGLEDIVWNLYDRVGNGELRTWELPPLLARIGFRSKLIDQDKAEEKILTGQPLGRAVMMLDASEQAFSSPLYNVLSGVVSRLNCERRSGWRNAVVRASSDWSRFWKDIRDAKCIVELDWSKFDRERPRADIQFCIDVLCSCFRPRGKRQRRLLSAYKYMLENALIHKVIMLDDGCAFEYEGMIPSGSLWTGILGTAMNILYITAACESCGVKRETFVPFCAGDDNLTVFDSAVDEGMLLNIRVFLNNMFRAGIEEKDFLIHYPPYHVTKVQAVFPDDFDLSLGTSKYLDKCVWVPFEGPLLVDTSRGYSHRWNYVFKGKPKFLANYFLEDGRSIRPAHDNMEKLLFPENIQEHIEDYEAAILSMVVDNPWNSHNVNHLMQRYVIVQQIKRQSIPPLNAAEVLFCSKFREIADNMYLFPTVGYWRRQLPGVRMESIPELRPIVEEFSQFVSGVTSLYGRASSGGIDAWQFLDILRGDRDLGSGQYGNDIEKWCAFLNRNALSRSLRPARRFRQGTAPVEPDAKGRESLSRLALLYEVPSSDRKDSRRLNFISRISVMLKQFVS
>YP_003868436.1 putative fusion protein [Rhododendron virus A]
RSLLAVLGVEPSAQTTTHTEERNDEDDSGGESDVARGEEPEPEAGGGTSRPGASGRGAGRGKGNARLSRNVEVSAQVRLGELQTYRFRVHREMVEHRVRSIAVARSRFEAGIRRIIGGGEMRSWYTDSRMYRGGGNSNDAMKLLSAASVVTPGKFLDQCYRVSSARKALRLPSGLRVPDSLAECQCKTFNDQASAGPFLRAFGIKKKYGLRRMLEEFMWGIYDRYGDGRGDERSLPFITGRIGFRTKLLEEGEALRKIRNGEPLGRAVMMLDALEQISSSPLYNILSGYCGRNRNKGWCEFRNTTVRASSDWGLLYSEVERAKCIVELDWSKFDRERPSRDILFVIKVIISCFEPRNGRERRLLEAYEIMLERALVHRLLLTDAGGVLEMEGMVPSGSLWTGWLDTAMNILYIRAACLGAGIASDLYSSRCAGDDNLTLFWEDQSDGILGLVKQHLNNWFRAGIKDEDFIICRGPYYVERYQATFPIGTDLSEGTSRLMDSAIWVRLEGGPIIDANRGLSHRWEYRFHGKPKFLSCYWLPDGRPIRPAHDCLEKLLWPEGIHGDLETYEAAVISMIVDNPFNHHNVNHMLVRYVLIQQIKRQVVSPMTAEDIVYLCKFRDREGGSVPYPMIGPWRRGQKQGRMEDYPEVGRDIKNLKGFVAGISTLYARKGGGGIDAWRFMDIIRGDADLGQGQFGNEVLEWARWLGRHEVTKFLRPIKRMRAEHGEVIIEGEGRRQAEAALRALREILNEGTHRSCLDFSFFLSDRLRASCEDPRR
>DAZ91009.1 TPA_asm: fusion protein [Guizotia abyssinica amalgavirus 1]
GTIPTRGPKISSDISWVPSVEKYLWKIPMQRRMQICSSVPVGRPPLPNSHRSYSKLRELLSPRILTDRRQSGTRAEPVLRQGLTSRSVGSEIMTSLRLRVLIPFRPEPTRAIPHSRSKYETGLRHIIGGGALKSWGVDSVMYRGGGDSNDALILLSQANDDIPGSYLRRHFRGGLARQVLGLPAGLRVPDGQECCKMKNFNNEATAGPFLRMVGVKGKAGLKNVLEENMWRWYDDFAEGRIGREGLPFLTARVGFRTKLVTEQKGWEKMKDGAPIGRAVMMLDALEQAASSPLYNVLSVYTAERRLLPECGFKNAVIKASSDWAVIWEEVKKAKVIIELDWAKFDRERPADDILFMIEVILSCFEPRGERERRLLEAYGVMLRRALVDRLIVMDEGGVFGIEGMVPSGSLWTGWLDTALNILYLNVACVEAGFGPEYFKVMCAGDDNLTLFDLDLGDERLARVRGVLNEWFRAGIVEEEFIIHRPPYFVVKRQAIFPKEVDIRGGTSDKLHLARWVEFEGELEVDEARGRSHRWEYAFKGRPKFLSNYWLREGQPIRPTADNLQKILFPEGLHSTLDDYQAAILSMVVDNPWNHHNVNMMLMRFVIVNQLRRMNLGVQKIEDVLFLCGLRERNRGPIPYPEVAPWRRGASQGRMEDYPEVDRWVADFTSFLSGVTSLYARQCIGGIDSWLFMKIIRGESHVGEGQYGNDMQHWLRWLSNHPCTKYLKPTRGNLPAPAARSAPPGDVALVQCELSRLRRLHLMGRFRAVEDFAIWVSSEIRRKRKE
>DAZ90989.1 TPA_asm: fusion protein [Amaranthus tuberculatus amalgavirus 1]
ATSWLQRVLKILLSYPLKLRMNMLAMIPMGKLSRSTRHSLTSPLKMYLKDERLLLKAVLGEKVKPGLSRKIELRVDAVAEQLVNVRVQVFRTWAPERVRAIPVARSKFEAGVRRVIGGGEMRGWDVDGKMYRGGGNLKDAMMFLYQARCDVPGKFLSEVFSVGGARELLGLCAGMRVPDGPASCVMKNFNDDATAGPFLRAFGIKSKFGFKRKLEEVMWRFYDRCGDGEGDDLGLPFLSARVGFRSKLVTEVEARKRLEKNKTMGRAVMMLDALEQVASSPLYNVISHYTNSNKLDENSGFKNSLIRASAEWGSLWQQVKEAAVVVELDWKKFDRERPREDVEFIIDVVLSCFQPSSPREERLLKAYGVMMRRALVERVVVTDNGGVFMIDGMVPSGSLWTGWLDTALNILYVQSACLHLGLSRDICRAKCAGDDNLTLFDVDVSDERLLKIRDLLNSWFRAGIEEEDFLIHRPPFHVTKEQACFDAGIDLSKGTSGLLDKARWVEFEGEVMVDNAAGRSHRWRYRFSGKPKFLSCYWLEDGRPIRPARDNLEKLLYPEGIHENIEVYEGALASMVVDNPHNHHNVNHLLSRYIIVQQIKRQCFGCIPHGLCMKLSAIRPEVEEDVPFPQVAAWRRSKEHGRLEDYVDLQDYVQEFKSFLTGVTSLYSRSPSGGLDSWQFMEIVRGESVVGSGQFGNDLIAWIMWLRSQPMTRYLKAAKSKRLPSQFAECTSQAEHNFDRAMNAMFDKVESGALRSSIDFGLWISDLYKTLR
>DAZ91057.1 TPA_asm: fusion protein [Salvia miltiorrhiza amalgavirus 1]
VASWQMWVASKLLRHPLKYRSNLCSKIPLGPLSLRPTTTFSGWLSQVMPATVMQERRQIAAKAKPLIPRTAELRSWEPSSQSQNARVSVLVPATSNSLRQIPFTRSKWEAGVRKLIGGGEMLDWKTDSYKHRGGGCFADAMKLLCDASEVVPGRLLKDHYTLAAARRVLCLPSDLTVPDGASCCNVVNFNDDASSGPFLFSFNCKRKSGLRSVLSSFVWDRFDRYARNEIDEQGLPYLTARVGFRSKLLDKGEAVKKLTGGKALGRAVIMLDAIEQFCSSPLYNVLSKIVSAQLGSFSSGFRNSVIRASTDWIKFFEEVRGAAAVVELDWSKFDRERPAEDIQFVIDVVISCFTPTNDREARLLDAYAIMMRRALIERPLLTDDGGVYLLDGMVPSGTLWTGFLDTALNILYIDDVLLDMGFDAREARPKCCGDDNLTLFYYDPGDNILKNMRTRLNTYYRAGIDEADFLIHRPPYHVFTEQAIFPPGTDLSKGTSRLLKDAEWVRFDDELQVDAAAGRSHRWRYHFFGKPKFLSCYWLESGLPIRPAKDNLEKLLFPETIQETIEDYMASLLSMVVDNPFNHHNVNHLKHRWIICTQILKYAVLGLKPEDIMWISRVKPEGDEDVPFPNVAQWRRQDEWVDLDNHALTRHAAREFSDFVAGVSSLYKRSSRGGLDSWHFMSLIRMEIGVGAGQWGNDVDAWIRHLRNNPTTKYLRASRRFRRVEPKLFVDEQNVTRARRALDILTERLNRRGFQNASEFALWLSTRLREAQSTN
>DAZ91039.1 TPA_asm: fusion protein [Pinus albicaulis amalgavirus 1]
VDPSTDEQPTTLKLTWLQQVELRLQRFPLALRQEEAAVVPVGKVTPVARHQRCLPLHRLLEPSVLRNPRVLGMKMRGGIPQSLHQQIPPLSVIKQNLRVKVLRDRGAPRPAGIPTARSKFEAGIRKIIGGGEMSDWKEQKAKFRGGGDLGDALLLIANAREDVCGSRLREVYHPRVARDVLCLPSGLRVPDGPECVKITHFNADATAGPFLRRFGVKKKEGLQSQIEETVWHLYDMVGKGEMPAENLPWITARLGYRTKLLSEEKALKAMAEGKALGRAVMMMDAIEQATSAPLYSVLDNHVAQLHSRDRSPWANKVVRASSMWKGFYKEIKRSRVVLELDWKKFDLERPGDDILFVIEVICSCFEPKNAREERLLNAYGLMLRRSLIDRIVVLDNGTCFKVDGMVPSGSLWTGWLDTALNILYLTHAFQSIGIDRHLFVPKCAGDDNLTLFECDVSDEVLEQGRIALNTMFNAGIEKDEFLIHRGPYYVYREQACFPLGVDLLSGTSDKLHLASWVPFTGEMVIDQASGKSHRWRFHYAGKPKFLSCYWLRNGLPIRPAHDSKERILWPEGIHNTLEEYEEAVLAMVVDNPFNDHTVNQMMHRYLIIQEIKRQACTGVRPDVIVFYSKFRDTVTNIVPYPSVGYWRRQDEWVDLEAAPKEREWIKDFQQFQAEITSLYIRNIQGKIDAWLFMDVIRGKRELPTGQIGADLLAWLQHLTTTRAASHLRAIRRYRTRVLDTDCGSISGVEGISALRRLEEGCLNGEWSSPMHYCNWLLTHII
>DAZ87287.1 TPA_asm: fusion protein [Arceuthobium sichuanense virus 4]
ATSLLHQLEQHLLVLPLKLRKLHLEKIPVGIPNPRGSLPTSTTLSAMLCSDRLKVKTLLGRKPIKEMPLQAELVRSCAVLNIESPRVRVLRKIVPLQCPLIPRARSKWEAGVRRIIGGGEMISWHSANDMYRGGGHLYDALRLLSKCDCADFSKRFLGSVPPEAVRDLLHLPSGLMLPDSRECFVMKNFNDNATAGPVCRAFGIKRKCGLKSLLEDYSWRVADDYASGRIGRESLPYFLARIGYRSKLVTKEKAAKKIMEGDSIGRAVMMMDAYEQSFCTPIYNIISDVIAKLHKDPKSGWKNYLVRASSDWALLFSEMKKAKTVVELDWSKFDRERPKDHILFFIDVIMSCFSYTNKRERRIWNFYRLILRRALVERLLLTDDGAIIDIDGMLPSGSLWTGIFGTGLNIYYIRLALLHVGVTSRESTPQCAGDDNLTFFDDFQSTAKMELFRRHLNEMFRANIEPEDFIVHYPPYHVTKVQAVFPKGVDLSLGTSKVLEKCTWVEFDGEPIIDEARGLSHRWEYRFKGKPKFLANYWLFNGRCIRPAADSLERVLWPEAIHSSIEDYEMAVLAMVVDNPWNSHNVNHAMHRYCIIQQIRRQAALGMKAEEILWYSKFKSHSGEPIPYPMIAYWRRQADKVHMEQVPELREFIDKFKNFVYEVSSLYGRKSEGGMDAWLFMDIIRGERELGSGQFGNDIEEWCDFLRRNPLTKSLRPVKRFREPEQERRPIREARRGWRKVEMLLTQDWTSLGIKSAEDFAYYVSNLYLGSHAATAML
>AWS20963.1 fusion protein [Cistus incanus RNA virus 1]
VPQSMSSLESRLLKYPLPTRMKLMKRIPVGIPRAKLSKIRTKPLMTVLKSRLLRQRVVVGTRIKPPVARNLELMFDPLSLLATCKRVRLFGELGQVPKRAIATARSKWEAGVRHIIGGGELRTWRADNNMYRGGGNLHDAILLLGDADDTSDFIFLSSRLSLADARGILHLPVDLPVPDGPKACVMKYFNEDATGGPLLRSGGVRRKYGLKSVIEEFVWNIYDAVGYGELTVDQLPGMTSRVGYRSKLMTTDKALDKITRAKPLGRAVMMLDATEQSFSSPIFNVISGIVSQLNRDPSTGWRNYLVRASASWIDFWDELKGAGTIVELDWKKFDRERPREDILFFIDIIISCFTAKTKREERLLAAYKRMMQRCLVDRVLMMDNGAYFTIDGMVPSGSLWTGICDTALNIMYITAALRSLGFDDSQFSPKCAGDDNLTVFGKKQGRARMERLRVRLNEWFRAGIETEDFIVHYPPYYVFTEQACFPPGTHLALGTSELLDMAEWVRFDGPCPIDEAAGRSHRWRYNFNAKPKFLANYFLRDGRPIRPAQDNLEKLLWPEGIHKTIEHYEAAVISMAVDNPFNHHNINHLMHRYVIIQQIKELSYDVDPDIVMQMAAIRAKPGQPVPYPMVAFYRRQEDKVVLEEVPELSHVIKRFQKFVASVSTLYTRKAEGGIDSWKFMDIIRGEHSIGTGQFGNDVLVWCKFLSENRLTRSLRAARRFRVQAEGKVAEDDVLWKVGLIFDEVFNFCKSESVISPIHYADFVSKRLKEYNSK
>YP_009551564.1 ORF1+2p [Camellia oleifera amalgavirus 1]
VPYWLQSVVRRLHSRPLQRRLEMMEMIPVGKPNKPGENNVRMPLSLFLPEWLKSEKGQLGIKVQRGLRRQIEVVEGVASEEFRLVRGKVYVEWAAEKARLLPVARSKFETGVRRVIGGGEMRNWHVASSMYRGGGNNADALRLLSNASFMNPEKYLHECFTIETARRELLLTTDQKVPDGPESVKMKNFNNDATAGPFLRAFGIKGKYGLKTLLEQVMWQFYDYYANNEVSDATLPFLTARVGFRTKLMTERKALEKMMVNDTYGRAVMMLDALEQAASSPLYNILSSQCFHGRLRRESGFRNALIRASSDWHFMWEEVQEAAVIVELDWSKFDRERPAEDIEFIINVVLSCFTPKTPREERLLRAYGIMMRRALIERLMITDNAGVFGISGMVPSGSLWTGWLDTALNILYIRAACREIGVSDQNSFPKCAGDDNLTLFMRDPGDRALNRMKDILNKWFRAGIKEDFFIHRPPYHVSKFQACFPPGTDLSEGTSKLIDEAEWIEFHDELEVDVSRGKSHRWEYRFKGKPKFLSCYWLENGRPIRPAADNLEKLLWPEGVHDKLEIYEAAVASMIVDNPWNHHNVNHLLMRYIIIQQIKRLGVGPANVEDVLFLSQFRNEGEEIPFPQVAPWRKFKEHVVMEEYNEVMEHVENFKNFLSGVTSLYARRAEGGVDAWKFMEIIRGESHVGEGQFGNDLIDWLKWMHVHPMTKFLRGTRMFRTPSEEIVAGDEEMDAAVEAFNVLIERVESEEFQDVESFAKWVSNMLRENVLPHQ
>YP_009447919.1 ORF1+2p [Allium cepa amalgavirus 1]
VASARPSESWVSRVESHLHRLPLPQRVFQANNVPVGPVSQLVMNQSRNMALRTLLNPQLLTWKSQIGMRKKPPLQKANESRSSKIDLLLRNPRILVLRKPERGPLGGIPTARSKFEAMVRKVIGGGEMLNWSIDSNMYRGGGNFTDALTLLADARYDAPEMFLSDYLSIEKARSLLCLPSDLKVPCHRNCVSVNNFNNEATAGPFFRAHGIRNKYGMRLQLEDFAWECYNAYVDSGGNPSMLPYISSRVGFRTKLVSTTEAFAKMKDNKPIGRCVMMLDAIEQMFSTPLYNVLSKTTAAQRFDIKSGFRNTIVRASSDWAKFWEEVKAAKVIVELDWKKFDRERPTEDLEFIIQVIISCFKPTDERERLFLRGYGIMLRRCLIDRYFITDDGGVFKIDGMVPSGSLWTGWVDTALNILYLQSVMISLGLVSTAVSPKCAGDDNLTLFWKDFDDKRLLSIKTRLNAWFRAGIDDEDFFIHRPPYHVTREQATFPPGTDLTKGTSRKLKDAIWIPIDGEPIIDQAQGLSHRWQYVFRGKPKFLSAYWLEDGRPIRPTHVNAEKLLFPEGIHKDIEQYESAVLSMIVDNPYNHHNVNHCMHRFIICEQVKRQSAAGIDPVDILWFSRIRPGNPDVVPYPMVASWRRCEGYVDLEQLPFISDYVKDLKEFVAGVTSLYARDSIGGLDAWRFTEIIRGETDLGTGQFGNDIDVWIHWLHHHPLTKYLKPIKRHRQPPLSVMPDKELHGRIEEALQVYRDIRGTTTNASAEAFSLFLSNVIKHQG
>DAB41735.1 TPA_exp: ORF1+2p [Lolium perenne amalgavirus 1]
VASSQSLIHRVLMSHPLKQRKEMMAAIPMGVPLLPLNQITTVPLSSLQLQRDLMMRRTVGQRPGPDLRQALESCVSSFALLRKNKRLRVSRERSGLRQVSIPHARSKWEAGIRHVIGGGEILNFRADNCKYRGGGNLFDALTLLARADDTTEYSTLSVHFTVEQARHVLRLPSGLPVPDGPQCCFMKQFNDDASAGPLLRAFGVRNKYGLKSIIEFFVWGMYDRVGAGTLNPEQLPCLLARLGFRTKLVDKDKAAKKIFDVEPVGRAVMMLDATEQAFSSPLFNAISEQVTFLHSDPRSGWRNYLVRASVAWVEFWHELKDAKVIVELDWAKFDRERPAEDIQFFVDVICSCFQPKTAREENLLAGYKQMMENALVHRLIVLDNGCILKIDGMVPSGSLWTGICDTALNILYISAALISLGHDITSFVPKCAGDDNLTTFDRRIRKKDLEKLRLRLNSLFRAGIKEEDFIVHYPPYHVTTVQACFPPGTDLSHGTSKMLDQATWMPFEGPCDINQEEGRSHRWKYQFEGKPKFLANFFLIDGRPIRPAHDNLEKLLWPEGIHGTLEDYQAAVLAMVVDNPFNHHNVNHMMHRHLISKQISRQAFDVDPAIVMELCTSKGEPGELIPYPEIAFYRRVDGYVDLDAVPEFKEILDNFRLFVSSVSTLYARRTEGGIDSWRFMEMIRGEHSIGEGQFGNDIYEWCKFLGSNPLTRSLRATRRFKMKTSATVVDEPTRKKVQEAFQWLTSICEENLIVTPMYLAQLISDKLLL
>YP_009552799.1 ORF1+2p [Festuca pratensis amalgavirus 1]
ELVESGRYPIDLSTSWLPWTASLLMKYPLSERVSATIMIPMGTITFPSMSLKIRRNLLEVLKVPGMNRRKILPSSAPSRLGASVPRAQGVAPLLQGGARLRVLRAPVAPDTRGIPFARSKWEAGVRKIIGGGEMNDWLQVSSKERCGGNASDALLMLADASDRLPGRILRGLFTLRGAREALRLPSGLSVPDGRACCNVKHFNVEATAGPFLRAFGVKKKAALEQLLGDFVWDCFDDFASNDGDARRLPFFGMRIGFRTKLLPRSEMLTKIKDFKPLGRCVMMLDAIEQFCSSPLYNILSNLSADALKDPLSGFRNTAVRASSDWSYMWEEIKQAKVCMELDWSKFDRERPRDDLEFIVDLVISCFTPRTEREQRLLRAYEICMKRAIVERVAILDDGALFTIDGMVPSGSLWTGWIDTALNILYLSAALNQAGFSLDTARPKCAGDDNLTLFLEDVTDSRLFYVRDLLNEWFLAGIKEKDFNITRPPFYVETYQAVFPPGTDLSLGTSKIVDQCEWVRFEGQLYINQEEGHSHRWQYRFKGKPKFLSCYWLQDGRPIRPASDNVEKLLFPEGIHKDIDDYIAAVLAMVVDNPFNQHNVNHMKHRYLIAQQIKRVMVSTIPYQLILALSRIRSEAGEDIPFPMIAPWRRFKEWIDLDKYPPVQEWIRDFDDFVAGISGLYVRSTTGGIDAYKFMDFIRGDSVIGEGQWGNEMTRWIRFVTEHPVSRALRKARRFNPKAAPTAGENLFYTRAQGGLNAYRRQLQNHRLESSEEYGLWVSDLLRQK
>YP_009553342.1 ORF1+2p [Cleome droserifolia amalgavirus 1]
VPSWQEWVSQLLMRYPLERRRWLLNRLVVGRINPPGREPRTRLLREVMPAELMKAKRQAGIRHRPGLQRKIEEAGGGSRGAEMTGRVRVLVEWGRERHRTIPVARGKFEAGIRKIIGGGELLNWREDSSMYRGGGNSADAIRMLFSADPIPPGRVLTDFWREGSARQALFIEELFEVPDGPGCCVMKNFNNEATSGPYLRGQGLKGKYGLKRILEAEMWRYYDSFASGECGLKNLPWFAARVGFRTKLLTQEVAWAKMQKGEALGRAVMMMDALEQAASSPMYNVLSSYTFRRRLEPRCGFKNGVVRASSDWGVLWRRVQQAKVIVELDWSKFDRERPREDLEFIVKVVCSCFRPRDDRGRRLLQAYQEMMRRALVERALITDSGGVFLVDGMVPSGSLWTGWIDTALNILYIKAICVELGIALSAVEVFCAGDDNLTLFMYDPGDVILKEFRTLLNQYFRAGIKEEDFFIHRPPFDVRKYQATFPVGSDLRGGTSRMLDRATWIEFEGEIEVDEARGRSHRWEYRFKGKPKFLSNYWLPDGRPVRPTRDNLEKLLWPEGVHATLEDYEGAVISMVVDNPFNHHNVNHMLMRYVIIQQLRRMSVAVGELDLLLKLGKIRAKGDEEVPMPQIAPWRRGELQAKMEDYNDAQRHLAVFEDFMRGVSTLYSRAPEGGLDAWQITDIMRGMGSVGEGQFGNETLSWLKWMHHHPLTRYLRAARRYQDPSMPVELEPSQRAEALRAFEALRGRLLYDGFASSEEYAIWVARLVKLRYLA
>QOJ43645.1 ORF1+2p [Medicago sativa amalgavirus 1]
AVSWWPLMEKWLLMFPLSTRSTLMEKIPVGKVHKPGETPTNHQLLRSADKSRVLNVRQSGYKSISRLERKHELQGCLTSQGMPEGRIKIFKSWESEPGRMIPMSRSKYECAVRWVIGGGEVRNWKVDSSMYRGGGSSNDALKLLANASTVRPGKLLRDIYSFRVARARLQLPGDFSVPDGPDACRVKNFNNFATSGPVLKAFGVRSKNGLRQLLQDEAWWYFNSFGNSDFGVEGLPWFGARLGFRSKLVTEEKARKKISEGDSVGRAVMMMDALEQCCSSPLYNVLSTYTFHKRLNRRSGFKNAVVKASSDWAHIWNGVKDAAVIVELDWSKFDRERPREDLEFMVSLISSCFNPKSAREERLLHAYTTSNFRALVERPVFLDGGGVFGIEGMVPSGSLWTGWLDTALNILYMKAVCAEIGVGDDDVEVMCAGDDNLTLFKFDPGEANLRRIRDLLNDWFLAGISEDEFLIHRPPYHVTKVQACFPEGTDLSRGTSGLLKKAVWVPFEGEVVIDNARGRSHRWEYRFSGCPKFLSCYWLHDGLPIRPAHDNLEKLLWPEGLHDDIDVYEGAVISMVVDNPHNHHNCNHMLSRFIIIREARRLGASVEDPFIPIKHGSIRPVGDEPVPYPELAPWRRAPGGYKLEDYPENAEHIQVFRDFMQGVSSLYLREATGGVDAWQFMDIIRGDAFVGEGQFGNDLRSWLNWLHHHPISKYLRETKTFRLKDGADPDAPKDLEKAGRALRALRGRLELGGFACVEDFVRWLDGIRSSRE
>DAB41669.1 TPA_inf: ORF1+2p, partial [Salicornia europaea amalgavirus 1]
VPQRTQRASARSRYTWLEFVEKRLWRKPLQRRRQLLKLIPIGIPPAPGSRPEAGILEEVVGEELRVVAATKGSKPAPVVPQSIRANMLGTLMLRTSRIQILQPMGTERARQIPTSRSCYEAGVRRIISGGAMRSWRVDSNMYRGGGSSADALRLLGQARDDRPGALLGERFSVSAGRSLLGLPNNLEVPDGANSCVMKNFNNDATAGPFLRSFGVKGKYGLKKVLEEVMWGYYDDYGAGRISETHLPFISARVGFRTKLVSMEKFEEKVKSGSPIGRAVMMMDALEQAAASPLYNVVSKLTFSQRLQRDCGFRNAVIRASSDWSKVWEQVRDAKVIVELDWAKFDRERPAEDLLYIIDVVCSCFQPQSEREIRLMEAYKIMMRRGLVERLLVLDNGGVFSIEGMVPSGSLWTGWIDTALNILYLKTACLEIGCPFADYLPMCAGDDNLTLFWKDPGDRDLKRLRVVLNEWFRAGIDESDFFIHRPPFHVVKRQACFPTDVDISKGTSRILSKATWVEFEGEVIIDVSKGWSHRWEYQFKGKPKFLSCYWTRDGNPIRPTGDNLEKLLWPEGIHQSLDEYEAAVIAMVVDNPWNHHLVNHMLMRYVIIQQVRTV
>QBC66123.1 RNA-dependent RNA polymerase [Cucumis melo amalgavirus 1]
MADNQPQAVQPVRPVVDWAAQLADCVRPLTNEGFPVATWTTATVTRSFITVQKFIDTVKILTQEADREVFLRLISKGNSREAWQTQGTCTPKQLYLYCTWLKSSEGAAFLNECRRARTLEKKAAPGQTLADVALQSALDAQLNELSIKEKAFRNRMELELQDLRRRIVLKEREKNEGLRAFAADYQPAAAYAPMDDLTLGEKCYELYLAECSAKGTVAMELDDAVLADIRAQYGNTAISLHKTDFLRDERRREEIRVWIEEKILELEEAGDQRQANSFVPGWLPQVEKFLKKFELKLRRELSQLVVIGAVQRGPEPTSTRRISSLKLADDVWTPATWGLKLKPLLGPRMERQVLVPSLLSSNARITVRRQPRGVKGGAIPTARSKFEAKVRKVIGGGELRNWKVDSRMYRGGGNFIDALKLLVDARQADPGRTLRGCFTVDGARSQLRLPCGLPVPRGPESVRVKNFNNDATAGPALRAFGVRGKAGLRPMLEQFAWSCLDAFARGGTAEFCLPFVSARVGYRTKLMSEKDAFEKFSQGKPLGRCVMMLDAHEQVFSSALYNVLSEVTHLARRTPESGFRNTIIRASSDWAALWEEVRAASVIVELDWKKFDRERAADDIQFMIDVIISCFQPHDDYERRLLEAHRIMLERSLILRPFITDDGGIFTIDGMVPSGSLWTGWLDTALNILYIRSVLNYLCFREKEAIPKCAGDDNLTLFYCDASDNKLNAIRKFLNEWFLAGIEEEDFIIHRPPFHVSKVQATFLPGVDLSQGTSHILGQAQWVPFDGQMVIDQAAGLSHRWKYVFEGKPKFLSCYWDEVGLPIRPAHINLEKLLWPEGVHTSLDDYEAAVISMVVDNPFNHHNVNHMMHRYCIIQQVKRVSVSGIKPEHVLSLSHFRSKDGEPVPFPMVAQWRRVDGWVDMEEIPLIREYIQIFKDFVAGVSSLYTRLPTGGLDAWRFMNIIRGEETLAEGQFGNDLSGWLDFLQEHPLTSYLKPTRSLRKRKFSDMASEGELEKARQLFRALDPERRERPFGTVETYADWISDLLQHQ
>UQR79058.1 RNA-dependent RNA polymerase [Lily amalgavirus 1]
MADRNSPPSPIASEVRPDLSAIISPEEEQIELTDQLCSLVPLGVPVHTFMRENVHKMFLSVAQYLKAVKNLTSITDVKMLSMVFQAAVKADAAPLPNLCTEKSIYLLAKWIKKGPGARALALAQHSIKIDKKTAPGFSSAETSYAILLEQQIQDLIANRKEIRTRHEEEILRLQRRIDGIRRQIETDIRRGDRAFVPANNYAPLDKAELSAECWARFVAELAEFKKPIPAWSSILQPVAEEKFAAQVQREHKAMFCRGPGIMESLRKWADSKILQLRAENSFVRLQGSPDSWVASVERRMWRIPLPQREVWADLIPIGPLVTRRTRNQNRTLRELLPPNLFSLKCQVGNKKGPPLAKGPESRRDCALALLENPRIQVLRRSRRLKNPVIPTARSKFEAGVRRVIGGGELRTWASDSNKYRGGGCLSDALLLLATASYTPPEEFLSDYFSVDAARNLLSLPAGIPVPMGPDAVVMSNFNNDATSGPFLRAFGIKDKYGIKADLERFAWKCYEGYVSSGCDGRFLPFILARVGYRTKLLNRDEAFEKMREGKPLGRAVMMLDAIEQPLSSPLYNVLSKLTAAMRREKDCGFRNAVVRASSDWLYFWEEVRDASVIVELDWKKFDRERPSEDLAFMIDVILSCFEPRNDQEAAFLKGYGVMLRRSLIERLFVTDDGGVFGIEGMVPSGSLWTGWLDTALNILYLKAALIKIGVPSTRASPKCAGDDNLTLFWKDFPDRQLLRLRDVLNSSFRAGIEPEDFIIHRPPFHVTKEQACFPEGTDLKRGTSKILEFAEWRPFEGRLHIDQAAGLSHRWRYVFEGKPKFLSCYWLENGRPIRPTYVNAEKLLWPEGIHKSVEDYKQAVVAMVVDNPWNQHNVNHMMHRFVICEQVRRLSSVGIDPEDILWFAKIRPVGKEDVPYPMVGSWRRVDEWVDMERLPSVRKYVEAFSEFVSQVTTLSARDPVGGIDSWKFAEFIRGESDLGEGQYGNEIDAWLGWLRNNPISRFLRPIKRLRDPREARVAPPEVRAALDDCLQVYADVLGTPVAECPGNFALFLSDVILNRG
>QLG19065.1 RNA-dependent RNA-polymerase [Southern tomato virus]
MAGVGGSAAGRVPNAANVPLTAKEKERTVMREIVEIGETFVELGIDKRYFQRTTYVSHMLLPNQYFKLLKQFKGKTAEELDLALGAAVAHGVLRSMRGITFKKFFDFLNWVKTKEGKDALGETMYAQKLEQKGRGDFSIAEVALLHCFETQRNDMLRDEKDVRLKAEEEIADLQRKIVKRREKLEEDLIATKSNYEPVSRYVGLSDYELNCKCWSLYQQFNPDKVTAGAKPTRKQVKEAFDMYAEFVAKTNRLEFLKHGNVKDELQAFINAKILGYEQLGDKGRVVILGVSWQQWVLRWIMKWNQRTRKRLLKILPVGKLRRGKEMTPCRPLSEIIPMERLEEKRTLQYKLPPQLSRATEVEAEAVSLLYPNARIEVEVRPIGRDTRAIPFSRSRWEVGVRKVIGGGEVLNWDIDGNKYRGGGCFADAIKLLAGATQRPPQRLLEDCYTITTAREALGLPSDLTVPSGKGSCHVRNYNDDATSGPFLWSFGIKKKYGLDKLLQSLMEDIYCHYSISEATDRALPYFAARVGFRSKLLTMGEAVKKFTECAPMGRCVMMLDALEQFASAPLYNVLSKYTAERSRGQTSFRNTVVRASSDWMHFWDEVKEAAVCVELDWSKFDRERPSEDLDFMIKVICSCFRPKDEVEAKLLRGYGVCMRRALVERRLITDDGGVIHIDGMVPSGSLWTGWLDTALNILYIKSVLRSIDILEEEAVPKCAGDDNLTVFSKDPGDEVLEEMRVKLNDYFRAGIKKEDFIITRPPFHVRTFQAVFKEGTDLSKGTSKIMKKAYWREFEDELRIDQEKGLSHRWEYRFKGAPKFLSCYWLEDGRPIRPSHENLERLLYPEGVHANIDDYIAAVLSMVVDNPFNHHNINHLKHRYIIANQVKRLSAAGGRCEDILRLARIREREDEEVPVPQIAVWRRVKEYVDLDSYEPAKYYIQDFNAFVSGVTSLYARSSTGGLDAYKVMDLIRGNATIGRGQWGNDVMDWIRFVRDHPATKYLKGAKRFREQHNQEPTTAKPSKDARRAIKLLRNSLINEAYADSNSFAISISERLRRKKPTR
>ULN99161.1 RNA dependent RNA polymerase RdRp [Pterostylis amalgavirus 1]
MAPRIVRSILSPAPSSDHLSKEIAAGLQKYRNAGLRFKDISYPNFLSLSLTYEDVQKVFRYLDGYLNQGILLALLTQAEVHGILSSKAALEPKDLVELYEWLRSDEGVIATRKVQTERKLLKSVGDKYTAREVAYSRLLEQQKIDYSVFLKEKRATMERNIADYMTLIQKEREEFEKEEAKCKARYPAVAGFPSMKLRKLRELCWTKYLDACEADGIEPNPRNTANLNAATDQYRSVVAQETIHEYCQDAAIRKSLLKYGRKRIKLLVTSKKRKEAQRFVASSRPLLERYLLRLPLRRRNLVMHLIPMGRIKKDPSLLTCSRLKLEGMSKTVLSRRTVGSRTKALLPRGAEMGASPVPLLLQNTRVNILRSVGSIPRNQIAVARSKWEAGVRRIIGGGELRHWATDCMMYRGGGNLFDAIRIFATADVSQSFTKLRDLLSIEGARQVLMLPSGLGVPDGAHVCYMRNFNDDATAGPTLRAYGLRTKYGLKRLIEDYCWWWFDQVGNGNIELDRLPYLLSRVGYRSKLLTCSEAFEKMMEGNPLGRAIMMLDAVEQSFVSPLYNALSPYISKLHNDTRSGWRNYLIRASSDWGKLWKEVESAACIIELDWSKFDRERPDDDISFLIDVFCSCFTAKDVRERRLLDAYRSMLRRSLLVKLLMMDDGGCFQFDGMIPSGSLWTGVLGTGLNILYITCALQSMGVRLSSFTPKCAGDDNLTLFHQRFKVGKLLELRSVLNTMFRAGIKEEDFLVHYPPYHVTTEQAVFPKGTDLSLGTSKILHKAVWTEFDGTLDISERRGRSHRWRYNFYRKPKFLANYFLSDGRSIRPAKDNLEKLLWPEGIHKKITDYEAALMSMVVDNPWNHHNVNHLMHRYCIVQQIKRQAFDLDPGEVIQLSGMKESPDGIVAYPMIGYWRRGPGKVHMEQVSELRPYINTFKDFISTVTTLYSRASTGGIDAWQFMSIVRGERGLGTGQFGNDILAWCAFLGEHPLSRELRPARRFREAAEPAPASEDSIAAFLEMEKEMKIFYLAGGIRGPSDVVNFVGKKLYQNFHGVMPGM
>DAB41668.1 TPA_exp: RNA-dependent RNA polymerase, partial [Anthoxanthum odoratum amalgavirus 2]
MATLAQPITAVGFPEAIFDVRGAMEAGFSYPNFVKLVKAVAALAKQDLLIDAAAAGTAQKFWRLHNLCDRSAFVKFARWINTEDGKDHLYGLQRDKKLEKKATLGRTPEQIAFIEVFDQQRQAYAQEKKVVALDHDLIIDDLNRQIRQERKKKELALEEVTKKYLPASLFKEPDDELIGVEATILYKRDCLQKNRRPKTIDEGLTDYAKKHFGSAAREKLMVDFASKPEHRDVLLSFLAERLCSFVKNATIPRPGRSAISWLPLVEKRMLQWPCSERQRLARLLPVGTPPLPRQPLQCSPLLQLLSEELLGERMQRGVRLKQGLRRSAEDRELMVSQHRNPRLTVIQERGAERPRAIPASRSKFEASARKVIGGGTLRTWEADRNMYRGGGNSFDALLLLCQASDVRPGAYLKEKYSLFTARTALGLPGDLKVPDGRESLVMKNFNNEATSGPFLKWMGVHKKFGLKRVLEEEMWRYYNDFAEGRIEKEQLPFLAARLGFRTKLLSEEKATERLKSGKAFGRAVMMMDALEQAASTPMYNVLSHYTFERRLEETCGFKNTVIRASTDWSRVWKHVQKAEAIVELDWSKFDRERPEEDLSFLVDVVVSCFKPENDRETRLLEAYGHMMRAALVERPLVLDNGTIFKIEGMVPSGSLWTGWVDTALNILYIKAACLSLDIPSTLYLPMCAGDDNLTLFWKDPGEKLERLRLVLNKDFRAGIDEGDFKVHRPPYHVTKRQACFSPEVDLRKGTSKLVSKAQWITFEGELVVDIDAGKSHRWEYNFQGCPKFLSFFWLEDGRPIRPTRDNLEKLLWPEGIHKSLEDYEAGLASMVVDNPWNHHNVNHCLMRYILCKQVRSVSAGWFKAEDCLWFSRIKGIGGEPVPFPQVLPWRKTSPHSRMEDYPEVKGHIEDFQDFVSGVTSLYARNPEGGIDAYHFMDLIRGDSHVGEGQFGNDMVKWLDWL
>YP_009551562.1 RNA-dependent RNA polymerase [Anthoxanthum odoratum amalgavirus 1]
MAEPRRTFQTAAPTEGDYVANLPADEDAAFVYFARWVFTTYHLAAGLLDPATYRPEGYSDKDMAARLRFFKGKEADVIDTIFAVGVRKSFFTAKESATFEQFANFLEFLRTADGAAAVTEDLRRSRFQAAGKGVFNAVEISSVAQLTVQLADLELHKHRMSDASQKRIDELELLIAKEKESLETKLKMSDEEFFPASIYKKLNPMKLQKECWVRAKASSTELAAVAVPTNDQLADALKNFKEEVERRHAVDFLAQQNRLTALREYVNKKILSFVLVENTGSRPALDTSWLPWTAKLLEKYPLPERISATAMIPMGRTTSPTTSVSCRTNLLEVMRSPALLAVRQRGTGPPPRLGAGVPAAVGTTPVLQGGARLHVIRAPVRPDRRGIPYARSKWEAGVRKIIGGGELSDWQAASSKVRCGGNASDALLLLADASDRLPGKTLRGLFTLRGARDALRLPSGLSVPDGRACCNIKHFNVEATAGPFLRAFGVKKKESLEQLLGDFVWECFDDFATNDADIRRLPFFGMRIGFRTKLLKKSEMLTKIRDFKPLGRCVMMLDAIEQFCSSPLYNVLSKLSADALKDPMSGFRNTAVRASSDWSYMWEEIKEAKVCMELDWSKFDRERPRCDLEFMVDVVISCFAPKNEREQRLLRGYEVCMRRAIVERVALLDDGALFEIDGMVPSGSLWTGWLDTALNILYLSAALSEAGFSSYMARPKCAGDDNLTLFMEDVPDGRLIQVRGLLNDWFLAGIKDEDFAITRAPFHVETYQAVFPPGTDLTKGTSKIIDQCEWVRFEGQLQINQEQGLSHRWQYRFKGKPKFLSCYWLADGRPIRPASDNVEKLLYPEGIHKSVEDYISACLAMVVDNPFNQHNVNHMKHRYLIAQQIKRILVTGIPDRLVLALARIRPDGEEDIPYPMIAPWRRFKEYIDLDSYEPVQQWIKEFDDFVAGISGLYVRSTTGGIDAYKFMDFIRGDAVIGEGQWGNEMDRWIRFITEHPVSRSLRKARRHNPASVPSAQVNQYYQRAAEGLNVYRQQLVNHRLDSSREYGLWVSDLLRR
>QLK02321.1 RNA-dependent RNA polymerase [Vicia cryptic virus M]
MAQFETSDPANVGEGAGIGGIRSKAEEQATVNQAMSAIVRLGFPEDIFDIDALLERGFTAKSWCDYCRAITSITERRDMSALLALGGTRFWELPTDATLENFIDFVKWIKSPEGRDAQTAAAKKRSLQKRAVGGLSTADVAIIQMGNSMIADYQKERKKARAPIEEQQRHLRRELRLLDDELAATELSVKERFGCIATYEGPDNHTVSREAYKLYLEYCRENRVRAIASHQGGFDKAVEMFGAKVRETHFRDYLLDATRAEFIRDYYNQKVLHLDRSGEKKQAGTFVTSWWPDVEKWLLMLPLSQRLSLMEKIPVGKVPSPGQLPENQPLRRSVEGPLVLEKQQQGIKLTRGPQRNVEMKGILPSQSLRGRRIRILRPRVTDHNRMIPTSMSRYEGAVRWVIGGGETRRWKEASTMYRGGGCSNGALKLLANVSTVLPGRLLRDLYSLRVARARLSLPADFCVPGGPEACRVKNFNNFATAGPFLRRFGVKKKAGLRKLLEGEAWWYFNSFADGDLDVSGLPFFGARLGFRSKLVSEEKARKKISEGDSVGRAVMMMDALEQCCSSPLYNILSSYTYRRRLERECGFKNAVVKASSDWAHVWGGVKEAAVVVELDWSKFDRERPREDLEFMVNVISSCFAPKGIRQRRLLEAYTVSNQRALVERPVMLDGGGAFCISGMVPSGSLWTGWLDTALNILYIKAVCAEIGIGAEDIEVLCAGDDNLTLFKYDPGNSRLQTMKNLLNDWFRAGISDEDFIVHRPPFHVTKVQACFAPGTDLSHGTSKILKDAAWIPFEGELVRNDHTGRSHRWEYRFSGCPKFLSSFWLSDGLPIRPASDDLEKLLWPEGIHSDLNVYEGAVISMVVDNPHNAHNVNHLLSRYIIIQEARRLGAAVEDPMIPLRLARHRPVGDEVVPYPDLAPWRRHPESFQLEDYPANADHIAIFKDFVQGVASLYLRVPTGGIDAWQFMDVIRGDAFVGEGQFGNDLRTWLAWLHNHPISKYLRETKTFRLTEGIDPDQPVEVDKAARAFRALRGKAETGGFHSVDEFVEWIHTATKET
>CAH2618944.1 RNA-dependent RNA polymerase, partial [Lycopod associated amalgavirus]
NLGDAMVLLANAKHFGGRTFLHECFTVTTARQLLGLPSGLAVPKGPRATVIKHFNGDATAGPVFLSFGCRRKGGLKSELESFANEVYSSFGAGEIGVEGLPYVTSRIGYRTKLLDRAEYQSRVVQGKAQGRAVMMMDAIEQAFSSPLYEALEPVIIGRTKDWNSGWKNKVIRASSMWPEFFRRLKDFKLLVELDWSKFDRERPDEDLAFICEVVASCFEPKDAQQERLLHAYREMMRRILCEKFLVQDDGTIIRMEGMVPSGSLWTSFVDTALNQLYLYYAMDKCGIAPSECVPYCAGDDNLTGIREKVDKDGLARVRDILNEEFGAGIEPEDFFIHEPPYHVVREQAIFPPGTDLRQGTSKLLDIAKWEEFEGEMKVDQAGGKSHRWRFNFFRKPKFLSCYWLIDGRPIRPAPDTRERLLFPEGIHATIDDYEGALMSMVVDNPFNDHIVNQMMHRYLIVQEIKRQGSCGLPPELIMWYSTFRDKEEIPIPYPTVGFWRRGQGKFELENIEPECWRIQEYKAFVNVVSSLYMRNQEGGMDAYMFMELLRGERNLAEGQVGYDVDQWLSQLSKMRACKSLRPVRRYRGEPEPKALEPEAILKGQSALSWWRHQLQNPSGDGPGDFLCKLHQRLRVRHLQD
>KAG6415583.1 hypothetical protein SASPL_122996 [Salvia splendens]
MKNFNNEATAGPFLCTFGIKGKRGLKKLLEKEMWWYYDQFGAGALSEEQMPHFGARVGFRSKSLKNEKVVEKVASGMPLRRAVMMLDALEQAASSQLYNVLSTLTDAKRLEEGCGFKNGVVKASADWGAVWKKVEAAGAIVELDWSKFDRERPAEDIAFIIDVVISCFEARDERGKRLLEAYKLMMTKAVIERVVVLDDGGVFTIDAGIPPSGFKTMCAGDDNLTIFSHEDFIIHRGSYHVTRLQACFPPGTNMKEGTSKLMHMVRWDEFDGELIIDEAAGRSHRWEYNFKGKPKFLSNFWLIDGQPIRPTHDNLEKLLWPEGIHDSLDVYGAAVMAMVVDNPWNHHCVNHMLMRYVIIQQLRRIDLIKGATHDVMIMCGLREAGGGGEVPFPMVAPWRRGNVHCRMEDYPEVAIYINEFSAFFRGVTTLYSRMPTGGIDAWAFMNIIRGESHVGEGQYGNDLIEWLKFLSKKYLRNLRGFRDRPAPVEPSEGDEQAFLSGFEVYRDLLLRRRLRTPMEFGAFLSRSPRNLLEMQLPVNDELVWHNGTPFPEPCIDRIADAVGKIVNIDYLQLKTTLRSVLENDPELGVLMLS
