# Supplementary material for: Integrating Sequence- and Structure-Based Similarity Metrics for the Demarcation of Multiple Viral Taxonomic Levels
Source: Viruses. 2025 Apr 29;17(5):642. doi: 10.3390/v17050642 (PMC12115509; doi:10.3390/v17050642)
Supplement: Supplementary file 1 [file viruses-17-00642-s001.zip › Datasets FASTA/Orthornavirae/Orthornavirae_107_RDRP.fasta]

>Totiviridae_AAT67231.2 RNA-dependent polymerase [Penaeid shrimp infectious myonecrosis virus]
MDEIRNYTHLDYIFVQNICIYMLVFGIDTVKHFRQIGLFNERNEFIEIAKQLSTKGKRFVDDVDNMKQKVCEIATIVGYMDPNVDKIDVMEEVNSLAAEGNEHGIDRDNWNDLFTKTCKEVMTWYKGHEFISFDDYIKEGMWLTSGSSSIGKVHWTKDGENGKFKARKNMLLQIYTPQELANIVYAWDGKLHSRVFIKNEMSKLRLAVASNIEAYIHESYMLFLYGHGFKEYFGVTLDEKPDQQHQREIEMIEKLQAGYFGLPFDYASFDHQPTTFEVKTMVRRVGEIVVSQVPKNYYYQTQLLVNKIVNAYDKSYLSGNIKNTKFENIKVKGGVPSGVRITSLLGNMWNAIITKIAINNVIGIIGYDPISQISLRGDDVAILSKDPAALYLLRLSYAAINAIGKDSKLGISPKVCEFLRNEISVTGVRGWTCRGIGGISQRKPWNPQPWSPNDEVETNASNISLLERRAGIELQQLHHINKVKWSRHVRQSYKYLELPKRLGGFGIYRFQGWLPNGKLPLAKKPLVNVEDIHPSQELFLPLSEQQKKILAQVEMTNKMQTDDIPGTQKLFSKEWIQKVRAKKIIWSRNQTIPIHTDHTVRIPRWDEKIKFPRYKSEYILNNKINLTMEQVLRQYNLLKEVERYDKDLKVPKLLDILDKWFPVQSSKIKTYESQGFHRTDAINLAVGEIPTEPAVKINPILINFVKLHLERQGIRHQRGRNKIAKFIYQKTKQAENMILQSSLQQMYRY
>Totiviridae_YP_003289293.1 RNA-dependent RNA polymerase [Drosophila melanogaster totivirus SW-2009a]
MTHQEHKKYISFEKYVKEGYWITSGSSSIGKVNWSYDGDLGKFKARKNMLLDLYTPDEIYKMAVEWDGKLENRVFIKDELAKRRLAVASNIEAYLNQGYIFYLFGHGFKNWKYITLDETPGETHLRNCETIKALKDGCFALPFDFKGFDRQPTIWEVKQITKRVIDQIKYLVPPQDRHLFTKIAAKNISCYDNNYLYSPLTKETKKQTNGIPSGIRPTSFIGNVWNMITTDIARDQTSLILGKDNIRLIALKGDDTKILAKDFMTCLVFRYSYQAINAVGENSKFGIMQNCCEFLRTEISTQGVRGWTNRAIPSVTQRKPWNPQPWTANQQVETTANNIYLLERRSKKQLDWLHQANKIKWSKYTGQSYHWLHLPKRLGGFGIYEWKGWKTTSKLPLADIPTFDVPGLFSENINLTWKQMTDEEKTAYQQVEFSMKIAADDIPGPQKHISSNYIKNLRKLKPVWEKTVVPTYRFYKTEGPTCENNIWPRRMIQSHEAGPNGMPIFSEFIRQHQIAKKAKIEIPSLKECLAKWYPEAYKTMTEYERKGWHRTDAINIATGKVPLEPTGILNPILTPWISKIVVKSGFSFWRGRENIALHLTSVCKQAVQYIQNEGGNYMYAF
>Totiviridae_AFE02920.1 RNA-dependent RNA polymerase [Tianjin totivirus]
MNQHLCHLDQTILANLCIWTQLWGLRHLVTLHSLGMLNDIDTYATKMAKVSSFAKRFPFETDNAKQRWCEVNTLTGYMQNDIGTFDYDKEFESLATGGNEHPEWWKRKFEEKVRDLMTFQEAPEFVSFETYVKDGYWLTSGSSSIGKVEWSYDGDTGKFKARKNMLVDLYTKEEIYQMAIEWDGELMNRVFIKDELAKRRLAVASNIEAYLNQAYLLYLFGHGFKNYKYITLDEKPNETHKRNCRLIKLLKEGSYALPFDFKGFDRQPTTDEIKTIIKRVIDLVSPRVPASHRRLFNTIAFKNIVCYDKNYLYSPLTKRTVKQTGGLPSGIRPTSLIGNLWNMIATDIARDVTKDILGQDYIQEIALKGDDTYIVAPNFFVCLVFRYAYQSINAVGENSKFGIMQNACEFLRTEISSSGVRGWTNRAIPSVTQRKPWNPEPWTENQQVQTIANNIYLLERRCKQDCTFLHMANKIKWSKMMHQSYLWLHLPKHHGGFGIYEWSGWLPNCKLPLTQPPVFDVANLNPSSVDLSWYSLSDSEKRAYQKVEFSSKIAANDIPGPAKHVMRSYIVALRACKPEWSKTLVNFKPIPLISGPTYTNPFWPHPRIKTDTTSNTNGYPQLSEFVRQHQIAKRAKIPVPPLRDMIAKHYPSAYKVMNRCELQGWHRTDSINIACGKIPTEPLKILNPILAAWVQQIVLNAGLLKWSGRKNIANRLYAATTLAVHHIQCEGGASMYAF
>Totiviridae_BAJ21511.1 RNA-dependent RNA polymerase [Omono River virus]
MSTPGDILTTDYRVKSDLAVTRLRIKDFIARIDPNIVKFMNQHLCHLDQTILANLCIWTQLWGLRHLVTLHSLGMLNDIDTYATKMAKVSSFAKRFPFETDNAKQRWCEVNTLTGYMQNDIGTFDYDKEFESLATGGNEHPEWWKRKFEEKVRDLMTFQEAPEFVSFETYVKDGYWLTSGSSSVGKVEWSYDGDTGKFKARKNMLVDLYTKEEIYQIAIDWDGELMNRVFIKDELAKRRLAVASNIEAYLNQAYLLYLFGHGFKNYKYITLDEKPNETHKRNCRLIKLLKEGSYALPFDFKGFDRQPTTDEIKTIIKRVIDLVSPRVPASHRRLFNTIAFKNIACYDKNYLYSPLTKRTVKQTGGLPSGIRPTSLIGNLWNMIATDIARDVTKDILGQDYIQEIALKGDDTYIVAPNFFVCLVFRYAYQSINAVGENSKFGIMQNACEFLRTEISSSGVRGWTNRAIPSVTQRKPWNPEPWTENQQVQTIANNIYLLERRCKQDCTLLHMANKIKWSKMMHQSYLWLHLPKHHGGFGIYEWSGWLPDCKLPLTQPPVFDVANLNPSSVDLSWYSLSDSEKRAYQKVEFSSKIAANDIPGPAKHVMRSYIVALRACKPEWSKTLVNFKPIPLISGPTYTNPFWPHPRIKTDTTSNTNGFPQLSEFVRQHQIAKRAKIPVPPLRDMIAKHYPSAYKVMNRCELQGWHRTDSINIACGKIPTEPLKILNPILAAWVQQIVLNAGLLKWSGRKNIANRLYAATTLAVHHIQCEGGASMYAF
>Totiviridae_QIJ70039.1 RNA-dependent RNA polymerase [Eimeria stiedai RNA virus 1]
MTGQQPASRFPLREAATICGLVGLMKKYLPELKRLCSKYKGPALTDLCYQVGAGGTCEFSQAALSLANLLCNPRVVHCQLPGQWATPSLVYAGALACVELGEDWAYCLRVIKSSPHFIVQGWGQRRVAQLGEERGDLARRVLEKTRRLVGAAKDRSAYENQNRFDSSGSIHTTGKESPLPPGLVSAIEKYVSNTTGERSKRSRRNRGLWAQVDDKVRALSLWLQSQTAMCYPGIRRFELTEIRKVVNDCLTRYLCGAYGDAALGPECRGRLPGQVRPSSAGLGGKQAWSAGGDPRVGRGGLAWCVGLDPAVLDTAVSSIQPEEVYQLLLERDVSIGLRGLLQQQFPRKAHPQAGKKANIFLDCLLADYDREFPELTFSLLCLLYSLPPGVLYEDQVCSAILFGAAYCPGPEALGITAAILAELAAGCKRFQALSDCIKASGSNCRFEWAKLAELNCLKGRATGDLDLRADAVRRTGPKVDMEVEVDRQALIDAIDSIYSEELGAEPIKVLPASTHWDRRFEWCVAGSHPHVINARGAFLEVPSKGPGGRRMTRRMAMEYTKANALDLWDGKVRVSVIPKLEQGKTRAIYSCDTTSYAAFSRILRPAEKRWAGRRVIVDPGAGGNYGMFRRIRKAWSKALPTAVMLDYADFNSQHTIESQQLVIERLLARCVGVEPEEAQKLIDSLANMEVYLEGERLGRVTRSLMSGHRGTSFINSVLNAAYIRVVLGSQAYDRLQAFHVGDDVLVFCRSWSEGYDLLDSMSRAGFHLQSKKQSIGRQGFEFLRMAGNRYSAHGYLARSVASTVSGNWTTDLKDDPLAVLLMFVQQARSLINRSGSPTVYRLLASSARVFTSLQLPVLLEVLSGRVAVGNGPVFRTDGRYEHRECLEVSEELPDYDSSQVFRNLPKHATRDYFSRGRADIERVAMDLVGRKPWEAALRSSYGDLARDPALVAAAEEHGSSLTRRVVSLSAKTFYLKRGEVLLEDELDKKIQRGILIQYPIIALLQHHLSDKQINYLLTRLGVYASVEESRAIAFGACRVGAVVRGWLPYSDAASLGARGVASTVRVLYPLRM
>Totiviridae_YP_009551684.1 RNA-dependent RNA polymerase [Eimeria stiedai RNA virus 1]
MKRVGGAASRGALREAADSCGLTRLLVGFIAEASALSRLPESERYGAIISACGGGAEDRLEACVCYNILSNPTPIHLPQPAAWVWPILLGVGEAAGRMLPPEWRRCIAMLPRRRYSVLPRAQGNRWLGSSKGRGVDSLASSYALHVDSHGRDGKPALGALCRYLSEADAAIHEGTRRVLASRAVPPAASVSGLLASGRELFEAGLLGEEQDTEAHVRVDGPSPRMRARRGGGGSYVAPGISRVASRLATSVRGGVNSLLTWLRDFSVSEVAGALGRVATQRLVGASAGPAVLERRLEERARPSPVSSGVTSGRPWARGLDDKGGSCGVLGGSGWSMKVSRRQAEGLMRSISLPEIALTLVKREAGLRLRSRLQARFPRKQMSQATSKVNVFLDSLLMDLAAYDPTGCSLSLSILDTVPAGTLYEDQVCGAVLHAFSLCHGRAGATLLLILVLGLAAGGTPLQGLSDVLKATGSNTSFEWAHFCELHCLLGRGAGELDLKEDAARRCRPKPDMEVEVDPVKLETAVRAVLAEELGTDNLIIDDLDRHWDRRFEWCVAGAHAASVNQCGGFSCVPSCGPGGRKMTRRMAMEYVEGNPLHSWDGEVKVSVIPKLEHGKIRAIYSCNTISYAIFSRVLRPAERKWAGRRVIVDPGAGGNYGMFKRIRTAWPRSLPVAVMLDYADFNSQHTLGAQQTVIRCLLERCPGISAAEKETMIASFDRMYIYHSGALVGRCRRSLMSGHRGTSFINSVLNAAYLRVVLGEDGYAKLQSFHVGDDVLIFARDERSGYEIIQAMTAAGFHLQAKKQSVGRAGFEFLRMAGTRRAARGYLARSVASTVSGSWTSDERLGAIASLHNAVQQARSLINRSGNMDCYKLLLRSAYARTSLPLSILGEVLSGQVAVGAGPVYRADGHYYNREVLELDLAREHHVDSIPWRKLARHATSDYFARGRADLEEHAMFLVGYKPWLAALRSTYGDLAGVLNEPGPDDGDDTPRAVALGVKRMFTKSGVVSLDTELDKPVQRGLLVHYPIIVLLQHSLDNNQIGELLRAAGHLCEPGAERIAAFGDVKLGSVINGWLPYSDAAALGARGLWQTVRVLYPLRM
>Totiviridae_YP_009115500.1 RNA-dependent RNA polymerase [Eimeria tenella RNA virus 1]
MMVPKEATASHPPGALWGAVSKSGVLSVLGRSFHAAGNMASKFDADVIRSELVSAAQGQPSEDSGYATLVAYNLAYNPYPIHLPLPLSWRSEVIRWLTYYSLITMSSWWVATDVVGFWSSGGFCEIAPADFVERAAPRVNPLEAGVRLESLVKAYRDRASYASRVGPELHRRYIAPDDGGNPFRALQAGSPSRARLQSPRVRPARRKRAQWRCTAFADVIAEITGLVCGQLKTLYSGVREYARSEVYEAVMRCVNRALCHAHLSGGEGSAGGAGPGAMRHQSESGRSVPWRPQAHEAGSSAPWTHRVPESYLAEVAERISPRDVLSELIARDSSIALRQELGRLFPRKRDPQSGRKANIYLDCLLADIRDIDPASHRQLCMMLSAAPPGAIHEDQVCNALIYAYSLWRGREALLGAFCILVNLAEGGERLKHLSDILKASGSNTVFEWAQLCELNCLLGRGVGDTDLWSDAERRTRPEKDMEVELDRRRLSDAINAVLAEELGDEPLHADPIQDYWDRRFEWCVAGSHNHTTNAEGAFADVPATGPGGVRMTRRMAMEHVDENALVTWDGHVQVSVVPKLEQGKTRAIYSCNTVSYAAFGRILRPAENRWAGRRVILDPGAGGNYGMFRRIRKAWPRALGTALMLDYSDFNSQHTLAAQELVVKLLCDRFTNLEPDYSELLVSSLHKMDIYVHGKLVGRARRSLMSDHRGTSFINSVLNAAYIRYVLGEERYRKMQSFHVGDDVLMFCKDSVEAYGVIGAMEDAGFHLQRSKQSVGSKGFEFLRMAGTRSLAHGYVARSIASLVSGNWTTDWTYDPVATMHSFVQQARSLMNRSGNVSAYLLLGRSMQVYTSLPLGVIHEVLSGRVALGAGPVYRADGRYETRAILEVGDYNVREDLPTWRRLPRAATADYFTRGCHAVERLAMELVGFQPWAAALRASYGALAVRRLQEGLACRDPAADIPTSVTLGCKQLYCKAGAVDLDSELDRPTRRGALVQYPVIALLQNTLTDGQIGELLRYLGVPFQAGQERITAFGNPSVGVVIQGDLPYSDASALCSKGILQTVRVIYPLRM
>Totiviridae_NP_108651.1 RNA-dependent RNA polymerase [Eimeria brunetti RNA virus 1]
MMTELLPRLTPVVAADEMGELYLRTTFPRPPLAGTFNDTGLFPVMYAETASLQHAVRRILRHGPLSLTQSECLARSTFTAVGDEAVLCRRAEEAFWDLLLASEWPMHVAPVPWLLKHVVTLIARGLKQSLLEHRIPGGWIKHIRNGRSPSKEWLLGYWPRKSHPLAGKKANLFLDCVIADFLQNYKCLGPVLEGWMKRTHLLGIYEDQACNIIVYAQAVMLEFGFEESLYLATWAVLRAKQAKALSDVLKAMGQNMCAVGRHLCELAVLQGRGVNRLDLLEDAERRVSATFNCPIVHVPADALRQCVRDVLRRELRTRVVLPPSDDFFRRRYAWCVGGAHNLNGNDHWLPRSLLPQFPAALLWNRRAALNCVERNPLKRWSGHVRVSVAEKVEQGKGRAIYSCDTLSYTAFSWLLEAVEKEWASRSVILNPGKGGTLGMMNRIRGAATGGRRQCYLMLDYSDFNSQHSNEAMRIVIEETLACCDHNEPELAAKLLKSIDDMHIYLRGVHIGRVAGSLMSGHRATTYWNSVLNAAYVRYAIGRVAYDTYKPFHVGDDVLILLDSPADAWNVVKKLEHIGCTLQRSKQSVGIGGYEFLRVAGSPFTGVGGYVARSVAGLVSGSWVSSVKMAPREALQSLIQQARSIMNRSGNPAAYKLLISSARRTIGIDQQYLEEFLSGNVALAPGPCYRSDRRYVARHVEWESSADDPYGGGRLLIGGIEIEKLPNHAARDYVNWAASEVERVGLAMVGRVPWRAMALTAYAAMEPSLYGNPSGGVRAAYISPRTVRLIDHYIDAADITTTDSQHGILAQYPLLSLLRNYFSMEDLTYLLNFVGRDAGIDARVTAWGGTNEGICVCGLLPYADAAGAASRVLGNAIHVSVPVAV
>Totiviridae_UHS72566.1 putative RNA-dependent RNA polymerase [Totiviridae sp.]
MCAQRGALSARSAREGSGLHAHMYTYNRLVQSQSHFQTLRPYYNGVFRELMEGLHFDVFFKLLRGVDLTREVSYKDSRVLGVRGIITTLDVIDMKRNAGVFTKIECVHAVDLLAARTIAYEEKPIQLPISTDLLSDMMYWCGTHAYEEVCRHGVTCGLTRAGTLLIDVDPEFEPNPGLTGAHTPKKEALLHIFPRKAHPLAGRKANLFLDCVLADLLEVMPEVYGKLLRLVGVIQPGLITDDQFCAAVLYAFSASRHVPFFTALGYALLGCMNDSLIKKVSDCLKALGGTRNALGCIMVEVNTLSGRGVNRCDLVADARLRIGRGKQHYRVVNLPERQLREAIRTILREELGDNRPQCPNLDAFWDQRFRWCVGGNHSRAANRHWDKHVDYVPPQGRTLTRRICAEYTADNPLLTWDGSVGVSLAEKIEHGKSRAIYSCDTLSYFAFTWLLRPVEEAWASRRVILDPGKGGRVGIFNRISEAHKRPGSKVFVMADYADFNSQHSLRSQRILMEEVMDCCQGIDPRMRDLLANSFYLMDCYYKGAHLGRINSTMMSGHRGTTFINSILNAAYCYCAWGAHTYNKVTTFHVGDDVIAFVRDEAEGWDLLDKLTELGCELQKSKQSVGREVFEFLRMAGHPAIGARGYLARSVAGLASGNWVTDFTMEPREGLASLINQARSIINRSENAYAYRLMVGSASMITGLARGDLAPMLSGEVALAPGPCYRSDGKYVYRTIENYYERVTDLKDRETIMKQPLNASHDYLNRGLHYVERMAVIDAGYAPLRAMAFASYGRMEPGGRGVPGIGFRKGCLTLSPLLSEIRHGVVRTADVTSTEVKHGLLACYPVAQLLKDDLSDEAIRSMLDALGKKYDERNLHSVAWGAEHTGSTIKGWIPYSDAAGIAARYLTGTVVVDQPIKL
>Totiviridae_UHS72498.1 putative RNA-dependent RNA polymerase [Totiviridae sp.]
MLAKSRALSLANMREGAGLRARDHDFRALVGDNSFFMSLRPYYKGIFSELFADLHLDKFFYKMRGVNVATVINPRGRRTLGPKGMMKHVDDARRKVQFNLYTYNDFIKAIDGLALRTLAYEERPIQIPITQGLLIDFMYWLSTAMFSVCIRKGAICGLTRGGCLLFEYYKYFEPNPGLGHGRLPSKECLLHIFPRKTHPLAGRKANLFLDCVLADLREVMPQTYAAVLRLIGAIAPGMFSDDQFCSALMYAYAASKHVPFFYALGYALMGCYNSMCSKMFSDYLKAIGATKCVVGCIMVEVNTLSGRGVNRCDLVADAMLRIGRGKQHKRVVNIREQVLREAIRYILHEELGDTRPECSNLDLFWHQRFRWCVAGNHSKAANRHWDRRINYVPPHGRVLTRRICAEYTAENPLRTWNGNVGVSLAEKVEHGKSRAIYSCDTLSYFAFSWILKPVEEAWAGKRVILDPGKDGRVGIFNRIGEAYRQPGSQVFVMADYADFNSQHSLRSQQILFEEVLDHCKGVDERMRRLLISSFGLMDCYYKGQHLGRINSTMMSGHRGTTFINSILNAAYCYAAWGPQVFRNTTTFHVGDDVIAFVRDEVVGWEMLDKLTMLGCELQRSKQSVGGEVFEFLRMAGHPSVGAYGYLARSVAGLSSGNWVTDFVMEPKEGLASLINQARSIINRSDNPHAYRLMLSSAEKITGLNKTDLAPLLSGEVALAPGPCYRNDGRYMYRTLVDLDGLVADVCERDAVLQQPLNASMDYLEKGLHFVEKMAVVDAGHAPLTAMAFASYGRMEPSRRGAPGIGFRRGCLRLTGLRTVLKVGTIHTNHVTSTEIRHGVLACYPVAQLLRHELSDAVVRSMLTVLGYRYTETSLMEIAWGAEHTGSIIKGWIPYSDAAGIAARFATGTVVVDLPIKL
>Totiviridae_QXV86392.1 RNA-dependent RNA polymerase [Totiviridae sp.]
MSHPAPTARLQDRGGQSSEALTRGQEIPASYKEREAPFAKAAWALQLPQMFIYWHGFEWYKNLVKCADVVMTPSLVSAMEKRIDEKLAAGEITFQKAMHQRNFLFMRSLLFAPCVIQMYLNTSTLVNMMTWCARMGYKKISDNLRTFKLSSKGELKIDVSQHLTDQMAHRVGLTKEVLRGIFPRKSHPLAGRKANLFLDKLLEDLYDLSRSAYATTRSVIRVMPRNILTDDQFCSALVYAWCMADQVPFATALGYAIFGCLEPVRGKMFSDILKAVGATRHRLGCCLVEVSTLQGRGVGRVDLIADAKLRCGETTHPRVLNADEDKLREAINHVFDMELPERALHLPDVDRFWHERFRWCVAGNHSKAANRHWDREVDYVPPGGRRLTRRICAELQSTNPLHSWSGKVGVSLGEKIEHSKSRAIYSCDTLSYFAFSWILDSVEKCWHSRRVILDPGKDGHLGMYGRIMRMRKRRGMRCFVMADYADFNSQHSLRSQQILFEELLKRTNSAGSELGKKLISSFDNMECYYKGCYLGKVNSTLMSGHRATTFINSVLNAAYCIMAWGREDYGRVESFHVGDDVIVLTNSEQSGWHLVDCLHDLGCELQPSKQSIGCHVFEFLRMAGTERYGARGYLCRAIAGLASGNWVTEMAMEPREGLFSLITQARSIINRSGNEHSFRILISSASRITGVEPSLLHEFLSGAVAVAPGPCYRNDGKYVFRRILQYDDEQLSNRERSTIMRQPLNATYDYIEKGAHLVERLAIEYSGYAPVQAMAIASYGPSRPQQDTGHTSLSQKKLVFGPRESLYLTDKIHTGKITTTEVRHGVLGCFPVAQLLKKALSKETVQSLLLAIGVEAPLNEVMSVAWGEEHDGSVIIGVLPYSDAAGIAARHSKGTVIVDRPIAL
>Totiviridae_AYD61662.1 RNA-dependent RNA polymerase [Blechomonas maslovi Leishmaniavirus-like RNA virus 1]
MTTRQKLKTLLDIVCRDLICYFWYDYFNCSLTRLALVDGSFDKRAKNGQCHHSFFFVNLGMFNELDQNEPMFTVGHSRNFTWPGYCDPMKGYMHKVDNIPYNITRVQTLQLSSDMGWSKIIKRDKHSTEDLLLLHEKLRVENVRYKGLLEVNRAHRNRAGLVVLDKGYKYDYVATCIERDISDILVKRLPEQIDPLVTDDGVPYHYYEFKHHAAASVKVNITAEEVIKGLIKHSKTVFQAFRRYSGYFTGLYNDQVAAVLLYTCAAAHLFKTGGVKAALLLSLCSVCDARFCEILNISLKQRSLSAHLPYMVETKTLMGRGIAELDVGLLSRERTDYQALCMADVPLSELMKGIKEVYDRELTGRVLLPSLEDFWTSRWIWAANGSHSRALEHAHSELATRKEGQAYRKAVLEQWQYNPMKEWDGHVFVTPSQKLEHGKTRLLLACDTLSYLWFEYYLAAVERAWSNKRAILNPGQLGAIGVRKILDDWRKDMGPDDVFFALDFDDFNSQHTLQSQQLVFRYLFEHLGIDDGHSQRIVESFQRMRLWHGRQEVGTIAGTLMSGHRATTFINTVLNMAYISCACSLDKIKSLHVGDDVIMITDIKNVERIMDTLKKYDIRVNYSKQVISPTCAEFLRIVHTPDSSYGYLCRAIATAVSGNWVSDHRLDKREALTNAITCMRSIINRTGGMSENCIVRVVARSVAKRTMIDEHLAVRLLSGHDSLGGGVVYNMNQNNINVYRVANELLRTKFDDSYESYATEDYLCKHVTEIERNVICDYGPDIKQIMASSSWKKTMGAEDTVNSDRLKLIAKREHAADLVIKSDLIWSLPEQHGIFENYPLIMMLRERIDHDYAVHLAHIFGYDIGIDDHNILWGPEVKFCIIDGVLPYNDACMLARRLPIKGAIIKVLNNIYV
>Totiviridae_NP_047558.1 RNA dependent RNA polymerase [Sphaeropsis sapinea RNA virus 1]
MNKFIDRAEQFGPVGDYLLSVVERFPTVHSYGELSFVDALTRLRAMSNNLHANDALLPAAVSLLCLPFPLQVEMSRADVYALLVKGTSLPFNFVRSTAHLHPLPDDVGRPGSTRYSGRFFARLLNDHSFRRSCFPTKKMLPAEVKPNLALAPLIRSFSTCAGPTLAGHFLRHLAGHVTEDVAMAAMVYAHGLVACYGQKGYDIAAWLVLRPAAAKGISTAIKALGANAHDFGAVLCEAQTLLGRAVSTIDLAHEAEYRCDPDLVAKQVIEPGEELRSHIRAVLAMELAGRDLSLPDLDSWWSSRWLWCVNGSQNDASSRLLGIDTARFREFHTREYRRMASEALTHEPITSWDGYTNISASPKLEHGKTRAIFACDTRSYFAFEWLLGATQKAWRNHRVLLDPGGGGHLGISRRVRSFMKHGGVNLMLDFDDFNSHHSLNSQRMLFGELCDRANAPGWYRKVLSDSWGKMHVNIAGHMRPWLGTLPSGHRGTTIVNSVLNAAYIRMALGGPAFDKLTSLHTGDDVYIRADTLTSCEWILDRVRSVGCRINPAKQSVGFGTGEFLRMAITQRETRGYLARSVASFVSGNWTNQNPLDPADALRTAIVSTRALINRSGRQDYARLVGPALRLSHPLGTRNIIRLLSGDVALDDGPVYNTDGRIVHFRVEGQIEDALPVSERWPHNATDAYLLSHVSEVERAALAATGTDAAALMLASSFSKGHSSLGSARRQVVRVAKRETTRAHGFADASDLLHRDRDKVGVLKAYPLVNLVKNRLRKETISELLILAGHTPGADPYRQAFGEHPESKNIIGSLSHSDASALGKATRSGNIYTLTPVFV
>Totiviridae_YP_009508251.1 RNA directed RNA polymerase [Beauveria bassiana victorivirus 1]
MATVTSPDTFGKIGIYLSDLLQRYGTNNLPRGGTFVSRLITLQNSFSALRHAHPLLPAAANLLLLDFPLQTDIGLHDFIALVREAHSLPPMFDSLCISLFPPQPGELVDVTHGRLVRRLVRSSELRDRLFPPKRLIAGETKTNVTLGGCLRSAQRLLGSHKTALIARACIGLPADHLCGVLIFLFCAWRKLGEGALGVALFLSSHPTEGKYASMVLKALGLNSTDWGALFCETQCLAGRATGTVDVKAEARRRCDPSKLTGELIDVDPDTLRDHVRSILRVELPNGCTVPTLDDFWTSRWLWCVNGSHTGASSDLLGIPRDFLSATHERVYRRAASETVKLEPLTSWDGYTSVSASQKLEHGKTRAIFACDTRSYFAFSWVLGSVQKAWRNSRVILDPGTGGHLGMAQRIINAQRGGGVNLMLDYDDFNSHHSNGVMAMVFDELCKHVGMPDWYRDVLVKSFDRIYYTDNNGRHKIAGTLMSGHRATTFINSVLNAAYIRAAIGSGRFDSLLSLHTGDDVYIRCNTLADCAQILEATTAYGCRMNPAKQSIGFRSAEFLRMGIRGDKAYGYLSRSISSLVSGNWSSNDPLAPLESLQTLITGCRAVINRSGVIDVAAFLAPALRYPPQQISNRTLIELLRGEVALEGSPVFNTQGRIQNYAAYVPRADELPIPSSWKRHATTDYLSYHVSPIEAAALEWSGADAPSLLIASSYSKGLNKVGAAPLPPVSFKRLPVKHARGYVCATDLSKRDVNPGVLTKYPVINLVKSRLTTEAILDLLVVELGYRPSGDPREIAFGGEAESKCIFGTLSYPDAAAFSKLTTAGNIYTLFSIAM
>Totiviridae_YP_122352.1 putative RNA dependent RNA polymerase [Magnaporthe oryzae virus 1]
MDLEARSKSFGRLGMSCSSIYSKYRDHLPVFSSMDFLSGLTYVTTNVGVLRSHHPLLPTAVSLLCLDFPIQFDTSSSHCLLLAQSAYMTVDELARSYPCKFGGRRILGRLIHDSTFREATFPVKSHPAAHTKAHISLGALLRSWPSVAPRSEIDYILARCAGRLTADQAIALIVYHVSLRPTFGLSSARFAVAALMCPGDAKGLSNALKALGLNGVKEGAVLVEAQTLQGRGVAPIDWGREIPSRCTDAVHENTVFIPEADLRAHVRHFLSSELDADTSLEPLDHWWSRRWAWCVNGAHTSAASRALGIDHRHAFPAHSRVYRRMASEALESEPVSKWDGTTFVSASEKLEHGKTRAIFACDTRSYFAWSWLLDPVAANWRNSRILLDPGRGGTYGSTRRIQNAQLTGGVNVMLDYDDFNSQHSTRSMQIVTEELCSYIGAPQWYTDVLVKSLDSEYITGHGPPRHVAGTLMSGHRGTTFFNSILNGVYIRHAFGAGAFDSCVSMHTGDDVYMRLRTLRDASTLLVSLKDLGCRLNPTKQSIGYKHAEFLRVAITPTGSRGYAARSIAALASGNWTDSDPMDARDGFTTTLANIRTIQLRSGSPDLGRLVGPAVKYARGLRTRTVIKILNGEESYNGSPVYNVPGRTVKVHTFAPKDPDYMLPEIPVSSSWPLNSTYDYLNSHCTGLESRLFEIAQVSPVPLLAASSYSKGLAQSRQVLTSADLTIRPLGTVSTLGVIDVGSLSAAPPSPPVLAGHPLARLVAARVSDDDLREILDQFAIPPPPADMTVREYAFGYEPHCVNVRGFLPHADASSLSARTRAGTIFVPTPVNV
>Totiviridae_WAK77537.1 putative RNA-dependent RNA polymerase [Coniothyrium minitans RNA virus]
MIDSPVADRAKVAGAVGEYLKVLTDDRDVSFLLSSPFSEQISYIYKPSWGGRKPTPLRRAALSFLCATVPVQVPIPESYLWQLVDATCPVPELSVRMDYKWKWAKNAGETVARYPLKKNPAASNKVNLFLYEVCRDLAKKDTNALRSGLTYLEWLRDRQVVYNDQATAVLLYGYCLSRYHPHGWRHALASLTPSSYTKGLSVFGKAVGINGTPVGAMLVEATVLLGRDVAPTDLVEEARMRVTESGVSEVVAPYPEDVMRRAVRKNLLSELKRSGDSYKLEFPTLEDHWATRWRWAVNGAHSGLIYKRNPSLRTTPPGFDRIHRRAWLETVDKDPRPDWDGKTYVSASPKLELGKTRAIFACDTINYLAFEHLMSTVESNWRGERIILNPGKGGHLGMANRVRAARNRSGVSLMLDYDDFNSHHTTQSMRIVLEELCSITEYPQHLAEKLVRSLDDEHIYVGGKYMGRVLGTLMSGHRLTTFFNSVLNKAYLDIELGDDIMDNSVSLHVGDDVYLGVRSYKEADTVLSRIRTSRLRMNPAKQSVGHVTTEFLRIASESRYSYGYLARSVASITSGNWVSEAKLSPLEALNSMLNSARSLANRSGLADAPLLLVSSVCRMAPLASKDDALVRELLLGKIALGNGPQFQSSGTYRYVNLKPEFKHIDDNGYGKLPLMATHTYLTSAATELETEVLIRAGVSVEEDMARASYAKSAPQALFTEERLVVQFRGQKNVVGVEWAEMVLRQPRVIGLLTPYPLLLLARARLPEHLVRYALHQAGGDYNTPYLEYDAWGEYAHGCVIDTVMSYTDASALGSRTAAGVLTSVNRMYV
>Totiviridae_NP_624332.2 putative RNA dependent RNA polymerase [Gremmeniella abietina RNA virus L1]
MIESPVSVRANEAGIVGQYLKGLLNMEWASGVMVLSFSQQISEVYKPTFNGLRPTDLQRAAAAYLVPDFPVQVRIERGSVLSLLSQVIDPPARVTDRCSFRWLCDPKASYAAFPPKQHPGAMNKVNVYLNEVASSLLSLDPAAYSSASQALWPHKGKIANDQASAIILYGYGLRAQAVPDAMHVAATLATTPDLAKALTNFLKATGANGSRLGALLCESNVLLGRAAGPADLSEEARYRTSSDVESHLAIFSDADLGAAIDAILDEEIKRVEGSQHIEFDSYQEHWNDRWAWAVNGAHSGHVSRLYPRVPKPPGMLREHRRAWLESVTEDPRTDWDGKTFVSASPKLEAGKTRAIFACDTVNYLAFEHLLAPVEKRWRNSKVILDPGRGGHLGMIFRTTAARARAGVSMMLDYDDFNSHHSTRAMQMLFQRLGDRVGYPADKLAKLVASFEKMYIYNGMEQVGRVKGTLMSGHRGTTFINSVLNKAYLLIVLGEDLFERSVALHVGDDVYFGVRTYAEAGEVVTRIKNSPLRMNRMKQSVGHVSTEFLRNATSGRSTYGYFARAVASTVSGNWVNEMALSPSEALSSIIGAARTLVNRSGAVNLPLLLHPSLVRMTGLPREDHKKLRELLLGTTALDNGPQYSLGGYYTSVSSLITTTASDRHGYTPLPREATTAYLSCAADPLEVNVLTQAGVSVVSAMEEASFRKSLPARYTGYETLRLGPKSLIRSIGTASVVDLISASPPRGVLERYPLLTLAKRRLPEYLVRWAVSIAGGNPSAPDIGMEAWGEFKHGCMIATPMSYSDAATFGKRTVSTVLTCPLDAHV
>Totiviridae_NP_620070.1 gag-pol fusion protein [Giardia lamblia virus]
CLVLRHNLRHPFIRSCDGDRQLRGNMGSYTGKTRTGFVYTYFSPNFLSSFNVSEPIFNTSINLTPPYDDTSQAVIQNLSMPQMLSFDPYYESTFYVVSADNEWIPTSGPAWKVPYLENVVKRSGRRLLAELRIASNNGSGDRTFLTTCKTRKGRHFTYFSAALGGKILEFVCAPLSSISLQGGQTIYAPIQLQDVIPVRKEDPVPGSIYAVFKFFSEPKAWEARALKSYKVRFQDLPSHIVISELKERAARSYIGSRGYVDTGFKALDIYIDILSQMELPKYIHEFLILLRGKVCEVSRLYKKEQVFVILLTVFSELTAIVRHRGNKSTGSMGRMWTLLSDFETLLGKVSYKNPSIIEEQVVPWLTSDPIPRTPDFYSTYFKTAVQFMHRTFVPVTLRSAPPLTFHEYCGRPELWGTTGSGYIGYGKRSFNKWSIYGAYPTEEIYRLALYGDNPPLKPLEKPELTKVRAVISASLQSYILMSYLEYIMADTIVDKAFTTTLMNDRQLENLERHMMTMTGGVRVPVDQSNFDRQPDLVQIGIWQQLLFHLASASAPYRARDSVSLVISRLASTTTFPNLKVRMSDGDKRVLHGLPSGWKWTALLGALINVTQLLTMAELSNTLASLRSTVVQGDDIALSMTDREQATQLVDTYARQGFEVNPKKFWISPDRDEFLRRVATPGIVAGYPARMMIKLLYQLTEPEEPSHYISMLPKLAKVPNVVQEHVKPRSDVPWSETVEELDWREALAILRHRPARTSELVTQWLQLIGRFTAAHPDKRALTLLYRWFVRDLTHATKIKKRNLLVLLQQPGFWGGYSQSLVGLLRTTHLADMIVSELDIGLPGPRATSSRFGTSPTSLAPHYLTLIVPSSVHVQSQKELDLWGLCRSSKYAKHYSNIFRYYKLTLPTLVLWAQRLGDKHVTDFIRSVTLGSEIPKYDPHARLFTSNGVSVGMLIRIRVRHFTHRVLRRETPKCIPVIVGLYREQTLSVPESVRLSEPDKILLSLQRASGYSLNLVKKILQITRKPVDHPVDARFSQAFPNNWSDLARTAGTFLLTVPA
>Totiviridae_ABB36743.1 gag-pol fusion protein [Giardia canis virus]
CLVLRYNLRHPFIGSCDGDRQLRSNMGSYAGKTRTGFVYTYFSPNFLSSFNVSEPIFHKAINLTPRYDDTSQTVIQNMSMPQMLSFDPYYESTFYVVSADNEWIPTSGPAWKVPYLENVVKRSGRRLLAELRIASNNGSGDRTFLTTCKTRKGRHYAYFSAALGGKILEFVCAPLSSISLQGGQTIYAPIQLQDAIPVRREDPVPGSIYAVFKFFSEPKAWEIRALKSYKVRFQDLPSHIVISELKERAARSYIGSRGYVDTGFKGLDIYIDILSQMELPKYIHELLVLLRGKVCEVSRLYKKEQVFIILLTVFSELTAIVRHRGNKSTGSMGRMCTLLSDFETLLGKVSYKNRSIIEEQVVPWLTSDPIPRTPDFYSTYFKMAVQFMHSTFVPVTLRSAPPLTFYEYCARSELWGTTGSGYIGYGKRSFNKWSIYGAYPTEEIYRXALYGDNPPLKPLEKPELTKVRAVISASFQSYILMSYLEYIMADTLVDKAFTTTLMNDRQYENLERHMMTMTGGVRVPVDQSNFDRQPDLVQIGIWQQLLFHLASASAPYRARDSVSLVISRLASTTTFPNLKVRMSDGDKRVLDGLPSGWKWTALLGALINVTQLLTMAELSNTLASLRSTVVQGDDIALSMTDREQATQLVDTYARQGLEVNPKKFWISPDRDEFLRRVATPGIVAGYPARMMIKLLYQLTEPEEPSHYISMLPKLAKVPNMVREYVSPRSDVPWSETVEELDWREALAILRHRPARTSELVTQWLQLIGRFTAAHPDKRALTLLYHWFVRDLTHATKIKKRNLLVLLQQPGFWGGYSQSLVGLLRTTHLADMIVSELDIGLPGPRATSNRFGTSPTSLAPHYLTLIVPSSVHVQSQKELDLWGLCRSSIYAKHYSNIFRYYKLTLPTLVLWAQRLGDKHVTDFIRSVTLGSEIPKYDPHTRLFTSNGVSVGTLIRIRVRHFTHRVLRRETPKCIPVIVGLYREQTLSVPESVRLSEPDKILSSLQRASGYSLSLVKKILQITRKPVDHPVDARFSQAFPNNWSDLARTAGTFLLTVPA
>Totiviridae_AET81016.1 RNA-dependent RNA polymerase [Trichomonas vaginalis virus 2]
LRAKAGQRHVERINQCGGSVIYPRLSTARACSLSAIDMMTLALAYQLCYLYKSTDLHRQLDTMIPQSYLTFLEWLLSFDPHNVKSSIRHFPSQDFHEVITHSLSFLTKEQEITLFPIKDIVQANRRVNAYARNLLDASPLPDGALQLMLLPNTANDVVCAILLLGDVLWMLRCPISIIVNISRAICGNDSFLKVLSDFNKMLGLTKIPLANCLTELNTLQGRGVTSCDGKSDFTYLIADVNPHDSKISRENLREAMYQICKEEITRKEVFDSFKQHVFTSGYWSKKGAHHHPLFGSYDNVLECVENVDLDRVLKSHRAVYITQAPKLEHGKTRFIYNCDTVSYIYFDYNLNYIENVWSNIHVLLKTFYMFGVVFSRLNYDEYCMLDYTDFNSQHSIESMKQVFLCLFPFLPRSMHSILQWCVTSFDNMYMNKTHWGSTLPSGHRATTFINSVLNRAYLLPFLQVCNAFHTPDDVLLCGKADYRTLIKTVPYELFKTKQSFGPSPEFLRLHKHNDLVSGYPARAKSRCVSPNWLSFAFPLWQPSLLSCMQQLYTISARSGLKPYIPVTLKLGVQRRYDLRSRITNGLFSGDIVPSGCPCYKSNAALLSAVDPDTVVKAPPTFYDLRTLHILKHSSPWINSASTYMDLLERRHMQSDNKNVIYSIQYVPSKMLPLIDVDPADATPLRKRYHPRSHIAQGLPRDAHLKELTFATCRVRPATARRLGSLWPAKTIFVMMPVYV
>Totiviridae_AED99796.1 RNA-dependent RNA polymerase [Trichomonas vaginalis virus 4]
LPEVSDEDYLAFLRWVLLPYTGATNRPHPKRWPKPFYPREVNLKFLDKETELQLFPLKKVPQADLKVNCFARNLLYSSPLSDRVLKACIPVGTNNDTVCGLLVLLELLFEAGVPLDLLPTISVAIAKNDPFVKALSDFNKMTGATTSNIANLLTECTTLLGRGVTASAPSADLYHRVAPEGNRHEAKVSDDVLYSAIRTIYKQEIKDCPKPGDFGLHLLTSPFWCKSGSHHHPEFPSYRNRLEFVMNTDPDSIAAVKPSVYITQAQKLEHGKTRYIYNCDTVSYLYFDYVLNYIESIWANSHVLLNPDALNAEKFATLEYPEYCMIDYTDFNSQHALNSMKAVFKVLKEFLPSEMFPVLDWCISSFDNMTIKNTKWRSTLPSGHRATTFINSVLNRAYLLPYIGTIVSYHCGDDVLLCGDYDYQNLITRLPFELNPSKQSFGPHAEFLRLHRHGEKVVGYPTRAISSLVSGNWLSTTSWNWQPSLLSITNQINAIICRSQLSIHTIRSLAQELRFRYCPLLDDYIDPATTSFVAAGCPSYRPTATMIVPDVPHLDAEEVEFTQLRRLAEYAINTYPWLNSTESVNQLVRNRTRKPAAKAIRYNILGSAVPLVCYHHHCDSMIVPLARRYYPRDHLAPPVTPQVLPPQPVFCDRNLSPIIALKLAPAGVAVKVTADRPIASA
>Totiviridae_AAL37370.1 RNA-dependent RNA polymerase [Trichomonas vaginalis virus 3]
MDHVSDIAYLNFLRWVLLPYNGQTLRPHPSVWRQTPYPEHVNLKFLNKEMELELFPLKKAPQADLKVNCYARNVLASTELTDDLLKQSLPIGLNNDSVCGIVIVLELLRIAGVPSKLLPIIGQAIANKDPFIKELSDFNKMIGATTSRIANILTECNTLIGRGVKSSDPSADLYHRVAPEGNRHEAKIPRHILIEAINKIYKNEMTDMPPPGDFKLHLITSPLWCKAGSHHHPHFAKYSSRLDFVMDVPADKIAAVPPSVFITQAEKLEHGKTRYIYNCDTXSYLFFDYILHYVECVWSNESVLLNPAAMSVERFSVLDYPEYCMIDYTDFNSQHSLESQKLVFECLRPYLPSEMHPILDWCIASMDHMEIGGQHWLSTLPSGHRATTFINSVLNKAYLIPYIGDTTSFHCGDDVLLCGKYDYQTLIDTLPYELNKSKQSFGPNAEFLRLHRRAGDVIGYPSRAVSSLVSGNWLSKTSWEWQPSLISVTNQCNVIISRSQLNIRFIPAMQQELRNRYIDKMSEPFDVGSDYYVMPGCPCYSDAATTIVPNVPQLECSDVPFSQAQKVFDTMRDICPEFTTVNDVIDRVLARRTSNAVKNITYNVCAPVAPQVCIAVNPAHYQFLLRKKYYPREHIAPPGFDDSTNSKLVFSTYDLAPSIAMKSCAVLTPAKIICGHGLRSG
>Totiviridae_YP_007697651.1 RNA-dependent RNA polymerase [Xanthophyllomyces dendrorhous virus L1A]
MDRESSNKFGIFEASKSVYGVTMSGLVIANGKAKFFFASIKQYLLTQSKAMLIAMTRHFSSLYESYAYDDPTSPVNLFRDRFPGRSENEAMTFKQMEELPKSKISGAHHFHFTPMQVLKSIGRGRLERAIQASRLPKDAEMTFATGMLLWYTSISDQMAELIRGAGIFKCDSVREYVKEMKQLSVEAKSLQNLVTDDLRTVFELEVLVNRIDGVVDWEKEKENRQSVNVTNIKDSDVFRSACKIFEDAKGIGRRPKSFSWESYWANRWQWSAAGSIHSQYPRDMEYVIRDQQSLKNKFITISNMPKCTVDYFSDREPQVQGWSSTKYEWGKQRAIYGTDLTSYVLSNFAFYNCENVLPNQFPVGRDANDENVVNRVSGVLNNRMPFCLDFEDFNSQHSSGNMKAVIYAYIETFIDCLTPEQEQAAMWTAASLDKQIINDNVGTKTTYESKGTLLSGWRLTTFMNSVLNYIYTTKLAAEEKRPGDSLHNGDDVLIGVRSMALPQRCMQNAIKYNVRMQSSKCAVGAIAEFLRIDHKQGGNGQYLSRAVATMVHSRIESRVSTDIRDLVQSMENRFADAKGRGMANDIISGLREQYYMRQSVLCDTDVEDIYLIKNAHRVVGGISEEKDSKMGVLITSQLRAQKNVSIPYLPGVNEYANEIHKALKINVSIKTICDRLYDATYEAVSIKDRKMKILRENRDQWFVNVRRIYKAHKGSQLSQNYGKAALVGFALEVLGREMPDATITTILNTSQRPLDLIKHIL
>Totiviridae_YP_009507829.1 polyprotein [Scheffersomyces segobiensis virus L]
GFFVGCESSGSTTCPFTIIVYGHPWVAAHRNIERRGWCSGRRLGECRMSGLNYHNPVPLYVDENMAGTVPEKSRYVLVHVSNDDVPVHNIDYPMLIPYCGEYTIGKRIKRRNIVCWYAKLDFISIYTPKLMSIVGGYISGNIRSGMTVENHRDFYMEFDKVIFNKVTSDEIRELNEYVRSLDVTKITGDHHLFVNRQEVDTLLEEAMNLGKYNDRLAALMVLKDVASRIGIDNRVSFITHLVYILIAPPHAFVHLLSLIGESTDAEDYASILKRESGAAKQLQTVFRSDLASLYELNVLVNRVDSVVDWNKEIDHRTNVKAVGISTEDVYKISTEIFKDAVREGRYPQRLEWQDYWVQRWSAMPNGSVISQYDEDIAIKKLLPFSARVKSAWFAAKTESNYDYWLKRTPQIYASTSTKYEWGKVRALYGCDVTSFLHSDFGMTNCEDILPSYFPVGRKANEKYVRESIEKFRETVPVCFDYDDFNSQHSTSSMRTVLQAWLDVNQKYLTEEQVNSVEWTRDSLDSILARFNSSGDTISLSGTLMSGWRLTSFMNTVLNRVYLVKANLFKHLVYALHNGDDMFGGAVNMAKAVAIIRDAKAIGVRAQVSKTNLGTIGEFLRVDTRAIDPTNAQYLSRSVATLVHGRVESSAPNDLRELVSAIITRSEEVISRGGDFRLINKLTQKTLDFAARLFNVDNTIIDTMLSNHPVQGGMNKDAPVHLWRIERRTEPFERETLLARYSLIAPGLFNYVDRVKEQFGVSENLIDKEELLYRAGVSLEKSRVYYELVIETTLGMDIYRALHGVWKSPGYVAPIAKIRSLGLIPAKELRNLNSVPAHLIRTARNPILMMGTIF
>Totiviridae_NP_620495.1 RNA polymerase [Saccharomyces cerevisiae virus L-A]
MTILSPAARRQASATYSQVAGFCYNTPTVMDSLANILDVDRNIRPKHFKGLRLYTRSKVTAQHHTHLRPDELVEAAAKVSPRRKYYLMCVVELLANLQVDLEAAVATILAYVLTLSEKFVPIFLDSRAIWVGEPGPDALTARLKASSGQIKSIHTADYEPLTELFELAVLMNRGVGHVSWQAEKDHRLNPDVAVVDQARLYSCVRDMFEGSKQTYKYPFMTWDDYTANRWEWVPGGSVHSQYEEDNDYIYPGQYTRNKFITVNKMPKHKISRMIASPPEVRAWTSTKYEWGKQRAIYGTDLRSTLITNFAMFRCEDVLTHKFPVGDQAEAAKVHKRVNMMLDGASSFCFDYDDFNSQHSIASMYTVLCAFRDTFSRNMSDEQAEAMNWVCESVRHMWVLDPDTKEWYRLQGTLLSGWRLTTFMNTVLNWAYMKLAGVFDLDDVQDSVHNGDDVMISLNRVSTAVRIMDAMHRINARAQPAKCNLFSISEFLRVEHGMSGGDGLGAQYLSRSCATLVHSRIESNEPLSVVRVMEADQARLRDLANRTRVQSAVTAIKEQLDKRVTKIFGVGDDVVRDIHTAHRVCGGISTDTWAPVETKIITDNEAYEIPYEIDDPSFWPGVNDYAYKVWKNFGERLEFNKIKDAVARGSRSTIALKRKARITSKKNEFANKSEWERTMYKAYKGLAVSYYANLSKFMSIPPMANIEFGQARYAMQAALDSSDPLRALQVIL
>Totiviridae_UNY77798.1 Gag-Pol fusion protein [Pichia membranifaciens virus L-A]
FNYVRHDKASGRAGLSSIDWEYRPFERWRSTVRRVSLIEAVKGPKPSRLITNLNLDNLPLWVRFRRRLQAVSRNHATHFLLDILPPGDLETYTFNNTAFVAVKRNGYAIKGYLCRTDDGYGAFYVSSDAPIAYGSLTLKRAASAAYSRVAQFVWNTPTIYDTLTNIFKFDKNSRPRKFGELPVYERGKISAEHHTHLRPSEIVTAARETSNMRYYYVRVMVERLRAAGVTNEATASTFMTYVLTSDDLFAQFVLDSQTIWAGTHGVNELNSRLKLVAGQIKSINTSDYEPLTQLFELTVLVNRGVGSVDWDAEKEHRTKPDVANVDPGAVYVSARKIFQEASVKYRYPKMEIDEYLDRRWEWVPGGSVHSQYEEDNAYIVPGMYTRNKFVTLNLMPKHAIRRFLGSKPQIRAWPSTKYEWGKQRAIYGTDLRSTVITNFAMFRCEDVLSTLFPVGSEAEASKVHKRISMMLDHAGSFCFDYDDFNSQHSIPTMHAVLIAFRDTFRQSMSKDQQLAMDWVCDSVRDMAVLDRKTDEWYQLAGTLLSGWRLTTFINTVLNWVYMDIAGVFKLDDVSDSVHNGDDVMIAVTKPRTAIRIMECMERINARAQVTKCNLFTVAEFLRVEHGALGAEGLGAQYLTRSCATLVHSRIESREPVMLSRLLEADADRIKDLRARNNNTRASDAIERQLECRAAKVFNADIETVRAIKKAHRVCGGINNDRWGDIGKIVEKRPEQTNIPVEVDDPSSWPGVFDYASKIDKLFGDSIPFRSILGAIVQGSRLTLAIARKEIIKVRINDDKATSEWERAMYGTYKGIATTYYSAMSKFVGIPPISNVEKGEAAYYISTVKASRNKMRAMQILA
>Totiviridae_YP_001497151.1 RNA-dependent RNA polymerase [Black raspberry virus F]
MNIPVWVTIRGECLTAVDREKAKYVLAHVSYSNTQDSPGFGMFRVGKECVKGFMARCEDIWVYYVKTSTPAISLPPVVKRTMSAMYSGVEDYDFSDFRGHRFLRRKFGVVREEIIHAKNIKPPQKGEFEKSKITGEHHTHYTPDEVWEIAVQTNTMRRALLLVVDKLREISGVTEAIVSTFMAYIMFAKPQVAYLLATSANIWRAKDVNTLAEKLKEISTPLKSMHRHDVLDMTQLFELQVLVNRGIGKVDWVNERKHRQKPDTVKVGFTDVYCEARRLFELGVQRGFKYPTMDFDKYLKSRWEWVPTGSVHSQYEGDQEYIAKDYRHRSKFVTLNRLSCDQIREMFNRKPEIQAWASVKYEWAKQRAIYGVDLTSSVITNYAMFRCEDVLRHHFPIGSEADAQRVHKRLTYMLKDTESFCYDFDDFNAQHSIESMEAVLLAYYDQFKDQMTAAQASAMEWVCQSVKEMIVNNNEVQPPEKYKLKGTLLSGWRLTTFMNTVLNYIYFRISGALKTPDVVDSVHNGDDVLLSINNLKAAVEVDSRMAKIGARAQAAKCNVFSIGEFLRVDHKISREKGVGAQYLSRAAATLVHSRIESQAPLRLIEAVKAAYTRASEVAMRSDQSSEISALFFHKAAKRLSSIFGVDYEKVRIAANQHVVTGGIRQDFMASVEYLIHEEVEREKLGTDSLHNLGQVDVSDLGEGIKDYGSVLMSQYGKYTTEERIYKSIVSATGRQLSITRSTRLSVVDVRHDTKYGYGRALYGYLRNLVNLPYVEKARFVGISPLAMLDAKGMGTLRKYIMGASDVDYTLRVLL
>Amalgaviridae_YP_003934623.1 fusion protein [Blueberry latent virus]
EESPVLEISIRQQLEQRLISLPLELRKFHMKQVPFGIPLHKRGRPSCKPLLTKLSPELLLRRTQIGHREKPPLGIRTELAQPPLKALEDCSRIGVLRSLAPQADKLIPRSRSKWEAGVRKIIGGGELKDWFKAKSMYRGGGNLFDALRLLSACDDYDGYTRLKGNYSVEAAREKLLLPSGLRVPDGVGCVHMKNFNDEASAGPLCRAFGIRRKAGLKSRLEQFAWEIYDGIGNGDLDLGAIPPFLARVGYRTKLVTGEKAMRKISTGDSIGRAIMMLDAYEQAFSSPIFNVISDAVTHLHSDPTSGWRNYLIRASSDWGKMYKEMRKAKVVVELDWKKFDRERPADHISFFIDVILSCFAPRTTREEKLLGAYRRAMENALLHRVLVTDDGGVLTVDGMVPSGSLWTGIIGTGLNILYIGYALSDIGISPLNYVPKCAGDDNLTFFSRDYGDAAFKRLRVKLNEMFRANIDEEDFIIHRPPFFVTKAQAVFPPGTDLSKGTSSILNQCKWVQFEGEIIIDEAMGLSHRWEYRFQGKPKFLANYWLPDGRSIRPATDSLERLLYPEGLHQTIEDYEMAVLAMVVDNPWNSHNVNHMMHRFCIVQQIKRQSMVGIKAEDVMWYSKLRGKEGEGIPYPQVAYWRRQEKKVFMEEIPELMGYIKKFQTFLSGVSTLYSRDSAGGIDAWMFMSILRGERDVGAGQFGNDIIEWCKFLNKNPLTSGLRAAKRFRGEVRSEEASTQVAQRWVEMISTVRERLRNPLLGSPRSFALWVSDMYAENVFSNVS
>Amalgaviridae_YP_003868436.1 putative fusion protein [Rhododendron virus A]
RSLLAVLGVEPSAQTTTHTEERNDEDDSGGESDVARGEEPEPEAGGGTSRPGASGRGAGRGKGNARLSRNVEVSAQVRLGELQTYRFRVHREMVEHRVRSIAVARSRFEAGIRRIIGGGEMRSWYTDSRMYRGGGNSNDAMKLLSAASVVTPGKFLDQCYRVSSARKALRLPSGLRVPDSLAECQCKTFNDQASAGPFLRAFGIKKKYGLRRMLEEFMWGIYDRYGDGRGDERSLPFITGRIGFRTKLLEEGEALRKIRNGEPLGRAVMMLDALEQISSSPLYNILSGYCGRNRNKGWCEFRNTTVRASSDWGLLYSEVERAKCIVELDWSKFDRERPSRDILFVIKVIISCFEPRNGRERRLLEAYEIMLERALVHRLLLTDAGGVLEMEGMVPSGSLWTGWLDTAMNILYIRAACLGAGIASDLYSSRCAGDDNLTLFWEDQSDGILGLVKQHLNNWFRAGIKDEDFIICRGPYYVERYQATFPIGTDLSEGTSRLMDSAIWVRLEGGPIIDANRGLSHRWEYRFHGKPKFLSCYWLPDGRPIRPAHDCLEKLLWPEGIHGDLETYEAAVISMIVDNPFNHHNVNHMLVRYVLIQQIKRQVVSPMTAEDIVYLCKFRDREGGSVPYPMIGPWRRGQKQGRMEDYPEVGRDIKNLKGFVAGISTLYARKGGGGIDAWRFMDIIRGDADLGQGQFGNEVLEWARWLGRHEVTKFLRPIKRMRAEHGEVIIEGEGRRQAEAALRALREILNEGTHRSCLDFSFFLSDRLRASCEDPRR
>Amalgaviridae_ANN12897.1 putative CP/RdRp fusion protein [Zygosaccharomyces bailii virus Z]
LEFFSQHWLFEADRLTWSRRFKQSVSRYGYGFNKEKKIDTKFKNLKKINNIQKHPPLVGRGPCQRNLFFENTLRSMGGSEVRAIDLYKNYGRFGGSRVDSILYMKNFDKKYPTLDLDWKSNKEWCFEIFGKVNHIKLFDMEYCLDVPDVPSDTSPGITYKRLGFIKKADALPVCLSHLRDVLKKIEKHELQTLPEIAWCIAGRPKFTELNKAFQKVYDRQSVGRSIWVSDMEEAILSRHFTRYIDKNITGTPTFHKIMINFDKVKDAKHLQNWVEQYDYIIEADYSKFDSSVPACVVRKAFQIFKELFVSFDHTTATVYDFLIENFLNSKVDLSDGRLLQKFGGVPSGSGFTSIIGSICNYIMLDTCFMKMGLDKNRWSAIVYGDDCLIGIKKPLHKHEDSAFKIRKLMLKFMQLLFDITLDPKDTKLVCEKYVSVIIPEYDEDTTNGTSLLKPSKITRIEKEPDTFLLSNSSSHRWWYSFEKTWKFLGYSLTCDGRLIRPTRDVLARIYNPEKPVKSWDEHVTLLKMAYLENYENAHTRNRIYHYLMDAWWVIHHGCPQRALPDVDYTVSKGRCFHRYTNHYVHLRWEPSLQGFHNFFDNFDFNMLKLHIQVSLNEFYYSRVKRGRLSSSLFDMSMRPAHYHSVAYLCKKLGMVTPQVTTAYTYSKEWFHSHPGMLKNIKKVLRKRMQFYHQDGGRKKFKKMLQNFKKIRQEFSFLYPNKPFTIHNPDIIAAL
>Amalgaviridae_UWL52196.1 fusion protein [Exobasidium gracile zybavirus 1-3]
GALARRLKSMPNSLSWDSVSARRTLREVMGWERPQPATMTFIXNNVSLILSQTKLVGLERRHPRLGGWGAVDSHRVNFGSRYSHLKNYEGDDTEPVIKGPSLVTRRNEFQASAMRVLGGGERRMLLKAQDEIRTGGGGDDNLRTLKFLDSEAPRAKFLLGPEQVCQKLGIERGCVTALTLEETISVLRHNNVANPGPTYKFLGFNNKGEAAPIAFDIATEVVRKASLGRAKNYAKPRYGMAGRTKKATRDKFRDKASNDAILGRTVFMCDAHESYISGMFSVPLSNFFHDSFLGIATGFNKFSADPTKLCEALEDSSSFINGDMSKFDLNIGPDHLRFAFDCMRFAFNVPRDGPTDKTLSELLDWLEDELTDTLVIHPSGKTKIIHRGLPSGSGLTSVIGSIINYAMLVDSFHRMRRFDTKIFVSGDDNLIGLTGITGSHKNREKQTRKIASRLSVVLKQYYGAEMDVEGNFYGTQMYVGFVQPKVPEPILDGSSNALHEYWTKVEYETGEKLTFSQKYRILDAEPAEGAPGSTHRWSYLMRNRARFLSHYFKIDQDSVTNEKKVTMVRPTAEVVSNLLIPESEVKTIFDQEDRLRSCLVENFDNRHVVNHVMHYLFDIFQLKKMGVINRKDLWRIDSMNIRGDRAWYRFVDRVVDVSLSDLDFDQYWRKFYDSAKETHDKVFQTYGPSWVDIRNMRKGRALAGSITRVKHKQRGSSEMNLYDYRTLAGSLGKLGAHLCYNENSRMRISSLLKLSLNTEILNRYNRIWLLTQDQVWSTRAATRWA
>Amalgaviridae_AIE77246.1 fusion protein [Ustilaginoidea virens nonsegmented virus 1]
AEVRAGRDPFEPNLWRFTRDTPSVLSRNSVSPRCILAAVRRIQKAWDQVDGESRRKQYAPNESEERAATVRVMLIHMAKRYAVPRVKALVDATDPLVRRAAAVDELRRRSAAAGKAKHHTRLWAISEIERRLDEANVVEYVAAWSVRLLPHEQAEFLRLHARWFVGARRCEKRLFRGCDDHKSVAYGAPPEVPPAAISRRLARTTGTRPLKIGCGDDLPLATYIRKVRPDLFSRLPQGGVFTPTGSFDASAPHLGKYFGEEPPAPDRDEVASVILNCAESLKVIRLGELSPAAFETTGVKPDAAPGFDSKLFCRTKGEGMDIVAHACKQLYELLAHEQVLDASAWELGGREKRQWRDVGEALASRVIMQPEALLSQFGCAIAHPITLAMQRAKGDLHVGWSFAHGKWRDFVSKYSGEHVKAFDWSQFDARVGRELMITSMGILRSYYPPGRQMDRCFIYLLSNMLDKDVVVPGGHVARVSWGVPSGHPFTSLVDSVANWLVHRDCLTAMVGPGVAREVRLGCLGDDTIMSFPLGRDAPETKEYLEVALARWGMVGKLDFNLEGFLCSNWAPRCLPFLGTRFQCGFPGVSLEDWVTMDLGDRAPRRDYAWRAXELYVYRGLPPFCKEQYDLHAALCRWLVDQTGDHPIVNSPTVEWLITSVYEFAALVYLTEDTGYYAWAEDMQGSRSVWADLPPRVKRGNGYAQSDAEVFSRLTPRGREAWNTCINNAHWRIHLDPFTGGFYWFKDNGE
>Amalgaviridae_AOO52900.1 fusion protein [Purpureocillium lilacinum nonsegmented virus 1]
MADRSLASDQELEALVTAFNAHFKTTASPEAVKKLLGSPHVRGWYAEYRQEQAREKGLPEDWADVGLTAKEWTDAQAARKLRREARAEAARLLSAEAEKYDAAVRRVNKQCAAALDQAATPMALALEGGYEQLPLAAQIRVESQGDPEARSKTLKSELREARAAWVAKARSGEAPFSLVIPLDGPTWSSPAYGLLDEGILLATVSRVARKWRALRDSVFKRVPCDTPQSHVSGQRHMFWSARVQEAVDHVDTYKLVQAMPEADRVRMAWKYLNRRKTQASRARDDATSTHLPRLQAAALWLALDDFQLTPARASILAHSEYRRRRFEKPERVIKSTEWLGGTPNPLPSVAEGPASSKWETAKSNSERLAALEDDAPFRPTSVARLDGRLELPSGCRPQSFVLPGGPALEYLRERRPSLLKYLGPSDANVGGSWDTSKWSFEVAMTPNKGFGHAGDLRRALRSGHKSLKLGRLPQPSLRALECVKVNGRAYPGVLSSRVGSNRKQVFASCVEIAKREYAEAKQRFEPDLSFWVCGGRGKPSQRVQPGDRLKSRLILMPETPSAILESAFAQPFTDMLKAVGGDIMIGSSMTDRGFRRVLSPIEDALHVKAFDWSGFDSRVREDMIVAAFGVVRACFKGDDEMLDNVFMRFISHFLVKRVVTPGGWVYTLANGVPSGSPFTSIIDSLVNWLVIVDLEICGGGPQAPRINRRRVYGDDFAQAFYSRCMSKESYIRLAYNKWGFVAKESAALEGVAITTTADTSLPFLSFRFPNGLPARPVDDAIKIGLLPQKARFGYSQQAARVMYLDHFAPYDPETAEYHRGYFTWLSTKIPGGTFTDGRSNPDMVTPWLIKAMVNFVAAGFAPGVVSLGEWFRQEDPRRWPERWVPRTCGRSPPRPTWGQGKMRAALSTLRWGNCAETTYARLRFETL
>Amalgaviridae_YP_009389417.1 ORF1/ORF2 fusion protein [Antonospora locustae virus 1]
LSQSYLRNLDRLRRSLQARGLTDSQEYKNVLQAIYDLLYNFNGPYLHPDFPGDFGHRSHALANSFINPPLFSVPEQLDANVFTSDCVSNGRYFKYNEFLRDSLGAIGGGANDLLRELMEYRRLGGSTSDKLNYLAYFGNKSQCDTLLGLDTAPVYSMFVSGVVREPYVHMPYSVLVKKFTYNAQASGGTLDKQFGFKNKSDVLLLNLVAYRLISTAWCIQKRSKLKPGIIWDSASRPKLIKIAGTGNKMKKIMAGEPCCRVIAVGPLLESLLGYSLYLRVSERLQQFFKEKGYGVAIGCNRMGKDWQNIQKNFKGARHIMVGDYSKYDQTIPERLMIFGIDMILNMYMPQDEYSMNYIDNFRTWFIDNIVRSVHVVDGKLSARAIGGMPSGTLWTSLLNSVINIVVISDTCKALGIKNYKPVVYGDDHMIIIYDEIVDSGEFISAYSTYVKINFGMTLTTDDTYISGPECFYVTYKRPVYNPKADLQKGTRRLRPKSWETSKTPFTQFDHTKGTTHRWSYEFRGRPKFLQYYWLETGLAIRPLRESMVRMLHPEEEVKNVREYEVLVISHLYDNYHNAHMRNWAFHLLYDIDFMKRARMKSADLFFKRSDRGKGYYEHNKGPPSRMWYRRVDYLVDLDSCVGMQHFVHSWKVLLAQMDEIISSEHECEPYQVRHLIKNELSMRRISTTRARAWFEAGIITRSEYAQFLAAEGTSKQFESKKSPFNLFGLDEVGFNYLFSLLGISNDKVHYSTDYDRGPSRLKQVLATSIDLNGFASVVNFASKWLQSSDSPNLYRTGEPP
>Amalgaviridae_QLG19065.1 RNA-dependent RNA-polymerase [Southern tomato virus]
MAGVGGSAAGRVPNAANVPLTAKEKERTVMREIVEIGETFVELGIDKRYFQRTTYVSHMLLPNQYFKLLKQFKGKTAEELDLALGAAVAHGVLRSMRGITFKKFFDFLNWVKTKEGKDALGETMYAQKLEQKGRGDFSIAEVALLHCFETQRNDMLRDEKDVRLKAEEEIADLQRKIVKRREKLEEDLIATKSNYEPVSRYVGLSDYELNCKCWSLYQQFNPDKVTAGAKPTRKQVKEAFDMYAEFVAKTNRLEFLKHGNVKDELQAFINAKILGYEQLGDKGRVVILGVSWQQWVLRWIMKWNQRTRKRLLKILPVGKLRRGKEMTPCRPLSEIIPMERLEEKRTLQYKLPPQLSRATEVEAEAVSLLYPNARIEVEVRPIGRDTRAIPFSRSRWEVGVRKVIGGGEVLNWDIDGNKYRGGGCFADAIKLLAGATQRPPQRLLEDCYTITTAREALGLPSDLTVPSGKGSCHVRNYNDDATSGPFLWSFGIKKKYGLDKLLQSLMEDIYCHYSISEATDRALPYFAARVGFRSKLLTMGEAVKKFTECAPMGRCVMMLDALEQFASAPLYNVLSKYTAERSRGQTSFRNTVVRASSDWMHFWDEVKEAAVCVELDWSKFDRERPSEDLDFMIKVICSCFRPKDEVEAKLLRGYGVCMRRALVERRLITDDGGVIHIDGMVPSGSLWTGWLDTALNILYIKSVLRSIDILEEEAVPKCAGDDNLTVFSKDPGDEVLEEMRVKLNDYFRAGIKKEDFIITRPPFHVRTFQAVFKEGTDLSKGTSKIMKKAYWREFEDELRIDQEKGLSHRWEYRFKGAPKFLSCYWLEDGRPIRPSHENLERLLYPEGVHANIDDYIAAVLSMVVDNPFNHHNINHLKHRYIIANQVKRLSAAGGRCEDILRLARIREREDEEVPVPQIAVWRRVKEYVDLDSYEPAKYYIQDFNAFVSGVTSLYARSSTGGLDAYKVMDLIRGNATIGRGQWGNDVMDWIRFVRDHPATKYLKGAKRFREQHNQEPTTAKPSKDARRAIKLLRNSLINEAYADSNSFAISISERLRRKKPTR
>Amalgaviridae_QLK02321.1 RNA-dependent RNA polymerase [Vicia cryptic virus M]
MAQFETSDPANVGEGAGIGGIRSKAEEQATVNQAMSAIVRLGFPEDIFDIDALLERGFTAKSWCDYCRAITSITERRDMSALLALGGTRFWELPTDATLENFIDFVKWIKSPEGRDAQTAAAKKRSLQKRAVGGLSTADVAIIQMGNSMIADYQKERKKARAPIEEQQRHLRRELRLLDDELAATELSVKERFGCIATYEGPDNHTVSREAYKLYLEYCRENRVRAIASHQGGFDKAVEMFGAKVRETHFRDYLLDATRAEFIRDYYNQKVLHLDRSGEKKQAGTFVTSWWPDVEKWLLMLPLSQRLSLMEKIPVGKVPSPGQLPENQPLRRSVEGPLVLEKQQQGIKLTRGPQRNVEMKGILPSQSLRGRRIRILRPRVTDHNRMIPTSMSRYEGAVRWVIGGGETRRWKEASTMYRGGGCSNGALKLLANVSTVLPGRLLRDLYSLRVARARLSLPADFCVPGGPEACRVKNFNNFATAGPFLRRFGVKKKAGLRKLLEGEAWWYFNSFADGDLDVSGLPFFGARLGFRSKLVSEEKARKKISEGDSVGRAVMMMDALEQCCSSPLYNILSSYTYRRRLERECGFKNAVVKASSDWAHVWGGVKEAAVVVELDWSKFDRERPREDLEFMVNVISSCFAPKGIRQRRLLEAYTVSNQRALVERPVMLDGGGAFCISGMVPSGSLWTGWLDTALNILYIKAVCAEIGIGAEDIEVLCAGDDNLTLFKYDPGNSRLQTMKNLLNDWFRAGISDEDFIVHRPPFHVTKVQACFAPGTDLSHGTSKILKDAAWIPFEGELVRNDHTGRSHRWEYRFSGCPKFLSSFWLSDGLPIRPASDDLEKLLWPEGIHSDLNVYEGAVISMVVDNPHNAHNVNHLLSRYIIIQEARRLGAAVEDPMIPLRLARHRPVGDEVVPYPDLAPWRRHPESFQLEDYPANADHIAIFKDFVQGVASLYLRVPTGGIDAWQFMDVIRGDAFVGEGQFGNDLRTWLAWLHNHPISKYLRETKTFRLTEGIDPDQPVEVDKAARAFRALRGKAETGGFHSVDEFVEWIHTATKET
>Amalgaviridae_QQM16351.1 putative replicase [Gutsystermes virus]
MGLTEDDKEELLELLDAIGGVRMRGGRYFELADAYSAFHYILERARGHSERQSLLMCVREYSNRNYTPDISKEGLIIPITWGDTFPILIRDVTMPSNRYVRLAGEMIGGGASRLTKACSMWARIDGGVCNVRRGMELFVRDYVRCPDVPNYGWYARDILPTVRMRYFNFKEDQIDEYALNPYSSIGAVQGRMFHGLGLKRLQAVLLNLPSWMRYRISWARKTRNPEFPPPLIWTPSTRGKLMKLRDVRTKIRALKPLCRTICMTDPVEHFMFYPLYHGVMACLKDTIAVGNAIIYIGVKKKSQDWISLGSKISEWRWILCLDWSNFDASVPGELLSQAWDLFIAMCDRIFHDTGAYRNYKKNAKIFYEHNFIASHFVSDQYAFNKVGGIPSGSLLTSIIGSLVNYIILRNICSDIGFHLGEYRIFVYGDDAVVCMSKNEPLPMSGNDLKNFFVVKARERYGMELSPEKSRLIRNSHPYVGYSQPIYSEDEGVLRLGTGGLTPRGYRRFDSPPFTYDYLHGVTHRIDYDFTDRPSFLGCYFDYVGRPIMSTMHSMVRLVNPEKGVKSLTDAMERVRACVLDNCYNMNVRNYGFHLEYALYEMVKKRGVTFTPKGFDIYMYGKKREEMSDDFGAMITEDNIMNELSIFYRKANAKIELIKDARTAPHLMEYEKFLEVNGHWSDLKIDHDRICVVRGDWPVQVDGIDIVHHDTYKRSLFGEKGMDYLMTYSWFSRDKDFDIKMRNDRNTYKILCWMSYIRGFFGEMKYGPTDFMRLPLDCTLTLGIDFYTKMVYTLDTPIHRERMRLNRFSGNVYKFEVYLFAQDSEIMKTFIRFSKMFAYIDVLNRESIKQRVNMFYFAGVRDSAIPGAVNRSYRRRRLGDRENAWWDMGNIHSGVDGRDDYDILLHEGQIRSILYEIGLRAWVLGMERRYDLAWFLFF
>Amalgaviridae_ALR87111.1 RNAdependent RNA polymerase [Nigrospora oryzae unassigned RNA virus 1]
MVASIRRLANKWGRVRNDCFSRVATDHPDDHLSGQTHIFWSARHDDRIRNAARYDEFISTHNRDKRLELAQWFVRKRVGDSERDRKDKTANALQVAQATARKRMFQSMAITSNNNLNLLAFAGYNRRRKEARAMVPKQYRRWYAGAPVPFCRTYDAPQPAELRPKQRYAKNYLSQLATQGPVPESKVCALRGRLDTPMGERPQKFVLPGGPALWYLKEKRPDLLQYLGPSDCTVKGSWDTNRSVLEDMATQNVGTGHLGDLIQAVNIAGKSLKLQQLPAPSRSAIGQVRCNPVAYPGLVSSRCAPSRKGMFRAATAIAEHHFDEAADKFTPDTSFWTCGGREKPSQYAQPGAQLKSRLVLMPETPSTLLESAYSQPLTRMIQKVEGDIGIGMELTNRGFKRVTRKFNRFSHCKAYDWSGFDTRVREDMIVAAFGIMRACFYGDRAHLDNLFLRFISHTLVKQVATPGGWYYTLTQGVPSGSPFTSLLDSIVNWLVLVDLENQFVGRDGVKQNERLVYGDDFVQGWHHGAPASDVYVDYARRRWGFIAKPKAIKEGFFSCGSTEDSLPFLSVRYPNGLPARPMEDAVRLALLPKRERYTWGGQCLRSSYLSHFPPFDFEVAQYHAEYLGYALDEANYQPHNQPRGHNYVWAQIHSAMADFGGSMWARNKVFNDEWFRAQDPRKWGDSRVPRSWVGKVRGVYLNQPRITRSIAMLKYGQDFLHRPRDDG
>Amalgaviridae_AIT56395.1 RNA directed RNA polymerase [Ustilaginoidea virens RNA virus M]
MSEYVPPSIEDLWKHLQGFGANPIALRDHITVPVTEMLSELRGLDLGRGRIAGWLEPENILRVEVPAATSPGIRWKKLGYKTKRDAMLQAAVEARGNIVRMRDVGGGYEVPPCGVAGRGKRVPIDRPSDGERKEGRFIVMPDLVRHLMGMIAVQPLMKKIKQADKSNGGVMLGMGPFGGSYDRLAEYASGGKAYLCIDFKKFDQSVPRSVLRAVMQRVREEFDEEEGSDGYWRSEFKQLVDTEVAMPDGHTYAKRAGVSSGDPWTSIVGSVANWLVLRIALKRLGVDARIWTFGDDSLIAVDTDVPSESWLLEAVARELKSVFGMTVSKEKSIATRHLVGVFEEPEVGQTANFLSAYFLQTGTSVVPVRPIQDLHELMLVPERRKDTVWWEVARTAMAYLVFFWNDSARMTLEWYWDFLHREYEIPQLRGDPEILGMLRLMDLPWDQFKEEWLIRLPYRYEVELLYSHGYTTFFPPALWALTYKDHVPLDGGNKVWWELEGQ
>Amalgaviridae_CEF90232.1 RNAdependent RNA polymerase [Beauveria bassiana RNA virus 1]
MMVDWIAENPSTVSEASGNGVKEWRFFLKHCSWQRRLPGVSSLGHSPAVRYRYVQPETSPSFLFSKFLDESQSSLGGIEGPARDVLFSEFVPPSEDDLFEHIAGFGEPGPDGSHLPGSDFAQLFRELRRLEQWDVPISGLLDATMLPKIRVPSATSPGIRWKKLGYKTKRQALVPAVVEATRALNRMVEEEVAYTVPPCGVAGRGKRVNILEGGSRKGKKDGRLIVMPDLVRHLLGSLGSAPYMSRLRGMDHSGGGVLLGMGPFQDQYQLIADWATGASAFCFIDFKKFDQRVPRRLLRGVMNHIRSAFIGEPGSRAYWESEFRHLVDTEIAMPDGSCYRKRGCVASGDPWTSLAGSYANWIILKWIFLKLGLEVKIWTFGDDSVVAIYGQVDTGGLMSQVVRLAWEGFGMNVSREKSYVTCHLVDIADDPEPQKAGSFLSMYFLQTPMGVRPTRPLQDMYELLLKPEKCRGTVEWEVVRTSMAYLVFYYNETARYVLEEYWVWLHRVHRIPELTGTADDMALLREMDIPWSSFRMEWLNRLAFHGEVELMYKYGHTKFFPPVLWNAWYQQYDESICGNEIVPDQRAPND
>Amalgaviridae_ALO50135.1 67 kDa protein [Penicillium janczewskii Beauveria bassianalike virus 1]
MMVDWIAENPTTVSEASGKGVKEWRYFLRRSDFSRRIPGVRCLGYSPAVRYKYVQPETEDSSLFSDFLDDPTVSFGDIDGPSRDVVMSEFVPPTEDDLYQHVGGFGAPGPDGSHMSGLDLAQLFEELSRLEHWGPQIEGLLDVQLLPKIKVPSSTSPGIRWKKLGYKTKRQALVPATVEATMMVNRMVEEEREYDVPPCGVAGRGKRVDSNRDLSVSDRKDGRLIVMPDLCRHLIGSLGSAPYMARLRSLDHSGGGVMLGMGPFQDQYQQIAEWAKGATSYAFIDFKKFDQRIPRRLLRAVMNHISTRFRTGPGTKAYWSSEMRQLIETEIAMPDGTVYKKQRGVASGDPWTSLADSYANWIILKRVFNRLGLEVKIWTFGDDSVVAVYGPPFQGDLMAAIGRSAWEEFGMVVSKEKSYVTDVMVDIDDDPEPKKSGSFLSMYFLWTEMGVRPTRPLQDLYELMLKPERCRGDVEWEVVRTSMAYLTFYYNSNARYVLREYWDWLHRRFRIPELTGTVRDLELLREMDIPWSSFKLEWLNRLPLDPEVELMYKYGHTKFFPPTLWAHWYSSWDDDPSGNDLIRDIAPD
>Amalgaviridae_AIW81425.1 RNAdependent RNA polymerase [Colletotrichum higginsianum nonsegmented dsRNA virus 1]
MTEASGLGVKDWSFFLEPAFKSKELRGVRCLGFSKGLKYKYVQPQTKNSQFFLSFLDQCTMELAGIPGPSLEITTSEYVPPSESDLFAHIAGFGESGSSGSQLSNRVYAALREELTMIEHWDREITGWLDPRLLVDIKVPSQTSPGIRWKKLGYKTKKEALMPATMEAAKVLLSMIETGTEYEVPPCGVAGRGKRMDMNRKVDTGGKKEGRLIVMPDLVRHLVGTLGSGAYMSKVKEVDKSQGGILLGMGPFSESYQSIANWARGASKFVFLDFKKFDHRVPARVLQEVFKHIASRYEGCPGSKAYWRSEFQQLVNTKIAMPDGTVYQKKRGVASGDPWTSIAGSYANWMMLKHVCNVLGLVAKIWTFGDDSVIALYDVDPTLDLLPLFTKHLASSFGMHVSQEKSYVSDCLVDIAEDPEPKSSGSFLSLYFLQTPMGVRPTRPLQDMYEMMMVPERNQGTLRWEIVRTSMAYLTFYYNDRARYVLEEYWDWLHRKYRVPELKGNFTDLNLLREMDIPWSSFKLEWLVRLPRPGEVELMYKYGHTGFFPPLLWGHWYARYDRDVHGNNVSFAFQEPPT
>Amalgaviridae_AKD01578.1 putative RNAdependent RNA polymerase [Rhizoctonia fumigata mycovirus]
MDHARDFDVISSNATNPLKRSREEADLGTAGEAPWRTPVNGATINGVFRIRKFDVDYLNGPVADAEVVIAGLPRVKEVVPESCDALRGMKVLNDADHITTAVSSESLSGTGNGGTRRRNSRRSRKNKVKTTAKSGGSLDDLKEMFKHITVHDAQVRLGKFHDEITFTPADPAVLGYLQSPEGEIPGFDPSEYCFMEASGGVQMRHLKMYDEDTSLGPDFSLLEDPEAGRRALEHAIDHVQDLLRLPNKLPRVDRIPLEGIRYDKSKSCGAHYRLQGFKTRGDVWEVAMFEAKNALVKLWDGEYVEPRPTRMGGRGKLVKMSQERAVAEGVAKGRAIHMTDTRDHIILGLSEQPLNDAWKPDNFPISVGRGWFHGDATRFVRKHAGASRIYCFDAEKFDSSIMPWLIHIAVTIMREQFMEGLRHDADMYWQFVEESLLHSMVFRDDGVLFEKYHGTSSGHNHNSLAQSIVTCILASFNVFYKNRELPVAVIKANFTIEGLGDDNITCETDVLADETCEERGMRTWNVFGVSWLGEKSFQTNTLCQPVVDEAEWDEEGMFGSAQYLGKFFREDVLEVPSLGQVKVVTPYRPQVETVLRLLYPEGIMRGDAHGDFEEVFERARGERFAGHILDGSGNPRTRAWLDGYWQFCHDNLLVIELTGHHSLEKRLARLGVEIDVDDAVYDDGTAGWLRLVNRRRDGNWEFLQIV
>Amalgaviridae_AIU98624.1 RNAdependent RNA polymerase [Gremmeniella abietina RNA virus 6]
MEFGDPSFGGEDLQALDFEFGDLWQPGQRVSVMRAEKRKREWEDETVDDVLTLNGSLRGPPSSGGSYSTRRRKTNRRNQEANARSAARLRHRPEFKHIAVVDGGVFKRHFKPGLQFAQADPIITEYMESKQQFELLKQMGNKCMMTPCDEAQMRHLQFFDRPPLRASRPQSAELDRALQFVRKILTVPGGLEFPHAENLEGVRYKARKYPGNEYHQMGFTTRGEAQEAALVDAKLAWSQLMAGERVEPHQVRLGGRGKLVNKSQKDAEEDGTPKGRLILMLSQRDLLLLGNVEQILTEAYKDEQYPMSIGFGWFGGNVTRTVERLGRLSKYFCMDAEKFDASLDPWLVQEALRILRAQFAPGWTDGGTAYWAFVEETLLEAPICRDDGWVMLRQVGTTSGHSFNTLVQSVCSLILGYTGLLCNTAREKWGLVLEESEIETLGDDNETGVGPTLEAMTGLQYGRPVRDLTGVNWLGDKSFATDTLLDLEPFPEDGTEDGRFQGVQYLGKYLRLIDIPAELGGGEAVVPYRPMEETVARVLYPEREARDVLHLYERVLGNLLDGYGNPLTARWLNELLDWLEPKLAFMPTTWTSDSVQDAARDYTAVEVEVPKPKRWSWEEWLVLTLSEKRDAQDMYIVC
>Amalgaviridae_ACY56324.1 putative RNAdependent RNA polymerase [Fusarium graminearum dsRNA mycovirus 4]
MSAAPVHFEPLQTATVRWPQSDVGRTTLPTIFISVTKGASPAPVSQGPATTHAASAHGGLTTRHPSAAANRHRTPSISLFGAEARIRRLTDHERSSSPLRATPDRDRALAAKRRWEDDTADDLYIGDQGSIASSSEPRASYNTRRQRSWRANHKASLRAAARLRHKPEFNHIRVDTVDDFHRHYRPGFSFAPPDPLIQQFVEIHGTPNPSCDPEKLCFMTPCDDVQMNHMKHFDRPVRQLNPLFDKQYQLALVGVAQMIRLDKKLTFPHAEDLETVRFKARKFPGAYYRRLGYASRGEAQEQALVDAKLAFAQLLDGEDVEPHTVRLGGRGKAVHQSQAAAKAAGIPKGRLILMLSQRDLLLCGVTEQLLTSAYCADDYPVSLGMGWFKGNVRKFSERYAGFKKFFCFDAAKFDSSLDDYMIRDVVNLLRQQFENGMDDKYDAYWEFVIQSLIYAPIQRDDGWIMFKSVGTTSGHNHNTLIQSICSLVIAYTNYLAVLPDTPPQDIFNDAAVETLGDDNLTATEGLLEGISVEQVALTSARIFGQDYTGDKSFATYSLLDMWDEEEEFTEEGKFQGLQYLGKFLRGHKLDLDGRKITVALPYRPCEETFVHMYYPERKSEGVERTYQRALGNLLDNYGNPMMADWLNKLLDWLEPQMELLPTDWLEDTVQDAARDYTSDLVRVPRPLRWTFEEWVHLCLSSDDSDPEWYMYA
>Amalgaviridae_ALO50128.1 putative RdRp [Penicillium aurantiogriseum bipartite virus 1]
MSYETRPLHAGEDLKRSFQQFAQSDPSTSQPTQRSDQSPETRRRKFKRRKGQIQRRLEEQLRIAEIYTHISVIGTRAPYAQLRNELTTADADPVIVEYCKENPPADETLTSDNWTFVKANTLVEMNHLKNFDRPVRVMPDQHTDIIMRAANIVADLLELPQLLRFPLKGDIQDVPFKGDKFAGMEYADMGMKTRKEADPVAQQDAEWAYDRLLAGHHVSPHDVRLGGRGKVTQHKRTEVEQSPPAVGRLILMLSQRDLKLCGITEKLLTSAYLDAKWPISVGDSWFHEGTHGFYKRFRNYTNYYCLDAKKYDAFLDPWLIKIAINIIREQFVDGREPAYDAYWRFVEESLISAPICRDDGIRLQKNVGTTSGHSHNTLLQSICTLIVGYGVFISLNPELSDAEIKSAVHMESLGDDNISATKDPLPEFSVEQIAGKAWDIFGIDWFGKKSFATTAVVDVTPLQFQGVQYLGKYFRREEYPTEDGPVGVVIPYRPFGETFLRLLYPEYGTLDVEQTWLRVLGNYIDAAGNPVTERWLQGLLDWLEPQVEATFAQWPSNFLRMVSRDYTGVGVEVPRPERMSYEQWRDLVVLPRSEYKSAWKAEEEEDTALYDPEI
>Partitiviridae_AAU14888.1 RNA dependent RNA polymerase [White clover cryptic virus 1]
MDYLITAFNRITHWFLTPTNLEYIGSYSLPPGLLRVNDVAVANHKATLDRSFDKYLYEHEINLITKEYRRSPIDEDSILEDFFSGDLPYFEIPFDEHVERGLECMAAAFRPPRPCRPAHILDVKHGYPYKWNVNAEPPFSTDEYFLSQRKTFGEFIRMHEYEHIDKEDFFRRHPNIESHDFLRTVVPPKFGFLKSMIFSWTRRWHHIIKSGFQDSTDLEQTGYFFNRFIFPMLLHTKTAIVKKNDPNKMRTIWGASKPWIIAETMFYWEYLAWIKHNPGATPMLWGYETFTGGWFRLNHELFCGLIQRSFLTLDWSRFDKRAYFPLLRRILYTVKTFLTFEEGYVPTHAAPTHPQWSQENIDRLERLWLWTLENLFEAPIILPDGRMYRRHFAGIPSGLFITQLLDSWYNYTMLATILSALHFDPLHCIIKVQGDDSILRLTTLIPVDQHTNFMDHIVRLADTYFNSIVNVKKSEVRNSLNGCEVLSYRNHNGLPHRDEITMLAQFYHTKARDPTPEITMAQAIGFAYASCANHNRVLWVLEDVYNYYRDLGYRPNRAGLTLTFGDSPDLTMPEMPLDHFPTKSEIRRYHTETHYQNEAQNARTWPRTLFINAPGE
>Partitiviridae_AEJ07890.1 putative RNA-dependent RNA polymerase [Pepper cryptic virus 1]
MVRGTLVGYDYTQFQGDLVKSTHRHPHVVHREIATTYVDQYAYEHIETFSSLYPELILKGWSRSYYLPEKHLAAVLNYSMPNVPASQLSQSLYRQAIESAKNGFISLPRVKAFDVLTEMDQVPFKSSSSAGYNYTGRKGLIGDENHSRAISIAKAVLWSAIKDDGEGIEHVIRTSVPDVGYTRTQLTDLLEKTKVRQVWGRAFHYILLEGLVAYPFIQTVMSHKTFIHAGQDPLISVPRLLSDVALNCKWIYSLDWSQFDATVSRFEIHAAFDIIKSYVDFPNYETEQAFEITRQLFIHKKVAVPDGYIYESHKGIPSGSYYTSLVGSIINYLRINYLWRLLTGHPPQQCHTLGDDSLVGDNSYVNPQAIEEAANKLGWHFNPDKTQYSTVPEEITFLGRTYVGGLNKRDLTKCIRLLVYPEYPVESGRISAYRAKSIAQDAGGLSEVLNRIADKLRRIYGTASEEEVPIYFKRYVFGV
>Partitiviridae_NP_620659.1 putative RDRP [Rhizoctonia solani virus 717]
MLYNFKAFISKVSHSIRDYLTEAYIRRNFEWSNFNKLHTDPSTAYYDIRDPSNVRAYHALFGTRRQPPPKQIELESYMLNLIHRNAIKNRPFQFYTDLFTDTDLPTDRIPKPGIELVNAYFHPGNVIRPNPEFSKQLTPDMELDQFESYIPGDIDYGPPIDNELLTLIYRKYPQYLDPITKYCRPAGTTDATFRDFNKEQIKTEDSDALRLSNIMDLIHEFMNITPYMPLHFVDTFYCKLPLVTGTGYHNRHSYFRRSFAHFCHPELYAEKPTSKGYFFNATKHENRFLVHKIKHSGYPFDFTSDSDRNSKMADFLKSFPTMMFTRNHISKRDGTLKVRPVYAVDELFLDLECMLAFPATVQARKPECCIMYGLETIRGSNIKLDSLAQGFISFATIDWSGYDQRLPWFIVRAFFFIYLPSLLIISHGYMPTSEYEDTSMNISDMFTRFFNLINFTATWYFNMVFLSADGFAFRRQFAGVPSGMLLTQFLDSFGNLYLIIDSLLEFGCTYDDIKSLMLFIMGDDNSIFTNWTIDKLHDFISFMERYCLKRWNMHLSKTKSVITTLRSKIETLSYRCNFGKPRRDVEKLIAQLVYPEHGLKPQFMSSRAIGLAYASCAQDSTFHEFCHDVYRLYLPVADLSPAAIRNTRVWILKLLEMEETEALIPLDHFPTMSEIQHLLSYYHGPLRPEPKWNYAHFPQDPDFRPKDYVTLLDYMERNNISFPELINFTV
>Partitiviridae_YP_001911122.1 putative RNA-dependent RNA polymerase [Ceratocystis polonica partitivirus]
MPSFSANPTYQTLIDDIDFDVPIAHPFSVINTDLQPVDDEETVHDLGSKDFEFYKVVSDNLPPTRAPSIGIESLPNIRYHNHSNDHRYRDQPPTGPPPMRGVRKIINDSFPQYLPYLKEWCRPKTSSDAIFEDFNQPQIPSIPLSYNRKQRILNLVNHFMGVKPYDIVHFCDTRFYPWDLSKKADYFHNHSNARKRHAQTSHASTATGPTKKSWFINAHLFHDRSTVHNIKLYGLPFKPHSYEARNKILLELWFKKIPTELLVRSHISNPKKLKVRPVNNAPMIFLRIECMLFYPLLAQLRKQQCSIMYGLETIRGGMMEIESLATRFSNFMMIDWSKFDQTVPFTLVDMFYQDWIPTLILVDSGYAKIHNYNDHVHSFAAQARKLGVHGDSNLNEAPPEAAVFANKVENLLKFINTWFKEMVYITPDGFAYSRTFAGVPSGILCTQLIDSFVNLVVLIDSLFEFGFHESDIKSALILLMGDDNVVFAPDKLSQLHSFFKFLPDYAKKRWNMKVNVDKSIFTTLRRKIEILGYTNNYGMPVRSLSKLIGQLAYPERHVNDSDMCMRAIGFAWCAAASDSTFHDFCRKVFIYYYARVNVPIKDLVQSNASALPGMFFAYRDVHQHIKLDHFPSIEEVRQVLSKHHGYLTEEPLWKYDFFLHPKP
>Partitiviridae_YP_272124.1 putative RNA dependent RNA polymerase [Vicia cryptic virus]
MDYLISAFNRITHWFITPTNFEYIGYFSLPPGLLRVNDVAIANHKCTLERSFHTYLFDHEIKRIMIDHRRSDITEDSILEDFFAGDFPYFEVPFDEHVEYGLQCMADAFRPPRPCRPAHILDVKHGYPYKWNVNAEFPFSTDEYFLTQRKTFGEFIRMHEYEHIDKDDFFRRHPNLESHDFLRTIVPPKFGYLKSTIFSWTRRWHHIIKLGFTDTTGLDNNGYLYNRFIFPMLLHTKTAIVKKDDPNKMRTIWGASKPWIIADTMFYWEYQAWVKHNPGSTPMLWGFETFTGGWFRLNQLLFCGLIRRSFITLDWSRFDKRAYFPLLRKIMYTVKSFLTFEEGYVPTHAAPNHPQWNQDKTDKLERLWLWTLENLFEAPIILPDGRMYRRHFAGIPSGLFITQLLDSWYNYTMLATILHALGFNPSNCIIKVQGDDSIIRLNVLVPSERHDHLMSRIVELAEYYFNSIVNVKKSEIRNRLNGCEVLSYRNHNGLPFRDEIAMLAQFYHTKARDPTPEITMAQAIGFAYASCATHTRVLWVLEDIYNYYRDQGYTPNRAGLTLTFGDSPDLTMPEMPLDHFPTKSEIVRYLTCTNYRNEAQNARTWPRTLFINAPAE
>Partitiviridae_NP_659027.1 putative replicase [Gremmeniella abietina RNA virus MS1]
MSEVDNTDPTLQDVAFVKSSGLDTTHLRSSEKTAGASYSVISSNFNSPGLTEIARYGGYSVYSGNQNTDPWVRATLKNFSRETYEQIYGFTRQPEGVKGMYSSLLKFSDGKCKFDRLNRVQRKAMIGAIAKAKKAFRLPYKSEPLDWHQVGAHFRRDTAAGVSFMGKKKGEVMEEIYHEARWLGHRLKQNGKARFDPRQMRFPPALAGQRGGMSKRDAPKTRLVWVYPAEMLVVEGQYAPVMYRAFMDQPDTPMLTGASSQRLYTEWLVGRREGETLHGLDFSSFDTKVPSWLIRVAFDILRQNIEWETWQGEKVSKRDRQKWRNVWDGMVWYFINTPILMPDGRMFRKRRGVPSGSWWTQMVDSVVNYILVEYLTECQGVEARGLRVLGDDSAFRSPVEFSLEQAQSDCEPTGMILKPEKCEKTEDPSDFKLLGTTYRGCHPHRDTNEWFKLALYPESRVGNLEVSLSRLVGLWIGGAMWDKEFCSYMDYFQSSYPCPTEGWFSKDQRRWLSIVYGGKAPRGWGDKKSLFWRSIFYTF
>Partitiviridae_YP_271922.1 putative dsRNA-dependent RNA polymerase [Penicillium stoloniferum virus F]
METTTPDLPFDLHTREAYDYATFHRTLLHKPGLSRIKEDRWVYKYNVEQTRMNTDPFVRKSMKLWDEHAYHDMYGFTKKARLSNGLDAFQGFAKPQKQRSSMSPEMASCYEKALEEARHVFTPHERLTRLSVPNVCDSTNLDSAAGFSFPGKKKSEVVEEAFDVASYIAHFVASDRKVFIPPAKLALRGHLSEIDELKTRAVWVFPFEISILEGKWALPYYKFLEQNVPEVHFGEGAMQRLAKTLMTDVASHSECTEVTLDWSGFDTSVSNWLIDDAFDIMFDSFDETQVEHDGNFVLGGDHMAKKNEKVKKFLKTYFKKTKIMLPDGSLYKKFHGIPSGSFFTQIIGSIVNYLAVKTLDNYFSWNARRFRVLGDDSSFLIPFGRSKVDGVEISEKAWETFGFTLKLKKLRIANKQQDRKFLGYQCNAFRYERSTTEWLSMVLYPERDVEFLEQSASRVFAFYLLGGCNDVTYCEFFHDYLGRYPYIYGKELPLTRGLKRLFKFVFRLTIDKLAFPDLSRFDPLKVPFSLSLGDKPFW
>Partitiviridae_ACL93278.1 RNA-dependent RNA polymerase [Carrot cryptic virus]
MDYLTTAFNRITHWFTTPTDFEYIGNFSLPPGLLRVNDTAISNHKKTLEHSFSKYLCADEIHLITKEYRRSDIDLDSILDDFFSGDVEKFEIPFDEHVETGLRCMADAFRPPRLCRPAHILDVKHHYPYKWNVNAEPPFSTDEYFLTQRKTFGEFIRMHEYEHIDKADFFRRHPNHESHDLLQTIVPPKFGYLKSTIFSWTRRWHHVIKDGFKDSSGLQTNGYLYNRFIFPMLLHTKTAIVKHNDPNKMRTIWGASKPWIIAETMLYWEYIAWIKLNPGTTPMLWGYETFTGGWFRLNHQLYCGMIKHSFLTLDWSRFDKRAYFPLLRRILYPVRSFLTFDEGYVPTHAAPYHPQWNHEKALRLERLWLWTLENLFEAPIILPDGRMYRRHFAGIPSGLFITQLLDSWYNYTMLATILSALGFDPKQCIIKVQGDDSIIRLTVLIPQETHERFMAHLTHLATYYFNAIVNVKKSEVANTLNGREVLSYRNHNGFPHRDEINMLAQFYHTKARDTTPEITMAQAIGFAYASCGNHNRVLWVLNDIYNYYKDQGYSPNRAGLTLTFGDSPDLFVPEIPLDHFPTKKEIRRYLTASSYINEAQNARTWPRDLFINRPAE
>Partitiviridae_ABV30675.1 putative RNA dependent RNA polymerase [Aspergillus ochraceous virus]
MDDSHLDPTQLENAIEESLLLDDSTLTPSAKVRGASYNVIPPQFSSPGLAEIARYGGYGTYSGQSNTDPWVRVALKNFDRNVYDDVYGFTRKPEGTPGMYKSLFKFAEGRSDFRSLNRVQRKAMQAAISKTKKRFKLPYKSDPLDWHAIGQFLRRDTAAGATFMGCKKGEVMEDIYHEARWLAHRMKQDGSQRFNPKQMRFPPCLAGQRGGMSEASDPKTRLVWIYPAEMLVIEGQYAPTMYHKFMADPNTPMLNGRSSTRLYTDWINDAKEGDKLYGLDFSSFDSKVPSWLIRVAFNILRQNINFETWNGQPVSKRDRQKWRNVWDAMVYYFINTPILMPDGRMFRKYRGVPSGSWWTQMVDSVVNDILVQYICLCQQVEPKDLRVLGDDSAFRSCADLDLGQAERDAKDVNMVLHPEKCDVKTDPTKMKLLGTTYRNGHAHRDTDEWFKLVLYPESSVRSLEVSFSRLIGLWIGGAMFDSAFCRFMEYYQTCFQCPEDGWFSKEQRRWLEVVYGNRAPRGWSAKKSLFWRSIFYAYA
>Partitiviridae_AAU88207.1 RNA-dependent RNA polymerase [Radish partitivirus JC-2004]
MSNLEYLGLDHHWPAIPRFAKSPNDWYFACQQLVRSSICLYSSLLGSNDTDTVLNGYYRSHADEDTAEQFFMRYDVEPFDIIKDNYYSQAFDTVTEWFRPSAPIHPVHFTDVRWYPWEISTSAERPFTHDPLLKKKVQLSKQLGLLDNARMSFHNCYNDIFTYCRHYTHEVKDVRPVTLHHIDLHVKPALVRSGEPPKIRTVFGVPKSLIFAEAMFSWPLFSDYFTNSETPLLWNYETLNGGWYRLNDEFYQQWQSFCTIFNLDWSEFDMRVYFSMLDDCRDAVKSYFCFCGNYCPTRTNPTCRTNPQRLQNLWNWIGTAYKDTPCTTTTGKVYRRRFAGMPSGIFCTQFWDSFYNCIMVVTTLEALGFRITDRYFLKVLGDVVIFGILKHIPISKSADFLQDFSTEARRRFNSKLNSKKCGASSGIHGAQVLSYINWNGYPKRDSNQLLAQLLHPKSLRDTYPRLMARAIGIYYASCGDPKIRPICNHIYSELKYAGFTPSSTGLHGLFDPNASIGFIELDHFPSENEVTCRLHRKSKRSAELQALYWPRDHFLEEAGSSRNCPLFFQVETI
>Partitiviridae_AAC47805.1 RNA-dependent RNA polymerase [Cryptosporidium parvum virus 1]
MKFVNIYEIQRFDGQPTRHGIAPKKIFRSKYIPTGLVPRLKYWRDVPSRAEMSKRIGKYFEDEFKFYPNEEKLNEAVNIVQEKWISHYGTSLNVTSVSESFRTLPKSTSAGLPFKSGCTKYEARNKMMRFARSQWDRVSKELQLQVLPCRLGARCQLRKRGENKPRLIWAYPGYLSIIENQYLTAIKKVPPPNFIGWSTNWLDGGKSLNRLLFGDKWTWQSIAQIDFSSFDATVRTELIFHAFKILRSLFDLTRTENIMLDQLRHYFINTPILFYDKIIVKNRGIPSGSAFTQIIGTIVNMIACQYASLRSRDYNLRIPFSCWLGDDSFLNFETALCRQEFEYDYLEKFKELGLNVSIDKTHYTTRFIDDFEVRFKGVRPYVKFLGKQIDILLDLTFHNDLDKLDAQMALPEKEDLSAYETGVRLIGLVWAYGAHYDIYLRILKVYLSLKLKPEFHVQQLLSYSEKPERTKRYQENFFSSMKYQLNLDLDIYDLLAFPKFWDVSNRYFGSKYERLDFRSHKIYG
>Partitiviridae_AAA61829.1 ORF putative [Atkinsonella hypoxylon virus]
MSTLLIPQDTIAHTFDEAVASESNLRIDEVPENYLERFIHPSEPENFEFYSLRDSDIPSKRIPKNGIQVFENLKYHTNSKDNLYKDQPSSGPSPMRGVANIIREYFPQYLDDLRTWCRPKSSDDSIFNDFNHEQRITQPFTEERERRLLPLIDHFLGIKPYDIVHYCDTRFYPWKLSTRADYFHNHSRDRKAHAAKSHPDFATGPTKKSYFINSHLFFDRSTVHNIKEYGFPFRPTTDSARNETLLDLWFKKVPTELLVRSHISKRDNLKVRPVYNAPMIYIRIECMLFYPLLAQARKRDCCIMYGLETIRGGMNELERISNAFNSFLLIDWSRFDHLAPFTISNFFFKKWLPTKILIDHGYAQISNYHDHVHSFSAQAQSHGIPMISKEYQTPPEATVFAKKVLNLISFLERWYRDMVFVTPDGFAYRRTHAGVPSGILMTQFIDSFVNLTILLDGLIEFGFTDEEIKQLLVFIMGDDNVIFTPWTLLKLIEFFDWFAKYTLDRFGMVINISKSAVTSIRRKIEVLGYTNNYGFPTRSISKLVGQLAYPERHVTDADMCMRAIGFAYASCAQSETFHALCKKVFQYYFAKTSINERLILKGRKAELPGMFFAYPDVSEHIRLDHFPSLSEVRILLSKFQGYLKETPFGTIPTFSTPQTLRDQTQ
>Botourmiaviridae_YP_009333315 RNA-dependent RNA polymerase [Beihai_narna_like_virus18]
MYSKNGIKRFNYSMRRLTTKHRVFHLLLHYLRVIPRKEFEKDYVKLIKVTLSSKFSEQMGQDLPEGETFPLFPSYTQGKLDAVLSHNKKRRVQFYFNLLQSKALCAPVGKDMIDEAYEKHRRSLCRPEDELLEVPQHHLDGLREYGRIVGKRVAQLYNPHESTLPNERACVERGRHLGGNLKQLQETDSCQLFSNHPISRMDEGVRLEPYVVGLFGAPGSGKTTLVQSLVRILGNKIFPGLEREQLCYSRSCSTEHWDGYTGQPIVILDDFGQNHGSRTDIVEFENIVSVNDFVLPMAELKDKGQKFISPIIILTSNCRFGSDLRTDKSTHVEEPWAVWRRITLPLLVHRGQIGEIHYGPSEIQQKMWSDKHHSDRLGYTPCVPWNRVYDTDESSLRIENLGRNVYPLVERIMQEIDERYSYHRRNFQDTWVQSVSRKRIQCAQSHEPLQWDLYVSDIQLPCSDNDWSLDLQFPAHPPQTAPVVKAVALSEPLKVRMITAAEASTKVLQPFQKALWNYLAEQPQFCLTNGVKAPWSEHESFQDDTLPWVYRIETMIQEIQQRTSEDSLWLSGDYTAATDNFPMSVTEALIEGILSEIDHEPTRQWVRWECSSHEILYPKGVRGRQTSGQLMGSLLSFPLLCFLNDYIVSYSGFKKFTYLINGDDVVARGDKEKIALWRAQAPTVGLSLSLGKNFIDPDFCTVNSQLFYKGEVLHTGKVSCQTRVGCTLSYCFEETQFYWGTEDWVKYEFLKRNIIPLRSTPRSLHLSKKFGGLGLVNSLDTGIRYDHGLLKEVYIYDLLRKFDKSQLVPGTDIRAVPVPVLRGTTAKTSELPGALVMDKLRSLMFASTSESSDLSHRDLYKFREKVRDHFPQETRDHINSIVKNGKYSIKDFPPLDFFETDYIFIQSGRSRFVLERARQHCLDLFERMLVDKEIHPCEWEGGDLHDLPKLGDEWKEIRSIFLDRNLLTEEPLSLDDLDLTEDVADWFDELYSQDVRLKEAGLYSPLPFDQTSLIEFLSLFGEGGNHRKSLPAPVSEDTPSQLSEPMISSGKELEGISSQTSELVPLQPGGLPSQLLEGSSDFGSLPLQEGNSVDQSMNKHKKRNKNKNKSDLPAQDCGV
>Leviviridae_YP_009640127.1 replicase [Enterobacteria phage MS2]
MSKTTKKFNSLCIDLPRDLSLEIYQSIASVATGSGDPHSDDFTAIAYLRDELLTKHPTLGSGNDEATRRTLAIAKLREANGDRGQINREGFLHDKSLSWDPDVLQTSIRSLIGNLLSGYRSSLFGQCTFSNGAPMGHKLQDAAPYKKFAEQATVTPRALRAALLVRDQCAPWIRHAVRYNESYEFRLVVGNGVFTVPKNNKIDRAACKEPDMNMYLQKGVGAFIRRRLKSVGIDLNDQSINQRLAQQGSVDGSLATIDLSSASDSISDRLVWSFLPPELYSYLDRIRSHYGIVDGETIRWELFSTMGNGFTFELESMIFWAIVKATQIHFGNAGTIGIYGDDIICPSEIAPRVLEALAYYGFKPNLRKTFVSGLFRESCGAHFYRGVDVKPFYIKKPVDNLFALMLILNRLRGWGVVGGMSDPRLYKVWVRLSSQVPSMFFGGTDLAADYYVVSPPTAVSVYTKTPYGRLLADTRTSGFRLARIARERKFFSEKHDSGRYIAWFHTGGEITDSMKSAGVRVIRTSEWLTPVPTFPQECGPASSPR
>Leviviridae_NP_040755.1 replicase beta-subunit [Escherichia virus BZ13]
MFRFREIEKTLCMDRTRDCAVRFHVYLQSLDLGSSDPLSPDFDGLAYLRDECLTKHPSLGDSNSDARRKELAYAKLMDSDQRCKIQNSNGYDYSHIESGVLSGILKTAQALVANLLTGFESHFLNDCSFSNGASQGFKLRDAAPFKKIAGQATVTAPAYDIAVAAVKTCAPWYAYMQETYGDETKWFRRVYGNGLFSVPKNNKIDRAACKEPDMNMYLQKGAGSFIRKRLRSVGIDLNDQTRNQELARLGSIDGSLATIDLSSASDSISDRLVWDLLPPHVYSYLARIRTSFTMIDGRLHKWGLFSTMGNGFTFELESMIFWALSKSIMLSMGVTGSLGIYGDDIIVPVECRPTLLKVLSAVNFLPNEEKTFTTGYFRESCGAHFFKDADMKPFYCKRPMETLPDVMLLCNRIRGWQTVGGMSDPRLFPIWKEFADMIPPKFKGGCNLDRDTYLVSPDKPGVSLVRIAKVRSGFNHAFPYGHENGRYVHWLHMGSGEVLETISSARYRCKPNSEWRTQIPLFPQELEACVLS
>Mitoviridae_YP_009272901 RNA-dependent RNA polymerase [Fusarium_poae_mitovirus4]
MKNHMKLVKNLGFKRVEGGTKFLNIKELPRFTRLLIWLLASNDEKSSLFELALRIKRMHNSNGPLFTVMYLKESHRLTMKAIGGQQETCTTFPRVATRRGLPLIVPGDLRVRMEKSNFDTIRAVLSLLTVYRVINCASTLKLQTITDPFKGTVDRFTSLELEKGFKMLRLKGSMVLEENKFLIPSVKSGPNYKIAALGATLDAKAFSEDSRLLSYAETVSAVTAPSLFSLLKEEINNLGSWSSTMKEELLSKYTRDLKLGKLSEKKEAAGKVRVFAITDVWTQSFLSPLHHAIFGFLKRIPMDGTFDQLKPLNALLSRGLKNFYSYDLSAATDRLPITLQEQILSRLFGESFAKAWKGLLVERPWYHKGIPYLYSVGQPMGALSSWGMLALTHHMIVQVAASRVGHRTMFRDYALLGDDICIADSAVAKSYLSLMTDYGVDINLSKSLESDIGVAEFAKRLIKDETDLSPLPPKLITLLMSQFKALPTLVRDMIGRGLSVESLLKDETRVSRPILWELIGPLGLLPSAGLSPFLGDRSLTKDELRVVADCVSRVINRWIIRYFYQNQQTSQELIEKIGSLVWDPSNGINRDTPAFHHYMNSFIEITIEENTAQPELVNFPPDREASFENVYTFIKEAMDHFDGLAPAVPDISEKPRVRPISASSKMKFYQELNRALQDTGINFEYLTNN
>Mitoviridae_NP_660174 RNA-dependent RNA polymerase [Cryphonectria_parasitica_mitovirus1]
MAMIIHDPVYKLWYAXRAKSNLPGLAPHKTESITTVLSLTNVKNKQATNSILLNKITDLVLGLKAFSIKSKGVRTTLRVNKHWITPKEFPRFVKLVVWCTRTQEHEDSFMKIIGKCDHIWQTAGPNFLFKYLKEVMRLSVRRIANIELEPSKKIFVKLNKFRFPNIIPLPICDQIIRDQNDQVLWASKRLIICLLTILSVHRVLPTKVVPDYSTIVDPFTGVSKTIDQKLLRKAIHLLNIKRVKQLKLKITGSMKAGPNGKISLLTSSVDALSFITQPTKIFTYLDFSVRVYKFRGLLLWMWMMCILLITLPYAIVSFMLGALIPIMGKLSVVYDQAGKARIVAITNSWIQTAFYSLHLHVFKLLKNIDQDGTFDQERPFKLLIKWLNEPTQKFYGFDLTAATDRLPIDLQVDILNIIFKNSPGSSWRSLLRIKYKSPQGFLTYAVGQPMGAYSSFAMLALTHHVIVQVAALNSGFTTRFTDYCILGDDIVIAHDTVASEYLKLMETLGLSISSGKSVISSEFTEFAKKLKGRNNFDIFYRSWFSIIHFEKQILHLCTVFELLRRGVCELYDLYPQYINKLPKIYLRYNLLIDWVVVAFTNQILIGDRPRADGIRLFDYFVGLEVIPPLLRIMLHTIKKDWNGLWNSIKYTLNKGFVVSQVRVGLPDWTELFLLPILPSTYIIIRDYCRSFNDLTKLFGEWWLLRFESESYQVSILDVIDRLAHTSIPNLDIHDKKKVKLTLDNLYKLSLIVNIPSGGARRYIEFLRFNGLKSPLIVERYIKDGIRIEKPLTLQGLHRSGDIQLGFKIS
>Mitoviridae_AHY03257 RNA-dependent RNA polymerase [Buergenerula_spartinae_mitovirus1]
MLLWFSSRADTCYVNADSPVIRLMTPLLNLNMNIKNISNSSHFVFELLYRKKDFKDKQWISRKEVSPLIHIIAWVTGTRGSDLYKFYFILAERFEKIWEKNGSTFLFHYMKGCTHICINFFAGTPLLTTYNSRVLVKVCPLSKLPSIFPKDLRLLIQGWTISSNYREIAGLLTFLGIHRSLPTVIPVKLNTITDAFSGMSSTFDSSVVTKALGDLGISSLSPKPGYFVYSNRAGPNSHNATWGSEIDAFALLREPKVLIPFLRYGLLSRSYIVIGWLLLLIVVASPYFIVSMLWARLPVNGRLSVVYNSAGKARVVALTNWWIQCMFKPLHDEIFDKLRNISQDATFDQKGSTTNFIKVNRGKTFYCFDLSAATDRLPIQLQSQILSLLGVRGDLWSQIISNINWHYRKKAVTYSVGQPMGAYSSWGMLALTHHVIVRIAAQSVGINKFSEYLVLGDDIVIANNEVADAYLVLMKTLGVDINLSKSLISSQLLEFAKMYLSPSGDISPIGSGLLVQSLGDRSSLLALLNESMRRGFLSFSELLNSKHKAPKVARPRMIYVYWYAFQSALTSQLRHLANNIVTKSMSIDRMCVPDGIRFLNDYINPKVHQMLILSNRGMPSEIKFNIGNLYTGEWNQKSQAAFLSAFEIGHMIQSIDTLVGILETEVKKSFSSDWKDIKTGLFQLLFYSWRISTLRVGMPGLFDLVFLPLKPGFYVHARLLYRATLKLANSLRIYYWHLFVMWYLPKLDADIEIGRYVKFWYYSSLCSLDLSVHNYAQSVEARRKVGWFYKNLGNHSYSSWLKSQFLFNK
>Mitoviridae_AZT88625 RNA-dependent RNA polymerase [Setosphaeria_turcica_mitovirus1]
MKEAMRLTVQALSGSPSKSNPLKTRVKVDYTGFPTIIPLNLRKILREGQTSSFVFPQRERDIRAVLTVLSIYRVFSTKVKVDLSTIVEPLKDFSVETLSPALLKPAINDLTQNGKIRLTQRSISLIGGESAGPNSRKAIWGTEADACAFLHKPIFILYYLRFLGLRNLLFSIWFLLILVLSTPFYVVNLALGGNKADLGKLSVVYDQAGKARVIAILNWWSQLALKPLHDSIFSFLRKVEQDGTFNQMKPFDELLKAHKGKLYGFDLSAATDRIPIKLQVDILNLMGQDGDSWRALLSHSWRFRNKSVSYAVGQPMGAYSSWGMLALTHHVLVRVASTRVGLHNFKDYCVLGDDIVIGNEMVAIEYQDLISKLGVSINLSKSVISDKFTEFAKVLKGKVNNFSPLGPGLVLRAIRHRFYLVALINESVRVGILTNGKLLELLPKFCNSRYFVWAQILKTLSDEKSTEEILDRYSISNKNEFSKTKLYINNVLVNECVNMYKSTKAQVSSSIRYLLFKGFRVTQNRLGSFFIADLVLFWIKPGTWYYLLSYDKSISDLLKIRVLLESEKEVDTQTLLSLLDHINILSIDWSEKERIRLCYNLFAKLDKCLTLEFIGQYNLYYLSKPRSGIAELADSDVKDLFLSKLQRTTMQD
>Mitoviridae_CEZ26304 RNA-dependent RNA polymerase [Grapevine_associated_narnavirus1]
MNFFTSSNLKKSRTIKQWISLREFRSYIVITYWLLGIKDISKSLIQFGDRIQILINKSGFNFAHLYLKECMRLTIRTLAGQPDKCMKIHVKVDVNGLPKILPYNLRKIILLKGGNLQSYRRKLIGILTLLSIFRVFPTSPKVKMNTITDEFKGSIRTFDKSIVISALKDMGFNRKSLTGRYNTSLIGGEAAGPNSRKSAWGSLIDALAFIHNPRPIFEFCLRTKSYWVICWLSVILMICGPLYYIIILLNKRKAILGRLSVVFDQAGKARVVAITNYWIQMCLFPLHNKLFSLLKRIDMDGTFDQEKPLKRLIFLHKMNSLMGSDKQLYHCFDLSAATDRLPLQIQVDILNQLGFCGNAWAKLLNIDWMYKTKSFRYSVGQPMGAYSSWAMLAITHHTIVKISALQVGISDFRDYGVLGDDVVIYNDKVADQYLINMKLLGVEINLNKSVQSYDFAEFAKKWVGHDCDISPLGPGLILQSIRDKTFISNAIFELLRRNVHSYSSMFDIIRASPKFIKVNMNEIMGGLFASCLRCYTPEQLNDLSKDKARNWLSGVCNNPEMDGSYMIREFFRYRTIKSLKTNISVGNDKISFLFKHCLTSSQVRNKEFQIFDTLFIFLSPGFWNYLLSLNRTIVESETNLYLVSQQDLEWWLTYSYSMRWELLSHELMKMAGGSSSPSIDWNKPDEAKNARELAKDLQACFTNLSKTSVEQFRLLPESR
>Mitoviridae_YP_009182162.1 RNA dependent RNA polymerase [Grapevine associated narnavirus-1]
MNFFTSSNLKKSRTMKQWISLREFRSYVVITYWLLGIKDISKSLIQFSERIQILINKSGFNFAHLYLKECMRLTIRSLAGQPDKCMKVHVKVDVNGLPKLIPYNLRKILLLKGGNLQSYRKKIIGILTLLSIFRVFPTTPKVKMNTITDEFKGSIRTFDKSIVISALKDMGFNRKSLTGRYNTTLIGGEAAGPNSRKSAWGSLIDALAFIHDPRPIFEFCLRTKSYWVICWLSAILVICGPLYFIIILLNKRKAILGRLSVVFDQAGKARVVAITNYWIQMCLFPLHKKLFSLLRRIDMDGTFDQEKPLKRLVFLHKMNSLMGSDKQLYHCFDLSAATDRLPLQIQVDILNQLGFCGNAWAKLLNIDWFYKTKSFRYSVGQPMGAYSSWAMLAITHHTIVKISALQVGISDFRDYGVLGDDVVIYNDKVADQYLINMRLLGVEINLNKSVQSYDFAEFAKKWVGHDCDISPIGPGLILQSIRDKTFISNAIFELLRRNVHSYSSMFDIIRASPKFIKVNMKEIMGGLFASCLRCYTPEQLNDLSKDKARNWLSGVCNNPEMDGSYMIREFFRYRTIKSLKTNISVGNDKISFLFKHCLTSSQVRNKEFSIFDTIFIIISPGFWNYLLSLNKTIVESETNLYLVSQQDLEWWLTYSYSMRWELLSHELMKMAGGSSSPSIDWNKPDEAKKARELAKDLQACFTNLSKTSVEQFRLLPEPK
>Mitoviridae_YP_009337200 RNA-dependent RNA polymerase [Wenling_narna_like_virus9]
MICILLMIMHILICVSRSVQKHFFWSKANSWSAALKNGDGKAPNFDRKMNQIVLSKTYKILMKLSMGGVVNGILKDIYTSHNKKLEKYSANAVIQQFKEDFLFVKNYFLMGTVSEFDQKLQWRRLSDVGTFSLPPYLSPIYHRLGELNSWDKVLLLTLLRSYKHMDIPGPHKLETIYTMMGYQTYINTYKVCMSMSCVYKWMGMPKLQPSDTGDYSKISIAKGLTPGTNTGSLLHAVGPSGNTLVSRLVDLMNVYQKPMYAGLLDLFAKFYSDFTKVGKGPGITNVSKLFQHFSKPVLDETLSMAKENSKIKPKVDMKILNRLSYFTDGAGKWRYIAISDWITQSILSPMHNLMFDALKSMSTDCTFDQNKIRAKYQEMYSQGKGAYCLDLSAATDRLPLPLQAFLMFLLTKNFGLSLSWMLIMMYNPFHLTGDMEKKFYYQTGQGMGIYTSWAMLALTNHAIVRLSGKVYGHSDFSDYLVLGDDVVIFNKEVADGYLTVMSKLGVDISQPKSIFPKENKFGCEFASRLFVEGQELSPLPVGLLIKDPNVDNILNFWTTVHWKSTELVETQYQDSLTTPDLSSAVPLSGSEDLKTIWGFMSVYNYYYTQHMKFSENEVPSGAWMSLPEASPLHTLLEAIPLKSMEEVESTMEKILYRRFSQALKTMTKHSKTFDSIKDMLVPLYGSLGDLESRFPHILSMYLFFMSPFYHCIDKFSELNLDPQSEMDSHMIAAGSGVLVMDQAQKLDHMAKFFTFAPLSMHKKIDIESLSDLLKISYGPKSLFLGKDDWILKDPLTKKVLSKKVLSRQRVSKKDVQNAIRVSTFRMAVMDQYLRSNK
>Mitoviridae_QIR30246.1 RNA-dependent RNA polymerase [Plasmopara viticola associated mitovirus 23]
MIIKNKNIFNKYKLIVKWVNASFLKIGYADQLIDIWFEKVEKQVQTRGVDDTIKRIKDSKLHITRYICGNSLLDSQNPSVGVNRKGLPKWLGKLNLLADGGLAEKRLLLTLLSVSRALPGSQYIPDITSISNPCTANLEKLNEYISYIPYVMDLMYIPKSLNVTWRRFHMTTKKGPLGPALLNAVEETKLLDDAMLKDIGTIAGSDLVNIINEMKLIDQEAYLKTISAKSMGKPSTDNGDKGMGKPSTPLRKLSIVHSPERKSRIIAILDYWTQTSLKPLHDRIFSILKGIKQDYTFNQQGVCKHLHSGPFYSLDLSSATDRFPIDFQKSVVENLVSKEYSEAWSRLLVDYEFYVPWSKTTVKYNCGQPMGAYSSWSVFTLSHHIIVRISALMVGLPQFDQYAILGDDIVIANKLVAEKYKEIVNNMGVEISYSKTHSSNNYYEFAKRWYDTSVEFTGAQINAFTNKGINWNTLINEYKELCIKWKIDEFETETRKIYNLFQISWPSYSHKRLERITKRAITFLKLPWRREGTDVDTQILDFVRHSCASSLGCFESAYRAKQIFIPAMAEIKARELDRGLISTKGKSDSIMKNLKLFLRGYKGCNPREALTSIPYVSLIMNQRSDLIESLEKLRDPMLLSAEDIVLNYKNSAPTMTFDPERIMAKRTHELMLSRDSSIVNNYNRWLKQYHLLKQNILKDAWDENTERSHVRKIFRTSTIGAVMPGFPL
>Mitoviridae_QIR30262.1 RNA-dependent RNA polymerase [Plasmopara viticola associated mitovirus 39]
MKTKLNLYKNLMKFVTMYYFKDLSLTHKSNLVRKVLYKIDTLYNTRGYLAAATYSKLCRLAITKTLSGEQLPRPFGISLANDQLPKILPYLVRRRILEGDKLLIQWILTLFQIGKLIKGDPNVVQTDTMTADSTYMDTIQQSEISIVLNKMGIRRGSMNTDFSGFSWISTAGPNGLSILRAMEDLLNLPEPLLDSCIKLNGGKDSYFGKSVLSLKAFLEHCQAMYMNLFSIKPAKTKRLRKISIKEDKEGKSRPFAIFEYISQMALSSLHTHVFNLLKAIPQDSTFDQNEGFRSLLYGGYKFFASYDLKAATDRFPLSLQKRVVEHLYGESEISDAWAHIMVGYEFELPNGKQISFSTGQPLGAKSSWGVFSLSHHVVVHISALRIGMKLEDLPYRLLGDDIVIMDKELASSYLEVMTELGVEISKVKTHVGENLFEFAKRFYYKGSEITQFPITALVENINIYPLLAQALESAKERGFLPLFLQSNSPDFWNKVVELSVPANQKRKIHYLVNKFKQFSLLPTSSKPFMVQVQDLITLSRESYKIEDVSEINDCLLRAIIEVREREIDRLVAKKTKYNMVIQGMLSSIMFFIPWDRISLTHREYLPVISSLDKSTSLKMENLINVRELKSGLEASKTLESDPIRPVPSLKGLQPIRPNEVIARSRSALLKPFLNQLKILAVSKNDSSEAHSDQTTPLK
>Mitoviridae_AGW51760.1 RNA-dependent RNA polymerase-like protein [Mitovirus AEF-2013]
MKNLNNYLMSVMTWITTSFNSGSIDSTKATEHFLMITNEMCQCYGLGGAVKRVKSLRLAVTRWLSGVPLKKNEIQFRLTSDGLPVILGPILDLVRGSPEHKKLALTILYSTRTIVGQDEADLKPIEDVSTADITETIRYIPGFWRSFIGRKKPKSFPKWTSFHLSTKTGPNGHALVTSLTDLLALSDKQKEAIKLIGGEDLKRRIEFLDSNLVPTSVMYHIFGCTPGGNTRKLSVIQDKEMKTRVIGIFDYWSQSALYPLHKWIFTILRALPGDCTFDQNSFRSKLPSKGPYFSMDLSSATDRFPLSLQTKVLEYALGEKYAEAWSFLMSGTAFLLGKDSSRPVWYNAGQPMGAYSSWAMFTLCHHFVMYVCLRKEGLPLDSKLYCILGDDIVIAHKGLAHRYRELMETLGVQISEMKTHVSEDTYEFAKRWVHKGKEISPFPVHGVLEVRRRYNLLLAIIHSTVGKGWIPIISVTESLHRFHSIVIKSSRLRRILDSKIELCWIAMKLVWDSIDASGAMRILQRLYNLPIISSSNHTIAKAMVDNACVDLFSQSMESEGTGSSKVIFVLCVLTDPESGISPDLHDAWKESLPWFGIQGHFEEMYLKITKESYQIDLTGADWPWLARAVTIPNTDDIFSVRNYHAQAMASASLAKALKERAFTLAQNPYF
>Mitoviridae_YP_009270635 RNA-dependent RNA polymerase [Alternaria_arborescens_mitovirus1]
MKKQLYNITVKLCSIVFPTINTLDYLNPYFKLLNRLLNTQGLLKTVKYLKQCRLHCTRYMCGSPLLFNKLKIGLDTDGWPKRLDFLKPLAKGSLEQRKFLMTILCLSRTLKAEGKEKLKIKPDYDSITKPGRIIKTIPTGFIKEFVSNYNLKMEKPKFEINNIYLSNKAGPNGKATKTAYSSLLSYSYDLMASLFKITDQSGIDYFQSQYNYAWEKNFPSQKLGKLSFIYDPECKLRIVAIVDYYTQLFLKPIHEKIMKKLQNLPCDRTYTQSPLNEWKDDGNMFWSIDLSSATDRFPISLQRRLLEIAISKEVADGWSFILSDRKFETPEGNLVQYRTGQPMGSYSSWAAFTLTHHLVLHWCAKLNGIDNFSDYIILGDDIVIKNDKVARTYIKWMDYLGVELSDSKTHVSKDTYEFAKRWFCKGKEFTGLPMNGIVENIENPFIVMVNLYDFYKVKGNYLGSTKNLPCILSSLYKGLSLKLSKKFNNSRFKMKIYTFHKSLDYSFGYLTYDSLRELLCLNIKNEQFMIPDEQLIHNTYDDVVAQGMGGSVKNSMTSLNNLASKVIENKTIYNLEDPNELRNYPIFKGIVNYINNYKDSVSKWDVNHLNYRQKSKELLMLNIDNVFGKERNKTLELLNTGKIFSLGFKKINETDEIMYGSSIGESTYSYNLDLFNLIQNNYSIDLKKLKELDEGTYKEPVKQTPASAYDAYANFFN
>Mitoviridae_ALM62242 RNA-dependent RNA polymerase [Soybean_leaf_associated_mitovirus2]
MNKDLYKITLKLCSILYPSLNVPLYINPLFKIINKMIKKNGLIYTTKFLKQGRLHCTRYICGSPLLFNKLKIGLDTEGWPKQLSFLKPLANGSLEEKKFLMTILTLSRTLEAKGKEKLKIKPDYDSITKPSKVLKIIPTGFIKEFVNNYNLKMSKPEFDIKSIYISNKAGPNGKATKTAYSSLLSYSYDLMASLFKITDQSGIDYFQSQYNYAWEKNFPSQKLGKLSFIYDPECKLRIVAIVDYYTQLFLKPIHEKIMNKLQNLPCDRTYTQSPLNNWKDDGNMFWSIDLSSATDRFPISLQRRLLEIAISKEVADGWNHILSTRKFETPEGNLISYEVGQPMGSYSSWAAFTLTHHLVVHWCAKLNGINNFSDYILLGDDIVIKNDKVAKTYMKWMNYIGVELSESKTHVSKDTYEFAKRWFSKGKEITGLPMNGIVENIENPFIVMVNLYDFFKVKGNYLGSTKNLPCILSSLYKGLSLKLSKKFNNSRFKMKIYTFHKSLDYSFGFLTYDSLRELLCLNITSEQFMIPDQQLIHTVYDDVVAQGMGGSVKNSMTSLNNLASKVIENKTIYNLEDPNELRNYPIFKGIVNYINNYKDSVSKWDVNHLNYRQKSKELLMLNIDNVFGKERNKTLELLNTGKIFSLGFKKINETDEIMYGSSIGESDYSYNFDLSNYLVSNIVNSSTIYLEILKEMDEGTYKEPVKSTPDSYYDAYANFFN
>Mitoviridae_NP_660179.1 RNA-dependent RNA polymerase, putative [Ophiostoma mitovirus 4]
MKRNNLQIIIIKRLILHIFKINLSVEIDKFLGFINHLRKSNGLLYTIKYMKAAKLHITRYMCGKPLYSNNENVALDKTGFPLRFWYLKRLVNDNPRALLTLLTYTRRIVPNKSESKARIVKLSTITDPYKGKVYTIPKWFILDFISKYNLSSTKPIYTDNDHYLSIKGSPNGKASMSSLYSIISFNSSNIRYLFNIVGDYQLVLNKFYQDLSQFYTKYINRDKLGLGKLSIVHDPELKERVIAMVDYTTQFALRPIHNILLNNLSKLPCDRTFTQDPFHKWNDDHKERYHSLDLSAATDRFPIFLQQKLISLIFNDYEFGKNWRNLLVDRNYDYQGISYRYSVGQPMGAYTSWAAFTLTHHLVVHWAAELAGLKNFKDYIILGDDIVIKNNKVAQIYINLMTKWGVDISLSKTHVSYDTYEFAKRWIKNGKEISGISLKGILTNIRHIHVVYMNIFTYLQRIPSLNVDILTCVGKLYGYLLIRNRIKSPNTIKRSLYDFHHSIRYSFGLLNYEEIRNYLHNKFPFDNYYAWPERLVHSKLNEIFKLEMVESAKSFSKDFMNQSTMLINTVTDNEIMVQWPLYKGFMNHIEKLKDYIKSKQNQHDIDLLDLMQNLRFQNLDSIVKKLRNSYTNLIMLDKFWKSAFNREYRDLERESILTIEKQESNMMSRIWDMALSYRTSPMSYSTLTFETDSEFYMMPSIWDMASSSTTGPKPFTTATFKTDFVGLSTFDDKLLKDLENLKIDITLRTGKYTNKTQPLESKIHQHPIECIEDNKVPNFNNIK
>Mitoviridae_AWY10962 RNA-dependent RNA polymerase [Sclerotinia_sclerotiorum_mitovirus1A2]
TIKYMKTVRLHITRYISGQTLRSNSNLVSLTNGFPTKFLYLKELIDSGDTKMIRFVLTLLGYTRSIIPTVKEKNQVVIDYSSISNPFKGDLDFNIPDKFISEFIGKYNLGFTPKWDNSLHYVSNKSSPMGKATLTGPFALFHMGHWNLTMLDHFQSLIGDGPFKVMIGEFLEIVFKDHRAFHIGTSTNGIGKISVVEDPELKMRPIAMVDYYSQLVLRPIHDGILKKLRNLPQDRTFTQNPFNNWGKTHGHKFWSLDLTSATDRFPISLQERVIAHLLKDEVKARAWRDILVERDYKLPNGGWTRYSVGQPMGAYSSWTTFTLTHHLVVHYAALKCGIVDFNKYILLGDDIVINHDAVARKYISIMNKLGVDISVAKTHVSKNTYEFAKRWVRKGIEVSGLPLRGIVSNINVLPVVVKQLVMYLYSNATLWNGSTTELILNVFKDVKIRKRYLSQSKLRSSVEDIVFVIRQSLSLNSYEEIRLYLSKKIKIWEVLIPKRDLIHGFIREILCLGLVSSAEDASFDLTRFYEKFESEFRRGDFDLMLLKRHPMVLAVYNKILDMKRTLMRVRNMDEMDLIDAMSLMRLDKPDKLMSNLRNSSTSISHIDMLWRRGFKKLEFTTNMTLMIGEFDPTNVSLMDDGNEDSFEITNVGYPYYEIPNLKPWESYYISNLSDLCDKLAILQTPVARNEYF
>Mitoviridae_YP_009121785 RNA-dependent RNA polymerase [Sclerotinia_sclerotiorum_mitovirus1]
MKTSKLIILRLLDLLFHNRILGKRYIGQVESMRKQSGLPFTIKYMKTVRLHITRYISGTPLRSNSSQVSLTDGFPTKFLYLKKLIDSGDPKELRFVLTLMGFTRSIRPTVKEKNQLVVDYNSISSPFKGKIGYTIPDKFITDFIKKYNLSFSPKWDNSLHYVSNKSSPMGKATLTGPFALFHMGHWNLTMLDHFQSLIGEGSFKVMIGEFLEVVFKDHRAFHTGISTNGIGKISIVEDPELKMRPIAMVDYYSQLVLRPIHDGILKKLRNLPQDRTFTQNPFNNWGKTMGHKFWSLDLTSATDRFPISLQEKVIAGLLKDPVKAKAWRDILVDRDYKLPTGGFTRYSVGQPMGAYSSWTTFTLTHHMVVHYAAHLCGIGDFNKYILLGDDIVINHDKVARAYIRVMTKLGVDISVAKTHVSKNTYEFAKRWVRKGVEISGLPLRGIVSNINSLPVVVKQLASYLYSNTTRWRGSTTELILSVFKGIKIRKRFVSQSKLLSQVEDIVFVIRQSLSLNTYEEIRKYLCKKIKIEELIIPRRDLVHGFIREILCLGLVESAEDASFDLGRFYDKFESEFRKGDFDLKLLLRHPMVLAVYNKILDMKRTLMKVRNMDEMDLIDAMSLMRLDKPDKLMSNLRNSSTSIAHIDMLWRRGFKKLHFTTKMTLMVGEFESHQCRINVWRWWRLLRKITAVKPWESYYISNLSDLSDKLEILKTPVTTNMYF
>Mitoviridae_AWY10963.1 RNA-dependent RNA polymerase [Sclerotinia sclerotiorum mitovirus 1 HC025-A]
MKTSKLIILRLLDLLFHNRLLGKRYIGQVESMRRQSGLPFTIKYMKTVRLHITRYISGTPLRSNSSRVSLTNGFPTKFLYLKRLIDSGNPKELRFVLTLLGFTRSIRPTVKEKNQVVVDYSSISNPFKGKIGYTIPDKFIDEFIKKYNLSFTPRWDNSLHYVSNKSSPLGKATLTGPFALFHMGHWNLTMLDHFQSLIGEGPFKVMIGEFLEVVFKDHRAFHTGISTNGIGKISVIEDPELKMRPIAMVDYYSQLVLRPIHDGILKKLRNLPQDRTFTQNPFNNWGKTMGHKFWSLDLTSATDRFPISLQERLIAGLLKDPVKARAWRDILVDRDYKLPTGGFTRYSVGQPMGAYSSWTTFTLTHHMVVQYAAHLCGIQDFNRYILLGDDIVINHDKVARAYIRIMTKLGVDISVAKTHVSKNTYEFAKRWVRKGVEISGLPLRGIVSNINNLPVVVKQLVNYLYSNATHWGGSTTELILNVFKGIKIRKRFLSRSNLLSQVEDIVFVIRQSLSLNSYEEIRRYLCQKIKIEELIIPKGDLVHGFIREILCLGLVESAEDASFDLTRFYDKFESEFRKGDFDLKLLHRHPMVLAVYNKILDMKRTLMKVRNMDEMDLIDAMSLMRLDKPDKLMSNLRNSSTSIAHIDMLWRRGFKKLHFTTEMTLMIGEFDPTNVALMSNDDEGYFEITALKPWESYYISNLSDLSDKLEILKTPVTTNMYF
>Mitoviridae_Lul-MV1 RNA-dependent RNA polymerase [Lutzomyia longipalpis mitovirus 1]
LLIIYSTIYGWFRGYGRSCNNTWGNLGKVIPITLTSSNSKKKTLKLEGWRMEAVSVVSLTYKFLYKLEIQAGTRRVLNRLYHVQKESLRKQQPEMIVARFKEDINFIKLYFLTGEKVKIDQSVWWRKVNDGFPSYLYPLSLYEIPDYDKMIILTQLRVYKKFNTPVPLNLVSVVKVISFTNIYHIIKNGNIILKIYDLKLVQSVADLKNIGISIKSLGEIYTPGLQTGSVYSASGPNGSSLVSKIVDLLVLGKHPYFIKILRNYSKNWNKVSIPFCFNPIGSITDPIGLSNYLGIPNIVKKFKDRSTFSSSVQEAYLGKLSYFGDGAGKVRIIAIGNLVIQITLFPLHQLIIKYLKSLKTLDATYNQEIIFDIFKKYRDESMESFCKTNNLPNPLPLDFDFETYIDNNDIIYTNFKAPYSLDLSNATDRIPLGIQFFVLWGFTKRFSVALWWFLIISTLVFKLKLPSGKTIDVKYSTGQGMGLYSSWSILALTHHLLVKLRAFKIGQPDFTDYLILGDDIVIFREEVAFSYIQVITDLGVDISIHKTVKPELGWGSEFASKLVYENNQGLVTNIRPLPTGTLIEGGISSFFNLMRCILSYDLHIHGEPYQFASLLGDIPGKLKKFNKHSDTLSSIWAITHLYQNWYSEKWSQSGSIVLPPNGVILDSVTQYLLENYQIPLSVFMDIEKNYKTNLTIQINKIRKKIIKYSLDYSYLIDIILGTLNKNPEVRENLRPWTEVFLFLQSPWYSVQRILEETTISHLVSTNQVRELSIIIRFLSESNDDTYLLSETTLRNYLNVLSLRWGPGGYLQQKVKSNDPLIKRVSKSKSRIVLKDILVFKSTIKLFSNKRWVKS
>Mitoviridae_QIR30279.1 RNA-dependent RNA polymerase [Plasmopara viticola associated mitovirus 56]
MTLWKREAISVVKGSLSFSERFPIQAGFASGIRILCKIQIQSINRCQPDLVVRRFKEDFNFIKLWLLTGERVDLDQTITWRKSRDGFPRYLYPFSLIQITWVEKSLLITQLRCYRKFNVPMNLDLESVVKPSSVSCWLISLIHGYRLLRNYQEMGMSSFRSIGPRKIASIKPLSSIYSPGLQTGRVYSAGGPNGVTLLSRVLDILALQSRPVYLWILNLFRVTYNQILSPYHRQKPWCIHTPRALLKYILGGIPRGTKEDLMSCGGPISIKLSKKILGRITYFLDGAGRMRIIVLGNCIIQMTLYPLHILIMRYLSAMKTDATYNQDVIFDTFRKYRDLSGKSFCEMNNLPYPLPLDFDFETWMNSHHVKPSKFRPPYSLDLSRATDRIPLSFQLFVLWAFTSRPLLGITWYLIMNLIRFHIKLPGGSEERVGYATGQGMGLYSSWAMLALTHHCIVKYSAWIIGVQNFKDYLILGDDIVIFHEEIAAQYIKVMTDLGVGISLHKTVKPDIGWGAEFASKLVHEDEQGLVVNLSPYPLGSLFEGGITSYFQIVESILYKALVNNEELHQFAPILGSLPCALKKFNEQRECLSTMWAISWLYRNWYAQEWSQGGYVVLPPKGVTLDIVTQYLLDNCCYPLEMFMVIDKGLKSKFISDLDICQRKIIKYGCDYSYISRSLTSGLYDKSKALGSLQAWTELLLFLQSPWYSVMTIFEDLGIQTIPSTSLDRYTQVYSYWQGLENPCQRISELLVHDNWYSIYENILLLSWGPGGILQKRVHSRDPLVYRVSKAKKSIILKNSIIFKIINVSKFSGGLSLTRKPLIKQRNSVLRGKFHK
>Mitoviridae_AEP83726 RNA-dependent RNA polymerase [Tuber_excavatum_mitovirus]
MRESMIRFAKITSPATTVAPFVIPSTNNARNSKRYGLASSALRKWLMEMLEPQYLGLSQSLVPLMSYSDTKDVNAQEVLVVSLGTIKIWFLEYLVSGKKVQGIIPNAFWDRSNNCPFLLVDFFKWVESTGRDLRDLRPVIRFMMSWLDLGKVYTIPKNPSLAPIISKFSGIDPILKDYNIKDALESLGILTSDSKVAFKSACENFSFHESSAAGPNGHALWASHMDGAAIDNDPKLLKIITSLADKTGLTQVTEMASNSALIVPDASPMREGKLQSAIHSRLHLIFEKGIKSRIIAIGDYYSQCLLSPFMVTLRSCLECIPQDYTYNQEAGFSKVLDFTRLGKTCYSLDLSKATDRLPLALQERVMGIILGDSELARLWSSLLSSREFVTQTGHKVRYEVGQPQGFKSSFHSLAMTHHVIVRLAALKAGEMNFTDYVILGDDIVLTNEKVVKDYMIIMELLGVKISLEKSLFHKDYSSMAEFCKRIACNGHEITGIPMHLLANTIIDPQYTMELWEYLASRSICKGFDLYEFFGLFLGDLDFERLGLLNVLPVTVTGMKSRVILEESPLYSTKGFEEAFGFSLQDVEHYYYYCLVSDQIAKVDGIIKKASSFLSIALETSKLGYTDGTELVGTGIPLTVAIQDKLSKKDSELQVMHPVQSAARTLGVKVVSILNAFAADVSKLPVLLKSGALNALGVSLDALPQFLQMDKTIYGNRRVLDKAIRMLEESVMDESKISRTFIGKVTGVSQAWSVSVGLGRGLVVSPQNSVIKGVVGTSKSRLMKMKGASSSSVMRGRK
>Mitoviridae_YP_009165597 RNA-dependent RNA polymerase [Binucleate_Rhizoctonia_mitovirusK1]
MMTLTILKALRAQSKTIFNVHAYLGVIMRDYSTTVTQNRNNQLILDGYKVPKLNIQRNQSRLTKAINALKLYIDNQCPGLENNVIQELMVILSHLETIYHKDPKSFVTQCKLLSNWFKVNVFKQIRRQDAIPLLFWNRRNQAPHILAPIFGILDAPGTVQNHLLVLRLIFSILEIYNVVTVPVLPSSETITKEFSGDMNMIKSINIGRALERLNVNIDSWRQSFELRNREGIWHTSSSSGPNGQALWMSHVDAKALASDKELMSNFRNYVTLVGREDLIENLEDTVRLPQFFKLSSGIPTHSKLHVIFEKGSKARIIAIGDYWTQEALTPLHTELAKILGGLDMDGTFNQDKIAEKVRRWTAIDNKAIYSLDLSAATDRLPVLLQAMILDHLTGIKGFGDAWRSLVVGRDFTSEIFPKVRYSTGQPMGFKSSFVMLGLTHHIIVQEAAARVGFDSFEDYVILGDDIVVANTEVAEQYKIIMEALGLEISPFKTIACDADFSKPIAEICKRVFVGGKEISPLPMKLMVTAAETTDMLYQLQEEMSKRSLINDPLNIHYFMGGISNRVAYKDLARMNGLPMFMTGLKNPILPPILDQFNYKNWDKTRNISLLTLQSYFTFTVMMEQLKRLGDILVNTKDIYTTLMKAANVSKTVGIASKMDQYLPVEDFSQEILDEWEVIKPFHPAIEVVKGEVDRINTLLNRISMASSMDMMVMLLDEVVDSLKISSFEYVPDKEYAEAKQTRRLVEQTLSNIQRSTINGTLGKRTELSYSIKLERINAIWNLKVDLDSPISINRNISSISSSNAQAIQRVNAYLSEGVFDDFLKDKGRR
>Mitoviridae_QDW65420.1 putative RNA-dependent RNA polymerase [Rhizoctonia solani mitovirus 30]
MTHLNKFFINNYQTSTNVRIQNGKFTLINRNITHLNAAKLNANILDGINVPKLNINRNQKRLTNVNRILVLYIQTMTNLPDVIQVELATLIQRLEILYFRNPQNFIATCKTHSNWFKTQMFNEQRERGPLMIGDWDPNQNLPDLLVPIMALKGKILAPLQLTILYRMIISIFEMYRAVVVPQPPKLNTITDESTMKEGALVGLSINKAIEMLGIDISQLDQKLTNANQGAILHSSSSSGPNGPATWMSHIDAKAIMQDSEVRGSFFALSKILKRLELIFLMRSSLKLPQFFAIRDEQALHSRLHFIWEKGDKVRTIAIGDWFTQELLSPLHEVIADLNKSLDMDGTFNQDRIAEKVRLFTLDKDLDLFSYDLSSATDRLPVDLQVLIMDALFNREGLGAAWKDLMVKRNFTLPNGVKLRYAVGQPMGIKTSFPMLAFTHHVIVQMAAYKAGLDKFKEYVILGDDIMIANKAVSEQYLQLMKDFGLEISIHKSIVNTVDNRKQAIAEICKRLYLDGVEITSLPINLMANAIENQDMIYQLQNEMQKKGMIYEPSNFPSFIAGLITNQESFNRIALYNGLPTFIGGITQPIIIDHNPAFVASREKGFRGVTMLDLMQVWIFTILVEQLKRLGVLLNTTATTYDALMKAAEVSKASILNTRNGKSIHVTDFNRDMAQAWNIDTMLHPAKLVCDSEVERIAKVLMRLSVASGSDLMKELLASVIDGLKVSIVTQTLDESFAKAKMTKTLIDKTMQTLDRIKLDKENQLSYSMKLPQFNIVWTVKFKLGGTVVLSRSTSNIATTAQDSMNRLARFRNNSSLSK
>Mitoviridae_QDW65418.1 putative RNA-dependent RNA polymerase [Rhizoctonia solani mitovirus 28]
MALKGKILAPLQLTILYRMIISIFEMYRAVVVPQPPKLNTITDESTMKEGALVGLSINKAIEMLGIDISQLDQKLTNANQGAILHSSSSSGPNGPATWMSHIDAKAIMQDSEVRGSFFALSKILKRLELIFLMRSSLKLPQFFAIRDEQALHSRLHFIWEKGDKVRTIAIGDWFTQELLSPLHEVIADLNKSLDMDGTFNQDRIAEKVRLFTLDKDLDLFSYDLSSATDRLPVDLQVLIMDALFNREGLGAAWKDLMVKRNFTLPNGVKLRYAVGQPMGIKTSFPMLAFTHHVIVQMAAYKAGLDKFKEYVILGDDIMIANKAVSEQYLQLMKDFGLEISIHKSIVNTVDNRKQAIAEICKRLYLDGVEITSLPINLMANAIENQDMIYQLQNEMQKKGMIYEPSNFPSFIAGLITNQESFNRIALYNGLPTFIGGITQPIIIDHNPAFVASREKGFRGVTMLDLMQVWIFTILVEQLKRLGVLLNTTATTYDALMKAAEVSKASILNTRNGKSIHVTDFNRDMAQAWNIDTMLHPAKLVCDSEVERIAKVLMRLSVASGSDLMKELLASVIDGLKVSIVTQTLDESFAKAKMTKTLIDKTMQTLDRIKLDKENQLSYSMKLPQFNIVWTVKFKLGGTVVLSRSTSNIATTAQDSMNRLARFRNNSSLSK
>Botourmiaviridae_AXE72932.1 RNA-dependent RNA polymerase [Aspergillus fumigatus mitovirus 1]
MVSAVKSCNRLFDEPCSACDPLLFEEATEDFLNQMAEEGVDCGRPAPFSGDPVGLLRRVVRRIIGRDWGRYIDRRARIPNQRGCFDSAGGWGGTLSGKPWECQDLDCGRVRSSVAKTKGKARVVTLQNSYVKEVLRPIHEGLYDALSKKDWLVRGELTEDHLRPLVKDRREGEDFISGDYSQATNLISRKATLAVVEVLLESDHLEPEEKRVLWESFEKITHVNCETGRETRLKRGQMMGSYLSFPILCILNRAFYLIARYGNQAPKVRECDVRPARFNGDDCAFCGDESFYAAWVSVTAHYGMVVNHEKTGRSTKRIELNSRVFFVEVDRFAAKPVLSFLACKEDSLLLETLHQTQGLRYETRVWIINHLLLPEIRVRDVTPEALPLGIFRRLVRKAWFRKAIDNERTTKFKPFSWNAERMCFERSFERKIEMVVGPCPKDEYRDWFDERYRDCEREFLERERGRKVRVPYDPWYRFKKPNLVDRVKGTDREFALGKREWAWMWPRSLLDWVKSREPWRLVADGDKLPVWFEDHPFLHLRRKLIRRVKRRAFPPYLPGEWIRENRSGNVVLAWQGLTVWRSGGCSD
>Narnaviridae_QIR30296 RNA-dependent RNA polymerase [Plasmopara_viticola_associated_narnavirus17]
MNTICSNVLIQLGWSLRNGTAFHDQHPTLGCVTIPRYGNTRAYRTLCAFVNAYIAAGFKIRLRNCNLMQFLGRVFSATYLRPHTMLSYYKERCTSLRSAVFNGHRGPYDAFDVIPKCWKSCSYTKALQVTFLGRSLPLPGKTVCDNSLSKFLGTVTTAPVHEEIPHGWETFLNVLPLPDPADQADWGLFSNSSCLGYSRKDGGRSKIFREAAAVLPARSLKVTVGGQLLPSDYTPRVPKEGKLPPLPFPQEAEWKMNTSNIVSLLTTDGKVNVSRTRNRALMLDGFSHPALAMPLRNDMEAISVKEIGYKARIVTKSQPGIVCRGHAERKRLWPLLERFTCIKDSLGDPPMVIRIKWYSDSGPRHGRRVISADFSAATDTIKHRVYEAFCKRFSIDGRLLYRDMFTNGESWKRGSPMGLPIGWIVLSLLHYHIAVAVDPDKNFRIRGDDLIAVWTASQWRSYVGICDSYGLVINTKKSFQSRKLGIFCEKIYRWDERTHSLRIDSSIHSLRFLAKEQTDYLSIGPTCQKFLAGGANGDRLRMLVRTNFPELFQLSKTLGIYPLAPSVFGGLDLALGKVERGGSIPLRLASHVHRTVNGQGNPLPRPKRRSGPYADAAAAVASRILYVDERTQPTCSCIEPIWARMVSILASVDTFQGRDRTRAWQRQGGLTMVRTIFKGYQYRTDARPLLGYTYNKLYAAQEFLKPGLKSVKSILGAGHGCGLSA
>Narnaviridae_QBC65280 RNA-dependent RNA polymerase [Rhizopus_microsporus20S_narnavirus]
CMRWLRTRLIGTWSMVETPRALEHSGSTVRLTRSGSVGPASAAPLGLDVPGSDGPEKDRRRRAFALRLRRANLRLRSLLSTWDAGLTAYFERPIRRGEVADSVVIWYDYVRGWLVRVAATQGVEVAAAELKKFSSDARRAWVEGSPPLHHFWRSCPAWLRRKEALWAQLSYLGRSMPLGVDFHEKKALEQHYADLTSVFTCSEEVLASARAFAERWARSHLSRCPEAVDWMEFPSGDSATYGRKRREGGFAADCTVLLESTEMIDVPPPDHVPFGPWEGDLTVYRLVSAALIEAHGRRNETPKGRVAVVPERGHKVRVVSAMQRHALILGELARRRLFKGLRKWGPLAAVLRGDSKSGVLRLLGVPGEFVSADLRAASDLIPLDLASAIVDGLESSGRFLPAEIWGLRLGTGPQELTWPSGKTAVTSRGILMGLPTTWALLNLIHGWAWSQAAASCPVQSLPVNSAARGGRPPLSCALCGDDLVGVAPPKAIDAYENAMRSIGAEMSAGKHFRSSRRAVFLEELWEFRGSAVSVVDGIPIYRTIRAKGKRAKRIVVNSTRLLRADRLVRASAIPLKGMVAAPGVPGRVDPPDWWVAGLAESALADRGFSRAKISSVSRSLRPELPLRFRASGIPPFLPRALGGAGLVAPHTRCDAPRLHRKAIATLIWGYDYETIQAFDRVWSDSIPGTWRTLAISMVDQEFTPDVARVLPVGKRPVGSWVAIGHPDQVREKAVAETASALSSSLGPESEVVGYPTIPVLARRLRKVREDLSSRWASAKPTKKSTVELLSLWRERSRDLRVWVPLTDQSSRWNDWLYASVASPYRKSWRRLVIASVSREDRPETTWWLPEGVIPSSTMDPAPPEWR
>Narnaviridae_NP_660178 RNA-dependent RNA polymerase [Saccharomyces_20S_narnavirus]
MKEPVDCRLSTPAGFSGTVPPPGRTKAARPGTIPVRRSRGSASALPGKIYGWSRRQRDRFAMLLSSFDAALAAYSGVVVSRGTRSLPPSLRLFRAMTRKWLSVTARGNGVEFAIASAKEFSAACRAGWISGTVPDHFFMKWLPEPVRRKSGLWAQLSFIGRSLPEGGDRHEIEALANHKAALSSSFEVPADVLTSLRNYSEDWARRHLAADPDPSLLCEPCTGNSATFERTRREGGFAQSITDLVSSSPTDNLPPLESMPFGPTQGQALPVHVLEVSLSRYHNGSDPKGRVSVVRERGHKVRVVSAMETHELVLGHAARRRLFKGLRRERRLRDTLKGDFEATTKAFVGCAGTVISSDMKSASDLIPLSVASAIVDGLEASGRLLPVEIAGLRACTGPQHLVYPDGSEITTRRGILMGLPTTWAILNLMHLWCWDSADRQYRLEGHPFRATVRSDCRVCGDDLIGVGPDSLLRSYDRNLGLVGMILSPGKHFRSNRRGVFLERLLEFQTRKTVYEHAVIYRKVGHRRVPVDRSHIPVVTRVTVLNTIPLKGLVRASVLGRDDPPVWWAAAVAESSLLSDYPRKKIFAAARTLRPGLSRQFRRLGIPPFLPRELGGAGLVGPSDRVDAPAFHRKAISSLVWGSDATAAYSFIRMWQGFEGHPWKTAASQETDTWFADYKVTRPGKMYPDRYGFLDGESLRTKSTMLNSAVYETFLGPDPDATHYPSLRIVASRLAKVRKDLVNRWPSVKPVGKDLGTILEAFEESKLCTLWVTPYDASGYFDDSLLLMDESVYQRRFRQLVIAGLMREGRMGDLLFPNWLPPSTVVSGFP
>Narnaviridae_QIJ70064 RNA-dependent RNA polymerase [Tynnyfer_narna_like_virus]
MSPPTGEATLPRGTPGKPGARAGGRRRRRVDVAYRAVKAALDAYASRRRYGWRASPHGPYQAVLRLFGRLLYRAALHRHEETVLANAKAVLTRCRYYWITGQGRMTLPRVLRDRELAGALSMSARSFPIGSEWTVMKSLRQHHQDLMSQHEVPQGTLTAARTYARRWGQTYLDVGVRADFSPHTATSSCYEKKRSQGGAWEFLKKGRGRRRRVTTDLKVPTGVVQESTELQIAAASLDALRSQRAPVLGRVLSVKERGLKSRTVTALQADAIQIGQLARRKLFLGLRRWPPLRDILSGLPSDSLSRLLGGQGEILSADLRAATDLIPFTLAQAIVDGLEESKAFTPEEIEGLRLLTGPLRLTWEPLGFSATTCRGIMMGAPTSWSILNLMHGFWWDEAHRRLGKQPTQHFAICGDDLIACAPREVINSYFKVRAECGGEPSAGKEAVNLKRGVFLERLFVAHGPIRKEPLNMGGYPLIQVDRRGRKRLRAQRTTLYRDKPSNRVMHIEERRFVPPRAFVEPEGLGEDKASSPAFIRVPLACDS
>Narnaviridae_QIJ70061 RNA-dependent RNA polymerase [Haverford_narna_like_virus]
MLLAGQRIWDAIRLVSWAICPVLQKKGLRKDSPLHCATRRALQHVEAWIRSSLTYCGQEWTCRAIKAYAEYCRARALGVRGVRAPRDFPVKAFEQGAILAAVRDPLGGRLVLAQLARLGRSLPPATDKQVVNALKAHMSTLSRESSVEESLLDRYYEWAKAWSEKYSRSARNVVSITFSDSASESVSRAKGGQKADLLENARPHFEAIRAALAEAQGFEVDDDYIGLYSEEDDLETITQLALQTVRDAVRAGEPIKARATAIAEYGAKTRVVTACPGPFVVAGDACRKVVWGLLEQDNRVDLSGRRPLGKTISQFQDEVAQAIIGAVAPEYYSADLTAATDLMPFSLSSAIWTGICDGLGEGPESDLRLMGLHLLGPVRVTYPDLKKADDSPAPTIVSQQGCMMGLPLSWTVLNVFNLATADLAVGKENDRVRELIGRAPAVARGDDLAAAFLPEEADRYEDLIRRSGGQANLSKSFRSPNGFVLAERTFIVAGEEVLPQPMARRKALVIAPSRPPTLARTAPSLAMDPYLPTTRNVGRDARGKRATAVEMLPDCSLKGLLGGSKTTDGAPRYVTLPTSAAVSLYEFEGTRFYGPLARGLLSVHKDLVQLFSRFGIPRFYPRELGGAGFPHPKGFTRALKSAGYIGHLRATLNVTRFTTESRRSAQLHRDPWRPERDTRALDRAHAQLAAEEERAANTGGLGFFVNQFQESADVERAALGSLWETIMLPVTTSKERYPRLRRVRSEADDIARKTGLVKFPDRFLLKKRMLREEYLSLAALARGAPTRYVRVERHPTSVSIRDVIGSDRAGTFIFGTFPRQDSITATREESGAEGGRSLAVTLRYHGTIGDVMRIMPPRRKRRGGRQTTPHSTRRS
>Narnaviridae_AGW51766.2 putative RNA-dependent RNA polymerase-like protein [Ochlerotatus-associated narna-like virus 1]
MIRSRRKRNHQRWRLPSTLVLAPEGRITPRAHSQPNEAGGAQGAAQSNVAQVTAERAANKPTQANSQRTRHARAPKPDPKEQMGQATWDAFRLAIWALIPSLQKKGLALKGPRNLATVRGIQSVHKWISVSMARSGPEWTAKQVKEYSNYCRARSLRDARTPCPRGFPVKAFEVGLIKAAISDPNGGRPALAQLARLGRAMPVATDRVGRQALEKHRETLSRATDVPPALIARFGAWAEQWARQQADKTGLTKEGSRLFQAVETKFSNSAAEAFSAASGGQQAELRENYQRTMVDVQAEYLLATEGFVWDPEVPTLGAEDSDLMNITLCAREEAEDYYLRRHRWRGVDGMPVRATIVREQGMKARVVTACPAWAVVCGDACRKTLWPLLAADPRVDLSGARPVAEDLDRFNDQIALSLVGSITPEFFSADLTAATDLMPFEVSNALWAGLCRGLDLLPTSQISRIGHALLGPVEVSYPDLAAKGEPIPRILSKQGCMMGLPLSWTILNLYNLAVADFAVVAPSVVRVGVAPVIARGDDLVAAYLPEEADRYTQLLRESGGEVNVLKSFRSSDSFVLAERTFKVTLRDAVPLPVHRRGFELRARNTHAPLLTQVPQPSGTSRSDPNVLGGGPAAESILGKTRETRGKVVVSIKMFDDCPLRTLVGKGPGYAAGAVIPAYISVPSAASASLAEFEGKRFYPALAQGLLSVHKSLVGEFRRSAIPVFYPRELGGGGFPHPRGFGHAVCSAGLLGRKRAAFAMTCFTHKARKKHGLGDDPWASRHRLAELERARQQLSAEEARAQTRAASEVPGAPRVIPDDWEPKVWDQIKDLEPPRGARIPVPMEDAVVQRAAHGETWASMILQEGVGQRDRYPSLGTIAKRLQAIRKVTAERKFSNRFLPKRGKLSRERLLERVAMARGGETRYVPYVDFGGGGMVLVCRGFDTYAAARYEPESQPERYPERRQKLRPGTEGEEMVEVPVAVRTTRAGLGLADVAFVRHGRVKRVKRRLPSQFPR
>Narnaviridae_QIP67846 RNA-dependent RNA polymerase [Aedes_japonicus_narnavirus1]
MTRSGAEWTAKQVKEYANFCRARCLEDPRTEAPRGFPVRAFERGYIKAAVKCPGKGRLALAQLARLGRAMPAGTEKVGIVGLRKHREVLSHPMDTDPELVARLRSWATQWAEARVRDGATPVVDPATSFSRSASESVSAAKGGQLRELRSLPLVRASFQAISDALYEEQGFEWDAPLRTGVPTTWDDESGEDPEAFMSTGDEVEDLRMIVQATLMTALDNASDGAPIPMTATVISELGMKARVVTKPPSWAVIAGDACRRTVWPLLEKDRRIDLSGVRPTAEALDAFHDNLAHSLVGARTPQFYSADLTAATDLMPFDVSQALWEGLCDGLRADATTPLRSLGRYLLGPVTVDYPDLRRLAPTHREYAAGEVHSIVSKRGCMMGLPISWTVLNLYNLAMADFACTPEGYPTMVGVAPAIARGDDLVAAIPKDEADKYETLIALTGGEANRLKSFRSMDKFVLAERTFEVGRRPLNERPIIGRGFVEVRSVSTAPLLAQFDVLPPRGLADVRRSLEEAQVAVSIHMSTDLPIRSLLGGRPSVQGGVAIPNYVAIPSSAAACLAEFEGTPMYKAVCKGLLSVHREIVSDFRKSAIPLFYPRILGGGGFPHPGGFAAAVKSAGALGEQRAGLALATHTYASRKKVGLDSDPWVPPTDTARMDLARSRLMASDARMNAASILQSHPLTGVMREGGSRRQHERRQAALQVPCAGYGEYTRGQCIVEPLEDASVREAAKISAWEDVSLARSSVKVRKYPTLGDVAKRLKVVRELTVKAKFPQRFVPNVRRMGQRGFLDRLAATKASETVLVPFSKREAARAIVFDPDRHTVPDPEEDLTVSGDVMGYPTRRRELQGREGAGVRVLNDLAAVPVVTTRSGLTLGDVAAVRCLSRRRGKRGRRTPVHPNRNGA
>Narnaviridae_ASA47481 RNA-dependent RNA polymerase [Zhejiang_mosquito_virus3]
MSLPERVSGTIPPRTPAGSHEPASAQVGRPQPSPKGLARKTNHTQIPPTIVDPKSSPRRVHPPKKVCAPGKATTKPPASAQQKQAQHIWDAFRLSLWVLLPRLQKHGLSTKAVATIEAIKALYSWIGNSVARSGVEFTAKQVKEYANYCRARALKAQQCEPPRGFPIRAFERGYIHAMLACPGQGRLHLAQLARVGRAMPIGTTKVAIASLRKHREVLSQPMDTEPALVEKLRAWAEIWTRERLGAGGRTLTNPAAHFSRSASATVSALKGGQLTELRQLPAVAEHYALIQELLGDQLDPVTGEPFVWDPYTFDADGGAIGLLTSASEADDLQILADCALRTATEHAADNTPIPMTATVISELGMKARVVTKPPAWAVVAGDACRKTVWPLLEGDRRIDLSGVRPTAEVLDTFHDNLAHSLVGARTTQFYSADLTAATDLMPFDVSRAMWDGLCDGLGATATAPLRTLGRYLLGPVQVSYPDLRALPASSKLYVAGERVECLSKRGCMMGLPVSWTVLNLYNLAMADLACTPEGSPVLVNVAPAIARGDDLVAAIPAGEATRYEDLIAATGGEANRLKSFRSADAFVLAERTFEVGVLRRPNVELRQRGYVVRRTYRTAPLLAQFDSAELHGGTGDARRLGGAPEVVAIRMACDVPIRSLLGGGPRTAGANPVPDYVSIPPAAAACLAEFEGTRLYRSVAEGLMSVHRGLVADLRRSAVPLFYPRELGGAGFPHPKGFAAAVASAGELGLKRAGLALTTAGHKAQQKVGLLSCPWSPKLTDRRAKEARRRLIASDQRAWANSVLARHPDLPRGGSAWTDRAAGELRRALSIPARGFETVPRGARVAVALEDAVIREVAAAAAWEDAFLGPGARGWSGVPPPMQEPSRKRSARRREESSGMYPSLGEVARRLKTIRSQTQAARFNRTFLPKRAVQERARFFDRLKALRELETVLVPAQSAGARLVVFDPVTHRVSESAGEIDGGEGRMGFPLWRHTLQERKGKRGAQGQEAAVPVPVATTRSGLSLGDVMTVRRLPRRPRGVRRLPNPSGAHSRNVR
>Narnaviridae_YP_009333331 RNA-dependent RNA polymerase [Zhejiang_mosquito_virus3]
MSLPEGVSGAIPPRTPAGSHEPASAQVGRPQPSPKGLARKTNHTQIPPTIVDPKSSPRRAHPPKKARAPGKATTKPPASVQQKQAQHIWDAFRLSLWVLLPRLQKRGLSTKAVATIEAIKALYGWIGNSVACSGVEFTAKQVKEYANYCRARALRAQQCEPPRGFPIRAFERGYIHAMLACPGQGRLHLAQLARVGRAMPIGTTKVAIASLRKHREVLSQPMDTEPALVEKLRAWAEIWTRERLGAGGRTLTNPAAHFSRSASATVSALKGGQLTELRQLPAVAEHYALIQELLGDQLDPVTGEPFEWDPYTFDADGGAIGLLTSASEADDLQILADCALRTATEHAADNTPIPMTATVISELGMKARVVTKPPAWAVVAGDACRKTVWPLLEGDRRIDLSGVRPTAEVLDAFHDNLAHSLVGARSTQFYSADLTAATDLMPFDVSRAMWNGLCDGLGATATAPLRKLGLYLLGPVQVSYPDLSALPASSKLYVAGERVECLSERGCMMGLPVSWTVLNLYNLAMADLACTPEGSPVLVNVAPAIARGDDLVAAIPAEEATRYEDLIAATGGEANRLKSFRSADAFVLAERTFEVGVLRRPNVELKQRGYVTRRTYRTAPLLAQFDSAELHGGTGDTRRLGDAPEVVAIRMACDVPIRSLLGGGPRTVGANPVPDYVSIPPAAAACLAEFEGTRLYRSVAEGLMSVHRGLVADLRRSAIPLFYPRELGGAGFPHPKGFAAAVASAGELGLKRAGLALTTAGHKAQQKVGLLSCPWSPKLTDRRAKEARRRLIASDQRAWANSVLARHPDLPRGGSAWTNRAAGELRKALSVPSRGFETVPRGARVAVALEDAVIREVAAAAAWEDAFLGPGARGWSGVPPPMQEPSRKRSARQKEESLGMYPSLGEVARRLKTIRSQTQAARFNRTFLPKRAVQERARFFDRLKALRELETVLVPAQAAGARLVVFDPVTHRVSESAGEIDGGEGRMGFPLWRHTLQERKGKRGAQGQEAAVPVPVATTRSGLSLGDVMTVRRLPRRPRGVRRLPNRSGAHSRNVR
>Narnaviridae_AGW51768 RNA-dependent RNA polymerase [Ochlerotatus_associated_narna_like_virus2]
MAKPQRLFRSQQRRWYLPAVLSLEGRSGVTMPLGTLPAKAGRVAKVGPCHPDPQGSAKRANQHPNSPSTRRPNPERRARAQRTPTQPGVELQRQAQHIWDTFRLTIWVLLPSAQKKGIAVSAKATIRSIKGVYEWIRNSMIRSGVEWTSKAIKEYANYCRARALGDDRVGRPRGFPTGLFERGYIAAALKCPGQGRLHLAQLARVGRAMPKGTRNVGISSLRKHRGVLSQPMETDKDLLENLRSWATQWARERVSERGTVVNPSVSFSRSASATVSAMSGGQLAELSQLESVKAHHRLIRELLLEEQGFEWNPAGTSDDSIGLLTVADEVADLQILADCAISDALDAAREQIPIPMTATVISELGMKARVVTKPPAWAVVAGNACRKTVWPLLEADRRIDLSGLRPTAEVLDEFHDNLAHSLVGARTTQFYSADLTAATDLMPFDVSRALWNGLCDGLGASPSAPLRSLGSYLLGPVRVSYPDLAALKERDRLFKAGEETEILSSRGCMMGLPVSWTVLNLYNLAMADMACTPMGVPTLLGVAPAVARGDDLVAAIPEFAADRYENLIAATGGEANRLKSFRSTFAFVLAERTFEVGVKSVKDLTALTRRGFKVRQVSRAPRTAPLLCRFDELGPQQIPAFIQEMDRPVEVVALRMSCDLPIRSLLGGMAGFAGGEAVPNYVAIPSAAAACLAEFEGTRLYGAICHGLLSVHRDLVKEMRRSAIPLFYPRVLGGGGFPHPRGFAAAVASAGPLGLQRAGLYLTASGYKARRKVGIGHDPWVPLADSRRMDVARDRLVATDRRLWAKSVLDRLPDLLDLEDPYLDKRLSERAEALSVPCVGFETVPRGARVAVPLDDAVISEAATIAAWEDAVLGPCPSAERRYPTLGGIAERLKAIRQKTVEARFPMKFVPNMKRMGREGFFNRVKLLLASETVLVPYSNRNTARVTVFDPERHCTVQEPEDEGRVEGDLGLPIRRRELRERHGGGVRVLRDGATLGDVAVIRHVPQKRRRHRRTPGPSNRNVL
>Narnaviridae_QBR53296 RNA-dependent RNA polymerase [Culex_narnavirus1]
MVLSGTCAQPNPSGVASAVKAVASPSVGASAKLRKGPVVGTDRIPKSSLSSPRGHVGRKPRKTVRPKPDPLQGQAQRAWDVWRLALFALMPSLQKKGLDVRKAKLAKKPVTAQRATQRAIQVLYKWLAGSFVRSGPEWTCKQIKEYANYCRSRSLGDERTDAPRGFPVKGFEAGFIKACIMDPNAGGTALAQLARVGRAMPMGTTRVAVAALRKHRDTLTSTTVVPEETQVNLRLWAERWTRDRLATGARAREGTTTSFSRAASASVSAADGGQLAELRQLPRFVDHRQMLRDLLLEEQGFDLDGDDIFLSATCDEGDDLQLLADCAIETARDRCMEGSPIPMVATTVLELGMKARVVTKPPAWAVVAGDACRQSVWPLLESDRRIDLSGARPNTESLDRFHDNLAHSLVGAATPQFFSADLTAATDLMPFSVSWSLWDGLCDGLGAAADAPLRLLGRYLLGPVTVGYPTLAAIEEHDRLYQAGEPTEIVSVRGCMMGLPLSWTLLNLYNLAVADMACSPVGVVQVGVAPAIARGDDLVAAIPPGEADRYEELIALTGGEANRLKSFRSATAFVLAERTFRVETQEIPDRVRGLPRGWRWRRVSRFGDPALPPLLTREHQPGLKGQPSRNLEGAREVVGIRMSVDLPLRALIAGSASFAGGAAVPTYISLPPAATSCLSEFEGTRFYPAVARGLLSVHHHLVSEMRRSAVPLFYPRELGGGGFPHPGGFGAGLASAGLLGLQRAGLALTSHGWAARKKAALLEDPWMPRRQNAQLNRAREQLLASERRAWAQSVLKRGETVASLEAAGLAERAKELKLALATPVPEYERVPRGARIAVPLEDETIRQAARAGLWEDAFLSPTVDDGGRSKTKFPSLGDIARRLKRIREVTSKCKFDPRFVPNKDRVRRDSFFEKLRMLRGSETVLVPVDSRPVRVTVWDPARHRADPELDNDDCGYPGRRRLLRALDREEGGDPELVPDPVPLLQRGAGATLGDLVVFRPAKSRQGPKSRAGKSEARREKRSRRTPQHP
>Narnaviridae_AJT39596 RNA-dependent RNA polymerase [Narnaviridae_environmental]
MVLSGTCAQPNPSGVASAVKAVASPSVGASAKLRKGPVVGTDRIPKSSLSSPRGHVGRKPRETVKPKPDPLQGQAQRAWDVWRLALFALMPSLQKKGLDVRKAKPAKKPVTAQHATQRAIQVLYKWLASSFVRSGPEWTCKQIKEYANYCRSRSLGDERTDAPRGFPVKGFEAGFIKACIMDPNAGGTALAQLARVGRAMPMGTTRVAVAALRKHRDTLTSTTVVPEETQVNLRLWAERWTRDRLAAGARAREGTATSFSRAASASVSAADGGQLAELRQLPRFVDHRQMLRDLLLEEQGFDLDSDDIFLSATCDEGDDLQLLADCAIETARDRCMEGSPIPMVATTVLELGMKARVVTKPPAWAVVAGDACRQSVWPLLESDRRIDLSGARPNTESLDRFHDNLAHSLVGAATPQFFSADLTAATDDAPLRLLGRYLLGPVTVGYPTLAAIEEHDRLYQAGEPTEIVSVRGCMMGLPLSWTLLNLYNLAVADMACSPVGVVQVGVAPAIARGDDLVAAIPPGEADRYEELIALTGGEANRLKSFRSATAFVLAERTFRVETQEIPDRVRGLPRGWRWRRVSRFGDPALPPLLTREHQPGLRGQPSRNLEGAREVVGVRMSVDLPLRALIAGSASFAGGAAVPTYISLPPAATSCLSEFEGTRFYPAVARGLLSVHRDLVSEMRRSAVPLFYPRELGGGGFPHPGGFGAGLASAGLLGLQRAGLALTSHGWAARKKAALLEDPWVPRRQNAQLNRAREQLLASERRAWAQSVLKRGETVASLEAAGLAERAKELKLALATPVPEYERVPRGARIAVPLEDETIRQAARAGLWEDAFLSPTVDDGGRSKTKYPSLGDIARRLKRIREVTSKCKFDPRFVPNKDRVQRDSFFEKLRMLRGSETVLVPVDSRPVRVTVWDPARHRADPELDNDDCGYPGRRRLLRALDREEGGDPELVPDPVPLLQRGAGATLGDLVVFRPAKSRHGPKSRAGTGARREKRSRRTPQHP
>Narnaviridae_QBA55486 RNA-dependent RNA polymerase [Psorophora_varipes_narnavirus]
TGDACRKTVWPLLEADRRIDLSGVRPNTETLDRFHDNLAHSLVGAATSQFFSADLTAATDLMPFSVSQSLWDGLCDGLDLDAAAPLRKLGRFLLGPVVVDYPTLRELPWDHRLFEAGEVTNITSVRGCMMGLPLSWTVLNLYNLAMADFACSPEGSGVAVGVAPAIARGDDLVAAIPADEADRYENLIALTGGEANRLKSFRSESAFVLAERTFQVEVKPLGEGTRPLPRGYKWKRIVDRSAPLLTREHQPGLVGQPRRNLQGAQEVTGIRMAVDLPLRALVTGAAAVSGGVAVPTYVSLPPAASACLAEFEGTRFYAAVARGLLSVHSDLIDSMKRSAIPIFYPRELGGGGFPHPKGFKAGLASAGQLGLIRATLALTSIGWEARQKARLLEDPWVPRRTTARLATARDQLLKSQRRAWARSVLAREPVEIGPPNAGQMVRQWEDTLRFGRGSRELEAARAVPDNHKWPEVPRGARIAVPLEDATIRQAAVSGVWEDVFLPRASGADETQAKFPRLGDVAQRLQRIRQVTESRRFPPRFCLNWRNWDRNRYFSRLQDVKDAETVLVPYSNPSAARVVVYDPAVHRQDPELDVGMGNDYVITGYWKWQWLLPAGAPWRVSEDDLEYRGVRRRCRPRWPWNG
>Narnaviridae_QBA55487 RNA-dependent RNA polymerase [Coquillettidia_venezuelensis_narnavirus2]
HVHGCRQCVPMPSGVLERLQLWAERWTLDRLQEGAHIPDGVSAHFSRSASASVSAASGGQLAELKKLPRTVAHARLIRELLLEGQGFDYSMGLVDGEPADDPYLLLTSDEGQDLQVLADCAINTAHDALHDGDPIPMTATSILELGMKARVVTKPPAWAVVAGDACRRSVWPLLERDRRIDLSGVRPNTESLDRFHDNLAHSLVGAATSEFFSADLTAATDLMPFSVSQALWNGLCDGLKLQPTAQLRTLGAFLLGPVRVSYPTLAGLPVGSRLRVDGETTEIVSTRGCMMGLPLSWTVLNLYNLAVADLACSPADGGVQVGVAPAIARGDDLVAAIPSGEADRYEELIALTGGEANRLKSFRSTTAFVLAERTFRVDMRDLGSRGTLPRGWKWRRADRSAPLLTREHQPRLDGQEPRDLSGAREVVAIRMAVDLPMRALVTGGAPTQGGVPVPNYISLPPAASACLAEFQGTRFYRAVTKGLMSVHADLIAEMRTAAIPLF
>Narnaviridae_AAC98708 RNA-dependent RNA polymerase [Saccharomyces_23S_narnavirus]
MHHKVNVKTQREVHFPMDLLQACGASAPRPVARVSRATDLDRRYRCVLSLPEERARSVGCKWSSTRAALRRGLEELGSREFRRRLRLADDCWRAICAAVCTGRKFPSFSVTDRPARARLAKVYRMGRRLLVGVVCRGESVVSDLKQECADLRRVIFEGSTRIPSSSLWGLVGVLGWTSPERAMQLTFIGRALPYGSPDVERRALASHAATLSIPAECHPNYLVAAEQFAKSWADDNLPRKFRIYPIAVQESSCMEYSRAQGGLLQSFRKGFVGYDPAAPSADPDDLELAKERGFSRIRASWYSTFRYRGELKSTNQSLEARVAVVPERGFKARIVTTHSASRVTFGHQFRRYLLQGIRRHPALVDVIGGDHRRAVETMDGDFGLLRPDGRLLSADLTSASDRIPHDLVKAILRGIFSDPDRRPPGTSLADVFDLVLGPYHLHYPDGSEVTVRQGILMGLPTTWPLLCLIHLFWVELSDWAPARPNHSRGFVLGESFRICGDDLIAWWRPERIALYNQIAVDCGAQFSAGKHLESKTWGIFTEKVFTVKPVKMKVRVRSEPSLKGYVFSRSSAFSCRMGGKGITGIRAARLYTIGAMPRWSRRIRDVYPGSLEHRTASQRYGEPVTVYRFGRWSSAIPLRWAVRAPTRTVGNPVQSLPDWFTVGPAASSVAADSNAFGAVSRVLRRMFPGLPRKLASAGIPPYLPRVFGGGGLVKSTGLTTKIGAVASRRWMSRIGHDLYRSRERKSTLGRVWTLSTSPAYAASLHEVEKFMDRPDIILTRKCRNPMLKHARELGLFEEVFESRVGGGILWASLNGKALVESHSPSILQVSRNLRRSLACPSGGFLRPSAPIGKLVQRHTLPRGTVWFLESSATDSARQGGMGLPPPPPPPLGGGGMAGPPPPPFMGLRPESSVPTSVPFTPSMFSERLAALESLFGRPPPS
>Narnaviridae_QBC65281 RNA-dependent RNA polymerase [Rhizopus_microsporus23S_narnavirus]
ILSTKVGQHRREMSLVGLSLSETCLAPARLGWKRDPSSEGPYSTLQLRKGGRKNGFFRDPGLPSLLLSLLARRNHGGWKRRCEELRLLVDAWNAIMAAIAAGGFLRLDLSRSDGRDAAWGLVRLGRWLVTEAVHSGVGCALKRLKDDSSEFRRWAVEAVPLRMRRNKLASCLKGPLRRLVDSDEGCVQMSYIGRALPKGSAHVCLKALRAHRDALRVPHQTPPHLLFAARSFAREWARKYLGPGPTVGRIPSSGSACLEYNRRNGGFSQAIYDLRQEAGRDPSFQWATDVAQATHPELDPQTADFAAERVPNWSTALREVCYRKVSTVALPRAEAIAIPERGWKARVVTKSSAPLVALGHWLREWLFAGLRKDGRTSAVLSGDHRSAVEKAVSDWGKETRVISSDLTSASDLIPADLVGALLDGITDARPLPDWALDALELLTGPQVIKYPWGEEIVSARGILMGLPTTWSLLSLVQLFWVEQAAEASAIHGFPPRRVARSVAVCGDDLVGFWPAVAVDAYHDVARQTGALFSAGKHFVSRQALVFTEEVAWLKRRKYVVSTKEAGPRWVGSSWRHYSPVGRAARKGWVKKCWVGPARDVPYSLAHLPRWVPHPTLGFETEMSAILAGRLRSKEDPHLVVICDHAKVVVTGKRLTGLQWSRSIPLRGLVRPSRAPGEKGISPWWAAIGPAADSIAAGDRHRALAVRRALRVLHPGLWGWAGSKGFLVTVPREFGGFGLPPRRGAPGRVGRIPKFVRQGIAVLLYGSAIVDIDGVSGPWAQLAAESWICDLARDHVEASLHRSTQGRGPVLVRAGKTPFHGAYARVGGALTGFQQWQITATSELSTTCGTKTGGVVLGKCPPQRVATAVRNKYKRLSRRWPGARGVGASAPWSRLRARFSSLDEARFWAIPQPAGVVHPTLAWSEAEGAAKADLAVRLGWCASATHTQGPVRVI
>Narnaviridae_YP_009342440 RNA-dependent RNA polymerase [Wuhan_insect_virus18]
MKPPRPTEVHKDFRLPVLLRACRVGGTWSRDVSRYLVPALQDGVGVRPGEGGNPQTRPRKPAKSVDLERTRRYDLTVRWRKEFRSRGRLVEGAWAAVHAALVAAHPDLGRADMSTRAGRDRIWAWRRLAVWMVRWIDRDPRDMVRGWKQLAATFREASIMQKPYDWAAAPAGFPKRLRPVLAGVRLTPPVLDQLSYIGRALPQGDAWVQRKALDDHRECLSSAPRPLANHVLAAARDFARSWASRHVRPSGRISHPKVLESATIQEPRRSGGVAAHLCKQGFDLPPFEGLTDELRDQIRAMGESAPSDCDLEAIGRSTAFRDWALGQLCCPDASPPRSRVEAIPERGFKARVVTVPDLPESILGSALRCYLLPALRRTPECADVLSGKEELAAMRIASSRRPIEGDWIVSSDLTAASDTLSFELLQALVDGLEESGTLPPWAIRALKVLVGPQELVYPDGSVLVTRRGTLMGLGHTWSILSLSHLFWLDWAHRSVDPRVADVVRRTAAVCGDDLVVRAPLKWVQSYHQIAEASGARFSTGKHFVAKRRYVFLERIWSLKSSLQRVRLPRERTRRAGRWVREFPPLGARPVKVRPTVVRSIPSRSVPSTAIPLAGLTAGEVDCHFGPVRNLVLPNWVRLGMAVETLLHSPEAARKVRKVVRALYPGLPRWMRRHGVQPYLPRFLGGGGLLPPGRNVTRIGRLPRPVAKAVTTWVYGRSPRENLSLAKIYLPTTRRITNYAVGEQHTAVRFQQVSAVLCRAGKKPFDGHGRRLGTLSEAPEAAALAIARELSMVLLPEPSEERAYRRLLRPSQVGQTFRRLVLRANRRWPGSKPICPRAPRRALLARCKAVEEGFVWWANPRLLTQFGFGGWGLEPAAQRVVKDALGWSTFRPTPGRGTH
>Narnaviridae_ASM94069 RNA-dependent RNA polymerase [Barns_Ness_breadcrumb_sponge_narna_like_virus_4]
MGNKVGRFSSRSCDRYLKRAPLPGDRKGRVRGRVIDKLEVPRTRSRKSKGSRMRGARPPMAESYKIKPVGWRKGFMTPGREIEGLWVALIATLTSISPRICRFNMRCRADRDRHGAMVRLAVWFTRRVDRSSYDLLKSAKKLTAGFREASILRRPYNWVDAPPGWAKRFRPILKGIRLSEAVLDQLSYMGRALPKGGPRVLQEALKDHKDCMLKPSPLPEEVFGAARDFACRWADRYVASGGRLSHPGTTESSVLGSTRRDGGISSSLCGLTYSVKPLPMDVQDEVRALVSSLKCDTPSECDVDAALRTTSIREWAIDESSPDVIPENKVLALPERGYKTRVATIPDLPRQILGGFVRSYLIPALRRTPECADTLRGDDERAAKRIGSSQRSFSTDMIVSSDLTAASDTLSRELLLALTAGLVDSGKFPSWFGPALRQLVGPMLLRYPDGSSITSQRGTLMGLGHTWSMLSLSHLFWLDYSNKTVHKTIARSVERTAAVCGDDLIVRAPWRWINSYHRIAKMCGAQFSSGKHFISRERYCFLEQLWTLKSKEIVPAYTRALDKRIPKGGDQFPPLGTDPRKSVRRVMKFHIPSKCVRSTAIPLAGLTSGAGSDPEKPLVVGTPTWAKLGLAVENTSRTPVAARKVRAVSRALYPRLPRWMRKHGIEPYLPRAYGGGGLLPPGNVSHLGALAPQVRKLVTVTAYGRCPKTAARLSRIYLPMNRTATNFTEAQEHTDIRFKRVGAILCRRGKVPFNGHAVKLGTLTDAPERAALAIARELSMVLFPPPRNRKKSTISPFQVGRAFHSAMRKAIKKWPSAHPCSAKVTRRVLLQKARALEEEFVWWSPRRRIPEEGFGGWGLAPAAQRVLKDSLRWSSDC
>Botourmiaviridae_YP_009333316 RNA-dependent RNA polymerase [Beihai_narna_like_virus9]
MSPEDLPACLERAARALAGRQKWLHMKHRSFVALTNGAYFLRSLVEVLLDADPIFLRLKLADFWEVFSILWPISPAEQVAVLKYWVAWPMARWLRDSDITSARPPCLPPAPTSLDFPLRGPLRKHFRNMLASRTSSVRAGTLFTGILQGVKRGCAPVPEEFEVLSCQKHKKALSQPLEFSHGPEFFAKFQAIWGKTNTENRRAALHSRWKRVFLDRKWARHLHSASNHASVERMRSEGGRVAEVFHVNRILIGEDRDPRLVDEPPLLDMFERNGRVVERRGWPLASYRQFLRQAAGMCRGRDLRARVELCLEPLKCRVITKGESVPYFVAQTFQKSMWKALQETGAFKLTSCPVDASMLYGIELSTKDLDLPFDQWVSGDYSAATDGLTLEVNQCCLRAMLDAFQATPEEREVCSKVLGCHEVSYPDRLDPEANGLEPFHMLNGQLMGSVLSFPVLCAVNLAAYWCALEEYTGRKFKKEQLPVLVNGDDILFKANAAFYEVWKKWVKRAGFSLSLGKNYISPNFITVNSESWLHKGGSYFRKLPFLNCGLLLQEAAGPYKVPLRAETAERPLIPKLQWIIDNCNNPARAFDRIKHHWRRSINVHTEFGRFNLCAPMELGGCGLKLPEAVRPAVNFTAFQCLLAGRSHQSYKNLEGTDIRDRPKTGFERISVAEVSKSINPLPTESRLGTAVLRSPFEPVRGELEVRFEDPIACLRVAGELNTAQTASDQERPVYVLKRLSRKRLGAVFSTGAKITKPFLFPFEVRKQLTRGPTDDASPPAMPEDIAEMATELCKSAPKPSCGGGTSRKW
>Botourmiaviridae_YP_009337787 RNA-dependent RNA polymerase [Hubei_narna_like_virus3]
MDLLKYPQQRVELETSTRALAGLVAQRRKAPLRTDDSWLPGRISQIFGAYWGPTRIEERLLREWEAARTEGIVDDPCTETDSLGNWFRIAYERALHMADAYQECLLFFDEKNFDMSRKVFFQLVGKLFSFGLIGEMESYLKFETATLLAICQESETPPLPEYLSWNHIPGTLFLGGLHRKIWMRARHRRRTQDQSLFYSLYRVKDVAHPLLDYKVQRVLKRNRELLTDESLHPLAATDSDPAILPGFDDRLSEMEWQVRRTVREVHAMARKTGWRFHRRTPLPTTHASFHFSRKKGGAFSELLGSDPESPLGFPFLVGVLDYRGSRQEYIYTQTDPDEVKRAMETLPRTLDYISVRSEPILEPFKVRVVSCGDAVPYQLARRYQKGLWEMLACTDTFRLVGSPFTEHDVEQCCLIPRLTGIHSVMVSGDYDAATDRLHPHLAQSAMDEFCRLEGVPFEDRVLLQRSLTGHTWKDGDRQTWGQLMGSFLSFPILNLCNAAETRAVMEDAYEMYIPLEWSPLKVNGDDILFCIPPAAYPEWSRRMAQAGLIPSMGKNYVSRRYAMINSQMYELPTDWDRAFRGELPHLVPTLKLGLIRGPSSPIQTRRGLSEWMRSPECQWSPYNLGDQMREAAKGFGRDMASRIYSSSLRYALPLLQQLPPVSWFSHPSKGGLGLPTDRDPESLIREHHRRIASFLTCHNFTHPHEEQIRHSIRMSGSPLYASAAIAAVQDSCDRLRIPYEKKSILLDKEECRVESSLLSKQLWGNSRSCTALENDDDREGDWIRDWTRSYWKWTRLAESVVRPGCLLPMNAMNCILPWEFRWERDFSGVILT
>Botourmiaviridae_YP_003104770 RNA-dependent RNA polymerase [Cassava_virus_C]
MSKRPLAACLSVEETSFYAKTEVSKLCGLVDRMGKLPRTYAGDDLPIDDNLKPVARSVLAPILGTRLTRERTEYICSLSSQLVVGISDVTYILLGSALSVKEIRWQSQLFAILAIAGKLEAAFKSHTGFLLATCLGDRYDSPDPSSSNYGGIAPGRIFPPRFQRKIWMRCVLRRRPQDVTLASSLVNIKRVAPPVPDSFVQESLNKNRERLSKPQSDCPDPILDMLERQVVRTVDEIVYNAKKEGWNRKIARSAFPSQSASFARSIASGGQLGEIVPENWSLRFPTLLAMVERCQEVVPIYGWHESPETVLTENLRGHIDACLEVRRSPVLEPFKVRTITMGPAEPYFKARRIQGVLWDLLKHTRCTHLPNRPIHESDISFFCSRRGDAVFPDEETFFVSGDYSAATDCLSPVLSTVAVDRLCDHLLSPENQVLDPVHPWRALFHRVLVGHKIMEGKRGEEVEIAAQTWGQLMGSPLSFPILCIVNLAITRASIEHTAKRQLYLEECGILVNGDDILFKLPLRGLARWDFLVTRGGLHPSPGKNFVSKDYAVLNSTIYRVGRTAELIPTIKGNLINGTACRGIERPRDGSLYFSDASKYSWGTIGDRARELIKGFPNHIADQLLSRFLISMKPHLDLFPRISWWAHPQYGGLGLPVTRPGDFLPVHRRVGAFLACGGRRSQEFRMNMQWLSNPVKQFNAFTSQYLMDIARSLSVPVKQIYNDETEPEFFLEREIMYSALRFGVEFPTNARGNRELLAAWRHFYRQLERRALRTRITDGDLPERKADRKGLFLLSPEKLIAGPRFKYVYDWACKNQGGNIWSSSSRGYVLFDKHRVLESSALPFGKDEVKSSVSTHFTPVNEYRQRIFFWT
>Botourmiaviridae_YP_002019754 RNA-dependent RNA polymerase [Epirus_cherry_virus]
MSNLADHEQVRTYSAYCSRRLCGLTDRIGKLPECNLAPAFLKELKLPGLPVPQTLYLKATRWLTLSDRDEEREYVPVLISHLITAVYDVVKFLLGRQITRKDIHYMVGVYTLLAMEGRLEKSFKEHTAWLVARAMGDVAPEVPPTDGISAGKIFSPRLNRIIWMRCVLRRRPQDVSLAHSLYQVKRVAPPLVTKLVNKASEEMLRRVTKEEDGEEHIILRRLEGEIERTVDELVKNARAERWTGNIRGQPFPAQSASYEHGVREGGQLHSLLGTGHGLNIPHLIAMIQRGQYVYPVYGWDESVGPNLKNVLEMVDCPEFLPTRRSPVLEPFKVRTITMGPARHYFRARQIQGVLWDLLKGSRSTHLPNRPIQESDISFFVQRAGDRIFPGEEALYVSGDYSAATDNLRPSLSMTCVNRLCDHLSQSGSALDAAHPLRMLFQRVLVGHAIMDGKRGEESEAGRQSWGQLMGSPLSFPVLCIINLAATRWVLEQVSGRIVSLNQSGILVNGDDILFRMPYRGYALWNRVVTAAGLTPSPGKNFVTSRYAVLNSEVYDTSSRTADPVPFLKINLMYGTLARGCERRTSAELLYGDDLEAGGTLGHRCRALIKGFKPEQQDYLITRFIRACQPFLSQAPGVSWFLHPAYGGIGLPSVRRPRIEIHHLRVAAYLSCGGKDQAEAQVFMHWLKQPSKEFNRATLLRAMEVARELHVPTVQVSPEELKEAPERFEIPVKQELLLSALTLGTEFEVTDQGQSARLREWNRYYRLLVRRSLKTYVRGSKDTTGLGLHAMGWEKAMRGPKFRTVFDWSARSGGYSMLRKTTSSYSRCPFSSSSESILPSGGVRVCYSFLNTQ
>Botourmiaviridae_YP_002019757.1 putative RNA dependent RNA polymerase [Ourmia melon virus]
MEPRQELLDPERVREEAKRIVRWLCGLVDRTGKLPAGDYQGKILNTVSEICKRSKLPCGELAEALTKGRLTRSLVDYSELLISNLVVGYFDVLEIYLGKQSVRLSDIREMACKYTFYAINRRLEDYIKFQTAWLQARAMRDVTPEPEAPSWLNEGFGRCFSALLNRKVHLRCVLRARPNDVSLAASLYQVKRVAPPLPDDQIEKNLEKSLDRLTKDEEPAGVDEPFLEDLKRECKRTVDELVQNARREGWNRKISRDCFPSQSAAFENPISKGGQLGQLVKENNTPRLPVLLGMFEYKGRVTPVYGWADDGDTILSDEELGREVPAALKCRRSPVLEPFKVRVITMGPAVQYYRARRVQGCLWDLLKHTRCTHLPNRPVEESDIGFYVRRRGADLFRGEEVPYVSGDYSAATDNLHPDLSLSVVDRVCDHLLSDDNRPLDPVSPWRVLFHRVLVGHRIYDGNSSRNTEVAAQSWGQLMGSPLSFPVLCIVNLAVTRYVLEKACGRIVTLEESGILVNGDDILFRCPERTIPFWTRMVTIAGLSPSPGKNFVSYRYCQLNSELYDMSGSRAEYLPFIKANLIYGTLARGCERKRAADLCYGDTTTEGGTFGHRARALIKGFGPDMQDRLMSRFLHSIKGFLEKIPEVSWFIHPRYGGLGLPLTRPVTHNPYHLRIAAYLSCGGEQSQEARCMMQWLSAPTKSFNAATLLRILEVARNCKVPFRKVPFALLHRAEAAGVDLEALFRKALLRSAPRLGVEYPSNESGDMQRLGDWRRFFRDVGRKAARTRCRSGTADERKGLFLMSPDNAVKGPQYEYIFDWASHNMGGNIWDPSYKFRADPFSSSESDEPRAKEIGPNRGPE
