# Supplementary material for: Integrating Sequence- and Structure-Based Similarity Metrics for the Demarcation of Multiple Viral Taxonomic Levels
Source: Viruses. 2025 Apr 29;17(5):642. doi: 10.3390/v17050642 (PMC12115509; doi:10.3390/v17050642)
Supplement: Supplementary file 1 [file viruses-17-00642-s001.zip › Datasets FASTA/Orthornavirae/Orthornavirae_107_RDRP_align.fasta]

>Totiviridae_AAT67231.2 RNA-dependent polymerase [Penaeid shrimp infectious myonecrosis virus]
-M----------------------------------------------------------
------------------------------------------------------------
------------------------------------------------------------
------------------------------------------------------------
------------------------------------------------------------
------------------------------------------------------------
------------------------------------------------------------
------------------------------------------------------------
------------------------------------------------------------
------------------------------------------------------------
------------------------------------------------------------
------------------------------------------------------------
------------------------------------------------------------
DEIRNYTHLDYIFV--------QNICIYMLVFGIDTVKHFRQIGLFNER-----------
----------------------NEFIEIAKQLSTKGK-------------RFVDDVDNMK
QKVCEIATIVGYMDPNVDKIDVMEEVNS---LAAEGNEHGIDRDNWNDL-----------
------------------------------------FTKTCKEVMTWYKGHEFISFDDYI
KEG-MWLTSGSSSIG--------------------------------------KVHWT--
-----------------KDGENGKFKARKN------------------------------
----------MLLQIY--------------------------------------------
--------------------------------------------TPQELANIVYAWDGKL
HSRVFIKNEM------------SKLRLAVASNIEAYIHESYMLFLYGHGFKEYFGVT---
------LDEKPDQQHQREIEMIEKL-----------------------------------
------QAGYFGLPFDYASFDHQPTTFEVKTMVRR-VG--------EI------------
----------------------VVSQVP---KNYYYQTQLLVNKIVNAYDKSYLSG----
N------------IKNTK---FENIKV-KGGVPSGVRITSLLGNMWNAIITKIAINNVI-
GIIGYDP-------------ISQISLRGDDVAILS---------KDPAALYLLRLSYAAI
NAIG-----KDSKLGISP--------KV--------------------------------
---------------------------------------------CEFLRNEISVT----
--------------GVRG------------------------------------------
----------------------------------------------------------WT
----------------CRGIGGISQRKPWNPQ----PWSPNDE---VETNASNISL----
-LERRAGIELQ------------------QLHHI--------------------------
-------------NKVKWSRHVRQSYKYL-------------------------------
------------ELPKRLGGFGIYRF-----------------------QGWLPN-----
------------------------------------------------------------
------------------------------------------------------------
----------GKLPLAKKPLVNVEDIH---------------------------------
----------------------------PSQE----------------------------
---------LFLPLSEQQKKI---------------------------------------
------------------------------------------------------LAQVEM
TNK-----------------------------MQTDDIPGT--------QKLFSKEWI--
-------------------------------------------------QKVRAKKIIWS
RNQT--------------------------------------------------------
--------------IPIHTDHTVRIPRWDEKIKFPR-YKSEYILNNKINLTMEQVLRQYN
LLKEVERY-DKDLKVPKLLDILDKWFPVQSSKIKTYESQG------------------FH
RTDA---INLAVGEIPTEPAVKINP-ILINFVKLHLERQGIRHQRGRNKIAKFIYQKTKQ
AENMILQSSLQQMYRY------------
>Totiviridae_YP_003289293.1 RNA-dependent RNA polymerase [Drosophila melanogaster totivirus SW-2009a]
-M----------------------------------------------------------
------------------------------------------------------------
------------------------------------------------------------
------------------------------------------------------------
------------------------------------------------------------
------------------------------------------------------------
------------------------------------------------------------
------------------------------------------------------------
------------------------------------------------------------
------------------------------------------------------------
------------------------------------------------------------
------------------------------------------------------------
------------------------------------------------------------
------------------------------------------------------------
------------------------------------------------------------
------------------------------------------------------------
---------------------------------------------THQEHKKYISFEKYV
KEG-YWITSGSSSIG--------------------------------------KVNWS--
-----------------YDGDLGKFKARKN------------------------------
----------MLLDLY--------------------------------------------
--------------------------------------------TPDEIYKMAVEWDGKL
ENRVFIKDEL------------AKRRLAVASNIEAYLNQGYIFYLFGHGFKNWKYIT---
------LDETPGETHLRNCETIKAL-----------------------------------
------KDGCFALPFDFKGFDRQPTIWEVKQITKR-VI--------DQ------------
----------------------IKYLVP---PQDRHLFTKIAAKNISCYDNNYLYS----
P------------LTK------ETKKQ-TNGIPSGIRPTSFIGNVWNMITTDIARDQTS-
LILGKDN-------------IRLIALKGDDTKILA---------KDFMTCLVFRYSYQAI
NAVG-----ENSKFGIMQ--------NC--------------------------------
---------------------------------------------CEFLRTEISTQ----
--------------GVRG------------------------------------------
----------------------------------------------------------WT
----------------NRAIPSVTQRKPWNPQ----PWTANQQ---VETTANNIYL----
-LERRSKKQLD------------------WLHQA--------------------------
-------------NKIKWSKYTGQSYHWL-------------------------------
------------HLPKRLGGFGIYEW-----------------------KGWKTT-----
------------------------------------------------------------
------------------------------------------------------------
----------SKLPLADIPTFDVPGLF---------------------------------
----------------------------SENINL--------------------------
---------TWKQMTDEEKTA---------------------------------------
------------------------------------------------------YQQVEF
SMK-----------------------------IAADDIPGP--------QKHISSNYI--
-------------------------------------------------KNLRKLKPVWE
KTVV--------------------------------------------------------
---------------PTYRFYKTEGPTCENNIWPRRMIQSH-EAGPNGMPIFSEFIRQHQ
IAKKAK------IEIPSLKECLAKWYPEAYKTMTEYERKG------------------WH
RTDA---INIATGKVPLEPTGILNP-ILTPWISKIVVKSGFSFWRGRENIALHLTSVCKQ
AVQYIQNEGGNYMYAF------------
>Totiviridae_AFE02920.1 RNA-dependent RNA polymerase [Tianjin totivirus]
------------------------------------------------------------
------------------------------------------------------------
------------------------------------------------------------
------------------------------------------------------------
------------------------------------------------------------
------------------------------------------------------------
------------------------------------------------------------
------------------------------------------------------------
------------------------------------------------------------
------------------------------------------------------------
------------------------------------------------------------
------------------------------------------------------------
------------------------------------------------------------
-MNQHLCHLDQTIL--------ANLCIWTQLWGLRHLVTLHSLGMLNDI-----------
----------------------DTYATKMAKVSSFAK-------------RFPFETDNAK
QRWCEVNTLTGYMQNDIGTFDYDKEFES---LATGGNEH---PEWWKRK-----------
------------------------------------FEEKVRDLMTFQEAPEFVSFETYV
KDG-YWLTSGSSSIG--------------------------------------KVEWS--
-----------------YDGDTGKFKARKN------------------------------
----------MLVDLY--------------------------------------------
--------------------------------------------TKEEIYQMAIEWDGEL
MNRVFIKDEL------------AKRRLAVASNIEAYLNQAYLLYLFGHGFKNYKYIT---
------LDEKPNETHKRNCRLIKLL-----------------------------------
------KEGSYALPFDFKGFDRQPTTDEIKTIIKR-VI--------DL------------
----------------------VSPRVP---ASHRRLFNTIAFKNIVCYDKNYLYS----
P------------LTK------RTVKQ-TGGLPSGIRPTSLIGNLWNMIATDIARDVTK-
DILGQDY-------------IQEIALKGDDTYIVA---------PNFFVCLVFRYAYQSI
NAVG-----ENSKFGIMQ--------NA--------------------------------
---------------------------------------------CEFLRTEISSS----
--------------GVRG------------------------------------------
----------------------------------------------------------WT
----------------NRAIPSVTQRKPWNPE----PWTENQQ---VQTIANNIYL----
-LERRCKQDCT------------------FLHMA--------------------------
-------------NKIKWSKMMHQSYLWL-------------------------------
------------HLPKHHGGFGIYEW-----------------------SGWLPN-----
------------------------------------------------------------
------------------------------------------------------------
----------CKLPLTQPPVFDVANLN---------------------------------
----------------------------PSSVDL--------------------------
---------SWYSLSDSEKRA---------------------------------------
------------------------------------------------------YQKVEF
SSK-----------------------------IAANDIPGP--------AKHVMRSYI--
-------------------------------------------------VALRACKPEWS
KTLV--------------------------------------------------------
---------------NFKPIPLISGPTYTNPFWPHPRIKTDTTSNTNGYPQLSEFVRQHQ
IAKRAK------IPVPPLRDMIAKHYPSAYKVMNRCELQG------------------WH
RTDS---INIACGKIPTEPLKILNP-ILAAWVQQIVLNAGLLKWSGRKNIANRLYAATTL
AVHHIQCEGGASMYAF------------
>Totiviridae_BAJ21511.1 RNA-dependent RNA polymerase [Omono River virus]
-MST--------------------------------------------------------
------------------------------------------------------------
------------------------------------------------------------
------------------------------------------------------------
------------------------------------------------------------
------------------------------------------------------------
---------------------------------------PGDI-----------------
------------------------------------------------------------
---LTTDYRVKSDLAVTRL-----------------------------------------
------------------------------------------------------------
---------------------------------------------------RIKDFIARI
DPNIVK------------------------------------------------------
-----------------------------------------------------------F
-MNQHLCHLDQTIL--------ANLCIWTQLWGLRHLVTLHSLGMLNDI-----------
----------------------DTYATKMAKVSSFAK-------------RFPFETDNAK
QRWCEVNTLTGYMQNDIGTFDYDKEFES---LATGGNEH---PEWWKRK-----------
------------------------------------FEEKVRDLMTFQEAPEFVSFETYV
KDG-YWLTSGSSSVG--------------------------------------KVEWS--
-----------------YDGDTGKFKARKN------------------------------
----------MLVDLY--------------------------------------------
--------------------------------------------TKEEIYQIAIDWDGEL
MNRVFIKDEL------------AKRRLAVASNIEAYLNQAYLLYLFGHGFKNYKYIT---
------LDEKPNETHKRNCRLIKLL-----------------------------------
------KEGSYALPFDFKGFDRQPTTDEIKTIIKR-VI--------DL------------
----------------------VSPRVP---ASHRRLFNTIAFKNIACYDKNYLYS----
P------------LTK------RTVKQ-TGGLPSGIRPTSLIGNLWNMIATDIARDVTK-
DILGQDY-------------IQEIALKGDDTYIVA---------PNFFVCLVFRYAYQSI
NAVG-----ENSKFGIMQ--------NA--------------------------------
---------------------------------------------CEFLRTEISSS----
--------------GVRG------------------------------------------
----------------------------------------------------------WT
----------------NRAIPSVTQRKPWNPE----PWTENQQ---VQTIANNIYL----
-LERRCKQDCT------------------LLHMA--------------------------
-------------NKIKWSKMMHQSYLWL-------------------------------
------------HLPKHHGGFGIYEW-----------------------SGWLPD-----
------------------------------------------------------------
------------------------------------------------------------
----------CKLPLTQPPVFDVANLN---------------------------------
----------------------------PSSVDL--------------------------
---------SWYSLSDSEKRA---------------------------------------
------------------------------------------------------YQKVEF
SSK-----------------------------IAANDIPGP--------AKHVMRSYI--
-------------------------------------------------VALRACKPEWS
KTLV--------------------------------------------------------
---------------NFKPIPLISGPTYTNPFWPHPRIKTDTTSNTNGFPQLSEFVRQHQ
IAKRAK------IPVPPLRDMIAKHYPSAYKVMNRCELQG------------------WH
RTDS---INIACGKIPTEPLKILNP-ILAAWVQQIVLNAGLLKWSGRKNIANRLYAATTL
AVHHIQCEGGASMYAF------------
>Totiviridae_NP_620070.1 gag-pol fusion protein [Giardia lamblia virus]
CL----------------------------------------------------------
-------------------------V-------------------LRHNLRHPFIRSCDG
D-------------RQLRGNMGSYTGKT------------------------RTGFVYTY
FSPNFLSSFNVSEPIFNTSINLT--------------------PPYDDTSQAVIQNLSMP
QMLSFDPYYESTFYVV--------------------------------------------
------------------------------------------------------------
--------------------SADNEW--------IPTSGPAWKVP---------------
--------YLENVVKRSGRRLLAELR-------IASNNGSG----------------DRT
FLTTCKTRKGRHFTYFSAALGGKILEFVCAPLSSIS------------------------
------------------------------------------------------------
--------------------------------------------LQGGQTIYAPIQLQDV
IP------------------------------------VRKEDPVPGSIYAVFKFFS---
---------------EPKAWEARALKSYKVRFQDLPSHIVISELKERAARSYIGSRGYVD
TGFKALDIYIDILSQMELPKYIHEFLIL--LRGKVCE--V-SRLYKKEQVF---------
----------------------VILLTVFSELTAIVR-HRGNKSTGSM--------GRMW
TLLSDFETLLGKVSYK------------------NPSIIEEQVVPW-----------LTS
DPIPRTPDF--------------YSTYFKTAVQFM-HRT---FVPVTLRSAPPLTFHEYC
GRPELWGTTGSGY-----------------------------------------------
----------------------IGYGKRS---------------------------FNK-
---------WSIYGAYPTEEIYRLALYGDN------------------------------
------------------------------------------------------------
-PPLKPLEKP----------ELTKVRAVISASLQSYILMSYLEYIMADTIVDKAFTTTL-
------------MNDRQLENLERHMMT---------------------------------
------MTGGVRVPVDQSNFDRQ-PDLVQIGIWQQ-LL-----------FH---------
---------------------LASASAP-YRARDSVSLVISRLASTTTFPNLKVRM----
S-------------DGDKRV--------LHGLPSGWKWTALLGALINVTQLLTMAE----
LSNTLAS-------------LRSTVVQGDDIALSM---------TDREQATQLVDTYARQ
GFEV-----NPKKFWISP--------DR--------------------------------
---------------------------------------------DEFLRRVATPG----
--------------IVAG------------------------------------------
----------------------------------------------------------YP
----------------ARMMIKLLYQLTEPEE----PSHYISMLPKLAKVPNVVQEH---
-VKPRSDVPWSE-----------------TVEEL----------DWREALAI--------
-----L-RHRPARTSELVTQWLQLIGRFTAAHPDKRALTLL---YRWFVRDLTHATKIKK
RNLL--V---LLQQPGFWGGYSQSLVGLLRTTHLADMIVSELDIGLPGPRATSSRFGTS-
------PTSLAPHYLTLIV--------------------------------------PSS
VHVQSQKELDL-------------------------------WGLCRSSKYAKHYSNIFR
YYK-------LTLPTLVLWAQRLGDKHVTD-------F----------------------
----------IRSVTLGSE-----I---PKYDP---------------------HARLFT
SNGVSVGMLIRIRVRHFTHRVLRRETPKC-IPV---------------------------
-IVGLYREQTLSVPESVRLSEPDKILLS---------------------LQRASGYSLNL
VKKI----------------------------LQITRKPVDH------------------
---------------------------------------------PVDARFSQAFPNNWS
DLAR-----------------------------------------------TAGTF----
---------------------LLTVPA---------------------------------
------------------------------------------------------------
------------------------------------------------------------
----------------------------
>Totiviridae_ABB36743.1 gag-pol fusion protein [Giardia canis virus]
CL----------------------------------------------------------
-------------------------V-------------------LRYNLRHPFIGSCDG
D-------------RQLRSNMGSYAGKT------------------------RTGFVYTY
FSPNFLSSFNVSEPIFHKAINLT--------------------PRYDDTSQTVIQNMSMP
QMLSFDPYYESTFYVV--------------------------------------------
------------------------------------------------------------
--------------------SADNEW--------IPTSGPAWKVP---------------
--------YLENVVKRSGRRLLAELR-------IASNNGSG----------------DRT
FLTTCKTRKGRHYAYFSAALGGKILEFVCAPLSSIS------------------------
------------------------------------------------------------
--------------------------------------------LQGGQTIYAPIQLQDA
IP------------------------------------VRREDPVPGSIYAVFKFFS---
---------------EPKAWEIRALKSYKVRFQDLPSHIVISELKERAARSYIGSRGYVD
TGFKGLDIYIDILSQMELPKYIHELLVL--LRGKVCE--V-SRLYKKEQVF---------
----------------------IILLTVFSELTAIVR-HRGNKSTGSM--------GRMC
TLLSDFETLLGKVSYK------------------NRSIIEEQVVPW-----------LTS
DPIPRTPDF--------------YSTYFKMAVQFM-HST---FVPVTLRSAPPLTFYEYC
ARSELWGTTGSGY-----------------------------------------------
----------------------IGYGKRS---------------------------FNK-
---------WSIYGAYPTEEIYRXALYGDN------------------------------
------------------------------------------------------------
-PPLKPLEKP----------ELTKVRAVISASFQSYILMSYLEYIMADTLVDKAFTTTL-
------------MNDRQYENLERHMMT---------------------------------
------MTGGVRVPVDQSNFDRQ-PDLVQIGIWQQ-LL-----------FH---------
---------------------LASASAP-YRARDSVSLVISRLASTTTFPNLKVRM----
S-------------DGDKRV--------LDGLPSGWKWTALLGALINVTQLLTMAE----
LSNTLAS-------------LRSTVVQGDDIALSM---------TDREQATQLVDTYARQ
GLEV-----NPKKFWISP--------DR--------------------------------
---------------------------------------------DEFLRRVATPG----
--------------IVAG------------------------------------------
----------------------------------------------------------YP
----------------ARMMIKLLYQLTEPEE----PSHYISMLPKLAKVPNMVREY---
-VSPRSDVPWSE-----------------TVEEL----------DWREALAI--------
-----L-RHRPARTSELVTQWLQLIGRFTAAHPDKRALTLL---YHWFVRDLTHATKIKK
RNLL--V---LLQQPGFWGGYSQSLVGLLRTTHLADMIVSELDIGLPGPRATSNRFGTS-
------PTSLAPHYLTLIV--------------------------------------PSS
VHVQSQKELDL-------------------------------WGLCRSSIYAKHYSNIFR
YYK-------LTLPTLVLWAQRLGDKHVTD-------F----------------------
----------IRSVTLGSE-----I---PKYDP---------------------HTRLFT
SNGVSVGTLIRIRVRHFTHRVLRRETPKC-IPV---------------------------
-IVGLYREQTLSVPESVRLSEPDKILSS---------------------LQRASGYSLSL
VKKI----------------------------LQITRKPVDH------------------
---------------------------------------------PVDARFSQAFPNNWS
DLAR-----------------------------------------------TAGTF----
---------------------LLTVPA---------------------------------
------------------------------------------------------------
------------------------------------------------------------
----------------------------
>Totiviridae_QIJ70039.1 RNA-dependent RNA polymerase [Eimeria stiedai RNA virus 1]
-MTGQQPASR--------------------------FPLREAATICGLVGLMKKYLP---
-------ELKRLCSKYKGPALTDLCYQ--VGAGGTCEFSQAALS-LANLLCNPRVVHCQL
P---GQWATPS--LVYAGALACVELGEDWA------------------YC-----LRVIK
SSPHFIVQGWGQRRVAQ-----------LGEERG------------DLARRVLEKTRRLV
GAAKDRSAYENQNRFD----SSGSIHTTGKESPLPPGLVSAIEKYVSNTTGE--------
--------RSKRSRRNRGLWAQ--------------------------------------
----------------------------------------------------------VD
DKVRALSLWLQSQTAMCYPGIRRF------------------------------------
---ELTEIRKVVNDCLTRYLCGAYGDAALGPECRG-------------------------
-------------RLPGQVRPSS-----------------AGLGGKQAWSAGGDPRVGR-
----GGLAWCVGLDPAV----------LDTAVSSIQPEEVYQLLLERDVSIGLRGLLQQQ
FP----------------------------------------------------------
------RKAHPQAGKKANIFLDCLLADYDREFPE--------------------------
-LTFSLLCLLYSLPPGVLY---------------------------EDQVCSAILFGAAY
CPGPEALGITAAILAEL-----AAGCKRFQALSDCIK-ASGSNCRF------------EW
AKLAELNCLKGRATGDLDL---------------------------------------RA
DAVRRTGPK---VDMEVEVDRQA----LIDAIDSI-YSEELGA-----EPIKVLPASTHW
DRRFEWCVAGSHPHV-----------------INARGAF---------------LEVP--
-----------------SKGPGGRRMTRR-------------------------------
----------MAMEYTKANALDLWDGK---------------------------------
------------------------------------------------------------
-VRVSVIPKL----------EQGKTRAIYSCDTTSYAAFSRILRPAEKRWAGRRVI----
------VDPGAGGNYGMFRRIRKAWS----------------------------------
------KALPTAVMLDYADFNSQHTIESQQLVIER-LL--------AR------------
---------------------------------CVGVEPEEAQKLIDSLANMEVYL----
--------------EG-----ERLGRV-TRSLMSGHRGTSFINSVLNAAYIRVVL-----
GSQAYD--------------RLQAFHVGDDVLVFC---------RSWSEGYDLLDSMSRA
GFHL-----QSKKQSIGR--------QG--------------------------------
---------------------------------------------FEFLRMAGN------
------------RYSAHG------------------------------------------
----------------------------------------------------------YL
----------------ARSVASTVSGNWTTDL----KDDPLAV---LLMFVQQARS----
-LINRSGSPT--------------------VYRL-----------LASSARV-FTSLQLP
V-----------------------LLEVL------SG-----------------------
--------------RVAVGNGPVFRT-----------------------DGRYEH-----
------------------------------------------------------------
RECLEVSEELPD------------------------------------------------
---YDSSQVFRNLPKHATRDY---------------------------------------
------------------------------------------------------------
---------FSRGRADIERVA---------------------------------------
-MDLVGRKPWEAALRSSYGDLARDPALV------------A---AAEEHGSSLTRRVVSL
SAKTFYLKR-------GEVLLEDELDKKIQR-GILIQYPII-----ALLQHHLSDKQINY
LL------------------------------------TRLGVYASVEE----SRAIAFG
ACRV--------------------------------------------------------
---------------------------------------------GAVVRGWLPYSDAAS
LGARG------------VASTVRVLYPLRM------------------------------
------------------------------------------------------------
----------------------------
>Totiviridae_YP_009115500.1 RNA-dependent RNA polymerase [Eimeria tenella RNA virus 1]
MMVPKEATASHPP-----------------------GALWGAVSKSGVLSVLGRSFHAAG
-----N-MASKFDADVIRSELVSAA------QGQPSEDSGYATLVAYNLAYNPYPIHLPL
P---LSWRSEV--IRWLTYYSLITMSSWWVATDVVGFWSS-GG-----FCEIAPADFVER
AAPRVN------------------------------------------PLEAGVRLESLV
KAYRDRASY-----------ASRVGPELHRRYIAP---DDGGNPFRALQAGSPS------
-RARLQSPRVRPARRKRAQWRCTAFADV--------------------------------
------------------------------------------------------------
--IAEITGLVCGQLKTLYSGVREY------------------------------------
---ARSEVYEAVMRCVNRALCHAHLSGGEGSAGGAG------------------------
---------------PGAMRHQSESG------------------RSVPWRPQAHEAGSS-
------APWTHRVPESY----------LAEVAERISPRDVLSELIARDSSIALRQELGRL
FP----------------------------------------------------------
------RKRDPQSGRKANIYLDCLLADIRDIDPA--------------------------
-SHRQLCMMLSAAPPGAIH---------------------------EDQVCNALIYAYSL
WRGREALLGAFCILVNL-----AEGGERLKHLSDILK-ASGSNTVF------------EW
AQLCELNCLLGRGVGDTDL---------------------------------------WS
DAERRTRPEK---DMEVELDRRR----LSDAINAV-LAEELGD-----EPLHADPIQDYW
DRRFEWCVAGSHNHT-----------------TNAEGAF---------------ADVP--
-----------------ATGPGGVRMTRR-------------------------------
----------MAMEHVDENALVTWDGH---------------------------------
------------------------------------------------------------
-VQVSVVPKL----------EQGKTRAIYSCNTVSYAAFGRILRPAENRWAGRRVI----
------LDPGAGGNYGMFRRIRKAWP----------------------------------
------RALGTALMLDYSDFNSQHTLAAQELVVKL-LC--------DR------------
---------------------------------FTNLEPDYSELLVSSLHKMDIYV----
--------------HG-----KLVGRA-RRSLMSDHRGTSFINSVLNAAYIRYVL-----
GEERYR--------------KMQSFHVGDDVLMFC---------KDSVEAYGVIGAMEDA
GFHL-----QRSKQSVGS--------KG--------------------------------
---------------------------------------------FEFLRMAGT------
------------RSLAHG------------------------------------------
----------------------------------------------------------YV
----------------ARSIASLVSGNWTTDW----TYDPVAT---MHSFVQQARS----
-LMNRSGNVS--------------------AYLL-----------LGRSMQV-YTSLPLG
V-----------------------IHEVL------SG-----------------------
--------------RVALGAGPVYRA-----------------------DGRYET-----
------------------------------------------------------------
RAILEVGDYNVR------------------------------------------------
----EDLPTWRRLPRAATADY---------------------------------------
------------------------------------------------------------
---------FTRGCHAVERLA---------------------------------------
-MELVGFQPWAAALRASYGALAVRRLQE------------G---LACRDPAADIPTSVTL
GCKQLYCKA-------GAVDLDSELDRPTRR-GALVQYPVI-----ALLQNTLTDGQIGE
LL------------------------------------RYLGVPFQAGQ----ERITAFG
NPSV--------------------------------------------------------
---------------------------------------------GVVIQGDLPYSDASA
LCSKG------------ILQTVRVIYPLRM------------------------------
------------------------------------------------------------
----------------------------
>Totiviridae_YP_009551684.1 RNA-dependent RNA polymerase [Eimeria stiedai RNA virus 1]
-MKRVGGAAS---------R----------------GALREAADSCGLTRLLVGFIAEAS
-------ALSRLPESERYGAIISAC-------GGGAEDRLEACV-CYNILSNPTPIHLPQ
P---AAWVWPI--LLGVGEAAGRMLPPEWR------------------RCIAMLPRRRYS
VLPRAQGNRWLGSSKGRGVDSLASSYALHVDSHG------------RDGKPALGALCRYL
SEA-DAAIHEGTRRVL----ASRAVPPAASVSGL---LASGRELFEAGLLGEEQDTEA-H
VRVDGPSPRMRARRGGGGSYVAPGISRV--------------------------------
------------------------------------------------------------
--ASRLATSVRGGVNSLLTWLRDF------------------------------------
---SVSEVAGALGRVATQRLVGASAGPA--------------------------------
---------VLERRLEERARPSPVS---------------SGVTSGRPWARGLDDKGGSC
GVL-GGSGWSMKVSRRQ----------AEGLMRSISLPEIALTLVKREAGLRLRSRLQAR
FP----------------------------------------------------------
------RKQMSQATSKVNVFLDSLLMDLAAYDPT--------------------------
-GCSLSLSILDTVPAGTLY---------------------------EDQVCGAVLHAFSL
CHGRAGATLLLILVLGL-----AAGGTPLQGLSDVLK-ATGSNTSF------------EW
AHFCELHCLLGRGAGELDL---------------------------------------KE
DAARRCRPK---PDMEVEVDPVK----LETAVRAV-LAEELGT-----DNLIIDDLDRHW
DRRFEWCVAGAHAAS-----------------VNQCGGF---------------SCVP--
-----------------SCGPGGRKMTRR-------------------------------
----------MAMEYVEGNPLHSWDGE---------------------------------
------------------------------------------------------------
-VKVSVIPKL----------EHGKIRAIYSCNTISYAIFSRVLRPAERKWAGRRVI----
------VDPGAGGNYGMFKRIRTAWP----------------------------------
------RSLPVAVMLDYADFNSQHTLGAQQTVIRC-LL--------ER------------
---------------------------------CPGISAAEKETMIASFDRMYIYH----
--------------SG-----ALVGRC-RRSLMSGHRGTSFINSVLNAAYLRVVL-----
GEDGYA--------------KLQSFHVGDDVLIFA---------RDERSGYEIIQAMTAA
GFHL-----QAKKQSVGR--------AG--------------------------------
---------------------------------------------FEFLRMAGT------
------------RRAARG------------------------------------------
----------------------------------------------------------YL
----------------ARSVASTVSGSWTSDE----RLGAIAS---LHNAVQQARS----
-LINRSGNMD--------------------CYKL-----------LLRSAYA-RTSLPLS
I-----------------------LGEVL------SG-----------------------
--------------QVAVGAGPVYRA-----------------------DGHYYN-----
------------------------------------------------------------
REVLELDLAREH------------------------------------------------
---HVDSIPWRKLARHATSDY---------------------------------------
------------------------------------------------------------
---------FARGRADLEEHA---------------------------------------
-MFLVGYKPWLAALRSTYGDLAGVLNEP------------------GPDDGDDTPRAVAL
GVKRMFTKS-------GVVSLDTELDKPVQR-GLLVHYPII-----VLLQHSLDNNQIGE
LL------------------------------------RAAGHLCEPGA----ERIAAFG
DVKL--------------------------------------------------------
---------------------------------------------GSVINGWLPYSDAAA
LGARG------------LWQTVRVLYPLRM------------------------------
------------------------------------------------------------
----------------------------
>Totiviridae_NP_108651.1 RNA-dependent RNA polymerase [Eimeria brunetti RNA virus 1]
MMTELLPRLTPVV----------------------------AADEMG-------------
------------------------------------------------------------
------------------------------------------------------ELYLRT
TFPRPP------------------------------------------------------
------------------------------------------------------------
-----------------------------LA-----------------------------
-----GTFNDTGL-------------------------FPV-------------------
--MYAETASLQHAVRRILRH----------------------------------------
---GPLSLTQSECLARSTFTAVGDEAVLCRRAEEA-------------------------
-----FWDLLLASEWPMHVAPVPWLL----------KHVVTLIARGLKQSLLEHRIPGGW
-IK-----------------------------------------HIRNGRSPSKEWLLGY
WP----------------------------------------------------------
------RKSHPLAGKKANLFLDCVIADFLQNYKC--------------------------
-LGPVLEGWMKRTHLLGIY---------------------------EDQACNIIVYAQAV
MLEFGFEESLYLATWA------VLRAKQAKALSDVLK-AMGQNMCA------------VG
RHLCELAVLQGRGVNRLDL---------------------------------------LE
DAERRVSA--TFNCPIVHVPADA----LRQCVRDV-LRRELRT------RVVLPPSDDFF
RRRYAWCVGGAHNLN-----------------GNDHWLP---------------RSLL--
-----------------PQFPAALLWNRR-------------------------------
----------AALNCVERNPLKRWSGH---------------------------------
------------------------------------------------------------
-VRVSVAEKV----------EQGKGRAIYSCDTLSYTAFSWLLEAVEKEWASRSVI----
------LNPGKGGTLGMMNRIRGAATG---------------------------------
------GRRQCYLMLDYSDFNSQHSNEAMRIVIEE-TL--------AC------------
---------------------------------CDHNEPELAAKLLKSIDDMHIYL----
--------------RG-----VHIGRV-AGSLMSGHRATTYWNSVLNAAYVRYAI-----
GRVAYD--------------TYKPFHVGDDVLILL---------DSPADAWNVVKKLEHI
GCTL-----QRSKQSVGI--------GG--------------------------------
---------------------------------------------YEFLRVAGSP-----
------------FTGVGG------------------------------------------
----------------------------------------------------------YV
----------------ARSVAGLVSGSWVSSV----KMAPREA---LQSLIQQARS----
-IMNRSGNPA--------------------AYKL-----------LISSARR-TIGIDQQ
Y-----------------------LEEFL------SG-----------------------
--------------NVALAPGPCYRS-----------------------DRRYVA-----
------------------------------------------------------------
RHVEWESSADDPYGGG----------------------R---------------------
--LLIGGIEIEKLPNHAARDY---------------------------------------
------------------------------------------------------------
---------VNWAASEVERVG---------------------------------------
-LAMVGRVPWRAMALTAYAAMEPSL---Y-------------------GNPSGGVRAAYI
SPRTVRLID-------HYIDAADITTTDSQH-GILAQYPLL-----SLLRNYFSMEDLTY
LL------------------------------------NFVGRD-----AGIDARVTAWG
GTNE--------------------------------------------------------
---------------------------------------------GICVCGLLPYADAAG
AASRV------------LGNAIHVSVPVAV------------------------------
------------------------------------------------------------
----------------------------
>Totiviridae_UHS72566.1 putative RNA-dependent RNA polymerase [Totiviridae sp.]
-MCAQRGALSARS-------------------AREGSGLHAHMYTYNRL-----------
------------------------------------------------------------
---------------------------------------------------VQSQSHFQT
LRPYYN------------------------------------------------------
------------------------------------------------------------
------------------------------------------------------------
-----GVFR----------------------ELMEGLHFDVFFKLL--------------
------------------------------------------------------------
---RGVDLTREVSYKDSRVLGVRGIITTLDVIDMKRNAGVFTKIEC------------VH
AVDLLAARTIAYEEKPIQLPIST-----------------DLLSDMMYWC----------
----GTHAYEEVCRHGVTCGLTRAGTLLIDVDPEFEPNP-----GLTGAHTPKKEALLHI
FP----------------------------------------------------------
------RKAHPLAGRKANLFLDCVLADLLEVMPE--------------------------
-VYGKLLRLVGVIQPGLIT---------------------------DDQFCAAVLYAFSA
SRHVPFFTALGYALLG------CMNDSLIKKVSDCLK-ALGGTRNA------------LG
CIMVEVNTLSGRGVNRCDL---------------------------------------VA
DARLRIGRG-KQHYRVVNLPERQ----LREAIRTI-LREELGD-----NRPQCPNLDAFW
DQRFRWCVGGNHSRA-----------------ANRHWD----------------KHVD--
-----------------YVPPQGRTLTRR-------------------------------
----------ICAEYTADNPLLTWDGS---------------------------------
------------------------------------------------------------
-VGVSLAEKI----------EHGKSRAIYSCDTLSYFAFTWLLRPVEEAWASRRVI----
------LDPGKGGRVGIFNRISEAHKR---------------------------------
------PGSKVFVMADYADFNSQHSLRSQRILMEE-VM--------DC------------
---------------------------------CQGIDPRMRDLLANSFYLMDCYY----
--------------KG-----AHLGRI-NSTMMSGHRGTTFINSILNAAYCYCAW-----
GAHTYN--------------KVTTFHVGDDVIAFV---------RDEAEGWDLLDKLTEL
GCEL-----QKSKQSVGR--------EV--------------------------------
---------------------------------------------FEFLRMAGHP-----
------------AIGARG------------------------------------------
----------------------------------------------------------YL
----------------ARSVAGLASGNWVTDF----TMEPREG---LASLINQARS----
-IINRSENAY--------------------AYRL-----------MVGSASM-ITGLARG
D-----------------------LAPML------SG-----------------------
--------------EVALAPGPCYRS-----------------------DGKYVY-----
------------------------------------------------------------
RTIENYYERVTD------------------------------------------------
---LKDRETIMKQPLNASHDY---------------------------------------
------------------------------------------------------------
---------LNRGLHYVERMA---------------------------------------
-VIDAGYAPLRAMAFASYGRMEPGG--------------------RGVPGIGFRKGCLTL
SPLLSEIRH-------GVVRTADVTSTEVKH-GLLACYPVA-----QLLKDDLSDEAIRS
ML------------------------------------DALGKKYDERN----LHSVAWG
AEHT--------------------------------------------------------
---------------------------------------------GSTIKGWIPYSDAAG
IAARY------------LTGTVVVDQPIKL------------------------------
------------------------------------------------------------
----------------------------
>Totiviridae_UHS72498.1 putative RNA-dependent RNA polymerase [Totiviridae sp.]
-MLAKSRALSLAN-------------------MREGAGLRARDHDFRAL-----------
------------------------------------------------------------
---------------------------------------------------VGDNSFFMS
LRPYYK------------------------------------------------------
------------------------------------------------------------
------------------------------------------------------------
-----GIFS----------------------ELFADLHLDKFFYKM--------------
------------------------------------------------------------
---RGVNVATVINPRGRRTLGPKGMMKHVDDARRKVQFNLYTYNDF------------IK
AIDGLALRTLAYEERPIQIPITQ-----------------GLLIDFMYWL----------
----STAMFSVCIRKGAICGLTRGGCLLFEYYKYFEPNP-----GLGHGRLPSKECLLHI
FP----------------------------------------------------------
------RKTHPLAGRKANLFLDCVLADLREVMPQ--------------------------
-TYAAVLRLIGAIAPGMFS---------------------------DDQFCSALMYAYAA
SKHVPFFYALGYALMG------CYNSMCSKMFSDYLK-AIGATKCV------------VG
CIMVEVNTLSGRGVNRCDL---------------------------------------VA
DAMLRIGRG-KQHKRVVNIREQV----LREAIRYI-LHEELGD-----TRPECSNLDLFW
HQRFRWCVAGNHSKA-----------------ANRHWD----------------RRIN--
-----------------YVPPHGRVLTRR-------------------------------
----------ICAEYTAENPLRTWNGN---------------------------------
------------------------------------------------------------
-VGVSLAEKV----------EHGKSRAIYSCDTLSYFAFSWILKPVEEAWAGKRVI----
------LDPGKDGRVGIFNRIGEAYRQ---------------------------------
------PGSQVFVMADYADFNSQHSLRSQQILFEE-VL--------DH------------
---------------------------------CKGVDERMRRLLISSFGLMDCYY----
--------------KG-----QHLGRI-NSTMMSGHRGTTFINSILNAAYCYAAW-----
GPQVFR--------------NTTTFHVGDDVIAFV---------RDEVVGWEMLDKLTML
GCEL-----QRSKQSVGG--------EV--------------------------------
---------------------------------------------FEFLRMAGHP-----
------------SVGAYG------------------------------------------
----------------------------------------------------------YL
----------------ARSVAGLSSGNWVTDF----VMEPKEG---LASLINQARS----
-IINRSDNPH--------------------AYRL-----------MLSSAEK-ITGLNKT
D-----------------------LAPLL------SG-----------------------
--------------EVALAPGPCYRN-----------------------DGRYMY-----
------------------------------------------------------------
RTLVDLDGLVAD------------------------------------------------
---VCERDAVLQQPLNASMDY---------------------------------------
------------------------------------------------------------
---------LEKGLHFVEKMA---------------------------------------
-VVDAGHAPLTAMAFASYGRMEPSR--------------------RGAPGIGFRRGCLRL
TGLRTVLKV-------GTIHTNHVTSTEIRH-GVLACYPVA-----QLLRHELSDAVVRS
ML------------------------------------TVLGYRYTETS----LMEIAWG
AEHT--------------------------------------------------------
---------------------------------------------GSIIKGWIPYSDAAG
IAARF------------ATGTVVVDLPIKL------------------------------
------------------------------------------------------------
----------------------------
>Totiviridae_QXV86392.1 RNA-dependent RNA polymerase [Totiviridae sp.]
-MSHPAPTARLQDRGGQS-------------S----EALTRGQE----------------
------------------------------------------------------------
----------------------------------------------------IPASYKER
EAPFAK------------------------------------------------------
------------------------------------------------------------
------------------------------------------------------------
--------------------------------AAWALQLPQMFIYW--------------
------------------------------------------------------------
---HGFEWYKNLVKCADVVMTPSLVSAMEKRIDEKLAAGEITFQKA------------MH
QRNFLFMRSLLFAPCVIQMYLNT-----------------STLVNMMTWC----------
----ARMGYKKISDNLRTFKLSSKGELKIDVSQHLTD-------QMAHRVGLTKEVLRGI
FP----------------------------------------------------------
------RKSHPLAGRKANLFLDKLLEDLYDLSRS--------------------------
-AYATTRSVIRVMPRNILT---------------------------DDQFCSALVYAWCM
ADQVPFATALGYAIFG------CLEPVRGKMFSDILK-AVGATRHR------------LG
CCLVEVSTLQGRGVGRVDL---------------------------------------IA
DAKLRCGE--TTHPRVLNADEDK----LREAINHV-FDMELPE-----RALHLPDVDRFW
HERFRWCVAGNHSKA-----------------ANRHWD----------------REVD--
-----------------YVPPGGRRLTRR-------------------------------
----------ICAELQSTNPLHSWSGK---------------------------------
------------------------------------------------------------
-VGVSLGEKI----------EHSKSRAIYSCDTLSYFAFSWILDSVEKCWHSRRVI----
------LDPGKDGHLGMYGRIMRMRKR---------------------------------
------RGMRCFVMADYADFNSQHSLRSQQILFEE-LL--------KR------------
---------------------------------TNSAGSELGKKLISSFDNMECYY----
--------------KG-----CYLGKV-NSTLMSGHRATTFINSVLNAAYCIMAW-----
GREDYG--------------RVESFHVGDDVIVLT---------NSEQSGWHLVDCLHDL
GCEL-----QPSKQSIGC--------HV--------------------------------
---------------------------------------------FEFLRMAGTE-----
------------RYGARG------------------------------------------
----------------------------------------------------------YL
----------------CRAIAGLASGNWVTEM----AMEPREG---LFSLITQARS----
-IINRSGNEH--------------------SFRI-----------LISSASR-ITGVEPS
L-----------------------LHEFL------SG-----------------------
--------------AVAVAPGPCYRN-----------------------DGKYVF-----
------------------------------------------------------------
RRILQYDDEQLS------------------------------------------------
---NRERSTIMRQPLNATYDY---------------------------------------
------------------------------------------------------------
---------IEKGAHLVERLA---------------------------------------
-IEYSGYAPVQAMAIASYGPSRPQQ---------------------DTGHTSLSQKKLVF
GPRESLYLT-------DKIHTGKITTTEVRH-GVLGCFPVA-----QLLKKALSKETVQS
LL------------------------------------LAIGVEAPLNE----VMSVAWG
EEHD--------------------------------------------------------
---------------------------------------------GSVIIGVLPYSDAAG
IAARH------------SKGTVIVDRPIAL------------------------------
------------------------------------------------------------
----------------------------
>Totiviridae_NP_047558.1 RNA dependent RNA polymerase [Sphaeropsis sapinea RNA virus 1]
-M----------------------------------NKFIDRAEQFGPVGDYLLSVVERF
------------------------------------------------------------
------------------------------------------------------------
--PTVHSY----------------------------------------------------
------------------------------------------------------------
------------------------------------------------------------
------------------------------------------------------------
------------------------------------------------------------
---GELSFVDALTRLRAMSNNLHANDALLPAAVS--------------------------
---------LLCLPFPLQVEMSRA-------------DVYALLVKGTSLPFNFVRSTAHL
-HP-----------------------LPDDVGRPGS--TRYSG-RFFARLLNDHSFRRSC
FP----------------------------------------------------------
------TKKMLPAEVKPNLALAPLIRSFSTCAGP--------------------------
----TLAGHFLRHLAGHVT---------------------------EDVAMAAMVYAHGL
VACYG-QKGYDIAAWL------VLRPAAAKGISTAIK-ALGANAHD------------FG
AVLCEAQTLLGRAVSTIDL---------------------------------------AH
EAEYRCDP--DLVAKQVIEPGEE----LRSHIRAV-LAMELAG-----RDLSLPDLDSWW
SSRWLWCVNGSQNDA-----------------SSRLLG----------------IDTA--
-----------------RFREFHTREYRR-------------------------------
----------MASEALTHEPITSWDGY---------------------------------
------------------------------------------------------------
-TNISASPKL----------EHGKTRAIFACDTRSYFAFEWLLGATQKAWRNHRVL----
------LDPGGGGHLGISRRVRSFM-----------------------------------
------KHGGVNLMLDFDDFNSHHSLNSQRMLFGE-LC--------DR------------
----------------------------------ANAPGWYRKVLSDSWGKMHVNI----
--------------AG------HMRPW-LGTLPSGHRGTTIVNSVLNAAYIRMAL-----
GGPAFD--------------KLTSLHTGDDVYIRA---------DTLTSCEWILDRVRSV
GCRI-----NPAKQSVGF--------GT--------------------------------
---------------------------------------------GEFLRMAIT------
------------QRETRG------------------------------------------
----------------------------------------------------------YL
----------------ARSVASFVSGNWTNQN----PLDPADA---LRTAIVSTRA----
-LINRSGRQD--------------------YARL-----------VGPALRL-SHPLGTR
N-----------------------IIRLL------SG-----------------------
--------------DVALDDGPVYNT-----------------------DGRIVH-----
------------------------------------------------------------
FRVEGQI-----------------------------------------------------
---EDALPVSERWPHNATDAY---------------------------------------
------------------------------------------------------------
---------LLSHVSEVERAA---------------------------------------
-LAATGTDAAALMLASSFSKGHSSL-------------------------GSARRQVVRV
AKRETTRAH-------GFADASDLLHRDRDKVGVLKAYPLV-----NLVKNRLRKETISE
LL------------------------------------ILAGHT-----PGADPYRQAFG
EHPE--------------------------------------------------------
---------------------------------------------SKNIIGSLSHSDASA
LGKAT------------RSGNIYTLTPVFV------------------------------
------------------------------------------------------------
----------------------------
>Totiviridae_YP_009508251.1 RNA directed RNA polymerase [Beauveria bassiana victorivirus 1]
-M-----------------------------------ATVTSPDTFGKIGIYLSDLLQRY
G-----------------------------------------------------------
----------------------------------------------------------TN
NLP---------------------------------------------------------
------------------------------------------------------------
------------------------------------------------------------
------------------------------------------------------------
------------------------------------------------------------
---RGGTFVSRLITLQNSFSALRHAHPLLPAAAN--------------------------
---------LLLLDFPLQTDIGLH-------------DFIALVREAHSLPPMFDSLCISL
-FP----------------------------PQPGELVDVTHG-RLVRRLVRSSELRDRL
FP----------------------------------------------------------
------PKRLIAGETKTNVTLGGCLRSAQRLLGS--------------------------
----HKTALIARACIG----------------------------LPADHLCGVLIFLFCA
WRKLG-EGALGVALFL------SSHPTEGKYASMVLK-ALGLNSTD------------WG
ALFCETQCLAGRATGTVDV---------------------------------------KA
EARRRCDPS-KLTGELIDVDPDT----LRDHVRSI-LRVELPN------GCTVPTLDDFW
TSRWLWCVNGSHTGA-----------------SSDLLG----------------IPRD--
-----------------FLSATHERVYRR-------------------------------
----------AASETVKLEPLTSWDGY---------------------------------
------------------------------------------------------------
-TSVSASQKL----------EHGKTRAIFACDTRSYFAFSWVLGSVQKAWRNSRVI----
------LDPGTGGHLGMAQRIINAQ-----------------------------------
------RGGGVNLMLDYDDFNSHHSNGVMAMVFDE-LC--------KH------------
----------------------------------VGMPDWYRDVLVKSFDRIYYTD----
--------------NN------GRHKI-AGTLMSGHRATTFINSVLNAAYIRAAI-----
GSGRFD--------------SLLSLHTGDDVYIRC---------NTLADCAQILEATTAY
GCRM-----NPAKQSIGF--------RS--------------------------------
---------------------------------------------AEFLRMGIR------
------------GDKAYG------------------------------------------
----------------------------------------------------------YL
----------------SRSISSLVSGNWSSND----PLAPLES---LQTLITGCRA----
-VINRSGVID--------------------VAAF-----------LAPALRYPPQQISNR
T-----------------------LIELL------RG-----------------------
--------------EVALEGSPVFNT-----------------------QGRIQN-----
------------------------------------------------------------
YAAYVPR-----------------------------------------------------
---ADELPIPSSWKRHATTDY---------------------------------------
------------------------------------------------------------
---------LSYHVSPIEAAA---------------------------------------
-LEWSGADAPSLLIASSYSKGLNKV-------------------------GAAPLPPVSF
KRLPVKHAR-------GYVCATDLSKRDVNP-GVLTKYPVI-----NLVKSRLTTEAILD
LL-----------------------------------VVELGYR-----PSGDPREIAFG
GEAE--------------------------------------------------------
---------------------------------------------SKCIFGTLSYPDAAA
FSKLT------------TAGNIYTLFSIAM------------------------------
------------------------------------------------------------
----------------------------
>Totiviridae_YP_122352.1 putative RNA dependent RNA polymerase [Magnaporthe oryzae virus 1]
-M-----------------------------------DLEARSKSFGRLGMSCSSIYSKY
------------------------------------------------------------
----------------------------------------------------------RD
HLPVF-------------------------------------------------------
------------------------------------------------------------
------------------------------------------------------------
------------------------------------------------------------
------------------------------------------------------------
---SSMDFLSGLTYVTTNVGVLRSHHPLLPTAVS--------------------------
---------LLCLDFPIQFDTSSS---------------HCLLLAQSAYM----------
--------------------------TVDELARSYP--CKFGGRRILGRLIHDSTFREAT
FP----------------------------------------------------------
------VKSHPAAHTKAHISLGALLRSWPSVAPR--------------------------
----SEIDYILARCAGRLT---------------------------ADQAIALIVYHVSL
RPTFG-LSSARFAVAA------LMCPGDAKGLSNALK-ALGLNGVK------------EG
AVLVEAQTLQGRGVAPIDW---------------------------------------GR
EIPSRCTD--AVHENTVFIPEAD----LRAHVRHF-LSSELDA------DTSLEPLDHWW
SRRWAWCVNGAHTSA-----------------ASRALG----------------IDHR--
-----------------HAFPAHSRVYRR-------------------------------
----------MASEALESEPVSKWDGT---------------------------------
------------------------------------------------------------
-TFVSASEKL----------EHGKTRAIFACDTRSYFAWSWLLDPVAANWRNSRIL----
------LDPGRGGTYGSTRRIQNAQ-----------------------------------
------LTGGVNVMLDYDDFNSQHSTRSMQIVTEE-LC--------SY------------
----------------------------------IGAPQWYTDVLVKSLDSEYITG----
--------------HG------PPRHV-AGTLMSGHRGTTFFNSILNGVYIRHAF-----
GAGAFD--------------SCVSMHTGDDVYMRL---------RTLRDASTLLVSLKDL
GCRL-----NPTKQSIGY--------KH--------------------------------
---------------------------------------------AEFLRVAIT------
------------PTGSRG------------------------------------------
----------------------------------------------------------YA
----------------ARSIAALASGNWTDSD----PMDARDG---FTTTLANIRT----
-IQLRSGSPD--------------------LGRL-----------VGPAVKY-ARGLRTR
T-----------------------VIKIL------NG-----------------------
--------------EESYNGSPVYNV-----------------------PGRTVK-----
------------------------------------------------------------
VHTFAPKDPDYM------------------------------------------------
---LPEIPVSSSWPLNSTYDY---------------------------------------
------------------------------------------------------------
---------LNSHCTGLESRL---------------------------------------
-FEIAQVSPVPLLAASSYSKGLAQS------------------------RQVLTSADLTI
RPLGTVSTL-------GVIDVGSLSAAPPSP-PVLAGHPLA-----RLVAARVSDDDLRE
IL------------------------------------DQFAIPPPP--ADMTVREYAFG
YEPH--------------------------------------------------------
---------------------------------------------CVNVRGFLPHADASS
LSART------------RAGTIFVPTPVNV------------------------------
------------------------------------------------------------
----------------------------
>Totiviridae_WAK77537.1 putative RNA-dependent RNA polymerase [Coniothyrium minitans RNA virus]
-MID--------------------------------SPVADRAKVAGAVGEYLKVLTDDR
DVSFL-------------------------------------------------------
------------------------------------------------------------
------------------------------------------------------------
------------------------------------------------------------
------------------------------------------------------------
------------------------------------------------------------
------------------------------------------------------------
---LSSPFSEQISYIYKPSWGGRKPTPLRRAALS--------------------------
---------FLCATVPVQVPIPES-------------YLWQLVDATCPVPELSVRM----
--------------------------------------------DYKWKWAKNAGETVAR
YP----------------------------------------------------------
------LKKNPAASNKVNLFLYEVCRDLAKKDTN--------------------------
-ALRSGLTYLEWLRDRQVVY--------------------------NDQATAVLLYGYCL
SRYHP--HGWRHALAS------LTPSSYTKGLSVFGK-AVGINGTP------------VG
AMLVEATVLLGRDVAPTDL---------------------------------------VE
EARMRVTES-GVSEVVAPYPEDV----MRRAVRKN-LLSELKRS-GDSYKLEFPTLEDHW
ATRWRWAVNGAHSGL-----------------IYKRNPSLR-------------------
-----------------TTPPGFDRIHRR-------------------------------
----------AWLETVDKDPRPDWDGK---------------------------------
------------------------------------------------------------
-TYVSASPKL----------ELGKTRAIFACDTINYLAFEHLMSTVESNWRGERII----
------LNPGKGGHLGMANRVRAAR-----------------------------------
------NRSGVSLMLDYDDFNSHHTTQSMRIVLEE-LC--------SI------------
----------------------------------TEYPQHLAEKLVRSLDDEHIYV----
--------------GG-----KYMGRV-LGTLMSGHRLTTFFNSVLNKAYLDIEL-----
GDDIMD--------------NSVSLHVGDDVYLGV---------RSYKEADTVLSRIRTS
RLRM-----NPAKQSVGH--------VT--------------------------------
---------------------------------------------TEFLRIASE------
------------SRYSYG------------------------------------------
----------------------------------------------------------YL
----------------ARSVASITSGNWVSEA----KLSPLEA---LNSMLNSARS----
-LANRSGLAD--------------------APLL-----------LVSSVCR-MAPLASK
DDAL--------------------VRELL------LG-----------------------
--------------KIALGNGPQFQS-----------------------SGTYRY-----
------------------------------------------------------------
VNLKPEFKHIDDNGY---------------------------------------------
----------GKLPLMATHTY---------------------------------------
------------------------------------------------------------
---------LTSAATELETEV---------------------------------------
-LIRAGVSVEEDMARASYAKSAPQA--------------------------LFTEERLVV
QFRGQKNVV-------GVEWAEMVLRQPRVI-GLLTPYPLL-----LLARARLPEHLVRY
AL------------------------------------HQAGGDYNTPY----LEYDAWG
EYAH--------------------------------------------------------
---------------------------------------------GCVIDTVMSYTDASA
LGSRT------------AAGVLTSVNRMYV------------------------------
------------------------------------------------------------
----------------------------
>Totiviridae_NP_624332.2 putative RNA dependent RNA polymerase [Gremmeniella abietina RNA virus L1]
-MIE--------------------------------SPVSVRANEAGIVGQYLKGLLNME
WASGV-------------------------------------------------------
------------------------------------------------------------
------------------------------------------------------------
------------------------------------------------------------
------------------------------------------------------------
------------------------------------------------------------
------------------------------------------------------------
---MVLSFSQQISEVYKPTFNGLRPTDLQRAAAA--------------------------
---------YLVPDFPVQVRIERG-------------SVLSLLSQVIDPPARVTD-----
--------------------------------------------RCSFRWLCDPKASYAA
FP----------------------------------------------------------
------PKQHPGAMNKVNVYLNEVASSLLSLDPA--------------------------
-AYSSASQAL-WPHKGKIA---------------------------NDQASAIILYGYGL
RAQAV-PDAMHVAATL------ATTPDLAKALTNFLK-ATGANGSR------------LG
ALLCESNVLLGRAAGPADL---------------------------------------SE
EARYRTSS--DVESHLAIFSDAD----LGAAIDAI-LDEEIKRV-EGSQHIEFDSYQEHW
NDRWAWAVNGAHSGH-----------------VSRLYPRV--------------------
-----------------PKPPGMLREHRR-------------------------------
----------AWLESVTEDPRTDWDGK---------------------------------
------------------------------------------------------------
-TFVSASPKL----------EAGKTRAIFACDTVNYLAFEHLLAPVEKRWRNSKVI----
------LDPGRGGHLGMIFRTTAAR-----------------------------------
------ARAGVSMMLDYDDFNSHHSTRAMQMLFQR-LG--------DR------------
----------------------------------VGYPADKLAKLVASFEKMYIYN----
--------------GM-----EQVGRV-KGTLMSGHRGTTFINSVLNKAYLLIVL-----
GEDLFE--------------RSVALHVGDDVYFGV---------RTYAEAGEVVTRIKNS
PLRM-----NRMKQSVGH--------VS--------------------------------
---------------------------------------------TEFLRNATS------
------------GRSTYG------------------------------------------
----------------------------------------------------------YF
----------------ARAVASTVSGNWVNEM----ALSPSEA---LSSIIGAART----
-LVNRSGAVN--------------------LPLL-----------LHPSLVR-MTGLPRE
DHKK--------------------LRELL------LG-----------------------
--------------TTALDNGPQYSL-----------------------GGYYTS-----
------------------------------------------------------------
VSSLITTTASDRHGY---------------------------------------------
----------TPLPREATTAY---------------------------------------
------------------------------------------------------------
---------LSCAADPLEVNV---------------------------------------
-LTQAGVSVVSAMEEASFRKSLPAR--------------------------YTGYETLRL
GPKSLIRSI-------GTASVVDLISASPPR-GVLERYPLL-----TLAKRRLPEYLVRW
AV------------------------------------SIAGGNPSAPD----IGMEAWG
EFKH--------------------------------------------------------
---------------------------------------------GCMIATPMSYSDAAT
FGKRT------------VSTVLTCPLDAHV------------------------------
------------------------------------------------------------
----------------------------
>Totiviridae_AYD61662.1 RNA-dependent RNA polymerase [Blechomonas maslovi Leishmaniavirus-like RNA virus 1]
-MTTRQKLKTLLD-------------------------------------IVCRDLICYF
WYDYFNCSLTRL-------ALVDGSFDKRAKNGQ--------------------------
------------------------------------------CHHSFFFVNLGMFNELDQ
NEPMFT------------------------------------------------------
------------------------------------------------------------
------------------------------------------------------------
------------------------------VGHSRNFTWPG------YC-----------
DPMKGYMHKVDN------------------------------------------------
---IPYNITRVQTLQLSSDMGWSKIIKRDKHSTED-------------------------
---------LLLLHEKLRVENVRYKG--LLEVNRAHRNRAGLVVLDKGYKYDYVATCIER
-------------------------DISDILVKRLP--------EQIDPLVTDDGVPYHY
YE----------------------------------------------------------
------FKHHAAASVKVNITAEEVIKGLIKHSKT--------------------------
-VFQAFRRYSGYFT-----------------------------GLYNDQVAAVLLYTCAA
AHLFK-TGGVKAALLL--SLCSVCDARFCEILNISLK-QRSLSAHL--------------
PYMVETKTLMGRGIAELDV---------------------------------------GL
LSRERTDYQ---ALCMADVPLSE----LMKGIKEV-YDRELTG------RVLLPSLEDFW
TSRWIWAANGSHSRA-----------------LEHAHSE---------------------
-----------------LATRKEGQAYRK-------------------------------
----------AVLEQWQYNPMKEWDGH---------------------------------
------------------------------------------------------------
-VFVTPSQKL----------EHGKTRLLLACDTLSYLWFEYYLAAVERAWSNKRAI----
------LNPGQLGAIGVRKILDDWRKDM--------------------------------
------GPDDVFFALDFDDFNSQHTLQSQQLVFRY-LF--------EH------------
----------------------------------LGIDDGHSQRIVESFQRMRLWH----
--------------GR-----QEVGTI-AGTLMSGHRATTFINTVLNMAYISCAC-----
---SLD--------------KIKSLHVGDDVIMI----------TDIKNVERIMDTLKKY
DIRV-----NYSKQVISP--------TC--------------------------------
---------------------------------------------AEFLRIVHTPD----
--------------SSYG------------------------------------------
----------------------------------------------------------YL
----------------CRAIATAVSGNWVSDH----RLDKREA---LTNAITCMRS----
-IINRTGGMSEN-----------------CIVRV-----------VARSVAK-RTMIDEH
L-----------------------AVRLL------SG-----------------------
--------------HDSLGGGVVYNM-----------------------NQNNINVYRVA
NEL---------------------------------------------------------
---------------------------------------------------LRTKFD---
----------DSYESYATEDY---------------------------------------
------------------------------------------------------------
---------LCKHVTEIERNV---------------------------------------
-ICDYGPDIKQIMASSSWKKTMGAE-------------------------DTVNSDRLKL
IAKREHAAD-------LVIKSDLIWSLPEQH-GIFENYPLI-----MMLRERIDHDYAVH
LA------------------------------------HIFGYD-----IGIDDHNILWG
PEVK--------------------------------------------------------
---------------------------------------------FCIIDGVLPYNDACM
LARRLPI----------KGAIIKVLNNIYV------------------------------
------------------------------------------------------------
----------------------------
>Totiviridae_AET81016.1 RNA-dependent RNA polymerase [Trichomonas vaginalis virus 2]
-LRAKAGQRHVERIN---------------------------------------------
------------------------------QCGG--------------------------
----------------------------------------------------------SV
IYPRLSTARACSLSAIDM------------------------------------------
------------------------------------------------------------
------------------------------------------------------------
------------------------------------------------------------
------------------------------------------------------------
---MTLALAYQLCYLYKSTDLHRQLDTMIPQSYLT-------------------------
-----FLE-WLLSFDPHNVKSSIRHFPS--------------------------------
--------------------------------------QDFHEVITHSLSFLTKEQEITL
FP----------------------------------------------------------
------IKDIVQANRRVNAYARNLLDASPLPDGALQLM----------------------
----------------------------------------LLPNTANDVVCAILLLGDVL
W-----MLRCPISIIVNISRAICGNDSFLKVLSDFNK-MLGLTKIP------------LA
NCLTELNTLQGRGVTSCDG---------------------------------------KS
DFTYLIA---DVNPHDSKISREN----LREAMYQI-CKEEIT------RKEVFDSFKQHV
FTSGYWSKKGAHHHP------------------------------------LF-------
----------------------GSYDNVL-------------------------------
----------ECVENVDLDRVLKSHRA---------------------------------
------------------------------------------------------------
-VYITQAPKL----------EHGKTRFIYNCDTVSYIYFDYNLNYIENVWSNIHVL----
------LKTFY---------------------------------------------MFGV
VFSR--LNYDEYCMLDYTDFNSQHSIESMKQVFLC-LF--------PF------------
---------------------------------LPRSMHSILQWCVTSFDNMYMNKTHW-
----------------------------GSTLPSGHRATTFINSVLNRAYLLPFLQ----
--------------------VCNAFHTPDDVLLCGK--------------ADYRTLIKTV
PYEL-----FKTKQSFGP------------------------------------------
--------------------------------------------SPEFLRLHKHND----
--------------LVSG------------------------------------------
----------------------------------------------------------YP
----------------ARAKSRCVSPNWLSFA----FPLWQPS---LLSCMQQLYT----
-ISARSGLKP-------------------YIPVT-----------LKLGVQR-RYDLRSR
ITNGLF-----------------------------SG-----------------------
--------------DIVPSGCPCYKS-----------------------NAALLSAVDPD
TVV---------------------------------------------------------
------------------------------------------------------------
----------KAPPTFYDLRTLHILKHSS-------------------------------
----------------------------P-------------------------------
---------WINSASTYMDLL---------------------------------------
-ERRHMQSDNKNVIYSIQYVPSKML-----------------------------------
----------------PLIDVDPADATPLRK----RYHPRS-----HIAQGLPRDAHLKE
LT----------------------------------------------------------
------------------------------------------------------------
------------F------ATCRVRPATARRLGSLW------------------------
-----------------PAKTIFVMMPVYV------------------------------
------------------------------------------------------------
----------------------------
>Totiviridae_AED99796.1 RNA-dependent RNA polymerase [Trichomonas vaginalis virus 4]
-LPEVSDEDYLA------------------------------------------------
------------------------------------------------------------
------------------------------------------------------------
------------------------------------------------------------
------------------------------------------------------------
------------------------------------------------------------
------------------------------------------------------------
------------------------------------------------------------
------------------------------------------------------------
-----FLRWVLLPYTGATNRPHPKRWPK--------------------------------
--------------------------------------PFYP--REVNLKFLDKETELQL
FP----------------------------------------------------------
------LKKVPQADLKVNCFARNLLYSSPLSDRVLKAC----------------------
----------------------------------------IPVGTNNDTVCGLLVLLELL
F-----EAGVPLDLLPTISVAIAKNDPFVKALSDFNK-MTGATTSN------------IA
NLLTECTTLLGRGVTASAP---------------------------------------SA
DLYHRVAP--EGNRHEAKVSDDV----LYSAIRTI-YKQEIK------DCPKPGDFGLHL
LTSPFWCKSGSHHHP------------------------------------EF-------
----------------------PSYRNRL-------------------------------
----------EFVMNTDPDSIAAVKPS---------------------------------
------------------------------------------------------------
-VYITQAQKL----------EHGKTRYIYNCDTVSYLYFDYVLNYIESIWANSHVL----
------LNPDA---------------------------------------------LNAE
KFAT--LEYPEYCMIDYTDFNSQHALNSMKAVFKV-LK--------EF------------
---------------------------------LPSEMFPVLDWCISSFDNMTIKNTKW-
----------------------------RSTLPSGHRATTFINSVLNRAYLLPYIG----
--------------------TIVSYHCGDDVLLCGD--------------YDYQNLITRL
PFEL-----NPSKQSFGP------------------------------------------
--------------------------------------------HAEFLRLHRHGE----
--------------KVVG------------------------------------------
----------------------------------------------------------YP
----------------TRAISSLVSGNWLSTT----SWNWQPS---LLSITNQINA----
-IICRSQLSI-------------------HTIRS-----------LAQELRF-RYCPLLD
DYIDPA-----------------------------TT-----------------------
--------------SFVAAGCPSYRP-----------------------TATMIVPDVPH
LDA---------------------------------------------------------
------------------------------------------------------------
----------EEVEFTQLRRLAEYAINTY-------------------------------
----------------------------P-------------------------------
---------WLNSTESVNQLV---------------------------------------
-RNRTRKPAAKAIRYNILGSAVPLV-----------------------------------
----------------CYHHHCDSMIVPLAR----RYYPRD-----HLAPPVTPQVLPPQ
PV----------------------------------------------------------
------------------------------------------------------------
------------F------CDRNLSPIIALKLAPAG------------------------
-----------------VAVKVTADRPIASA-----------------------------
------------------------------------------------------------
----------------------------
>Totiviridae_AAL37370.1 RNA-dependent RNA polymerase [Trichomonas vaginalis virus 3]
-MDHVSDIAYLN------------------------------------------------
------------------------------------------------------------
------------------------------------------------------------
------------------------------------------------------------
------------------------------------------------------------
------------------------------------------------------------
------------------------------------------------------------
------------------------------------------------------------
------------------------------------------------------------
-----FLRWVLLPYNGQTLRPHPSVWRQ--------------------------------
--------------------------------------TPYP--EHVNLKFLNKEMELEL
FP----------------------------------------------------------
------LKKAPQADLKVNCYARNVLASTELTDDLLKQS----------------------
----------------------------------------LPIGLNNDSVCGIVIVLELL
R-----IAGVPSKLLPIIGQAIANKDPFIKELSDFNK-MIGATTSR------------IA
NILTECNTLIGRGVKSSDP---------------------------------------SA
DLYHRVAP--EGNRHEAKIPRHI----LIEAINKI-YKNEMT------DMPPPGDFKLHL
ITSPLWCKAGSHHHP------------------------------------HF-------
----------------------AKYSSRL-------------------------------
----------DFVMDVPADKIAAVPPS---------------------------------
------------------------------------------------------------
-VFITQAEKL----------EHGKTRYIYNCDTXSYLFFDYILHYVECVWSNESVL----
------LNPAA---------------------------------------------MSVE
RFSV--LDYPEYCMIDYTDFNSQHSLESQKLVFEC-LR--------PY------------
---------------------------------LPSEMHPILDWCIASMDHMEIGGQHW-
----------------------------LSTLPSGHRATTFINSVLNKAYLIPYIG----
--------------------DTTSFHCGDDVLLCGK--------------YDYQTLIDTL
PYEL-----NKSKQSFGP------------------------------------------
--------------------------------------------NAEFLRLHRRAG----
--------------DVIG------------------------------------------
----------------------------------------------------------YP
----------------SRAVSSLVSGNWLSKT----SWEWQPS---LISVTNQCNV----
-IISRSQLNI-------------------RFIPA-----------MQQELRN-RYIDKMS
EPFDVG-----------------------------SD-----------------------
--------------YYVMPGCPCYSD-----------------------AATTIVPNVPQ
LEC---------------------------------------------------------
------------------------------------------------------------
----------SDVPFSQAQKVFDTMRDIC-------------------------------
----------------------------P-------------------------------
---------EFTTVNDVIDRV---------------------------------------
-LARRTSNAVKNITYNVCAPVAPQV-----------------------------------
----------------CIAVNPAHYQFLLRK----KYYPRE-----HIAPPGFDDSTNSK
LV----------------------------------------------------------
------------------------------------------------------------
------------F------STYDLAPSIAMKSCAVL------------------------
-----------------TPAKIICGHGLRSG-----------------------------
------------------------------------------------------------
----------------------------
>Totiviridae_YP_007697651.1 RNA-dependent RNA polymerase [Xanthophyllomyces dendrorhous virus L1A]
-MDRESSNKFGIF-----------------------------------------------
------------------------------------------------------------
------------------EASKSVYGVT--------------------------------
------------------------------------------------------------
------------------------------------------------------------
------------------------------------------------------------
----------------------------------------------------MSGLVIAN
GKAKFFFASIKQYLLTQSKA----------------------------------------
---MLIAMTRHFSSLYESYAYDDPTSPV--------------------------------
--------NLFRDRFPGRSENE--------------------------------------
---------------------------------------------------AMTFKQMEE
LP----------------------------------------------------------
-------KSKISGAHHFHFTPMQVLKSIGRGRLERAI-----------------------
-----------QASRLPKDA--------------------------EMTFATGMLLWYTS
ISDQMAELIRGAGIFK--CDSVREYVKEMKQLSVEAK-SLQNLVTD------------DL
RTVFELEVLVNRIDG---------------------------VVDW------------EK
EKENRQSV------NVTNIKDSD----VFRSACKI-FEDAK----GIGRRPKSFSWESYW
ANRWQWSAAGSIHSQ---------------------YPRDMEY-----------------
-----------------VIRDQQSLKNKF-------------------------------
----------ITISNMPKCTVDYFSDREPQ------------------------------
------------------------------------------------------------
-VQGWSSTKY----------EWGKQRAIYGTDLTSYVLSNFAFYNCENVLPNQFPV----
------------GRDANDENVVNRVS----------------------------------
GV----LNNRMPFCLDFEDFNSQHSSGNMKAVIYA-YI--------ET-FI---------
-------------------------------DCLTPEQEQAAMWTAASLDKQIINDN---
--------------VG----TKTTYES-KGTLLSGWRLTTFMNSVLNYIYTTKLAA----
----------------EEKRPGDSLHNGDDVLIGV---------RSMALPQRCMQNAIKY
NVRM-----QSSKCAVGA------------------------------------------
--------------------------------------------IAEFLRIDHKQG----
-----------------GNG----------------------------------------
---------------------------------------------------------QYL
----------------SRAVATMVHSRIESRV----STDIRDL---VQSMENRFAD----
-AKGRGMAND-------------------IISGL-----------R-EQYYM-R--QSVL
CD-----------TDVEDIYLIKN------------------------------------
--------------AHRVVGGISEEK-----------------------DSKMGVLITSQ
LRAQKN------------------------------------------------------
------------------------------------------------------------
----------VSIP----------------------------------------------
------------------------------------------------------------
---------YLPGVNEYANEI---------------------------------------
-HKALKINVSIKTICDRLYDATYEA--------------------------------VSI
KDRKM-------------------------------------------------------
-------------------------------------------------KILRENRDQWF
VNVR--------------------------R-IYKAHKGSQLSQNYGKA-ALVGFALEVL
---------------------GREMPDATI------------------------------
-----------------TTILNTSQRPLDLIKHIL-------------------------
------------------------------------------------------------
----------------------------
>Totiviridae_NP_620495.1 RNA polymerase [Saccharomyces cerevisiae virus L-A]
-M----------------------------------------------------------
------------------------------------------------------------
---------TI-------------------------------------------------
------------------------------------------------------------
------------------------------------------------------------
------------------------------------------------------------
------------------------------------------------------------
------------------------------------------------------------
---LSPAARRQASATYSQVAGFCYNTPTVMD-----------------------------
---------SLANILDVDR-----------------------------------------
----------------------------------------------------------NI
RP-------------------------------------------------------KHF
KGLRLYTRSKVTAQHHTHLRPDELVEAAAKVSPR--------------------------
-RKYYLMCVVELLANLQVDL--------------------------EAAVATILAYVLTL
SEKFVPIFLDSRAIWV-GEPGPDALTARLKASSGQIK-SIHTADYE------------PL
TELFELAVLMNRGVG---------------------------HVSW------------QA
EKDHRLNP------DVAVVDQAR----LYSCVRDM-FEGS-----KQTYKYPFMTWDDYT
ANRWEWVPGGSVHSQ---------------------YEEDND------------------
-----------------YIYPGQYTRNKF-------------------------------
----------ITVNKMPKHKISRMIASPPE------------------------------
------------------------------------------------------------
-VRAWTSTKY----------EWGKQRAIYGTDLRSTLITNFAMFRCEDVLTHKFPV----
------------GDQAEAAKVHKRVN----------------------------------
MM----LDGASSFCFDYDDFNSQHSIASMYTVLCA-FR--------DT-FS---------
-------------------------------RNMSDEQAEAMNWVCESVRHMWVLD----
P-------------DT-----KEWYRL-QGTLLSGWRLTTFMNTVLNWAYMKLAG-----
VFDLDD--------------VQDSVHNGDDVMISL---------NRVSTAVRIMDAMHRI
NARA-----QPAKCNLFS------------------------------------------
--------------------------------------------ISEFLRVEHGMS----
------------GGDGLGAQ----------------------------------------
----------------------------------------------------------YL
----------------SRSCATLVHSRIESNE----PLSVVRV---MEADQARLRD----
-LANRTRVQS-------------------AVTAI-----------K-EQLDK-R--VTKI
FG-----------VGDDVVRDIHT------------------------------------
--------------AHRVCGGISTDT-----------------------WAPVETKIITD
NEA---------------------------------------------------------
------------------------------------------------------------
----------YEIPYE--------------------------------------------
-------------------------IDDPS------------------------------
---------FWPGVNDYAYKV---------------------------------------
-WKNFGERLEFNKIKDAVARGSRST--------------------------------IAL
KRKARITSK---------------------------------------------------
-------------------------------------------------KNEFANKSEWE
RTMY------------------------------KAYKGLAVSYYANLS-KFMS------
-----------------------IPPMANI-----------------------------E
FGQAR----------YAMQAALDSSDPLRALQVIL-------------------------
------------------------------------------------------------
----------------------------
>Totiviridae_UNY77798.1 Gag-Pol fusion protein [Pichia membranifaciens virus L-A]
-FNYVRHDK-----------------------------------ASGRAGL---------
--------------------------------------------SSIDWEYRPFE-----
-----RWRSTV----RRVSLIEAVKGPK---------------------PSRLITNLNLD
NLPLWV--------------------------------RF---------------RRRLQ
AVSRNHATHFLLDI--------------------------------------LP------
------------------------------------------------------------
---------------------------------------PGDLETYTFNNTAFVAVKRNG
YAIKGYLCRTDDGYGAFYVSS------------------------------------DAP
IAYGSLTLKRAASAAYSRVAQFVWNTPTIYD-----------------------------
---------TLTNIFKFDK-----------------------------------------
----------------------------------------------------------NS
RP-------------------------------------------------------RKF
GELPVYERGKISAEHHTHLRPSEIVTAARETSNM--------------------------
-RYYYVRVMVERLRAAGVTN--------------------------EATASTFMTYVLTS
DDLFAQFVLDSQTIWA-GTHGVNELNSRLKLVAGQIK-SINTSDYE------------PL
TQLFELTVLVNRGVG---------------------------SVDW------------DA
EKEHRTKP------DVANVDPGA----VYVSARKI-FQEA-----SVKYRYPKMEIDEYL
DRRWEWVPGGSVHSQ---------------------YEEDNA------------------
-----------------YIVPGMYTRNKF-------------------------------
----------VTLNLMPKHAIRRFLGSKPQ------------------------------
------------------------------------------------------------
-IRAWPSTKY----------EWGKQRAIYGTDLRSTVITNFAMFRCEDVLSTLFPV----
------------GSEAEASKVHKRIS----------------------------------
MM----LDHAGSFCFDYDDFNSQHSIPTMHAVLIA-FR--------DT-FR---------
-------------------------------QSMSKDQQLAMDWVCDSVRDMAVLDR---
--------------KT-----DEWYQL-AGTLLSGWRLTTFINTVLNWVYMDIAG-----
VFKLDD--------------VSDSVHNGDDVMIAV---------TKPRTAIRIMECMERI
NARA-----QVTKCNLFT------------------------------------------
--------------------------------------------VAEFLRVEHGAL----
------------GAEGLGAQ----------------------------------------
----------------------------------------------------------YL
----------------TRSCATLVHSRIESRE----PVMLSRL---LEADADRIKD----
-LRARNNNTR-------------------ASDAI-----------E-RQLEC-R--AAKV
FN-----------ADIETVRAIKK------------------------------------
--------------AHRVCGGINNDR-----------------------WGDIGKIVEKR
PEQ---------------------------------------------------------
------------------------------------------------------------
----------TNIPVE--------------------------------------------
-------------------------VDDPS------------------------------
---------SWPGVFDYASKI---------------------------------------
-DKLFGDSIPFRSILGAIVQGSRLT--------------------------------LAI
ARKEIIKVR---------------------------------------------------
-------------------------------------------------INDDKATSEWE
RAMY------------------------------GTYKGIATTYYSAMS-KFVG------
-----------------------IPPISNV-----------------------------E
KGEAA----------YYISTVKASRNKMRAMQILA-------------------------
------------------------------------------------------------
----------------------------
>Totiviridae_YP_001497151.1 RNA-dependent RNA polymerase [Black raspberry virus F]
-M----------------------------------------------------------
------------------------------------------------------------
------------------------------------------------------------
NIPVWV----------------------------------------------TIRGECLT
AVDREKAKYVLAHV----------------------------------------------
------------------------------------------------------------
-------------------------------SYSNTQDSPG-----------FGMFRVGK
ECVKGFMARCEDIWVYYVKT-------------------------------------STP
AISLPPVVKRTMSAMYSGVEDYDFSDFRGHR-----------------------------
---------FLRRKFGVVR-----------------------------------------
---------------------------------------------------EEIIHAKNI
KP-------------------------------------------------------PQK
GE---FEKSKITGEHHTHYTPDEVWEIAVQTNT---------------------------
-MRRALLLVVDKLREISGVT--------------------------EAIVSTFMAYIMFA
KPQVAYLLATSANIWR--AKDVNTLAEKLKEISTPLK-SMHRHDVL------------DM
TQLFELQVLVNRGIG---------------------------KVDW------------VN
ERKHRQKP------DTVKVGFTD----VYCEARRL-FELGV----QRGFKYPTMDFDKYL
KSRWEWVPTGSVHSQ---------------------YEGDQE------------------
-----------------YIAKDYRHRSKF-------------------------------
----------VTLNRLSCDQIREMFNRKPE------------------------------
------------------------------------------------------------
-IQAWASVKY----------EWAKQRAIYGVDLTSSVITNYAMFRCEDVLRHHFPI----
------------GSEADAQRVHKRLT----------------------------------
YM----LKDTESFCYDFDDFNAQHSIESMEAVLLA-YY--------DQ-FK---------
-------------------------------DQMTAAQASAMEWVCQSVKEMIVNNNEVQ
P--------------------PEKYKL-KGTLLSGWRLTTFMNTVLNYIYFRISG-----
ALKTPD--------------VVDSVHNGDDVLLSI---------NNLKAAVEVDSRMAKI
GARA-----QAAKCNVFS------------------------------------------
--------------------------------------------IGEFLRVDHKIS----
------------REKGVGAQ----------------------------------------
----------------------------------------------------------YL
----------------SRAAATLVHSRIESQA----PLRLIEA---VKAAYTRASE----
-VAMRSDQSS-------------------EISAL-----------FFHKAAK-R--LSSI
FG-----------VDYEKVRIAAN------------------------------------
--------------QHVVTGGIRQDF-----------------------MASVEYLIHEE
VER---------------------------------------------------------
------------------------------------------------------------
----------EKLGTDSLHNLGQVDVSD--------------------------------
------------------------------------------------------------
---------LGEGIKDYGSVL---------------------------------------
-MSQYGKYTTEERIYKSIVSATGRQ--------------------------------LSI
TRSTRLSVV---------------------------------------------------
-------------------------------------------------DVRHDTKYGYG
RALY------------------------------GYLRNLVNLPYVEKA-RFVG------
-----------------------ISPLAML--------------------------DAKG
MGTLR----------KYIMGASDVDYTLRVL---------------L-------------
------------------------------------------------------------
----------------------------
>Totiviridae_YP_009507829.1 polyprotein [Scheffersomyces segobiensis virus L]
------------------------------------------------------------
-------------------GFFVGCE-------------------SSGSTTCPFTIIVYG
H----PWVAAHRNIERRGWCSGRRLGEC-----------------------RMSGLNYHN
PVPLYV-------------------------------------------------DENMA
GTVPEKSRYVLVHVSNDD------------------------------------------
------------------------------------------------------------
-------------------------------VPVHNIDYPMLI---PYCGEYTIGKRIKR
RNIVCWYAKLD-------------------------------------------------
---FISIYTPKLMSIVGGYISGNIRSGMTVENHRDFY-----------------------
------------------------------------------------------------
--------------------------------------------MEFDKVIFNKVTSDEI
RE-----------------------------LNEY-------------------------
--VRSLDVTKITGDHHLFVNRQEVDTLLEEAMNL----------------------GKYN
DRLAALMVLKDVASRIGIDN--------------------------RVSFITHLVYILIA
PPH---AFVHLLSLIG-ESTDAEDYASILKRESGAAK-QLQTVFRS------------DL
ASLYELNVLVNRVDS---------------------------VVDW------------NK
EIDHRTNV------KAVGISTED----VYKISTEI-FKDAV----REGRYPQRLEWQDYW
VQRWSAMPNGSVISQ---------------------YDEDIAI-----------------
-----------------KKLLPFSARVKS-------------------------------
----------AWFAAKTESNYDYWLKRTPQ------------------------------
------------------------------------------------------------
-IYASTSTKY----------EWGKVRALYGCDVTSFLHSDFGMTNCEDILPSYFPV----
------------GRKANEKYVRESIEK---------------------------------
------FRETVPVCFDYDDFNSQHSTSSMRTVLQA-WL--------DV------------
-----------------------------NQKYLTEEQVNSVEWTRDSLDSILARFN---
S-------------SG------DTISL-SGTLMSGWRLTSFMNTVLNRVYLVKAN-----
----------------LFKHLVYALHNGDDMFGGA---------VNMAKAVAIIRDAKAI
GVRA-----QVSKTNLGT------------------------------------------
--------------------------------------------IGEFLRVDTRAI----
--------------DPTNAQ----------------------------------------
----------------------------------------------------------YL
----------------SRSVATLVHGRVESSA----PNDLREL---VSAIITRSEE----
-VISRGGDFR-------------------LINKL-----------TQKTLDF----AARL
FN-----------VDNTIIDTMLS------------------------------------
--------------NHPVQGGMNKDA-----------------------PVHLWRIER--
------------------------------------------------------------
------------------------------------------------------------
----------RTEPFERETLLARYSL----------------------------------
------------------------------------------------------------
---------IAPGLFNYVDRV---------------------------------------
-KEQFGVSENLIDKEELLYRAGVSL-----------E-----------------------
-------------------------------------------------KSRVYYELVIE
TT--------------------------------------------LGMDIYRALHGVWK
SPGY--------------------------------------------------------
-----------------------VAPIAKIR-----------------SLGLIPAKELRN
LNSVP------------AHLIRTARNPILMMGTIF-------------------------
------------------------------------------------------------
----------------------------
>Amalgaviridae_YP_003934623.1 fusion protein [Blueberry latent virus]
------------------------------------------------------------
------------------------------------------------------------
------------------------------------------------------------
------------------------------------------------------------
------------------------------------------------------------
------------------------------------------------------------
------------------------------------EESP--------------------
------------------------------------------------------------
----------------------------------------------------------VL
EISIRQQLEQRLISLPLELRKFHMK-----------------------------------
--------------------------------------------QVPFGIPLHKRGRPSC
KPLLTKLSPELLLRRTQIGHREK-------------PPLGIRTELAQPPLKALEDCSRIG
VLRSLAPQADKLIPRSRSKWEAGVRKIIGGGELKDWF----------KAKSMYRGGGNLF
DALRLLSACDDYDG----------------------------------------------
----------------------YTRLKGNYSVEAARE-KLLLPSGLR-------------
------------------------------------------------------------
-------------------------------------------VPDGVGCVHMKNFN---
----DEASAGPLCRA---------------------------------------------
----------------------FGIRRKA-------------------------------
----------GLKSRLEQFAWEIYDGIGNG------------------------------
--------------------------------------------DLDLGAIPPFLARVGY
RTKLVTGEKA---MRKIST-GDSIGRAIMMLDAYEQAFSSPIFNVISDAVTHLHSDP---
---TSGWRNYLIRASSDWGKMYKEM-----------------------------------
------RKAKVVVELDWKKFDRERPADHISFFIDV-IL--------SC-FA---------
---------------------------P-RTTREEKLLGAYRRAMENALLHRVLVT----
D-------------DG------GVLTV-DGMVPSGSLWTGIIGTGLNILYIGYAL-----
SDIGIS------------PLNYVPKCAGDDNLTF----------FSRDYGDAAFKRLRVK
LNEMFRANIDEEDFIIHRPP---------FFVTKAQAVFPPGTD-LSKGTSSILNQCK--
--------------WVQFEGEII-IDEAMGLSHRWEYRFQG---KPKFLANYWLPD----
-----------------G------------------------------------------
----------------------------------------------------------RS
----------------IRPATDSLERLLYPEG-----------------LHQTIEDYEMA
-----------------------------VLAMVVDN------P----------------
-------------WNSHNVNHMMHRFCIV-------------------------------
----------QQIKRQSMVGIKAEDV----------------------------------
------------------------------------------------------------
--------------------------------------------MWYSK--LRGKEG---
----------EGIPYPQVAYWRRQE-----------------------------------
------------------------------------------------------------
---------KKVFMEEIPELM---------------------------------------
-GYIKKFQTFLSGVSTLYSRDSAGGIDA---------WMF--------------------
------------------------------------------------------------
-------------------------------------MSILRGERDVGAGQFGNDIIEWC
KFLN--------------------------------------------------------
-----------------------KNPLTSG------------------LRAAKRFRGEVR
SEEAST------QVAQRWVEMISTVRERLRNPLLGSPRSFAL----------------WV
SDMYAEN-VFSNVS----------------------------------------------
----------------------------
>Amalgaviridae_YP_003868436.1 putative fusion protein [Rhododendron virus A]
------------------------------------------------------------
------------------------------------------------------------
----------------------------------------------------RSLLAVLG
VEPSAQTTTHTEERN---------------------------------------------
------------------------------------------------------------
------------------------------------------------------------
DEDDSGGESDV-----------------------ARGEEP--------------------
------------------------------------------------------------
------------------------------------------------------------
------------------------------------------------------------
---------------------------------------------------EPEAGGGTS
RP---------------------GASGRGAGRGKGNARLSRNVEVSAQVRLGELQTYRFR
VHREMVEHRVRSIAVARSRFEAGIRRIIGGGEMRSWY----------TDSRMYRGGGNSN
DAMKLLSAASVVTP----------------------------------------------
----------------------GKFLDQCYRVSSARK-ALRLPSGLR-------------
------------------------------------------------------------
-------------------------------------------VPDSLAECQCKTFN---
----DQASAGPFLRA---------------------------------------------
----------------------FGIKKKY-------------------------------
----------GLRRMLEEFMWGIYDRYGDG------------------------------
--------------------------------------------RGDERSLPFITGRIGF
RTKLLEEGEA---LRKIRN-GEPLGRAVMMLDALEQISSSPLYNILSGYCGRNRNKG---
---WCEFRNTTVRASSDWGLLYSEV-----------------------------------
------ERAKCIVELDWSKFDRERPSRDILFVIKV-II--------SC-FE---------
---------------------------P-RNGRERRLLEAYEIMLERALVHRLLLT----
D-------------AG------GVLEM-EGMVPSGSLWTGWLDTAMNILYIRAAC-----
LGAGIA------------SDLYSSRCAGDDNLTL----------FWEDQSDGILGLVKQH
LNNWFRAGIKDEDFIICRGP---------YYVERYQATFPIGTD-LSEGTSRLMDSAI--
--------------WVRLEGGPI-IDANRGLSHRWEYRFHG---KPKFLSCYWLPD----
-----------------G------------------------------------------
----------------------------------------------------------RP
----------------IRPAHDCLEKLLWPEG-----------------IHGDLETYEAA
-----------------------------VISMIVDN------P----------------
-------------FNHHNVNHMLVRYVLI-------------------------------
----------QQIKRQVVSPMTAEDI----------------------------------
------------------------------------------------------------
--------------------------------------------VYLCK--FRDREG---
----------GSVPYPMIGPWRRGQ-----------------------------------
------------------------------------------------------------
---------KQGRMEDYPEVG---------------------------------------
-RDIKNLKGFVAGISTLYARKGGGGIDA---------WRF--------------------
------------------------------------------------------------
-------------------------------------MDIIRGDADLGQGQFGNEVLEWA
RWLG--------------------------------------------------------
-----------------------RHEVTKF------------------LRPIKRMRAEHG
EVIIEG------EGRRQAEAALRALREILNEGTHRSCLDFSF----------------FL
SDRLRAS-----CEDPRR------------------------------------------
----------------------------
>Amalgaviridae_QLG19065.1 RNA-dependent RNA-polymerase [Southern tomato virus]
-MAGVGGSA---------------------------------------------------
------------------------------------------------------------
----------------------------------------------------AGRVPNAA
NVPLTAKEK---ERTVMREIVEI----------G-----------------ETFVELGID
KRYFQRTTYVSHMLLPNQ-----------------------YFKLLKQFKGKTAEELDLA
LGAAVAHGVLRSMRGITFKKFFDFLNWVKTKEGKDALGETMYAQKL--------------
EQKGRGDFSIAEVALLHCFETQRNDMLRDEKDVRLKAEEEI---------------ADLQ
RKIVKRREKLEEDLIATKSNY----EPVSRYVGLSDYELNCKCWSLYQQFNPDKV--TAG
AKPTRKQVKEAFDMYAEFVAKTNRLEFLKHGNVKDELQAFINAKILGYEQLGDKGRVVIL
GVSWQQWVLRWIMKWNQRTRKRLLK-----------------------------------
--------------------------------------------ILPVGKLRRGKEMTPC
RPLSEIIPMERLEEKRTLQYKLP-------------PQLSRATEVEAEAVSLLYPNARIE
VEVRPIGRDTRAIPFSRSRWEVGVRKVIGGGEVLNWD----------IDGNKYRGGGCFA
DAIKLLAGATQRPP----------------------------------------------
----------------------QRLLEDCYTITTARE-ALGLPSDLT-------------
------------------------------------------------------------
-------------------------------------------VPSGKGSCHVRNYN---
----DDATSGPFLWS---------------------------------------------
----------------------FGIKKKY-------------------------------
----------GLDKLLQSLMEDIYCHYSIS------------------------------
--------------------------------------------EATDRALPYFAARVGF
RSKLLTMGEA---VKKFTE-CAPMGRCVMMLDALEQFASAPLYNVLSKYTAERSRGQ---
----TSFRNTVVRASSDWMHFWDEV-----------------------------------
------KEAAVCVELDWSKFDRERPSEDLDFMIKV-IC--------SC-FR---------
---------------------------P-KDEVEAKLLRGYGVCMRRALVERRLIT----
D-------------DG------GVIHI-DGMVPSGSLWTGWLDTALNILYIKSVL-----
RSIDIL------------EEEAVPKCAGDDNLTV----------FSKDPGDEVLEEMRVK
LNDYFRAGIKKEDFIITRPP---------FHVRTFQAVFKEGTD-LSKGTSKIMKKAY--
--------------WREFEDELR-IDQEKGLSHRWEYRFKG---APKFLSCYWLED----
-----------------G------------------------------------------
----------------------------------------------------------RP
----------------IRPSHENLERLLYPEG-----------------VHANIDDYIAA
-----------------------------VLSMVVDN------P----------------
-------------FNHHNINHLKHRYIIA-------------------------------
----------NQVKRLSAAGGRCEDI----------------------------------
------------------------------------------------------------
--------------------------------------------LRLAR--IRERED---
----------EEVPVPQIAVWRRVK-----------------------------------
------------------------------------------------------------
---------EYVDLDSYEPAK---------------------------------------
-YYIQDFNAFVSGVTSLYARSSTGGLDA---------YKV--------------------
------------------------------------------------------------
-------------------------------------MDLIRGNATIGRGQWGNDVMDWI
RFVR--------------------------------------------------------
-----------------------DHPATKY------------------LKGAKRFREQHN
QEPTTA------KPSKDARRAIKLLRNSLINEAYADSNSFAI----------------SI
SERLRRK-------KPTR------------------------------------------
----------------------------
>Amalgaviridae_QLK02321.1 RNA-dependent RNA polymerase [Vicia cryptic virus M]
-M----------------------------------------------------------
------------------------------------------------------------
-------------------------------------------------------AQFET
SDPANVGEGAGIGGIRSKAEEQA----------------------TVNQAMSAIVRLGFP
EDIFDIDALLERGFTAKS-----------------------WCDYCRAITSITERRDMSA
LLALGGTRFWELPTDATLENFIDFVKWIKSPEGRDAQTAAAKKRSL--------------
QKRAVGGLSTADVAII----QMGNSMIADYQKERKKARAPI---------------EEQQ
RHLRRELRLLDDELAATELSVKERFGCIATYEGPDNHTVSREAYKLYLEYCRENR--VRA
IASHQGGFDKAVEMFGAKVRETHFRDYLLDATRAEFIRDYYNQKVLHLDRSGEKKQAGTF
VTSWWPDVEKWLLMLPLSQRLSLME-----------------------------------
--------------------------------------------KIPVGKVPSPGQLPEN
QPLRRSVEGPLVLEKQQQGIKLT-------------RGPQRNVEMKGILPSQSLRGRRIR
ILRPRVTDHNRMIPTSMSRYEGAVRWVIGGGETRRWK----------EASTMYRGGGCSN
GALKLLANVSTVLP----------------------------------------------
----------------------GRLLRDLYSLRVARA-RLSLPADFC-------------
------------------------------------------------------------
-------------------------------------------VPGGPEACRVKNFN---
----NFATAGPFLRR---------------------------------------------
----------------------FGVKKKA-------------------------------
----------GLRKLLEGEAWWYFNSFADG------------------------------
--------------------------------------------DLDVSGLPFFGARLGF
RSKLVSEEKA---RKKISE-GDSVGRAVMMMDALEQCCSSPLYNILSSYTYRRRLER---
---ECGFKNAVVKASSDWAHVWGGV-----------------------------------
------KEAAVVVELDWSKFDRERPREDLEFMVNV-IS--------SC-FA---------
---------------------------P-KGIRQRRLLEAYTVSNQRALVERPVML----
D-------------GG------GAFCI-SGMVPSGSLWTGWLDTALNILYIKAVC-----
AEIGIG------------AEDIEVLCAGDDNLTL----------FKYDPGNSRLQTMKNL
LNDWFRAGISDEDFIVHRPP---------FHVTKVQACFAPGTD-LSHGTSKILKDAA--
--------------WIPFEGELV-RNDHTGRSHRWEYRFSG---CPKFLSSFWLSD----
-----------------G------------------------------------------
----------------------------------------------------------LP
----------------IRPASDDLEKLLWPEG-----------------IHSDLNVYEGA
-----------------------------VISMVVDN------P----------------
-------------HNAHNVNHLLSRYIII-------------------------------
----------QEARRL---GAAVEDP----------------------------------
------------------------------------------------------------
-----------------------------------------MIPLRLAR--HRPVGD---
----------EVVPYPDLAPWRRHP-----------------------------------
------------------------------------------------------------
---------ESFQLEDYPANA---------------------------------------
-DHIAIFKDFVQGVASLYLRVPTGGIDA---------WQF--------------------
------------------------------------------------------------
-------------------------------------MDVIRGDAFVGEGQFGNDLRTWL
AWLH--------------------------------------------------------
-----------------------NHPISKY------------------LRETKTFRLTEG
IDPDQP------VEVDKAARAFRALRGKAETGGFHSVDEFVE----------------WI
HTATKET-----------------------------------------------------
----------------------------
>Amalgaviridae_YP_009389417.1 ORF1/ORF2 fusion protein [Antonospora locustae virus 1]
-L-SQS------------------------------------------------------
------------------------------------------------------------
------------------------------------------------------------
------------------------------------------------------------
------------------------------------------------------------
------------------------------------------------------------
------------------------------------------------------------
------------------------------------------------------------
---YLRNLDRLRRSLQARGLTDSQEYKNVLQAIYDLLYNF----N---------------
--GP-----YLHPDFP--------------------------------------------
-GDFG--------------------------------------------HRSHALANSFI
NP--------------------------------------PLFSVPEQLDANVFTSD---
--CVSNGRYF-----KYNEFLRDSLGAIGGGANDLLR----------ELMEYRRLGGSTS
DKLNYLAYFGNKSQCDTLLGL---------------------------------------
----------------------DTAPVYSMFVSGVVR-----------------------
------------------------------------------------------------
---------------------------------------EPYVHMPYSVLVKKFTYN---
----AQASGGTLDKQ---------------------------------------------
----------------------FGFKNKS-------------------------------
----------DVLLLNLVAYRLISTA---WC-----------------------------
-------------------------------------------IQKRSKLKPGIIWDSAS
RPKLIKIAGTGNKMKKIMA-GEPCCRVIAVGPLLESLLGYSLYLRVSERLQQFFKEK---
---GYGVAIGCNRMGKDWQNIQKNF-----------------------------------
------KGARHIMVGDYSKYDQTIPERLMIFGIDM-IL--------NM-YM---------
---------------------------P-QDEYSMNYIDNFRTWFIDNIVRSVHVV----
--------------DG-----KLSARA-IGGMPSGTLWTSLLNSVINIVVISDTC-----
KALGIK--------------NYKPVVYGDDHMIII--------YDEIVDSGEFISAYSTY
VKINFGMTLTTDDTYISGP-------EC-FYVTYKRPVYNPKAD-LQKGTRRLRPKSWET
------SKTPFTQ-----------FDHTKGTTHRWSYEFRG---RPKFLQYYWLET----
-----------------G------------------------------------------
----------------------------------------------------------LA
----------------IRPLRESMVRMLHPEE-----------------EVKNVREYEVL
-----------------------------VISHL-----------Y-DNY----------
-------------HNAHMRNWAFHLLYDI-------------------------------
----------DFMKRARMKSADLFFK---RSDRG---------------KGYYEH-----
------------------------------------------------------------
------------------------------------------------------------
----------NKGPPSRMWYRRVD------------------------------------
------------------------------------------------------------
---------YLVDLDSCVGMQ---------------------------------------
-HFVHSWKVLLAQMDEIISSEHECE-----------------------------------
--------------------------------------PYQV---RHLIKNELSMR----
-------------------------------------------------RISTTRARAWF
EAGIIT-----------------RSEYAQF-------------------LAAEGTS----
-----------------KQFESKKSPFNLFGLDEVG--FNYLFSLLGISNDKVHYSTDYD
RGPSR------------LKQVLATSIDLNGFASVVN-----F-------------ASKWL
QSSDSPN-LYRTGEPP--------------------------------------------
----------------------------
>Amalgaviridae_QQM16351.1 putative replicase [Gutsystermes virus]
-MG---------------------------------------------------------
------------------------------------------------------------
------------------------------------------------------------
------------------------------------------------------------
------------------------------------------------------------
------------------------------------------------------------
------------------------------------------------------LTEDDK
EELLELLDAIGGVRMRGGRYF---------------------------------------
---ELADAYSAFHYILERARGHSERQSLLMC-----------------------------
------------------------------------------------------------
---------------------------------------------------VREYSNRNY
TPDISKEGLI--------------------------IPITWGDTFPILI-----------
----------RDVTMPSNRYVRLAGEMIGGGASRLTK----------ACSMWARIDGGVC
NVRRGMELFVRDYVRCPDVP----------------------------------------
------------------------------------------------------------
------------------------------------------NYGWYARD----------
---------------------------ILPTVRMR-Y------FNFKEDQIDEYALNPYS
S---IGAVQGRMFHG---------------------------------------------
----------------------LGLKRLQ-------------------------------
----------AVLLNLPSWMRYRISWARK-------------------------------
--------------------------------------------TRNPEFPPPLIWTPST
RGKLMKLRDVR---TKIRA-LKPLCRTICMTDPVEHFMFYPLYHGVMACLKDTIAVG---
---NAIIYIGVKKKSQDWISLGSKI-----------------------------------
------SEWRWILCLDWSNFDASVPGELLSQAWDLFIAM------CDRIFH---------
-----------------------------DTGAYRNYKKNAKIFYEHNFIASHFVS----
--------------DQ------YAFNK-VGGIPSGSLLTSIIGSLVNYIILRNIC-----
SDIGFH------------LGEYRIFVYGDDAVVCMSKNEPLPMSGNDLKNFFVVKARERY
GMEL-----SPEKSRLIR--------NSHPYVGYSQPIYSEDEGVLRLGTGGLTPRGY--
---------------RRFDSPPFTYDYLHGVTHRIDYDFTD---RPSFLGCYFDYV----
-----------------G------------------------------------------
----------------------------------------------------------RP
----------------IMSTMHSMVRLVNPEK-----------------GVKSLTD----
-AMERVRA------------------------------------CVLDNC----------
-------------YNMNVRNYGFHLEYALYEMVKKRGVTFTPKGFDIYMY----------
-------GKKREEMSDDFGAMITEDN-----------IMNELSIFYRKANAKIELIKDA-
--------RTAPHLMEYEKFLEVNGHWSDLKIDHDRICVVRGDWPVQVDGIDIVHHDTYK
RSLFGEKGMDYLMTYSWFSRDK---DFDIKMRND----RNTYKILCWMS-YIRGFFGEMK
YGPTD----FMRLPLDCT------------------------------------------
------------------------------------------------------------
---------LTLGIDFYTKMVYTLDTPIHR---ERMRLNRF-------------------
SGNVYKFEVYLFAQDSEIMKTFIRFSKM--------------------------FAYIDV
LNRESIKQRVNMFYFAGVRD---------------SAIPGA---------------V---
-------------------------------------------NRSYRRRRLGDRENAWW
DMGN--------------------------------------------------------
------------------------------------------------IHSGVDGRDDYD
ILLHEG----------QIRSILYEIG----------L---R-AW-VLGME--RRYDLAW-
------------------------------------------------------------
------------FLFF------------
>Amalgaviridae_ANN12897.1 putative CP/RdRp fusion protein [Zygosaccharomyces bailii virus Z]
-LEFFSQHWLFEADRL--------------------------------------------
------------------------------------------------------------
---------------------------------------------------T--------
------------------------------------------------------------
------------------------------------------------------------
------------------------------------------------------------
------------------------------------------------------------
------------------------------------------------------------
---WSRRFKQSVSRYGYGFNKEKKIDTKFKN-----------------------------
------------------------------------------------------------
---------------------------------------------------LKKINNIQK
HP----------------------------------------------------------
-------PLVGRGPCQRNLFFENTLRSMGGSEVRAID----------LYKNYGRFGGSRV
DSILYMKNFDKKYPTLDLD-----------------------------------------
------------------------------------------------------------
---------------------------------------------WKSNKEWCF-E----
---------------------------IFGKVNHI-------KLFDMEYCLDVPDVP---
----SDTSPGITYKR---------------------------------------------
----------------------LGFIKKA-------------------------------
----------DALPVCLSHLRDVLKKIE--------------------------------
--------------------------------------------KHELQTLPEIAWCIAG
RPKFTELNKA---FQKVYD-RQSVGRSIWVSDMEEAILSRHFTRYIDKNITGTPTFH---
-----KIMINF-DKVKDAKHLQNWV-----------------------------------
------EQYDYIIEADYSKFDSSVPACVVRKAFQI-FK--------EL-FV---------
--------------------------------SFDHTTATVYDFLIENFLNSKVDL----
S-------------DG------RLLQK-FGGVPSGSGFTSIIGSICNYIMLDTCF-----
MKMGLD------------KNRWSAIVYGDDCLIGIKK----PLHKHEDSAFKIRKLMLKF
MQLLFDITLDPKDTKLVC--------EK--YVSVIIPEYDED---TTNGTSLLKPSKI--
---------------TRIEKEPDTFLLSNSSSHRWWYSFEK---TWKFLGYSLTCD----
-----------------GRL----------------------------------------
------------------------------------------------------------
----------------IRPTRDVLARIYNPEK-----------------PVKSWDEHVT-
-----------------------------LLKMA-----------YLENY----------
-------------ENAHTRNRIYHYLMDA-------------------------------
------------------------------------------------------------
---W---------------------------------------WV-IHHG----------
----------------------CPQ-----------------------------------
----------RALPDVDYTVSKGR------------------------------------
------------------------------------------------------------
-----C---FHRYTNHYVHLR------------WEPSLQGFH-----------NFF-DNF
DFNMLKLHIQVSLNEFYYSRVKRGRLSS---------SLF------DMSMRPAHYHSVAY
LCKKLGMVT-----------------------------PQV-------------------
-------------------------------------------------TTAYTYSKEWF
HSHP-------------------------------------------------GML----
-------------------------------------------------------KNIKK
VLRKRMQFYHQDGGRKKFKKMLQNFKKIRQ--------EFSF------------------
-------------LYPNKPFTIHNPDIIAAL-----------------------------
----------------------------
>Amalgaviridae_UWL52196.1 fusion protein [Exobasidium gracile zybavirus 1-3]
------------------------------------------------------------
------------------------------------------------------------
----------------------------------------------------GALARRLK
SMPNSLSWDSVSARRTLREVM------------G--------------------------
------------------------------------------------------------
------------------------------------------------------------
----------------------------------WERPQPA-------------------
------------------------------------------------------------
---TMTFIXNNVSLILSQT-----------------------------------------
--------------------------------------KLVGLERRHPRLGGWGAVDSHR
-VNFGS-----------------------------------------RYSHLKNYEGDDT
EP----------------------------------------------------------
------VIKGPSLVTRRNEFQASAMRVLGGGERRMLL----------KAQDEIRTGGGGD
DNLRTLKFLDSEAPRAKFLLG-------------------------PEQVCQKLG-----
-----------------IERGCVTALTLEETISVLRH-----------------------
--------------------------------------------N---------------
------------------------------------------------------------
----NVANPGPTYKF---------------------------------------------
----------------------LGFNNKG-------------------------------
----------EAAPIAFDIATEVVRKAS--------------------------------
--------------------------------------------LGRAKNYAKPRYGMAG
RTKKATRDKF---RDKASN-DAILGRTVFMCDAHESYISGMFSVPLSNFFHDSFLG----
------IATGFNKFSADPTKLCEAL-----------------------------------
------EDSSSFINGDMSKFDLNIGPDHLRFAFDC-MR--------FA-FN---------
--------------------------VP-RDGPTDKTLSELLDWLEDELTDTLVIH----
P-------------SG------KTKII-HRGLPSGSGLTSVIGSIINYAMLVDSF-----
HRMRRF--------------DTKIFVSGDDNLIGLTGIT-GSHKNREKQTRKIASRLSVV
LKQYYGAEMDVEGNFYGT--------QM--YVGFVQPKVPEP---ILDGSSNALHEYWTK
VEYETGEKLTFSQKYRILDAEP--AEGAPGSTHRWSYLMRN---RARFLSHYFKIDQD--
--------------SVTNEKK---------------------------------------
----------------------------------------------------------VT
-M--------------VRPTAEVVSNLLIPES-----------------EVKTIFD----
-QEDRLRSCL-----------------------------------V-ENF----------
-------------DNRHVVNHVMHYLFDIFQ-----------------------------
--------------LKKMGVINRKDL--WRID----------SMNIRGDRAWYRFVDRVV
DVS------------------------------------------L--------------
------------------------------------------------------------
----------SDLDFDQYWRKFYDSAKETH------------------------------
--------------------DKVFQTYGPSWVD-------IRNMR---KGRALAGSITRV
KHKQR-GS-SEMNLYDYRTLA--------------GSLGKL-------------------
------------------------------------------------------------
-----------------------------------------G---AHLCYNENSRMRISS
LL-----------------------------------------KLSLNTEILNRYNRIWL
LTQD-----------------------------------------------QV-------
------------------------------------------------------------
----------------------------------------------------------WS
TRA-----ATRWA-----------------------------------------------
----------------------------
>Amalgaviridae_AIT56395.1 RNA directed RNA polymerase [Ustilaginoidea virens RNA virus M]
-M----------------------------------------------------------
------------------------------------------------------------
------------------------------------------------------------
------------------------------------------------------------
------------------------------------------------------------
------------------------------------------------------------
------------------------------------------------------------
------------------------------------------------------------
------------------------------------------------------------
------------------------------------------------------------
---------------------------------------------------------SEY
VP----------------------------------------------------------
--------------------------------------------------------PSIE
DLWKHLQGFGA------------------------------NPIALRDHIT---------
----------------------VPVTEMLSELRGLDL-----------------------
--------------------------------------GRGRIAGW--------------
---------------------------------------------LEPENILRVEVP---
----AATSPGIRWKK---------------------------------------------
----------------------LGYKTKR-------------------------------
----------DAMLQAAVEARGNIVRM---------------------------------
--------------------------------------------RDVGGGYEVPPCGVAG
RGKRVPIDRP-------SDGERKEGRFIVMPDLVRHLMGMIAVQPLMKKIKQADKSN---
----GGVMLGMGPFGGSYDRLAEYA-----------------------------------
------SGGKAYLCIDFKKFDQSVPRSVLRAVMQR-VR--------EE-FDEEEGS----
--------------------------------------DGYWRSEFKQLVDTEVAM----
P-------------DG------HTYAK-RAGVSSGDPWTSIVGSVANWLVLRIAL-----
KRLGVD---------------ARIWTFGDDSLIAVD--------TDVPSESWLLEAVARE
LKSVFGMTVSKEKSIATR--------HL--------------------------------
---------------VGVFEEPEVGQT------------------ANFLSAYFLQT----
-----------------GTS---V------------------------------------
----------------------------------------------------------VP
----------------VRPIQDLHELMLVPER-----------------RKDTVWW----
-EVARTAMAYLVF--------------------------------F--------------
-------------WNDSARMTLEWYWDFL-------------------HR----------
----------EYEIPQLRGDPEILGM----------------------------------
------------------------------------------------------------
---------------------------------------------------LRL------
----------MDLPWDQFKEEWLIRLP-----------YRYEVELLYSHGYTT-------
--------------------------FFP-------------------------------
------------------------------------------------------------
------------------------------------------------------------
--------------------------------------PAL-------------------
----------------------------------------------------------WA
LTYK----------------DHV--------------------------PLDGGNKVWWE
LEGQ--------------------------------------------------------
------------------------------------------------------------
------------------------------------------------------------
----------------------------
>Amalgaviridae_CEF90232.1 RNAdependent RNA polymerase [Beauveria bassiana RNA virus 1]
MM----------------------------------------------------------
---------------------------------------------VDWIAENPSTVSEAS
GNGVKEW----RFFLKHCSWQRRLPGVS--------------------SLGHSPAVRYRY
VQPETSPSFLFSKFLDESQSSLG-------------------------------------
------------------------------------------------------------
------------------------------------------------------------
-----------------------------------GIEGP--------------------
------------------------------------------------------------
------------------------------------------------------------
------------------------------------------------------------
---------------------------------------------------ARDVLFSEF
VP----------------------------------------------------------
--------------------------------------------------------PSED
DLFEHIAGFGEPGPDGSHLPG---------------------------------------
----------------------SDFAQLFRELRRLEQ-----------------------
--------------------------------------WDVPISGL--------------
---------------------------------------------LDATMLPKIRVP---
----SATSPGIRWKK---------------------------------------------
----------------------LGYKTKR-------------------------------
----------QALVPAVVEATRALNRM---------------------------------
--------------------------------------------VEEEVAYTVPPCGVAG
RGKRVNILEG------GSRKGKKDGRLIVMPDLVRHLLGSLGSAPYMSRLRGMDHSG---
----GGVLLGMGPFQDQYQLIADWA-----------------------------------
------TGASAFCFIDFKKFDQRVPRRLLRGVMNH-IR--------SA-FIGEPGS----
--------------------------------------RAYWESEFRHLVDTEIAM----
P-------------DG------SCYRK-RGCVASGDPWTSLAGSYANWIILKWIF-----
LKLGLE---------------VKIWTFGDDSVVAI---------YGQVDTGGLMSQVVRL
AWEGFGMNVSREKSYVTC--------HL--------------------------------
---------------VDIADDPEPQKA------------------GSFLSMYFLQTPM--
-----------------G-----V------------------------------------
----------------------------------------------------------RP
----------------TRPLQDMYELLLKPEK-----------------CRGTVEW----
-EVVRTSMAYLVF--------------------------------Y--------------
-------------YNETARYVLEEYWVWL-------------------HR----------
----------VHRIPELTGTADDMAL----------------------------------
------------------------------------------------------------
---------------------------------------------------LRE------
----------MDIPWSSFRMEWLNRLA-----------FHGEVELMYKYGHTK-------
--------------------------FFP-------------------------------
------------------------------------------------------------
------------------------------------------------------------
--------------------------------------PVL-------------------
----------------------------------------------------------WN
AWYQ----------------QYD--------------------------ESICGNEIVPD
QRAPN------D------------------------------------------------
------------------------------------------------------------
------------------------------------------------------------
----------------------------
>Amalgaviridae_ALO50135.1 67 kDa protein [Penicillium janczewskii Beauveria bassianalike virus 1]
MM----------------------------------------------------------
---------------------------------------------VDWIAENPTTVSEAS
GKGVKEW----RYFLRRSDFSRRIPGVR--------------------CLGYSPAVRYKY
VQPETEDSSLFSDFLDDPTVSFG-------------------------------------
------------------------------------------------------------
------------------------------------------------------------
-----------------------------------DIDGP--------------------
------------------------------------------------------------
------------------------------------------------------------
------------------------------------------------------------
---------------------------------------------------SRDVVMSEF
VP----------------------------------------------------------
--------------------------------------------------------PTED
DLYQHVGGFGAPGPDGSHMSG---------------------------------------
----------------------LDLAQLFEELSRLEH-----------------------
--------------------------------------WGPQIEGL--------------
---------------------------------------------LDVQLLPKIKVP---
----SSTSPGIRWKK---------------------------------------------
----------------------LGYKTKR-------------------------------
----------QALVPATVEATMMVNRM---------------------------------
--------------------------------------------VEEEREYDVPPCGVAG
RGKRVDSNRD------LSVSDRKDGRLIVMPDLCRHLIGSLGSAPYMARLRSLDHSG---
----GGVMLGMGPFQDQYQQIAEWA-----------------------------------
------KGATSYAFIDFKKFDQRIPRRLLRAVMNH-IS--------TR-FRTGPGT----
--------------------------------------KAYWSSEMRQLIETEIAM----
P-------------DG------TVYKK-QRGVASGDPWTSLADSYANWIILKRVF-----
NRLGLE---------------VKIWTFGDDSVVAV---------YGPPFQGDLMAAIGRS
AWEEFGMVVSKEKSYVTD--------VM--------------------------------
---------------VDIDDDPEPKKS------------------GSFLSMYFLWTEM--
-----------------G-----V------------------------------------
----------------------------------------------------------RP
----------------TRPLQDLYELMLKPER-----------------CRGDVEW----
-EVVRTSMAYLTF--------------------------------Y--------------
-------------YNSNARYVLREYWDWL-------------------HR----------
----------RFRIPELTGTVRDLEL----------------------------------
------------------------------------------------------------
---------------------------------------------------LRE------
----------MDIPWSSFKLEWLNRLP-----------LDPEVELMYKYGHTK-------
--------------------------FFP-------------------------------
------------------------------------------------------------
------------------------------------------------------------
--------------------------------------PTL-------------------
----------------------------------------------------------WA
HWYS----------------SWD--------------------------DDPSGNDLIRD
IAPD--------------------------------------------------------
------------------------------------------------------------
------------------------------------------------------------
----------------------------
>Amalgaviridae_AIW81425.1 RNAdependent RNA polymerase [Colletotrichum higginsianum nonsegmented dsRNA virus 1]
-M----------------------------------------------------------
--------------------------------------------------------TEAS
GLGVKDW----SFFLEPAFKSKELRGVR--------------------CLGFSKGLKYKY
VQPQTKNSQFFLSFLDQCTMELA-------------------------------------
------------------------------------------------------------
------------------------------------------------------------
-----------------------------------GIPGP--------------------
------------------------------------------------------------
------------------------------------------------------------
------------------------------------------------------------
---------------------------------------------------SLEITTSEY
VP----------------------------------------------------------
--------------------------------------------------------PSES
DLFAHIAGFGESGSSGSQLSN---------------------------------------
----------------------RVYAALREELTMIEH-----------------------
--------------------------------------WDREITGW--------------
---------------------------------------------LDPRLLVDIKVP---
----SQTSPGIRWKK---------------------------------------------
----------------------LGYKTKK-------------------------------
----------EALMPATMEAAKVLLSM---------------------------------
--------------------------------------------IETGTEYEVPPCGVAG
RGKRMDMNRK------VDTGGKKEGRLIVMPDLVRHLVGTLGSGAYMSKVKEVDKSQ---
----GGILLGMGPFSESYQSIANWA-----------------------------------
------RGASKFVFLDFKKFDHRVPARVLQEVFKH-IA--------SR-YEGCPGS----
--------------------------------------KAYWRSEFQQLVNTKIAM----
P-------------DG------TVYQK-KRGVASGDPWTSIAGSYANWMMLKHVC-----
NVLGLV---------------AKIWTFGDDSVIAL---------YDVDPTLDLLPLFTKH
LASSFGMHVSQEKSYVSD--------CL--------------------------------
---------------VDIAEDPEPKSS------------------GSFLSLYFLQTPM--
-----------------G-----V------------------------------------
----------------------------------------------------------RP
----------------TRPLQDMYEMMMVPER-----------------NQGTLRW----
-EIVRTSMAYLTF--------------------------------Y--------------
-------------YNDRARYVLEEYWDWL-------------------HR----------
----------KYRVPELKGNFTDLNL----------------------------------
------------------------------------------------------------
---------------------------------------------------LRE------
----------MDIPWSSFKLEWLVRLP-----------RPGEVELMYKYGHTG-------
--------------------------FFP-------------------------------
------------------------------------------------------------
------------------------------------------------------------
--------------------------------------PLL-------------------
----------------------------------------------------------WG
HWYA----------------RYD--------------------------RDVHGNNVSFA
FQEPP------T------------------------------------------------
------------------------------------------------------------
------------------------------------------------------------
----------------------------
>Amalgaviridae_AKD01578.1 putative RNAdependent RNA polymerase [Rhizoctonia fumigata mycovirus]
-MDHAR---------------------------DF-DVISSNAT----------------
------NPLKR-----------------------SREEADLGTA-GEAPWRTPVNGATIN
GV-F--------RIRK--FDVDYLNGPV-ADAE----------------VVIAGLPRVKE
VVPESC---------------------------------------------DALRGMKVL
NDADHITTAVSSES----------------------------------------------
------------------------------------------------------------
------------------------------------------------------------
---------------------------------------------------------LSG
TGNGGTRRRNSRRSRKNKVKTTAKSGGSLDD-----------------------------
---------------------------------LKEMFKHITVHDAQVRLGKF-------
---------------------------------------------------HDEITFTPA
DPAVLGYLQSP-E-----------------------------------------------
-----------------------------------------GEIPGFDPSEYCFMEASGG
VQMRHLKMYDEDTSLGPDFS----------------------------------------
----------------LLEDPEAGRRALEHAIDHVQD-LLRLPNKL--------------
------------------------------------------------------------
-------------------------------------------PRVDRIPLEGIRYD---
----KSKSCGAHYRL---------------------------------------------
----------------------QGFKTRG-------------------------------
----------DVWEVAMFEAKNALVK----------------------------------
--------------------------------------------LWDGEYVEPRPTRMGG
RGKLVKMSQE-----RAVAEGVAKGRAIHMTDTRDHIILGLSEQPLNDAWKPDNFP----
------ISVGRGWFHGDATRFVRKH-----------------------------------
------AGASRIYCFDAEKFDSSIMPWLIHIAVTI-MR--------EQ-FM---------
-------------------------------EGLRHDADMYWQFVEESLLHSMVFR----
D-------------DG------VLFEK-YHGTSSGHNHNSLAQSIVTCILASFNV-----
FYKNRE--LPVAVIK-A---NFTIEGLGDDNITCET-----DVLADETCEERGMRTWNVF
GVSW-----LGEKSFQTN--------TL------CQPV----------------------
-----------------VD----------EAEWDEEGMFGS----AQYLGKFFREDVLEV
PS---------L-----GQVKVV-------------------------------------
----------------------------------------------------------TP
----------------YRPQVETVLRLLYPEG-----------I-MRGDAHGDFEE----
-VFERARGER-------------------FAGHI-----------L-DGS----------
-------------GNPRTRAWLDGYWQFC-------------------------------
-------------------------------------------------HDNLLVIELTG
HHS---------------------------------------------------------
------------------------------------------------------------
------------------------------------------------------------
------------------------------------------------------------
---------LEKRLARLGVEI---------------------------------------
------------------------------------------------------------
------------------------------------------------------------
---------------------------------------------DVDDAVYDDGTAGWL
RLVN--------------------------------------------------------
------------------------------------------------------------
----------------------------------------------------RRRDGNWE
------------------------------------------------------------
---------------FLQIV--------
>Amalgaviridae_AIU98624.1 RNAdependent RNA polymerase [Gremmeniella abietina RNA virus 6]
-MEFGDPSFGGEDLQ-----ALDFEFGDLWQPGQRVSVM---------------------
------------------------------------------------------------
------------------------------------------------------------
------------------------------------------------------RAEKRK
REWEDETVDDV-LTL----------------------------------NGSL-------
------------------------------------------------------------
------------------------------------------------------------
---------------------------------------------------------RGP
PSSGGSYSTRRRKTNRRNQEANARSAARLRH-----------------------------
----------------------------------RPEFKHIAVVDGGVFKRHF-------
---------------------------------------------------KPGLQFAQA
DPIITEYMESK-Q-----------------------------------------------
-----------------------------------------QFELLKQMGNKCMMTPCDE
AQMRHLQFFDRPPLRASR------------------------------------------
----------------------PQSAELDRALQFVRK-ILTVPGGL--------------
------------------------------------------------------------
-------------------------------------------EFPHAENLEGVRYK---
----ARKYPGNEYHQ---------------------------------------------
----------------------MGFTTRG-------------------------------
----------EAQEAALVDAKLAWSQ----------------------------------
--------------------------------------------LMAGERVEPHQVRLGG
RGKLVNKSQK-----DAEEDGTPKGRLILMLSQRDLLLLGNVEQILTEAYKDEQYP----
------MSIGFGWFGGNVTRTVERL-----------------------------------
------GRLSKYFCMDAEKFDASLDPWLVQEALRI-LR--------AQ-FA---------
-------------------------------PGWTDGGTAYWAFVEETLLEAPICR----
D-------------DG------WVMLR-QVGTTSGHSFNTLVQSVCSLILGYTGL-----
LCNTAR--EKWGLVL-E---ESEIETLGDDNETGVG-----PTLEAMTGLQYGRPVRDLT
GVNW-----LGDKSFATD--------TL--------------------------------
-----------------LDLEPF------PEDGTEDGRFQG----VQYLGKYLRLIDIPA
EL---------------GGGEAV-------------------------------------
----------------------------------------------------------VP
----------------YRPMEETVARVLYPER-----------------EARDVLH----
-LYER------------------------VLGNL-----------L-DGY----------
-------------GNPLTARWLNELLDWL-------------------------------
-------EPKLAFMPTTWTSDSVQDA----------------------------------
------------------------------------------------------------
---------------------------------------------------ARDYTAVE-
----------VEVP---------------------------------------K------
----------------------------P-------------------------------
---------KRWSWEEWLVLT---------------------------------------
------------------------------------------------------------
------------------------------------------------------------
-------------------------------------------------LSEKRDAQDMY
IVC---------------------------------------------------------
------------------------------------------------------------
------------------------------------------------------------
------------------------------------------------------------
----------------------------
>Amalgaviridae_ACY56324.1 putative RNAdependent RNA polymerase [Fusarium graminearum dsRNA mycovirus 4]
-MSAAPVHF--EPLQTATVRWPQSDVGRTTLPTIFISVTKGASP----------------
------APVSQ-----------------------GPATTHAASAHGGLTTRHPSAAANRH
R-----------------TPSISLFGAE-ARIR-------------------RLTDHERS
SSPLRATP-------------------------------------------DRDRALAAK
RRWEDDTADDLYIGD----------------------------------QGSI-------
------------------------------------------------------------
------------------------------------------------------------
---------------------------------------------------------ASS
SEPRASYNTRRQRSWRANHKASLRAAARLRH-----------------------------
----------------------------------KPEFNHIRVDTVDDFHRHY-------
---------------------------------------------------RPGFSFAPP
DPLIQQFVEIH-G-----------------------------------------------
-----------------------------------------TPNPSCDPEKLCFMTPCDD
VQMNHMKHFDRPVRQLNP------------------------------------------
----------------------LFDKQYQLALVGVAQ-MIRLDKKL--------------
------------------------------------------------------------
-------------------------------------------TFPHAEDLETVRFK---
----ARKFPGAYYRR---------------------------------------------
----------------------LGYASRG-------------------------------
----------EAQEQALVDAKLAFAQ----------------------------------
--------------------------------------------LLDGEDVEPHTVRLGG
RGKAVHQSQA-----AAKAAGIPKGRLILMLSQRDLLLCGVTEQLLTSAYCADDYP----
------VSLGMGWFKGNVRKFSERY-----------------------------------
------AGFKKFFCFDAAKFDSSLDDYMIRDVVNL-LR--------QQ-FE---------
-------------------------------NGMDDKYDAYWEFVIQSLIYAPIQR----
D-------------DG------WIMFK-SVGTTSGHNHNTLIQSICSLVIAYTNY-----
LAVLPD--TPPQDIF-N---DAAVETLGDDNLTATE-----GLLEGISVEQVALTSARIF
GQDY-----TGDKSFATY--------SL--------------------------------
-----------------LDMWDE------EEEFTEEGKFQG----LQYLGKFLRGHKLDL
DG---------------RKITVA-------------------------------------
----------------------------------------------------------LP
----------------YRPCEETFVHMYYPER-----------------KSEGVER----
-TYQR------------------------ALGNL-----------L-DNY----------
-------------GNPMMADWLNKLLDWL-------------------------------
-------EPQMELLPTDWLEDTVQDA----------------------------------
------------------------------------------------------------
---------------------------------------------------ARDYTSDL-
----------VRVP---------------------------------------R------
----------------------------P-------------------------------
---------LRWTFEEWVHLC---------------------------------------
------------------------------------------------------------
------------------------------------------------------------
-------------------------------------------------LSSDDSDPEWY
MYA---------------------------------------------------------
------------------------------------------------------------
------------------------------------------------------------
------------------------------------------------------------
----------------------------
>Amalgaviridae_ALO50128.1 putative RdRp [Penicillium aurantiogriseum bipartite virus 1]
-M----------------------------------------------------------
------------------------------------------------------------
---------------------------------------------------------SYE
TRPLHAGE-------------------------------------------DLKRSFQQF
AQSDPSTSQPTQRS----------------------------------------------
------------------------------------------------------------
------------------------------------------------------------
------------------------------------------------------------
---DQSPETRRRKFKRRKGQIQRRLEEQLRI-----------------------------
----------------------------------AEIYTHISVIGTRAPYAQL-------
---------------------------------------------------RNELTTADA
DPVIVEYCKEN-P-----------------------------------------------
-----------------------------------------PADETLTSDNWTFVKANTL
VEMNHLKNFDRPVRVMPD------------------------------------------
----------------------QHTDIIMRAANIVAD-LLELPQLL--------------
------------------------------------------------------------
-------------------------------------------RFPLKGDIQDVPFK---
----GDKFAGMEYAD---------------------------------------------
----------------------MGMKTRK-------------------------------
----------EADPVAQQDAEWAYDR----------------------------------
--------------------------------------------LLAGHHVSPHDVRLGG
RGKVTQHKRT-----EVEQSPPAVGRLILMLSQRDLKLCGITEKLLTSAYLDAKWP----
------ISVGDSWFHEGTHGFYKRF-----------------------------------
------RNYTNYYCLDAKKYDAFLDPWLIKIAINI-IR--------EQ-FV---------
-------------------------------DGREPAYDAYWRFVEESLISAPICR----
D-------------DG------IRLQK-NVGTTSGHSHNTLLQSICTLIVGYGVF-----
ISLNPE--LSDAEIK-S---AVHMESLGDDNISATK-----DPLPEFSVEQIAGKAWDIF
GIDW-----FGKKSFATT--------AV--------------------------------
-----------------VDVTPL--------------QFQG----VQYLGKYFRREEYPT
ED---------------GPVGVV-------------------------------------
----------------------------------------------------------IP
----------------YRPFGETFLRLLYPEY-----------------GTLDVEQ----
-TWLR------------------------VLGNY-----------I-DAA----------
-------------GNPVTERWLQGLLDWL-------------------------------
-------EPQVEATFAQWPSNFLRMV----------------------------------
------------------------------------------------------------
---------------------------------------------------SRDYTGVG-
----------VEVP---------------------------------------R------
----------------------------P-------------------------------
---------ERMSYEQWRDLV---------------------------------------
------------------------------------------------------------
------------------------------------VLPRS-------------------
-----------------------------------------------------EYKSAWK
AEEE--------------------------------------------------------
------------------EDTALYDPEI--------------------------------
------------------------------------------------------------
------------------------------------------------------------
----------------------------
>Amalgaviridae_AIE77246.1 fusion protein [Ustilaginoidea virens nonsegmented virus 1]
------------------------------------------------------------
-------------A-------------------------------EVRAGRDPFEPNL--
-------------------------------------------------------WRFTR
DTPSVLSRNSVSPRCILAAVR-------------------RIQKAWDQVDGESRRKQYAP
NESEERAATVRVML--------------------------------------I-------
------------------------------------------------------------
-------------------------------HMAKRYAVPR-----------VKALVDAT
DPLVRRAAAVDELRRRSAAAGK------------AKHHTR-----LWAISEIERRL----
---DEANVVEYVAAWSVRLLPHEQAEFL--------------------------------
-----------------------------------RLHARWFVGARRCEKRLFRGCDDHK
SVAYGAPPE-----------------------------------VPPAAISRRLARTTGT
RP----------------------------------LKIGCGDDLPLA------------
------------------TYIRKVRPDLFSRLPQGGV---------------FTPTGSFD
ASAPHLGKYFGEEPPA--------------------------------------------
----------------------PDRDEVASVILNCAE-SLKVIRLGE-------------
------------------------------------------------------------
---------------------------------------------LSPAAFETTGVK---
----PDAAPGFDSKL----------------------------------FC---------
-------------------------RTKG-------------------------------
----------EGMDIVAHACKQLYEL----------------------------------
--------------------------------------------LAHEQVLDASAWELGG
REKRQWRDVG----------EALASRVIMQPEALLSQFGCAIAHPITLAMQRAKGD----
------LHVGWSFAHGKWRDFVSKYS----------------------------------
--------GEHVKAFDWSQFDARVGRELMITSMGI-LR--------SY-YP---------
---------------------------P------GRQMDRCFIYLLSNMLDKDVVV----
P-------------GG------HVARV-SWGVPSGHPFTSLVDSVANWLVHRDCLT----
AMVGPG-----------VAREVRLGCLGDDTIMSFPLG-----RDAPETKEYLEVALARW
GMVG-KLDFNLEGFLCSN-----WAPRC--------------------------------
---------------------------------------------LPFLGTRFQC-----
-----------------G------------------------------------------
----------------------------------------------------------FP
----------------GVSLEDWVTMDLGDRAPRRD------------------------
-YAWRAXELY-----------------------------------VYRGLPP--------
-------------FCKEQYDLHAALCRWL-------------------------------
--------------VDQTGDHPIVNS----------------------------------
------------------------------------------------------------
------------------------------------------------------------
------------------------------------------------------------
----------------------------PTVEW---------------------------
---------LITSVYEFAALV---------------------------------------
------------------------------------------------------------
------------------------------------------------------------
-----------------------------------------Y-------LTEDTGYYAWA
EDMQ-------------------------------------------------GSRSVWA
----------------------DLPPRVKR---G----------------NGYAQSDAEV
FSRLTP-----------------------------------------------RGREAWN
TC-INNA-HWRIHLDPFT------------------------------------------
----------GGFYWFKDNGE-------
>Amalgaviridae_AOO52900.1 fusion protein [Purpureocillium lilacinum nonsegmented virus 1]
-MADRSLASDQEL-----------------------EALVTAFN----------------
------------------------------------------------------------
------------------------------------------------------AHFKTT
ASPEAVKKLLGSPHVRGWYAEYRQ---EQAREKG-LPEDWADVGLTAKEWTDAQAARKLR
REARAEAARLLSAEAEKY--DAAVRRVNKQCAAALDQA---ATPMALALEGGYEQLP---
-LAAQIRVESQGDPEARSKTLKSELREARAAWVAKA------------------------
-RSGEAPFSLV-----------------------IPLDGPTWSSPA--------YGLLDE
GILLATVSRVARKWRALRDSVFKRVPCD-----TPQSHVSGQRHMFWSARVQEAVDHVDT
YK-LVQAMPEADRVRMAWKYLNRRKTQASRARDDATSTHLPRLQ----------------
----AAALWLALDDFQLTP-------------ARASILAHSEYRRRRFEKPERV------
---------------------------------------------------IKSTEWLGG
TP----------------------------------NPLPSVAEGPA-------------
-----------SSKWETAKSNSERLAALEDDAPFRPTS-VARLDGRLELPSGCRPQSFVL
PGGPALEYLRERRPSLLKYLGPSDANV----GGSWDT----SKWSFEVAM----------
----------------TPNKGFGHAGDLRRALRSGHK-SLKLGRLPQ-------------
------------------------------------------------------------
---------------------------------------------PSLRALECVKVN---
----GRAYPGVLSSR----------------V-G--------------------------
-------------------------SNRK-------------------------------
----------QVFASCVEIAKREYAE----------------------------------
--------------------------------------------AKQRFEPDLSFWVCGG
RGKPSQRVQPG---------DRLKSRLILMPETPSAILESAFAQPFTDMLKAVGGD----
------IMIGSSMTDRGFRRVLSPI-----------------------------------
------EDALHVKAFDWSGFDSRVREDMIVAAFGV-VR--------AC-FK---------
--------------------------------GDDEMLDNVFMRFISHFLVKRVVT----
P-------------GG------WVYTL-ANGVPSGSPFTSIIDSLVNWLVIVDLEI----
CGGGPQ-----------APRINRRRVYGDDFAQAF--------YSRCMSKESYIRLAYNK
WGFV-----AKESAALEGVAITTTADTS--------------------------------
---------------------------------------------LPFLSFRFPN-----
-----------------G------------------------------------------
----------------------------------------------------------LP
----------------ARPVDDAIKIGLLPQK-----------------ARFGYSQ----
-QAARVM--------------------------------------YLDHFAP--------
-------------YDPETAEYHRGYFTWL-------------------------------
--------------STKIPGGTFTDG-----------------------RSN--------
------------------------------------------------------------
------------------------------------------------------------
--P-D-----MVTPW---------------------------------------------
------------------------------------------------------------
---------LIKAMVNFVAAG---------------------------------------
------------------------------------------------------------
------------------------------------FAPGV-------------------
--------------------------------------------VSLGEWFRQEDPRRWP
ERWV--------------------------------------------------------
-------------------------PRTCG-----------------------RSPPRPT
WGQGK------------MRAALSTLR--------------------------------WG
NC----------------------------------------------------------
------AETTYARLRFETL---------
>Amalgaviridae_ALR87111.1 RNAdependent RNA polymerase [Nigrospora oryzae unassigned RNA virus 1]
-M----------------------------------------------------------
------------------------------------------------------------
------------------------------------------------------------
------------------------------------------------------------
------------------------------------------------------------
------------------------------------------------------------
------------------------------------------------------------
---VASIRRLANKWGRVRNDCFSRVATD-----HPDDHLSGQTHIFWSARHDDRIRNAAR
YDEFISTHNRDKRLELAQWFVRKRVGDSERDRKDKTANALQVAQ----------------
----ATARKRMFQSMAITSNNNLN------------LLAFAGYNRRRKEARAMVP-----
---------------------------------------------------KQYRRWYAG
AP----------------------------------VPFCRTYDAPQP------------
-----------AELRPKQRYAKNYLSQLATQGPVPESK-VCALRGRLDTPMGERPQKFVL
PGGPALWYLKEKRPDLLQYLGPSDCTV----KGSWDT----NRSVLEDMA----------
----------------TQNVGTGHLGDLIQAVNIAGK-SLKLQQLPA-------------
------------------------------------------------------------
---------------------------------------------PSRSAIGQVRCN---
----PVAYPGLVSSR---------------------------------------------
-----------------------CAPSRK-------------------------------
----------GMFRAATAIAEHHFDE----------------------------------
--------------------------------------------AADKFTPDTSFWTCGG
REKPSQYAQPG---------AQLKSRLVLMPETPSTLLESAYSQPLTRMIQKVEGD----
------IGIGMELTNRGFKRVTRKF-----------------------------------
------NRFSHCKAYDWSGFDTRVREDMIVAAFGI-MR--------AC-FY---------
--------------------------------GDRAHLDNLFLRFISHTLVKQVAT----
P-------------GG------WYYTL-TQGVPSGSPFTSLLDSIVNWLVLVDLEN----
QFVGRD-----------GVKQNERLVYGDDFVQGW--------HHGAPASDVYVDYARRR
WGFI-----AKPKAIKEGFFSCGSTEDS--------------------------------
---------------------------------------------LPFLSVRYPN-----
-----------------G------------------------------------------
----------------------------------------------------------LP
----------------ARPMEDAVRLALLPKR-----------------ERYTWGG----
-QCLRSS--------------------------------------YLSHFPP--------
-------------FDFEVAQYHAEYLGYA-------------------------------
--------------LDEANYQPHNQP-----------------------RGHNYV-----
-------------------------------------------WAQ--------------
------------------------------------------------------------
------------------------------------------------------------
------------------------------------------------------------
---------IHSAMADFGGSM---------------------------------------
------------------------------------------------------------
----------------------------------------------------WARNKV--
---------------------------------------------FNDEWFRAQDPRKWG
DSRV--------------------------------------------------------
-------------------------PRSW-----------------------VGKVRGVY
LNQPR------------ITRSIAMLK--------------------------------YG
QD----------------------------------------------------------
---------------FLHRP----RDDG
>Partitiviridae_AAU14888.1 RNA dependent RNA polymerase [White clover cryptic virus 1]
-MDYLITAFNR-------------------------------------------------
------------------------------------------------------------
-------------------------------------------------------ITHWF
LTPTN-------------------------------------------------------
------------------------------------------------------------
------------------------------------------------------------
------------------------------------------------------------
------------------------------------------------------------
------------------------------------------------------------
------------------------------------------------------------
---------------------------------------------------LEYIGSYSL
PP----------------------------------------------------------
-----------GLLRVNDVAVANHKATLDRSFDKYLY----EHEINLITKEYRRSPIDED
SILEDFFS------------------------GDL-------------------------
-----------------PYFEIPFDEHVERGLECMAA-AFRPPRPCRPAH----------
----------------------------------ILDVKHGYPYKWNV------------
-------------------------------------------NAEPPFSTDEYFLS---
----QRKTFGEFIRM-------------------------------------------H-
---------------EYEHIDKEDFFRRHPNIESHDFLRTV-----------VPPKFG--
----------FLKSMIFSWTRRWHHIIKS---GFQDS-----------------------
------------------TDLEQTGYFFNRFI---------------------FPMLLHT
KTAIVKKNDP------------NKMRTIWGASKPWIIAETMFYWEYLAWIKHNPGAT---
-----PMLWGYETFTGGWFRLNHELFCGL----------------------------I--
--------QRSFLTLDWSRFDKRAYFPLLRRILYT-VK--------TF-LTFEEGYVPTH
A----------------------APTHPQWSQENIDRLERLWLWTLENLFEAPIIL----
P-------------DG------RMYRRHFAGIPSGLFITQLLDSWYNYTMLATIL-----
SALHFD------------PLHCIIKVQGDDSILRL------TTLIPVDQHTNFMDHIVRL
ADTYFNSIVNVKKSEVRN--------SL-------------------NG-----------
---------------------------------------------CEVLSYRNHN-----
-----------------G------------------------------------------
----------------------------------------------------------LP
----------------HRDEITMLAQFYHTKA-----------------RDPTPEI----
-TMAQA------------------------IGFA-----------Y-ASCA---------
-------------NHNRVLWVLEDVYNYY------------------------------R
DLGY---RPNRAGLTLTFGDSPDLTM----------------------------------
------------------------------------------------------------
------------------------------------------------------------
----------PEMPLDHF------------------------------------------
----------------------------P-------------------------------
---------TKSEIRRYHTET---------------------------------------
------------------------------------------------------------
------------------------------------------------------------
-----------------------------------------------HYQNEAQNARTWP
RTLF--------------------------------------------------------
----------------------INAPGE--------------------------------
------------------------------------------------------------
------------------------------------------------------------
----------------------------
>Partitiviridae_YP_272124.1 putative RNA dependent RNA polymerase [Vicia cryptic virus]
-MDYLISAFNR-------------------------------------------------
------------------------------------------------------------
-------------------------------------------------------ITHWF
ITPTN-------------------------------------------------------
------------------------------------------------------------
------------------------------------------------------------
------------------------------------------------------------
------------------------------------------------------------
------------------------------------------------------------
------------------------------------------------------------
---------------------------------------------------FEYIGYFSL
PP----------------------------------------------------------
-----------GLLRVNDVAIANHKCTLERSFHTYLF----DHEIKRIMIDHRRSDITED
SILEDFFA------------------------GDF-------------------------
-----------------PYFEVPFDEHVEYGLQCMAD-AFRPPRPCRPAH----------
----------------------------------ILDVKHGYPYKWNV------------
-------------------------------------------NAEFPFSTDEYFLT---
----QRKTFGEFIRM-------------------------------------------H-
---------------EYEHIDKDDFFRRHPNLESHDFLRTI-----------VPPKFG--
----------YLKSTIFSWTRRWHHIIKL---GFTDT-----------------------
------------------TGLDNNGYLYNRFI---------------------FPMLLHT
KTAIVKKDDP------------NKMRTIWGASKPWIIADTMFYWEYQAWVKHNPGST---
-----PMLWGFETFTGGWFRLNQLLFCGL----------------------------I--
--------RRSFITLDWSRFDKRAYFPLLRKIMYT-VK--------SF-LTFEEGYVPTH
A----------------------APNHPQWNQDKTDKLERLWLWTLENLFEAPIIL----
P-------------DG------RMYRRHFAGIPSGLFITQLLDSWYNYTMLATIL-----
HALGFN------------PSNCIIKVQGDDSIIRL------NVLVPSERHDHLMSRIVEL
AEYYFNSIVNVKKSEIRN--------RL-------------------NG-----------
---------------------------------------------CEVLSYRNHN-----
-----------------G------------------------------------------
----------------------------------------------------------LP
----------------FRDEIAMLAQFYHTKA-----------------RDPTPEI----
-TMAQA------------------------IGFA-----------Y-ASCA---------
-------------THTRVLWVLEDIYNYY------------------------------R
DQGY---TPNRAGLTLTFGDSPDLTM----------------------------------
------------------------------------------------------------
------------------------------------------------------------
----------PEMPLDHF------------------------------------------
----------------------------P-------------------------------
---------TKSEIVRYLTCT---------------------------------------
------------------------------------------------------------
------------------------------------------------------------
-----------------------------------------------NYRNEAQNARTWP
RTLF--------------------------------------------------------
----------------------INAPAE--------------------------------
------------------------------------------------------------
------------------------------------------------------------
----------------------------
>Partitiviridae_ACL93278.1 RNA-dependent RNA polymerase [Carrot cryptic virus]
-MDYLTTAFNR-------------------------------------------------
------------------------------------------------------------
-------------------------------------------------------ITHWF
TTPTD-------------------------------------------------------
------------------------------------------------------------
------------------------------------------------------------
------------------------------------------------------------
------------------------------------------------------------
------------------------------------------------------------
------------------------------------------------------------
---------------------------------------------------FEYIGNFSL
PP----------------------------------------------------------
-----------GLLRVNDTAISNHKKTLEHSFSKYLC----ADEIHLITKEYRRSDIDLD
SILDDFFS------------------------GDV-------------------------
-----------------EKFEIPFDEHVETGLRCMAD-AFRPPRLCRPAH----------
----------------------------------ILDVKHHYPYKWNV------------
-------------------------------------------NAEPPFSTDEYFLT---
----QRKTFGEFIRM-------------------------------------------H-
---------------EYEHIDKADFFRRHPNHESHDLLQTI-----------VPPKFG--
----------YLKSTIFSWTRRWHHVIKD---GFKDS-----------------------
------------------SGLQTNGYLYNRFI---------------------FPMLLHT
KTAIVKHNDP------------NKMRTIWGASKPWIIAETMLYWEYIAWIKLNPGTT---
-----PMLWGYETFTGGWFRLNHQLYCGM----------------------------I--
--------KHSFLTLDWSRFDKRAYFPLLRRILYP-VR--------SF-LTFDEGYVPTH
A----------------------APYHPQWNHEKALRLERLWLWTLENLFEAPIIL----
P-------------DG------RMYRRHFAGIPSGLFITQLLDSWYNYTMLATIL-----
SALGFD------------PKQCIIKVQGDDSIIRL------TVLIPQETHERFMAHLTHL
ATYYFNAIVNVKKSEVAN--------TL-------------------NG-----------
---------------------------------------------REVLSYRNHN-----
-----------------G------------------------------------------
----------------------------------------------------------FP
----------------HRDEINMLAQFYHTKA-----------------RDTTPEI----
-TMAQA------------------------IGFA-----------Y-ASCG---------
-------------NHNRVLWVLNDIYNYY------------------------------K
DQGY---SPNRAGLTLTFGDSPDLFV----------------------------------
------------------------------------------------------------
------------------------------------------------------------
----------PEIPLDHF------------------------------------------
----------------------------P-------------------------------
---------TKKEIRRYLTAS---------------------------------------
------------------------------------------------------------
------------------------------------------------------------
-----------------------------------------------SYINEAQNARTWP
RDLF--------------------------------------------------------
----------------------INRPAE--------------------------------
------------------------------------------------------------
------------------------------------------------------------
----------------------------
>Partitiviridae_AAU88207.1 RNA-dependent RNA polymerase [Radish partitivirus JC-2004]
-MSNLE-----------------------------------------YLGL---------
------------------------------------------------------------
-------------------------------------------------------DHHWP
AIPRFA------------------------------------------------------
------------------------------------------------------------
------------------------------------------------------------
-------------------------------------KSPNDWYF---------------
------------------------------------------------------------
---ACQQLVRSSICLYSSLLGSNDTDT---------------------------------
------------------------------------------------------------
------------------------------------------------------------
------------------------------------------------------------
-----------------------------------------------VLNGYYRSHADED
TAEQFFMRYD--------------------------------------------------
----------------VEPFDIIKDNYYSQAFDTVTE-WFRPSAPIHPVH----------
-------------------------------------FTDVRWYPWEI------------
------------------------------------------------------------
----STSAERPFTHD-------------------PLLKKKV-------------------
-----------------QLSKQLGLLDNA------------------------RMSFH--
----------NCYNDIFTYCRHYTHE----------------------------------
--------------------------------------------VKDVRPVTLHHIDLHV
KPALVRSGEP------------PKIRTVFGVPKSLIFAEAMFSWPLFSDYFTNSETP---
------LLWNYETLNGGWYRLNDEFY----------------------------------
---QQWQSFCTIFNLDWSEFDMRVYFSMLDDCRDA-VK--------SY-FCFCGNYCPTR
T-------------------------NP-TCRTNPQRLQNLWNWIGTAYKDTPCTT----
T-------------TG------KVYRRRFAGMPSGIFCTQFWDSFYNCIMVVTTL-----
EALGFR-ITD----------RYFLKVLGDVVIFGILK------HIPISKSADFLQDFSTE
ARRRFNSKLNSKKCGASS--------GI-------------------HG-----------
---------------------------------------------AQVLSYINWN-----
-----------------G------------------------------------------
----------------------------------------------------------YP
----------------KRDSNQLLAQLLHPKS-----------------LRDTYPR----
-LMARA------------------------IGIY-----------Y-ASC----------
-------------GDPKIRPICNHIYSEL------------------------------K
YAGF--T-------PSSTGLHGLFDP-----------------------NASIGFIE---
------------------------------------------------------------
--------------------------------------------L---------------
----------DHFPSENE------------------------------------------
------------------------------------------------------------
---------VTCRLHRKSKRS---------------------------------------
------------------------------------------------------------
------------------------------------------------------------
---------------------------------------------------AELQALYWP
RDHF---------------------------------------------LEEAGSS----
----------------------RNCPL---------------------------------
------------------------------------------------------------
------------------------------------------------------------
--------------FFQVETI-------
>Partitiviridae_NP_620659.1 putative RDRP [Rhizoctonia solani virus 717]
-M--------------------------------------------------LYNFKAFI
S----K---------------------------------------VSHSIRDYLTEAYIR
RN-F-EW--------------------------------------S--------NFNKLH
TDPSTAYYDIRDPSNVRAY-----------------------------HALFGTRRQPPP
KQIELESYMLNLIH----------------------------------------------
---------RNAIKNRPFQFYTDLFT----------------------------------
-----------------------------------DTDLPT-------------------
-------DRIPKPGIELVNAYFHPGNV------------------------------IRP
NPEFSKQLTPD-------------------------------------------------
------------------------------------------------------------
---------------------------------------------------MELDQFESY
IP-------------------------------------GDIDYGPPI------------
--------------------DNELLTLIYRKYPQYLD----------PITKYCRPAGTTD
ATFRDF--------------------------N-------------KEQ-----------
------------------IKTEDSDALRLSNIMDLIH-EFMNITPY--------------
------------------------------------------------------------
--------------MPLHFVDTF----YCKLP----------------------------
----LVTGTGYHNRH---------------------------SYFRR------------S
FA-----------HFCHPELYAEKPTSKG-------------------------------
----------YFFNATKHENRFLVHK----------------------------------
--------------------IKHSGYPFDFTSDSD------RN-SKMADFLKSFPTMMFT
RNHISKRDGT------------LKVRPVYAVDELFLDLECMLAFPATVQARKPECC----
------IMYGLETIRGSNIKLDSLA-----------------------------------
------QGFISFATIDWSGYDQRLPWFIVRAFFFIYLP--------SL-LIISHGYMPTS
EYED----------------------TSMNISDMFTRFFNLINFTATWYFNMVFLS----
A-------------DG------FAFRRQFAGVPSGMLLTQFLDSFGNLYLIIDSL-----
LEFGCTY----DDIK-----SLMLFIMGDDNSIFT--------NWTIDKLHDFISFMERY
CLKRWNMHLSKTKSVITT------LRSK--------------------------------
---------------------------------------------IETLSYRCNF-----
-----------------G------------------------------------------
----------------------------------------------------------KP
----------------RRDVEKLIAQLVYPEHGLKP-----------------------Q
FMSSRA------------------------IGLA-----------Y-ASCA---------
-------------QDSTFHEFCHDVYRLY-------------------------------
------------LPVADLSPAAIRNT-----------------------RVWILKLLEME
ETE---------------------------------------------------------
------------------------------------------------------------
----------ALIP----------------------------------------------
------------------------------------------------------------
-------------LDHFPTMS---------------------------------------
-----EIQHLLSYYHGPLRPEPK-------------------------------------
------------------------------------------------------------
----------------------------------------------------------WN
YAHF--P---QDPDFRP-------KDYV--------------------------------
--------------------------------------------------TLLDYMERNN
ISFPE-------------------------------------------------------
------------------------------------------------------------
------------LINFTV----------
>Partitiviridae_YP_001911122.1 putative RNA-dependent RNA polymerase [Ceratocystis polonica partitivirus]
-M----------------------------------------------------------
------------------------------------------------------------
------------------------------------------------------------
--PSFSANPTYQTLIDDIDFDVP------------------------IAHPFSVINTDLQ
PVDD--------------------------------------------------------
------EETVHDLGSKDFEFYK--------------------------------------
---------------------------------------------------------VVS
DNLPPT--RAPSIGIESLPNIRYHN-----------------------------------
------------------------------------------------------------
------------------------------------------------------------
---------------------------------------------------HSNDHRYRD
QP----------------------------------------PTGPPP------------
--------------------MRGVRKIINDSFPQYLP----------YLKEWCRPKTSSD
AIFEDF--------------------------N-------------QPQ-----------
------------------IPSIPLSYNRKQRILNLVN-HFMGVKPY--------------
------------------------------------------------------------
--------------DIVHFCDTR----F-------------------------YPWD---
----LSKKADYFHNH---------------------------SNARK------------R
HA-----------QTS-HASTATGPTKKS-------------------------------
----------WFINAHLFHDRSTVH-----------------------------------
-------------------NIKLYGLPFKPHSYEA------RNKILLELWFKKIPTELLV
RSHISNPKKL-------------KVRPVNNAPMIFLRIECMLFYPLLAQLRKQQCS----
------IMYGLETIRGGMMEIESLA-----------------------------------
------TRFSNFMMIDWSKFDQTVPFTLVDMFYQDWIP--------TL-ILVDSGYAKIH
NYNDHVHSFAAQARKLGVHGDSNLNEAPPEAAVFANKVENLLKFINTWFKEMVYIT----
P-------------DG------FAYSRTFAGVPSGILCTQLIDSFVNLVVLIDSL-----
FEFGFH----ESDIK-----SALILLMGDDNVVFA--------PDKLSQLHSFFKFLPDY
AKKRWNMKVNVDKSIFTT------LRRK--------------------------------
---------------------------------------------IEILGYTNNY-----
-----------------G------------------------------------------
----------------------------------------------------------MP
----------------VRSLSKLIGQLAYPERHV------------------NDSD----
-MCMRA------------------------IGFA-----------W-CAAA---------
-------------SDSTFHDFCRKVFIYY-------------------------------
------------YARVNVPIKDLVQS---NA-----------------------------
------------------------------------------------------------
------------------------------------------------------------
----------SALPGMFFAYRDVH------------------------------------
------------------------------------------------------------
---------QHIKLDHFPSIE---------------------------------------
-----EVRQVLSKHHGYLTEEPL-------------------------------------
------------------------------------------------------------
----------------------------------------------------------WK
YDFF--L---HPK-----------------------------------------------
------------------------------------------------------------
------------------------------------------------------------
------------------------P-----------------------------------
----------------------------
>Partitiviridae_AAA61829.1 ORF putative [Atkinsonella hypoxylon virus]
-M----------------------------------------------------------
------------------------------------------------------------
---------------------------------------------------------STL
LIPQDTIAHTFDEAV------------------------------------ASESNLRID
EVPE--------------------------------------------------------
---NYLERFIHPSEPENFEFYS--------------------------------------
---------------------------------------------------------LRD
SDIPSK--RIPKNGIQVFENLKYHT-----------------------------------
------------------------------------------------------------
------------------------------------------------------------
---------------------------------------------------NSKDNLYKD
QP----------------------------------------SSGPSP------------
--------------------MRGVANIIREYFPQYLD----------DLRTWCRPKSSDD
SIFNDF--------------------------N-------------HEQ-----------
------------------RITQPFTEERERRLLPLID-HFLGIKPY--------------
------------------------------------------------------------
--------------DIVHYCDTR----F-------------------------YPWK---
----LSTRADYFHNH---------------------------SRDRK------------A
HA-----------AKS-HPDFATGPTKKS-------------------------------
----------YFINSHLFFDRSTVH-----------------------------------
-------------------NIKEYGFPFRPTTDSA------RNETLLDLWFKKVPTELLV
RSHISKRDNL-------------KVRPVYNAPMIYIRIECMLFYPLLAQARKRDCC----
------IMYGLETIRGGMNELERIS-----------------------------------
------NAFNSFLLIDWSRFDHLAPFTISNFFFKKWLP--------TK-ILIDHGYAQIS
NYHDHVHSFSAQAQSHGIPMISKEYQTPPEATVFAKKVLNLISFLERWYRDMVFVT----
P-------------DG------FAYRRTHAGVPSGILMTQFIDSFVNLTILLDGL-----
IEFGFT----DEEIK-----QLLVFIMGDDNVIFT--------PWTLLKLIEFFDWFAKY
TLDRFGMVINISKSAVTS------IRRK--------------------------------
---------------------------------------------IEVLGYTNNY-----
-----------------G------------------------------------------
----------------------------------------------------------FP
----------------TRSISKLVGQLAYPERHV------------------TDAD----
-MCMRA------------------------IGFA-----------Y-ASCA---------
-------------QSETFHALCKKVFQYY-------------------------------
------------FAKTSINERLILKG---RK-----------------------------
------------------------------------------------------------
------------------------------------------------------------
----------AELPGMFFAYPDVS------------------------------------
------------------------------------------------------------
---------EHIRLDHFPSLS---------------------------------------
-----EVRILLSKFQGYLKETPFGTI----------------------------------
--------------------------------------PTF-------------------
------------------------------------------------------------
------S---TPQTLRDQTQ----------------------------------------
------------------------------------------------------------
------------------------------------------------------------
------------------------------------------------------------
----------------------------
>Partitiviridae_AEJ07890.1 putative RNA-dependent RNA polymerase [Pepper cryptic virus 1]
-M----------------------------------------------------------
------------------------------------------------------------
-------------------VRGTLVGYD---------------YTQFQ----GDLVKSTH
RHPHVVHREIATTYVD--------------------------------------------
------------------------------------------------------------
------------------------------------------------------------
------------------------------------------------------------
------------------------------------------------------------
------------------------------------------------------------
------------------------------------------------------------
-----------------------------------------------QYAYEHIETFSSL
YP----------------------------------------------------------
---------------------------------------------ELILKGWSRSYYLPE
KHLAAVLNYSMPNVPASQ------------------------------------------
----------------------LSQSLYRQAIESAKNGFISLPRVK--------------
------------------------------------------------------------
-------------------------------------------AFDVLTEMDQVPFK---
----SSSSAGYNYTG------------------------------RKGL-----------
----------------------IGDENHS-------------------------------
----------RAISIAKAVLWSAIKDDGEG------------------------------
--------------------------------------------IEHVIRTSVPDVGY-T
RTQLTDLLEK------------TKVRQVWGRAFHYILLEGLVAYPFIQTVMSHKTF----
------IHAGQDPLISVPRLLSDVA-----------------------------------
------LNCKWIYSLDWSQFDATVSRFEIHAAFDI-IK--------SY-VD---------
--------------------------FP------NYETEQAFEITRQLFIHKKVAV----
P-------------DG------YIYES-HKGIPSGSYYTSLVGSIINYLRINYLWR----
LLTGHP--------------PQQCHTLGDDSLVGD---------NSYVNPQAIEEAANKL
GWHF-----NPDKTQYSTVP------EE--------------------------------
---------------------------------------------ITFLGRTYVG-----
-----------------G------------------------------------------
----------------------------------------------------------LN
----------------KRDLTKCIRLLVYPEY-----------------PVESGRI----
-SAYRA-----------------------------------------KSIAQ--------
-------------DAGGLSEVLNRIADKL-------------------------------
--------------RRIYGTASEEEV----------------------------------
------------------------------------------------------------
------------------------------------------------------------
------------------------------------------------------------
------------------------------------------------------------
------------------------------------------------------------
------------------------------------------------------------
--------------------------------------PIY-------------------
------FK----------------------------------------------------
------------------------------------------------------------
------------------------------------------------------------
------------------------------------------------------------
------------------------------------------------------------
------------RYVFGV----------
>Partitiviridae_NP_659027.1 putative replicase [Gremmeniella abietina RNA virus MS1]
-M----------------------------------------------------------
------------------------------------------------------------
-------------------------------------------------------SEVDN
TDPTLQDVA--------------------------------------FVKSSGLDTTHLR
SSEKTAGASYSVISS---------------------------------------------
------------------------------------------------------------
-----------------------------------NFNSP--------------------
------------------------------------------------------------
---GLTEIARYG------------------------------------------------
------------------------------------------------------------
-------------------------------------------------GYSVYSGNQNT
DP----------------------------------------------------------
-------------------WVRATLKNFSRETYE-------------QIYGFTRQPEGVK
GMYSSLLKFSDGKCKFDRLNR---------------------------------------
----------------------VQRKAMIGAIAKAKK-AFRLPYKSE-------------
------------------------------------------PLDWHQVGAHF---R---
------------------------------------------------------------
----RDTAAGVSFMG---------------------------------------------
-------------------------KKKG-------------------------------
----------EVMEEIYHEARWLGHRLKQN-G----------------------------
------------------------------------------KARFDPRQMRFPPALAGQ
RGGMSKRDAP-------------KTRLVWVYPAEMLVVEGQYAPVMYRAFMDQPDTP---
------MLTGASSQRLYTEWLVGRRE----------------------------------
--------GETLHGLDFSSFDTKVPSWLIRVAFDI-LR--------QN-IEWETWQG---
--------------------------EK-VSKRDRQKWRNVWDGMVWYFINTPILM----
P-------------DG------RMFRK-RRGVPSGSWWTQMVDSVVNYILVEYLT-----
ECQGVE--------------ARGLRVLGDDSAFRS---------PVEFSLEQAQSDCEPT
GMIL-----KPEKCEKTE--------DP--------------------------------
-------------------------------------------SDFKLLGTTYRGC----
------------------------------------------------------------
----------------------------------------------------------HP
----------------HRDTNEWFKLALYPES-----------------RVGNLEV----
-SLSRLVGLW--------------------IGGA-----------M--------------
-------------WDKEFCSYMDYFQSSY-------------------------------
------------------------------------------------------------
------------------------------------------------------------
------------------------------------------------------------
-----------PCPTEGW------------------------------------------
------------------------------------------------------------
---------FSKDQRRWLSIV---------------------------------------
------------------------------------------------------------
------------------------------------------------------------
--------------------------------------------------YGGKAPRGWG
DKKS--------------------------------------------------------
-----------------------------------------LF-----------------
----------------------------------------------------------WR
SI----------------------------------------------------------
------------FYTF------------
>Partitiviridae_ABV30675.1 putative RNA dependent RNA polymerase [Aspergillus ochraceous virus]
-M----------------------------------------------------------
------------------------------------------------------------
--------------------------------------------------------DDSH
LDPTQLENA--------------------------------------IEESLLLDDSTLT
PSAKVRGASYNVIPP---------------------------------------------
------------------------------------------------------------
-----------------------------------QFSSP--------------------
------------------------------------------------------------
---GLAEIARYG------------------------------------------------
------------------------------------------------------------
-------------------------------------------------GYGTYSGQSNT
DP----------------------------------------------------------
-------------------WVRVALKNFDRNVYD-------------DVYGFTRKPEGTP
GMYKSLFKFAEGRSDFRSLNR---------------------------------------
----------------------VQRKAMQAAISKTKK-RFKLPYKSD-------------
------------------------------------------PLDWHAIGQFL---R---
------------------------------------------------------------
----RDTAAGATFMG---------------------------------------------
-------------------------CKKG-------------------------------
----------EVMEDIYHEARWLAHRMKQD-G----------------------------
------------------------------------------SQRFNPKQMRFPPCLAGQ
RGGMSEASDP-------------KTRLVWIYPAEMLVIEGQYAPTMYHKFMADPNTP---
------MLNGRSSTRLYTDWINDAKE----------------------------------
--------GDKLYGLDFSSFDSKVPSWLIRVAFNI-LR--------QN-INFETWNG---
--------------------------QP-VSKRDRQKWRNVWDAMVYYFINTPILM----
P-------------DG------RMFRK-YRGVPSGSWWTQMVDSVVNDILVQYIC-----
LCQQVE--------------PKDLRVLGDDSAFRS---------CADLDLGQAERDAKDV
NMVL-----HPEKCDVKT--------DP--------------------------------
-------------------------------------------TKMKLLGTTYRN-----
-----------------G------------------------------------------
----------------------------------------------------------HA
----------------HRDTDEWFKLVLYPES-----------------SVRSLEV----
-SFSRLIGLW--------------------IGGA-----------M--------------
-------------FDSAFCRFMEYYQTCF-------------------------------
------------------------------------------------------------
------------------------------------------------------------
------------------------------------------------------------
-----------QCPEDGW------------------------------------------
------------------------------------------------------------
---------FSKEQRRWLEVV---------------------------------------
------------------------------------------------------------
------------------------------------------------------------
--------------------------------------------------YGNRAPRGWS
AKKS--------------------------------------------------------
-----------------------------------------LF-----------------
----------------------------------------------------------WR
SI----------------------------------------------------------
------------FYAYA-----------
>Partitiviridae_YP_271922.1 putative dsRNA-dependent RNA polymerase [Penicillium stoloniferum virus F]
-M----------------------------------------------------------
------------------------------------------------------------
----------------------------------------------------------ET
TTP------------------------------------------------DLPFDLHTR
EAYDYATFHRTLL-----------------------------------------------
------------------------------------------------------------
-------------------------------------HKP--------------------
------------------------------------------------------------
---GLSRIKED-RWV---------------------------------------------
------------------------------------------------------------
------------------------------------------------YKYNVEQTRMNT
DP----------------------------------------------------------
-------------------FVRKSMKLWDEHAYH-------------DMYGFT-KKARLS
NGLDAFQGFAKPQKQRSSMSP---------------------------------------
----------------------EMASCYEKALEEARH-----------------------
------------------------------------------------------------
-------------------------------------------VFTPHERLTRLSVPNVC
DSTNLDSAAGFSFPG---------------------------------------------
-------------------------KKKS-------------------------------
----------EVVEEAFDVASYIAHF----------------------------------
--------------------------------------------VASDRKVFIPPAKLAL
RGHLSEIDEL-------------KTRAVWVFPFEISILEGKWALPYYKFLEQNVPE----
------VHFGEGAMQRLAKTLMTDV---------------------------------AS
------HSECTEVTLDWSGFDTSVSNWLIDDAFDI-MF--------DS-FDETQVE----
--HD------------------GNFV--LGGDHMAKKNEKVKKFLKTYFKKTKIML----
P-------------DG------SLYKK-FHGIPSGSFFTQIIGSIVNYLAVKTLD-----
NYFSWN--------------ARRFRVLGDDSSFLIPFG-----RSKVDGVEISEKAWETF
GFTL-----KLKKLRIAN--------KQ--------------------------------
-------------------------------------------QDRKFLGYQCNAF----
------------------------------------------------------------
----------------------------------------------------------RY
----------------ERSTTEWLSMVLYPER-----------------DVEFLEQ----
-SASRVFAFY-------------------LLGGC--------------------------
-------------NDVTYCEFFHDYLGRY-------------------------------
--------------PYIYG-----------------------------------------
------------------------------------------------------------
------------------------------------------------------------
----------KELP----------------------------------------------
------------------------------------------------------------
---------LTRGLKRLFKFV------------FRLTIDKL-------------------
------------------------------------------------------------
------------------------------------AFPDLS------------------
--R---FD-----------------------------------PLKVPFSLSLGDKPFW-
------------------------------------------------------------
------------------------------------------------------------
------------------------------------------------------------
------------------------------------------------------------
----------------------------
>Partitiviridae_AAC47805.1 RNA-dependent RNA polymerase [Cryptosporidium parvum virus 1]
-MKFVN------------------------------------------------------
------------------------------------------------------------
------------------------------------------------------------
------------------------------------------------------------
------------------------------------------------------------
------------------------------------------------------------
------------------------------------------------------------
------------------------------------------------------------
------------------------------------------------------------
------------------------------------------------------------
---------------------------------------------------IYEIQRFDG
QP-------------------------------------TRHGIAPKKI-----------
----------------------------------------------------FRSKYIPT
GLVPRLKYWRDVPSRAEMSK----------RIGKY----------FEDEFKFY-------
----------------------PNEEKLNEAVNIVQE-----------------------
--------------------------------------------KW--------------
-------------------------------------------ISHYGTSLNVTSVSESF
RTLPKSTSAGLPFKSG--------------------------------------------
-------------------------CTKY-------------------------------
----------EARNKMMRFARSQWDR----------------------------------
--------------------------------------------VSKELQLQVLPCRLGA
RCQLRKRGEN-------------KPRLIWAYPGYLSIIENQY----LTAIKKVPPPNF--
----IGWSTNWLDGGKSLNRLLFGDK----------------------------------
------WTWQSIAQIDFSSFDATVRTELIFHAFKI-LR--------SL-FD---------
---------------------------------LTRTENIMLDQLRHYFINTPILF---Y
D---------------------KIIVK-NRGIPSGSAFTQIIGTIVNMIACQYAS-LR-S
RDYNLR--------------IPFSCWLGDDSFLNFE-----TALCRQEFEYDYLEKFKEL
GLNV-----SIDKTHYTT--------RF--------------------------------
-----------------IDD--------------FEVRFKGVRPYVKFLGKQIDILLD--
------------------------------------------------------------
----------------------------------------------------------LT
F---------------HNDLDKLDAQMALPEK-----------------EDLSAYE----
-TGVR------------------------LIGLV----------WA--------------
-------------YGAHYDIYLRILKVYL-------------------------------
----------SLKLKPEFHVQQLLSY----------------------------------
------------------------------------------------------------
------------------------------------------------------------
----------SEKPERTKRYQENF------------------------------------
----------FSSMKYQ-------------------------------------------
---------LNLDLDIYDLLA---------------------------------------
------------------------------------------------------------
-------------------------------------FPKF-------------------
----------------------------------------------------------WD
VSNR--------------------------------YFGSKYERLDFRSHKIYG------
------------------------------------------------------------
------------------------------------------------------------
------------------------------------------------------------
----------------------------
>Botourmiaviridae_YP_009333315 RNA-dependent RNA polymerase [Beihai_narna_like_virus18]
-MYSKNGIKRFNY-----------------------------------------------
-------SMRRL------------------------------------------------
-------------------------------------------TTKHRVF--HLLLHYLR
VIPRKEFEK--------------------------------DYVKLIKVTLSSKFSEQMG
QDLPEGETFPLFPSY---------------------------------TQGKL-------
------DAVLSHNKKRRVQFYFNLLQS---------------------------------
----------------------------------KALCAPVGK-----------------
-------DMIDEAYEKHRRSLCRPEDEL--L-EVPQHHL---------------------
--DGLREYGRIVGKRVAQLYNPHESTLPNERACVERGRHL--------------------
------------------------------------------------------------
----GG--------------------------------------NLKQLQETDSCQLFSN
HP----------------------------------------------------------
-------ISRMDEGVRLEPYVVGLFGAPGSGKTT--------------------------
-LVQSLVRI----------------L------GNK-----IFPGLEREQLCYSRSCSTEH
WDGYTGQPIVILDDFG-QNHGSRTDIVEFENIVSVND---------------------FV
LPMAELKDKGQKFISPIIILTSNCRFGSDL----RTDKSTHVEEPWAVWRRI-TLPLL--
-----------------------------------VHRGQIGEIHYGPSEIQQKMWS---
-DKHHSDRLGYTPCV----------------------------------------PWNRV
-----------------YDTDESSLRIEN-------------------LGRNVYPLVE--
----------RIMQEIDERYSYHRRNFQDTWVQSVSRKRIQCAQSHEPL-QWDLY-----
--------------------VSDIQLPCSDNDWSLDLQFPAH------------PPQTAP
VVKAVALSEP------------LKVRMITAAEASTKVL-QPFQKALWNYLAEQPQFC---
------LTNGVKAPWSEHESFQDDTL--------------------PWVYRIETM---IQ
EIQQRTSEDSLWLSGDYTAATDNFPMSVTEALIEG-IL--------SE------------
-----------------------IDHEP------------TRQWVRWECSSHEILY----
P-------------KG------VRGRQ-TSGQLMGSLLSFPLLCFLNDYIVSYSG-----
-------------FK-----KFTYLINGDDVVAR----------GDKEKIALWRAQAPTV
GLSL-----SLGKNFIDP--------DF--------------------------------
---------------------------------------------CTVNSQLFYK-----
-----------------GEVLHTGK-----------------------------------
----------------------------------------------------------VS
C---------------QTRVGCTLSYCFEETQ-----------------FYWGTEDWVKY
EFLKRNIIPL-------------------------------------RSTPR--------
------------------------------------------------------------
----------SLHLSKKFGGLGLVNS---------------LDTGIRYDHGLLKEVYIYD
LLR------------KFDKSQLVPGTDI--------------------------------
------------------------------------------------------------
---RA-----VPVPVLRGTTAKTSELPGA--------LVMDKLRSLMFASTSESSDL---
------------------------------------------------------------
---------SHRDLYKFREKV----------------RDHFP------------------
-------QETRDHINSIVKNGKYSIKDFPPLDFFETDYIFIQSGRSRFVLERARQHCLDL
FERMLVDKEIHPCEWEG---------------GDLHDLPKLGDEWKEIRSIFLDRNLLTE
------------------------------------------EPLSLDDLDLTEDVADWF
DELY-------------------SQDVR---------------------LKEAGLYSPLP
FDQTSLIEFLSLFGEGGNHRKSLPAPVSED---------------------TPSQLSEPM
ISSGKE--------LEGISSQTSELVPLQPGGLPSQLLEGSSDFGSLPLQEGNSVDQSMN
KHKKRNK-NKNKSDLPAQDCGV--------------------------------------
----------------------------
>Botourmiaviridae_AXE72932.1 RNA-dependent RNA polymerase [Aspergillus fumigatus mitovirus 1]
-MVSAVKS----------------------------------------------------
------------------------------------------------------------
-------------------------------------------------------CNRLF
DEPCSA------------------------------------------------------
------------------------------------------------------------
------------------------------------------------------------
------------------------------------------------------------
------------------------------------------------------------
------------------------------------------------------------
------------------------------------------------------------
-----------------------------------------------------------C
DPLLFE------------------------------------------------------
------------------------------------------------------------
------------------------------------------------------------
----------------------EATEDFLNQMAEEGV-DCGRPAPF------------SG
DPVGLLRRVVRRIIGR----------------------------DWGR--------YI--
-------------------------------------------DRRARIPNQRGCFD---
----SAGGWGGTLSG---------------------------------------------
------------------------------------------------------------
-------------------------------------------------KPWECQDLDCG
------------------------------------------------------------
-RVRSSVAKT-----------KGKARVVTLQNSYVKEVLRPIHEGLYDALSKKDWLV---
------------RGELTEDHLRPLVK----------------------------------
---DR-REGEDFISGDYSQATNLISRKATLAVVEV-LL--------ES------------
-----------------------DHLEP----------EEKRVLWESFEKITHVNC----
E-------------TG------RETRL-KRGQMMGSYLSFPILCILNRAFYLIAR--YGN
QAPKVR-ECD----------VRPARFNGDDCAFC----------GDESFYAAWVSVTAHY
GMVV-----NHEKTGRST--------KR--------------------------------
---------------------------------------------IELNSRVFFVEVDR-
------------------------------------------------------------
----------------------------------------------------------FA
----------------AKPVLSFLAC------------------KEDSLLLETLHQTQGL
RYETRVWIINHLLLPE--IRVRDVTPEALPLGIF-------------RRLVR-KAWFRKA
IDNERTTKFKPFSWNAERMCFERSFERKI-------------------------------
--------------EMVVGPCPKDEY-----------------------RDWFDE-----
-----------------------------------------------------------R
YRDCEREFLERERGRK--------------------------------------------
----------VRVPYDPWYRFKKPNLV-------------DRVKGTDREFALGKREWAWM
------------------------------------------------------------
---------WPRSLLDWVKSR----------------------EPW------RLVADGDK
LPVWFEDHPFLHLRRKLIRRVKRRAFPP--------------------------------
------------------------------------YLPGE-------------------
---------------------------------------------WIRENRSGNVVLAWQ
GLTV---------------------------------------------WRSGGCS----
------------------------------------------------------------
-------------------------------------------------D----------
------------------------------------------------------------
----------------------------
>Botourmiaviridae_YP_009333316 RNA-dependent RNA polymerase [Beihai_narna_like_virus9]
-M----------------------------------------------------------
------------------------------------------------------------
---------------------------------------------------------SPE
DLPACLERAARALAGRQKWLH---------------------------------------
------------------------------------------------------------
---------MKHRSFVALTNGAYFLRSLVEVLLDADPIFLRLKLADFW------------
-----EVFSILWPI------------------------SPA-------------------
-------------------------------E----------------------------
---QVAVLKYWVAWPMARWLRDSDITS---------------------------------
------------------------------------------------------------
-----------------------------------------------------------A
RP---------------------PCL----------PPAPTSLDFPLRG-----------
---------------PLRKHFRNMLASRTSSVRAGTL-----------------------
-FTGILQGVKRGCAPVPEEFEVLSC---------------------QKH-----------
----------------------------KKALSQPLE------------------FSHGP
EFFAKFQAIWGKTNTE--------------------NRRAALHSRWKRVF----------
------------------------------------LDRKW--ARHLHSASNHASVE---
----RMRSEGGRVAEVFH-------------VNRILIGEDRDPRL---------------
----V------------DEPPLLDMFERN---------------------GRVVERRGWP
L---------ASYRQFLRQAAGMCRGRD--------------------------------
-----------------------------------------------------------L
RARVELCLEP------------LKCRVITKGESVPYFVAQTFQKSMWKALQETGAFKLTS
CPVDASMLYGIELSTKDLD-----------------------------------------
------LPFDQWVSGDYSAATDGLTLEVNQCCLRA-ML--------DA-FQ---------
-------------------------ATP-----------EEREVCSKVLGCHEVSY----
PDRLDPEA------NG-----LEPFHM-LNGQLMGSVLSFPVLCAVNLAAYWCALEEYTG
RKFKKE--------------QLPVLVNGDDILFK----------ANAAFYEVWKKWVKRA
GFSL-----SLGKNYISP--------NF--------------------------------
---------------------------------------------ITVNSESWLHK----
-----------------GGS----------------------------YF----------
--------------------------------------------------------RKLP
----------------FLNCGLLLQEAAGPYK----------------------------
-VPLRAETAERP-----------------LIPKL---------QWIIDNCNN--------
-------------PARAFDRIKHHWRRSINVHTE-FG------RFNLCA-----------
--------------PMELGGCGLKLP----------------------------------
-------EAVRPAVNFTAFQCLLAGR-----SHQSYKNLEGTDIRDRPK---------TG
FERISVAEVSKSI-----------------------------------------------
----------NPLPTESRLGTAVLRSPFE--------PVRGELEVRFED-----------
----------------------------P-----------IACLR---------------
---------VAGELNTAQTAS---------------------------------------
----------------------------------D-------------------------
-----------------------------------QERPVYV-------LKRLSRKRLGA
VF----------------------------------------------------------
---------------------------------------------------STGAKITKP
----------FLF-PFEVRKQLTRGPTDDA------------------------------
------------SPPAMPEDIAEMATELCKSAPKPSCGGGT--------------SRKW-
------------------------------------------------------------
----------------------------
>Botourmiaviridae_YP_009337787 RNA-dependent RNA polymerase [Hubei_narna_like_virus3]
-M----------------------------------------------------------
------------------------------------------------------------
----------------------DLLKYPQQRVELETSTRALAG-----------LVAQRR
KAPLRTDDSWLPGRISQIFGAYW----------G--------------------------
-------------------------------------------------PTRIEER----
LLREWEAARTEGIVDDPCTETDSLGNWFRIAYERALHMADAYQECLLFFDEKNFDMSRKV
FFQLVGKLFSFGL-------IGE-------------------------------------
------------------------------------------------------------
---MESYLKFETATLLAICQESETP-----------------------------------
------------------------------------------------------------
-----------------------------------------------------------P
LPEYLSWNHI--------------------------------------------------
------PGTLFLGGLHRKIWMRARHRRRTQDQS---------------------------
-LFYSLYRVKDVAHPLLDYKVQRVL---------------------KRN-----------
----------------------------RELLTDESLHPLAATDSDPAIL---P--G-FD
DRLSEMEWQVRRTVREV--------------------HAMARKTGWRF------------
-------------------------------------------HRRTPLPTTHASFH---
----FSRKKGGAFSE--------------------LLGSDPESPL---------------
-----------------GFPFLVGVLDYRG--------------------SRQEYIYTQT
DPDE----VKRAMETL--------------------------------------------
-----------------------------------------------------PRTLDYI
SVRSEPILEP------------FKVRVVSCGDAVPYQLARRYQKGLWEMLACTDTFRLV-
------------GSPFTEHDVEQCCLI---------------PRLT--------------
------GIHSVMVSGDYDAATDRLHPHLAQSAMDE-FC---RL---EG------------
--------------------------VP----------FEDRVLLQRSLTGHTWK-----
--------------DGDRQ---------TWGQLMGSFLSFPILNLCNAAETRAVMEDAYE
MYIPLE--------------WSPLKVNGDDILFC----------IPPAAYPEWSRRMAQA
GLIP-----SMGKNYVSR--------RY--------------------------------
---------------------------------------------AMINSQMYELPTD--
-----------WDRAFRGEL-------------------------------PHL------
----------------------------------------------------------VP
TLKLGLIRGPSSPIQTRRGLSEWMRSPECQWS----PY----------------------
-----------------------------NLGDQ-----------M-REAAK--------
-------GFGRDMASRIYSSSLRYALPLLQQLPP----------VSWFS-----------
--------------HPSKGGLGLPTD---RDPES--------------------------
--------LIREHHRRIASFLTCHNFT----HPHEEQIRHSIRMSGSPLY--------AS
AAIAAVQDSCDR------------------------------------------------
----------LRIPYEKKSILLDKE---------E-----CRVESSLLSKQL--------
----------WGNSRSCTA-----------------------------------LENDDD
REGDWIRD-WTRSYWKWTRLAESVVRPGCLLPMN--------------------------
------------------------------------------------------------
--------------------------------AMNCILPWEFR-----------------
----------------------------------------------------------WE
RDFS--------------------------------------------------------
------------------------------------------------------------
---------------------------------------------GV-------------
--------------------------ILT-------------------------------
----------------------------
>Botourmiaviridae_YP_003104770 RNA-dependent RNA polymerase [Cassava_virus_C]
-M----------------------------------------------------------
-------------------------------------------------SKRP-------
--------------------LAACLSVEETSFYAKTEVSKLCG-----------LVDRMG
KLPRTYAGD----------------------------------------------DLPID
DNLKPVARSVLAPIL---------------------------------------------
---------GTRLTRERTEYICSLSSQLVVGISDVTYILLGSA------------LSVKE
IRWQSQLFAILAI-------AGK-------------------------------------
------------------------------------------------------------
---LEAAFKSHTGFLLATCLGDRYDS----------------------------------
------------------------------------------------------------
-----------------------------------------------------------P
DPSSSNYGGIA-------------------------------------------------
------PGRIFPPRFQRKIWMRCVLRRRPQDVT---------------------------
-LASSLVNIKRVAPPVPDSFVQESL---------------------NKN-----------
----------------------------RERLSKPQS---DCPDPI--------------
--LDMLERQVVRTVDEI--------------------VYNAKKEGWNRK-----------
-------------------------------------------IARSAFPSQSASFA---
----RSIASGGQLGE--------------------IVPENWSL-----------------
-----------------RFPTLLAMVERC---------------------QEVVPIYGWH
ESPE------TVLTEN--------------------------------------------
---------------------------------------------------LRGHIDACL
EVRRSPVLEP------------FKVRTITMGPAEPYFKARRIQGVLWDLLKHTRCTHLP-
------------NRPIHESDISFFCS-----------------R------------RGDA
VFP---DEETFFVSGDYSAATDCLSPVLSTVAVDR-LC--------DHLLSPEN------
--------------------QVLDPVHP------------WRALFHRVLVGHKIM-----
--------------EGKRGEEVEIAAQ-TWGQLMGSPLSFPILCIVNLAITRASIEHTAK
RQLYLE--------------ECGILVNGDDILFK----------LPLRGLARWDFLVTRG
GLHP-----SPGKNFVSK--------DY--------------------------------
---------------------------------------------AVLNSTIYRVG-RTA
ELIPTIKGNLINGTACRGIE----------------------------------------
------------------------------------------------------------
----------------RPRDGSLYFSDASKYS----------------------------
---------------------------WGTIGDR-----------A-RELIK--------
-------GFPNHIADQLLSRFLISMKPHLDLFPR----------ISWWA-----------
--------------HPQYGGLGLPVT---RPG----------------------------
--------DFLPVHRRVGAFLACGGR-------RSQEFRMNMQWLSNPVKQF------NA
FTSQYLMDIARS------------------------------------------------
----------LSVPVKQIYNDE------------------TEPEFFLEREIM--------
----------YSALRFGVE-----------------------------------FPTNAR
GNRELLAA-WRHFYRQLERRALRTRITDGDLPE---------------------------
---------RKADRKGLFLLSPEKLIAG--------------------------------
--------------------------------------PRF-------------------
---KYVYD--------------------------------------------------WA
CKNQ-------------------------------------------------GGNIWSS
SSRGYV-----LF-DKHRVLESSALPFGKD------------------------------
------------------------------------------------------------
---EVKS-SVSTHFTPVN------------------------------------------
--------EYRQRIFFWT----------
>Botourmiaviridae_YP_002019754 RNA-dependent RNA polymerase [Epirus_cherry_virus]
-M----------------------------------------------------------
------------------------------------------------------------
---------------------SNLADHEQVRTYSAYCSRRLCG-----------LTDRIG
KLPECNLAPAFLKELK-------------------LP------------------GLPVP
QTLYLKATRWLTLSD---------------------------------------------
-------------RDEEREYVPVLISHLITAVYDVVKFLLGRQ------------ITRKD
IHYMVGVYTLLAM-------EGR-------------------------------------
------------------------------------------------------------
---LEKSFKEHTAWLVARAMGD--------------------------------------
------------------------------------------------------------
-----------------------------------------------------------V
APEVPPTDGIS-------------------------------------------------
------AGKIFSPRLNRIIWMRCVLRRRPQDVS---------------------------
-LAHSLYQVKRVAPPLVTKLVNKAS---------------------EEM-----------
----------------------------LRRVTKEED---GEEHII--------------
--LRRLEGEIERTVDEL--------------------VKNARAERWTGN-----------
-------------------------------------------IRGQPFPAQSASYE---
----HGVREGGQLHS--------------------LLGTGHGL-----------------
-----------------NIPHLIAMIQRG---------------------QYVYPVYGWD
ESVGP--NLKNVLEMV--------------------------------------------
------------------------------------------------------DCPEFL
PTRRSPVLEP------------FKVRTITMGPARHYFRARQIQGVLWDLLKGSRSTHLP-
------------NRPIQESDISFFVQ-----------------R------------AGDR
IFP---GEEALYVSGDYSAATDNLRPSLSMTCVNR-LC--------DH-LSQSG------
--------------------SALDAAHP------------LRMLFQRVLVGHAIM-----
--------------DGKRGEESEAGRQ-SWGQLMGSPLSFPVLCIINLAATRWVLEQVSG
RIVSLN--------------QSGILVNGDDILFR----------MPYRGYALWNRVVTAA
GLTP-----SPGKNFVTS--------RY--------------------------------
---------------------------------------------AVLNSEVYDTSSRTA
DPVPFLKINLMYGTLARGCE----------------------------------------
------------------------------------------------------------
----------------RRTSAELLYGDDLEAG----------------------------
----------------------------GTLGHR-----------C-RALIK--------
-------GFKPEQQDYLITRFIRACQPFLSQAPG----------VSWFL-----------
--------------HPAYGGIGLPSV---RRP----------------------------
--------RIEIHHLRVAAYLSCGGK-------DQAEAQVFMHWLKQPSKEF------NR
ATLLRAMEVARE------------------------------------------------
----------LHVPTVQVSPEELKEAP-------------ERFEIPVKQELL--------
----------LSALTLGTE-----------------------------------FEVTDQ
GQSARLRE-WNRYYRLLVRRSLKTYVRGS-------------------------------
---------KDTTGLGLHAMGWEKAMRG--------------------------------
--------------------------------------PKF-------------------
---RTVFD--------------------------------------------------WS
ARSG-------------------------------------------------GYSMLRK
TTSS-----------------YSRCPFSSS------------------------------
------------------------------------------------------------
----------SESILPSG------------------------------------------
--------GVRVCYSFLNTQ--------
>Botourmiaviridae_YP_002019757.1 putative RNA dependent RNA polymerase [Ourmia melon virus]
-M----------------------------------------------------------
---------------------------------------------------EP-------
--------------------RQELLDPERVREEAKRIVRWLCG-----------LVDRTG
KLPAGDYQG------------------------------------------------KIL
NTVSEICKRSKLPC------------------------------------GELAE-----
------ALTKGRLTRSLVDYSELLISNLVVGYFDVLEIYLGKQS-----------VRLSD
IREMACKYTFYAI-------NRR-------------------------------------
------------------------------------------------------------
---LEDYIKFQTAWLQARAMRDVT------------------------------------
------------------------------------------------------------
-----------------------------------------------------------P
EPEAPSWLNEG-------------------------------------------------
------FGRCFSALLNRKVHLRCVLRARPNDVS---------------------------
-LAASLYQVKRVAPPLPDDQIEKNL---------------------EKS-----------
----------------------------LDRLTKDEE-PAGVDEPF--------------
--LEDLKRECKRTVDEL--------------------VQNARREGWNRK-----------
-------------------------------------------ISRDCFPSQSAAFE---
----NPISKGGQLGQ--------------------LVKENNTP-----------------
-----------------RLPVLLGMFEYK---------------------GRVTPVYGWA
DDGD------TILSDE--------------------------------------------
--------------------------------------------------ELGREVPAAL
KCRRSPVLEP------------FKVRVITMGPAVQYYRARRVQGCLWDLLKHTRCTHLP-
------------NRPVEESDIGFYVR-----------------R------------RGAD
LFR---GEEVPYVSGDYSAATDNLHPDLSLSVVDR-VC--------DHLLSDDN------
--------------------RPLDPVSP------------WRVLFHRVLVGHRIY-----
--------------DGNSSRNTEVAAQ-SWGQLMGSPLSFPVLCIVNLAVTRYVLEKACG
RIVTLE--------------ESGILVNGDDILFR----------CPERTIPFWTRMVTIA
GLSP-----SPGKNFVSY--------RY--------------------------------
---------------------------------------------CQLNSELYDMSGSRA
EYLPFIKANLIYGTLARGCE----------------------------------------
------------------------------------------------------------
----------------RKRAADLCYGDTTTEG----------------------------
----------------------------GTFGHR-----------A-RALIK--------
-------GFGPDMQDRLMSRFLHSIKGFLEKIPE----------VSWFI-----------
--------------HPRYGGLGLPLT---RPV----------------------------
--------THNPYHLRIAAYLSCGGE-------QSQEARCMMQWLSAPTKSF------NA
ATLLRILEVARN------------------------------------------------
----------CKVPFRKVPFALLHRAEA----------AGVDLEALFRKALL--------
----------RSAPRLGVE-----------------------------------YPSNES
GDMQRLGD-WRRFFRDVGRKAARTRCRSG-------------------------------
---------TADERKGLFLMSPDNAVKG--------------------------------
--------------------------------------PQY-------------------
---EYIFD--------------------------------------------------WA
SHNM-------------------------------------------------GGNIWDP
SYK------------------FRADPFSSS------------------------------
------------------------------------------------------------
---ESDE-PRAKEIGPNR------------------------------------------
--------------------GPE-----
>Narnaviridae_QIR30296 RNA-dependent RNA polymerase [Plasmopara_viticola_associated_narnavirus17]
-MNTICSNVLIQL-----------------------------------------------
-----GWSLRNG---------------------------------TAFHDQHPTLGCV--
------------------------------------------------------------
TIPRYG------------------------------------------------------
------------------------------------------------------------
-------------NTRAYRTLCAFVNAYIAA----------------------GF-----
------------------------------------------------------KIRLRN
CNLMQFLGRVFSATYLRPHT----------------------------------------
---MLSYYKERCTSLRSAVFNGHRGPYDAFD-----------------------------
------------------------------------------------------------
-----------------------------------------------------------V
IPKCWKSCSYT-------------------------------------------------
------------------------------------------------------------
-KALQVTFLGRSLPLPGKTVCDNSL---------------------SKF-----------
----------------------------LGTVTTAPV-----------------------
--------------------------------------HEEIPHGWETFLNVLP------
---------------------------LPDPADQA----------DWGLFSNSSCLG---
----YSRKDGGRSKIFREAAAVLPARSLKVTVGGQLLPSDYTPRVPK-------------
-E---------------GKLPPLPFPQEA-------------------------------
---EWKMNTSNIVSLLTTDGKVNVSRTRNRAL----------------------------
--------------------------------------------MLDGFSHPALAMPLRN
DMEAISVKEI-----------GYKARIVTKSQPGIVCRGHAERKRLWPLLERFTCIK---
------DSLGDPPMVIRIKWYSDSGP----------------------------------
------RHGRRVISADFSAATDTIKHRVYEAFCKR-FSIDGRLLYRDM-FT---------
------------------------------------------------------------
--------------NGESW---------KRGSPMGLPIGWIVLSLLHYHIAVAVDP----
--------------------DKNFRIRGDDLIAV----------WTASQWRSYVGICDSY
GLVI-----NTKKSFQSR--------KL--------------------------------
---------------------------------------------GIFCEKIYRWDERTH
------------------------------------------------------------
------------------------------------------------------------
----------------SLRIDSSIHSLRFLAK----------------------------
-----------------------EQTDYLSIGPT-----------CQKFLAG--------
-----------GANGDRLRMLVRTNFPELFQLSKTLG-------IYPLA-----------
--------------PSVFGGLDLALG---KVE-----------------RG---------
--------GSIPLRLASHVHRTVNGQG---------------------------------
------------------------------------------------------------
----------NPLPRPKRRSGPYADAAAA-------------------------------
------------------------------------------------------------
---------VASRILYVDERT--------------------------Q------------
------------------------------------------------------------
--------------------------------------PTCS------------------
-----CIEPIW--------------------------ARMVSILASVDTFQGRDRTRAWQ
RQGGLTMVR---------------------------------------------------
----------TIF--KGYQYRTDARPLLGY-------TYNKLY-----------------
------------AAQEFLKPGLKSVKSILGAGHGCGLSA---------------------
------------------------------------------------------------
----------------------------
>Narnaviridae_QBC65280 RNA-dependent RNA polymerase [Rhizopus_microsporus20S_narnavirus]
CM--------R-------------------------------------------------
------------------------------------------------------------
------------------WLRTRLIGTW-----------------------------SMV
ETPRALE--------------------------------------------HSGSTVRLT
RSGSVGPASAAPLGLDVP---GSDGPEKDRRRRAFAL--------------RL-------
-----------RRANLRLRSLLSTWDAGLTAYFERPIRRGEVA-----------------
---------------------------------------DSVVIWYDY--VR--------
-------GWLVRVAATQGVEV---------------------------------------
---AAAELKKFSSDARRAWVEGSPPLHHFWR-----------------------------
------------------------------------------------------------
-----------------------------------------------------------S
CPAWLRRK----------------------------------------------------
-----------------------------------------------------------E
ALWAQLSYLGRSMPLGVDFHEKKAL---------------------EQH-----------
----------------------------YADLTSVFT---------C-----------SE
EVLASARAF---------------------------------AERW-------------A
RSH------------------------LSRCPEAV--------DWMEFPSGDSATYG---
----RKRREGGFAAD-----------------CTVLLEST--EMIDV-------------
-----------------PPPDHVPFGPWEGD-----------------------------
------------------------------------------------------------
-----------------------LTVYRLVSAALIEAHGR---------------RNETP
KGRVAVVPER-----------GHKVRVVSAMQRHALILGELARRRLFKGLRKWGPLA---
-----AVLRG--DSKSGVLRLL--------------------------------------
------GVPGEFVSADLRAASDLIPLDLASAIVDG-LE--------SS------------
-----------------------GRFLP-----------AEIWGLRLGTGPQELTW----
P-------------SG------KTAVT-SRGILMGLPTTWALLNLIHGWAWSQAA-----
ASCPVQS-LPVNSAARGGRPPLSCALCGDDLVGV----------APPKAIDAYENAMRSI
GAEM-----SAGKHFRSS--------RR--------------------------------
---------------------------------------------AVFLEELWEFR----
-----------------GSAVSVVDGIP--------------------IY-RTIRAKGK-
---------------------RAKR-----------------IVVNSTRLLRADRLVRAS
----------------AIPLKGMVAAPGVPGR----------------------------
----------------------VDPPDWWVAGLA-----------E-SALAD--------
----------RGFSRAKISSVSRSLRPELPLRFRASG-------IPPFL-----------
--------------PRALGGAGLVAP---HTR----------------------------
--------CDAPRLHRKAIATLIWGY-----DYETIQAFDR-VWSDSIP---------GT
WRTLAISMVDQEFTP---------------------------------------------
-----DVA--RVLPVGKRPVGSWVA--------------IGHPDQVREKAVAETASAL--
-----------------------SSSLGP---------------------------ESEV
VGYPTIPV-LARRLRKVREDLSSRWASAKPTKK---STVEL-LSLWRERSRDLRVWVPLT
DQSSRWNDWLYASVASPYRKSWRRLVIA--------------------------------
----------------SVSRE---------------DRPETT------------------
---------------------------------------------------------WWL
PEGVIP------------------------------------------------------
--------------------SSTMDPAPPE------------------------------
----------------------------------------------------------WR
------------------------------------------------------------
----------------------------
>Narnaviridae_NP_660178 RNA-dependent RNA polymerase [Saccharomyces_20S_narnavirus]
-MKEPVDCRL--------------------------------------------------
------------------------------------------------------------
------------------------------------------------------------
STPAGFSGTVPPPG-----------------------------------RTKAARPGTIP
VRRSRGSASALP-----------------------------------------GK-----
------IYGWSRRQRDRFAMLLSSFDAALAAYSGVVVSRGTRSL----------------
--------------------------------------PPSLRLFRAM--TR--------
-------KWLSVTARGNGVEF---------------------------------------
---AIASAKEFSAACRAGWISGTVPDHFFMK-----------------------------
------------------------------------------------------------
-----------------------------------------------------------W
LPEPVRRK----------------------------------------------------
-----------------------------------------------------------S
GLWAQLSFIGRSLPEGGDRHEIEAL---------------------ANH-----------
----------------------------KAALSSSFE---------V-----------PA
DVLTSLRNY---------------------------------SEDW-------------A
RRH------------------------LAADPDPS--------LLCEPCTGNSATFE---
----RTRREGGFAQS-----------------ITDLVSSSPTDNLPP-------------
-----------------L--ESMPFGPTQG------------------------------
------------------------------------------------------------
-----------------------QALPVHVLEVSLS----------------RYHNGSDP
KGRVSVVRER-----------GHKVRVVSAMETHELVLGHAARRRLFKGLRRERRLR---
-----DTLKG--DFEATTKAFV--------------------------------------
------GCAGTVISSDMKSASDLIPLSVASAIVDG-LE--------AS------------
-----------------------GRLLP-----------VEIAGLRACTGPQHLVY----
P-------------DG------SEITT-RRGILMGLPTTWAILNLMHLWCWDSAD-----
RQYRLEG-HPFRATV-----RSDCRVCGDDLIGV----------GPDSLLRSYDRNLGLV
GMIL-----SPGKHFRSN--------RR--------------------------------
---------------------------------------------GVFLERLLEFQTRK-
---------------------TVYEHAV--------------------IY-RKV------
---------------------GHRR-----------------VPVDRSHIPVVTRVTVLN
----------------TIPLKGLVRASVLGRD----------------------------
-----------------------DPPVWWAAAVA-----------E-SSLLS--------
-----------DYPRKKIFAAARTLRPGLSRQFRRLG-------IPPFL-----------
--------------PRELGGAGLVGP---SDR----------------------------
--------VDAPAFHRKAISSLVWGS-----DATAAYSFIR-MWQGFEG---------HP
WKTAASQETDTWFA----------------------------------------------
-----DYK--VTRPGKMYPDRYGF----------------LDGESLRTKSTMLNSAVY--
-----------------------ETFLGP---------------------------DPDA
THYPSLRI-VASRLAKVRKDLVNRWPSVKPVGK---DLGTI-LEAF-EESKLCTLWVTPY
DASGYFDDSLLLMDESVYQRRFRQLVIA--------------------------------
----------------GLMREG----R-----MGDLLFPN--------------------
----------------------------------------------------------WL
PPST--------------------------------------------------------
------------------------------------------------------------
------------------------------------------------------------
--------------------------VVSGFP----------------------------
----------------------------
>Narnaviridae_QIJ70064 RNA-dependent RNA polymerase [Tynnyfer_narna_like_virus]
-MSPPTGEA---------------------------------------------------
------------------------------------------------------------
------------------------------------------------------------
TLPRGTPGK---------------------------------------------------
-----------------P------------------------------------------
------GARAGGRRRRRVDVAYRAVKAALDAYAS--------------------------
--------------------RRRYGW-------------------------RASPHGPYQ
AVLRLFGRLLYRAALHRHEET---------------------------------------
---VLANAKAVLTRCRYYWITGQGR---------------M-------------------
------------------------------------------------------------
-----------------------------------------------------------T
LPRVLRDRE---------------------------------------------------
------------------------------------------------------------
-LAGALSMSARSFPIGSEWTVMKSL---------------------RQH-----------
----------------------------HQDLMSQHE---------V-----------PQ
GTLTAARTY---------------------------------ARRW-------------G
QTY------------------------LDVGVRAD----------FSPHTATSSCYE---
----KKRSQGGAWEFLKKGRG-----------RRRRVTTDLKVP----------------
----------------------TGVVQESTEL----------------------------
----------QIAAASLDALR---------------------------------------
------------------------------------------------------SQRAPV
LGRVLSVKER-----------GLKSRTVTALQADAIQIGQLARRKLFLGLRRWPPLR---
-----DILSG--LPSDSLSRLL--------------------------------------
------GGQGEILSADLRAATDLIPFTLAQAIVDG-LE--------ES------------
-----------------------KAFTP-----------EEIEGLRLLTGPLRLTWE---
P-------------LG------FSATT-CRGIMMGAPTSWSILNLMHGFWWDEAH-----
RRLGKQP-------------TQHFAICGDDLIAC----------APREVINSYFKVRAEC
GGEP-----SAGKEAVNL--------KR--------------------------------
---------------------------------------------GVFLERLFVAH----
-------GPIRKEPLNMGGY-------------------------------PLIQVDRR-
---------------------GRKR-----------------LRAQRTTLYRDKPSNRVM
HIE----------ERRFVPPRAFVEPEGLGED----------------------------
---------------------KASSPAFIRVPLACDS-----------------------
------------------------------------------------------------
------------------------------------------------------------
------------------------------------------------------------
------------------------------------------------------------
------------------------------------------------------------
------------------------------------------------------------
------------------------------------------------------------
------------------------------------------------------------
------------------------------------------------------------
------------------------------------------------------------
------------------------------------------------------------
------------------------------------------------------------
------------------------------------------------------------
------------------------------------------------------------
----------------------------
>Narnaviridae_QBC65281 RNA-dependent RNA polymerase [Rhizopus_microsporus23S_narnavirus]
ILSTKVGQHRRE------------------------------------------------
------------------------------------------------------------
---------------------MSLVGLS---------------------------LSETC
LAPARLGWKRDPSS------------------EG---------PYSTLQLRKGGRKNGFF
RDPGLPSLLLSLLARR--------------------------------------------
------NHGGWKRRCEELRLLVDAWNAIMAAIAA--------------------------
-----GGFLRLDL-------SRS-------------------------------DGRDAA
WGLVRLGRWLVTEAVHSGVGC---------------------------------------
---ALKRLKDDSSEFRRWAVE---------------------------------------
------------------------------------------------------------
-----------------------------------------------------------A
VPLRMRRN----------------------------------------------------
---------------KLASCLKGPLRRLVDS----------------------------D
EGCVQMSYIGRALPKGSAHVCLKAL---------------------RAH-----------
----------------------------RDALRVPHQ---------T-----------PP
HLLFAARSF---------------------------------AREW-------------A
RKY------------------------LGPGPTV-----------GRIPSSGSACLE---
----YNRRNGGFSQAIYDLRQ--------------EAGRDPS------------FQWATD
----VAQATHP--E---LDPQTADFAAER------------------------VPNWS--
----------TALREV-------------------------C------------------
--------------------------------------------------YRKVSTVALP
RAEAIAIPER-----------GWKARVVTKSSAPLVALGHWLREWLFAGLRKDGRTS---
-----AVLSG--DHRSAVEKAVSDW-----------------------------------
------GKETRVISSDLTSASDLIPADLVGALLDG-IT--------DA------------
------------------------RPLP----------DWALDALELLTGPQVIKY----
P-------------WG------EEIVS-ARGILMGLPTTWSLLSLVQLFWVEQAA-----
EASAIHG-FPPRRV------ARSVAVCGDDLVGF----------WPAVAVDAYHDVARQT
GALF-----SAGKHFVSR--------QA--------------------------------
---------------------------------------------LVFTEEVAWLKRRKY
VVS-----TKEAGPRWVGSSWRHYS---PVGRAARKGWVKKCWVGPARDVPYSLAHLPRW
VPHPTL---------------GFETEMSAILAGRLRSKEDPHLVVICDHAKVVVTGKRLT
GLQ----------WSRSIPLRGLVRPSRAPGE----------------------------
---------------------KGISPWWAAIGPA-----------A-DSIAA--------
---------GDRHRALAVRRALRVLHPGLWGWAGSKG-------FLVTV-----------
--------------PREFGGFGLPPR-----------------------RGAPGRVGRI-
-----------PKFVRQGIAVLLYGS-----AIVDIDGVSG-PWAQLAAE--------SW
ICDLARDHVEASLHRS-----------------------------------TQGRGPVL-
--VRA-----GKTPFHGAYARVGGALTGF---------QQWQITATSELSTTCGTKTG--
-----------------------GVVLGK-----------CPPQR---------------
---------VATAVRNKYKRLSRRWPGARGV-----------------------------
-GASAPWSRLRARFSSLDEARFWAI----PQ-----------------------------
--------------------------------PAGVVHPTL-------------------
---------------------------------------------------------AWS
EAEGAA-----------------KADLAVRL-----------------------------
--------------GWCASATHTQGPVRVI------------------------------
------------------------------------------------------------
------------------------------------------------------------
----------------------------
>Narnaviridae_YP_009342440 RNA-dependent RNA polymerase [Wuhan_insect_virus18]
-MKPPRPTE---------------------------------------------------
---------------------------------------------VHKDFRLPV------
------------------LLRACRVGGTWSR------------------------DVSRY
LVPALQDGVGVRPG-------------------------------------EGGNPQTRP
RKPAKSVDLERTRRYD--------------------------------------------
-----LTVRWRKEFRSRGRLVEGAWAAVHAALVAAHPDLGRADM----------------
--------------------STR-------------------------------AGRDRI
WAWRRLAVWMVRWIDRDPRD----------------------------------------
---MVRGWKQLAATFREASIMQKPYDWA--------------------------------
------------------------------------------------------------
-----------------------------------------------------------A
AP----------------------------------------AGFPKR------------
--------------------LRPVLAGVRLTPP---------------------------
-VLDQLSYIGRALPQGDAWVQRKAL---------------------DDH-----------
----------------------------RECLSSAPR----------PL---------AN
HVLAAARDF---------------------------------ARSW-------------A
SRH------------------------VRPSGRI-----------SHPKVLESATIQ---
----EPRRSGGVAAHLCKQGFDLPPFE---------------------------------
------------------------------------------------------------
----------GLTDELRDQIRAMGESAPSD-----------CD-----------------
--------------------LEAIGRSTAFRDWALGQ--------------LCCPDASPP
RSRVEAIPER-----------GFKARVVTVPDLPESILGSALRCYLLPALRRTPECA---
-----DVLSG--KEELAAMRIASSRRP---------------------------------
------IEGDWIVSSDLTAASDTLSFELLQALVDG-LE--------ES------------
-----------------------GTLPP-----------WAIRALKVLVGPQELVY----
P-------------DG------SVLVT-RRGTLMGLGHTWSILSLSHLFWLDWAH-----
RSVDPRV----ADVV-----RRTAAVCGDDLVVR----------APLKWVQSYHQIAEAS
GARF-----STGKHFVAK--------RR--------------------------------
---------------------------------------------YVFLERIWSLKSSLQ
RVR---LPRERTRRAGRWVR----------------------------EF-PPLGARPVK
---------------------------------------------VRPTVVRSIPSRSVP
--------------STAIPLAGLTAGEVDCHF---GP-----------------------
-------------------VRNLVLPNWVRLGMA-----------V-ETLLH--------
----------SPEAARKVRKVVRALYPGLPRWMRRHG-------VQPYL-----------
--------------PRFLGGGGLLPP-----------------------GRNVTRIGRL-
-----------PRPVAKAVTTWVYGR-----SPRENLSLAK-IYLPTTRR--------IT
NYAVGEQHTAVRFQQVS-------------------------AVLCRA------------
----------GKKPFDGHGRRLGT------------------LSEAPEAAALAIAREL--
-----------------------SMVLLPEPSEERAYRRLLRPSQ---------------
---------VGQTFRRLVLRANRRWPGSK-------------------------------
------------------------------------------------------------
--------------------------------------PICP---------RAPRRALLA
RC-----------------------------------------------KAVEEGFVWWA
NPRL---------------------------------------------LTQFG------
------------F------GGWGLEPAAQR---------V--------------------
-----------------VKDALG-----------------------------------WS
TF----------RPTPGRGTH---------------------------------------
----------------------------
>Narnaviridae_ASM94069 RNA-dependent RNA polymerase [Barns_Ness_breadcrumb_sponge_narna_like_virus_4]
-M----------------------------------------------------------
------------------------------------------------------------
---------------------GNKVGRFSS----------------------RSCDRYLK
RAPLPGDRKGRVRG-------------------------------------RVIDKLEVP
RTRSRKSKGSRMRGARPP----------------------------------MAE-----
SYKIK-PVGWRKGFMTPGREIEGLWVALIATLTSISPRICRFNM----------------
--------------------RCR-------------------------------ADRDRH
GAMVRLAVWFTRRVDRSSYD----------------------------------------
---LLKSAKKLTAGFREASILRRPYNWV--------------------------------
------------------------------------------------------------
-----------------------------------------------------------D
AP----------------------------------------PGWAKR------------
--------------------FRPILKGIRLSEA---------------------------
-VLDQLSYMGRALPKGGPRVLQEAL---------------------KDH-----------
----------------------------KDCMLKPSP---------L-----------PE
EVFGAARDF---------------------------------ACRW-------------A
DRY------------------------VASGGRL-----------SHPGTTESSVLG---
----STRRDGGISSSLCGLTYSVKPLPM--------------------------------
------------------------------------------------------------
----------DVQDEVRALVSSLKCDTPSE-----------CD-----------------
--------------------VDAALRTTSIREWAID----------------ESSPDVIP
ENKVLALPER-----------GYKTRVATIPDLPRQILGGFVRSYLIPALRRTPECA---
-----DTLRG--DDERAAKRIGSSQRS---------------------------------
------FSTDMIVSSDLTAASDTLSRELLLALTAG-LV--------DS------------
-----------------------GKFPS-----------WFGPALRQLVGPMLLRY----
P-------------DG------SSITS-QRGTLMGLGHTWSMLSLSHLFWLDYSN-----
KTVHKTI----ARSV-----ERTAAVCGDDLIVR----------APWRWINSYHRIAKMC
GAQF-----SSGKHFISR--------ER--------------------------------
---------------------------------------------YCFLEQLWTLKSKEI
VPA---YTRALDKRIPKGGD----------------------------QF-PPLGTDPRK
--------------------------------------------SVRRVMKFHIPSKCVR
--------------STAIPLAGLTSGAGSDPE---KP-----------------------
--------------------LVVGTPTWAKLGLA-----------V-ENTSR--------
----------TPVAARKVRAVSRALYPRLPRWMRKHG-------IEPYL-----------
--------------PRAYGGGGLLPP------------------------GNVSHLGAL-
-----------APQVRKLVTVTAYGR-----CPKTAARLSR-IYLPMNRT--------AT
NFTEAQEHTDIRFKRVG-------------------------AILCRR------------
----------GKVPFNGHAVKLGT------------------LTDAPERAALAIAREL--
-----------------------SMVLFPPPRNRK--KSTISPFQ---------------
---------VGRAFHSAMRKAIKKWPSAH-------------------------------
------------------------------------------------------------
--------------------------------------PCSA---------KVTRRVLLQ
KA-----------------------------------------------RALEEEFVWWS
PRRR---------------------------------------------IPEEG------
------------F------GGWGLAPAAQR---------V--------------------
-----------------LKDSLR-----------------------------------WS
SD-------------------C--------------------------------------
----------------------------
>Narnaviridae_AAC98708 RNA-dependent RNA polymerase [Saccharomyces_23S_narnavirus]
-MHHKVNVK---------------------------------------------------
---------------------------------------------TQREVHFPM------
----------------------------------------------------DLLQACGA
SAPRPVARVSRATDLDRRY--------------------------------RCVLSLPEE
RARSVGCKWSSTRAA---------------------------------------------
-LRRGLEELGSREFRRRLRLADDCWRAICAAVCT--------------------------
-----------------------------------GRKFPSFSV-------TDRPARARL
AKVYRMGRRLLVGVVCRGES----------------------------------------
---VVSDLKQECADLRRVIFEGST------------------------------------
------------------------------------------------------------
-----------------------------------------------------------R
IP----------------------------------------------------------
-----------------SSSLWGLVGVLGWTSPE--------------------------
-RAMQLTFIGRALPYGSPDVERRAL---------------------ASH-----------
----------------------------AATLSIPAE---------C-----------HP
NYLVAAEQF---------------------------------AKSW-------------A
DDN------------------------LPRKFRI-----------YPIAVQESSCME---
----YSRAQGGLLQSFRKG----------------FVGYDPAAPS---------------
-----------------ADPDDLELAKERG--------------------------FS--
----------RIRASWYSTFRYRGEL----------------------------------
-----------------------------------------------------KSTNQSL
EARVAVVPER-----------GFKARIVTTHSASRVTFGHQFRRYLLQGIRRHPALV---
-----DVIGG--DHRRAVETMDGDFGLL--------------------------------
------RPDGRLLSADLTSASDRIPHDLVKAILRG-IF--------SD------------
----------------------PDRRPP---------GTSLADVFDLVLGPYHLHY----
P-------------DG------SEVTV-RQGILMGLPTTWPLLCLIHLFWVELSD-----
WAPARPN-HSRGFVL-----GESFRICGDDLIAW----------WRPERIALYNQIAVDC
GAQF-----SAGKHLESK--------TW--------------------------------
---------------------------------------------GIFTEKVFTVKPVKM
KVR------VRSEPSLKGYVFSRSS-----AFSCRMGGKGITGIRAA-RL-YTIGAMPRW
-----------------------SRRIRDVYPGSLEHR------TASQRYGEPVTVYRFG
--R----------WSSAIPLRWAVRAPTRTVG---NP-----------------------
---------------------VQSLPDWFTVGPA-----------A-SSVAA--------
----------DSNAFGAVSRVLRRMFPGLPRKLASAG-------IPPYL-----------
--------------PRVFGGGGLVKS-----------------------TGLTTKIGAVA
SRRW----------------MSRIGHDLY-RSRERKSTLGR-VWTLST----------SP
AYAASLHEVEKFMDRPD-------------------------IILTRK------------
----------CRNPMLKHARELGL------------------FEEVFESRVG--------
-----------------------GGILWASLNG----------------------KALVE
SHSPSILQ-VSRNLRRSLACP---------------------------------------
------------------------------------------------------------
--------------------------------SGGFLRPSAP-IGKLVQRHTLPRGTV--
----------------------------------------------------------WF
LESSAT-----------------------------------------DSARQGGMGLPPP
PPPPLG-------------GGGMAGPPPPP---------------------FMGLRPESS
VPTSVP------FTPSMFSERLAALESLFGRPPPS-------------------------
------------------------------------------------------------
----------------------------
>Narnaviridae_QIJ70061 RNA-dependent RNA polymerase [Haverford_narna_like_virus]
-M----------------------------------------------------------
------------------------------------------------------------
----------------------LLAG----------------------------------
------------------------------------------------------------
------------------------------------------------------------
---------------------QRIWDAIRLVSWAICPVLQKKGLRK--------------
-------------------------------------DSPL--------------HCATR
RALQHVEAWIRSSLTYCGQEW---------------------------------------
---TCRAIKAYAEYCRARALGVRGV-----------------------------------
------------------------------------------------------------
-----------------------------------------------------------R
AP----------------------------------------RDFPVKAFE---------
-----------------QGAILAAVRDPLGGRL---------------------------
-VLAQLARLGRSLPPATDKQVVNAL---------------------KAH-----------
----------------------------MSTLSRESS---------V-----------EE
SLLDRYYEW---------------------------------AKAW-------------S
EKY------------------------SRSAR-----------NVVSITFSDSASES---
----VSRAKGGQKADLLENA--RPHFEAI----RAALAEA------QG------FEVDDD
---------------------YIGLYSEEDDLE---------------------------
----------TITQLALQTVRDAV------------------------------------
------------------------------------------------------RAGEPI
KARATAIAEY-----------GAKTRVVTACPGPFVVAGDACRKVVWGLLEQDNRVD---
-------LSGRRPLGKTISQFQDEVA--------------------------------QA
IIG---AVAPEYYSADLTAATDLMPFSLSSAIWTG-IC--------DG------------
-----------------------LGEGP---------ESDLRLMGLHLLGPVRVTY----
PDLKKAD-------DSPA----PTIVS-QQGCMMGLPLSWTVLNVFNLATADLAV-----
GKENDRV--------RELIGRAPAVARGDDLAAA----------FLPEEADRYEDLIRRS
GGQA-----NLSKSFRSP--------NG--------------------------------
---------------------------------------------FVLAERTFIVAGEEV
LPQ---------PMARRKALVIAPSRPPTLARTA-----------------PSLAMDPYL
PTTRN-----------------VGRD---------------------------ARGKRAT
AVE----------MLPDCSLKGLLGGSKTTDG----------------------------
------------------------APRYVTLPTS-----------AAVSLYE--------
--------FEGTRFYGPLARGLLSVHKDLVQLFSRFG-------IPRFY-----------
--------------PRELGGAGFPHP-----------------------KGFTRALKSAG
YIG----------HLRATLNVTRFTT-----ESRRSAQLHRDPWRPERD---------TR
ALDRAHAQLAAEEERAANTGGL--------------------------------------
---------------------------------------GFFVNQFQESADVERAALGSL
WE---------------------TIML-P--------------------------VTTSK
ERYPRLRR-VRSEADDIARKTGLVKFPDRFLL----------------------------
-KKRMLREEYLSLAALARGAPTRYVR----------------------------------
------------------------------------VERHP--------TSVSIRDVI--
------------------------------------------------------------
-----------------------GSDRAGTFIFGTFPRQDSITATRE----ESGAEGGRS
----------------------------------------------------------LA
VTLRY---------HGTIGDVMRIMPP---------------------------------
----RRK-RRGGRQTTPHSTRRS-------------------------------------
----------------------------
>Narnaviridae_AGW51766.2 putative RNA-dependent RNA polymerase-like protein [Ochlerotatus-associated narna-like virus 1]
-MIRSRRKR---------------------------------------------------
---------------------------------------------NHQRWRLPST-----
----------------------------------------------------LVLAPEGR
ITPRAHSQPNEAGGA------------------------------------QGAAQSNVA
QVTAERAANKPTQANS----------QRTRHARA--------------------------
-----------PKPDPKEQMGQATWDAFRLAIWALIPSLQKKGLAL--------------
-------------------------------------KGP--------------RNLATV
RGIQSVHKWISVSMARSGPEW---------------------------------------
---TAKQVKEYSNYCRARSLRDART-----------------------------------
------------------------------------------------------------
-----------------------------------------------------------P
CP----------------------------------------RGFPVKAFE---------
-----------------VGLIKAAISDPNGGRP---------------------------
-ALAQLARLGRAMPVATDRVGRQAL---------------------EKH-----------
----------------------------RETLSRATD---------V-----------PP
ALIARFGAW---------------------------------AEQW-------------A
RQQADKTG------------------LTKEGSRLF--------QAVETKFSNSAAEA---
----FSAASGGQQAELRE-----NYQRTMVDVQAEYLLAT------EG------FVWDPE
---------------------VPTLGAEDSDLM---------------------------
----------NITLCAREEAEDYYLRRHRW------------------------------
------------------------------------------------------RGVDGM
PVRATIVREQ-----------GMKARVVTACPAWAVVCGDACRKTLWPLLAADPRVD---
-------LSGARPVAEDLDRFNDQIA--------------------------------LS
LVG---SITPEFFSADLTAATDLMPFEVSNALWAG-LC--------RG------------
-----------------------LDLLP---------TSQISRIGHALLGPVEVSY----
PDLAA---------KGEP---IPRILS-KQGCMMGLPLSWTILNLYNLAVADFAV-----
VAPSV-----------VRVGVAPVIARGDDLVAA----------YLPEEADRYTQLLRES
GGEV-----NVLKSFRSS--------DS--------------------------------
---------------------------------------------FVLAERTFKVTLRDA
VPL---------PVHRRGFELRARN------THA-----------------PLLTQVPQP
SGTSRSDPNVLGGGPAAESILGKTRE---------------------------TRGKVVV
SIK----------MFDDCPLRTLVGKGPGYAA----------------------------
---------------------GAVIPAYISVPSA-----------ASASLAE--------
--------FEGKRFYPALAQGLLSVHKSLVGEFRRSA-------IPVFY-----------
--------------PRELGGGGFPHP-----------------------RGFGHAVCSAG
LLG----------RKRAAFAMTCFTH-----KARKKHGLGDDPWASRHR---------LA
ELERARQQLSAEEARAQTRAAS---------EVPGAP-----------------------
----------RVIPDDWEPKVWDQIKDL-------EPPRGARIPVPMEDAVVQRAAHGET
WA---------------------SMILQE--------------------------GVGQR
DRYPSLGT-IAKRLQAIRKVTAERKFSNRFLPK---------------------------
-RGKLSRERLLERVAMARGGETRYV-----------------------------------
--------------------------------------PYV--------DFGGGGMVLVC
RG----FDT-------------------------------------------------YA
AARY---------EPESQPER--------------YPERRQKLR-----PGTEGEE----
---------------------MVEVPVAVR------------------------------
-TTRA---------GLGLADVAFVRH----------------------------------
----GRV-KRVKRRLPSQFPR---------------------------------------
----------------------------
>Narnaviridae_QIP67846 RNA-dependent RNA polymerase [Aedes_japonicus_narnavirus1]
-M----------------------------------------------------------
------------------------------------------------------------
------------------------------------------------------------
------------------------------------------------------------
------------------------------------------------------------
------------------------------------------------------------
------------------------------------------------------------
--------------TRSGAEW---------------------------------------
---TAKQVKEYANFCRARCLEDPRT-----------------------------------
------------------------------------------------------------
-----------------------------------------------------------E
AP----------------------------------------RGFPVRAFE---------
-----------------RGYIKAAVKCPGKGRL---------------------------
-ALAQLARLGRAMPAGTEKVGIVGL---------------------RKH-----------
----------------------------REVLSHPMD---------T-----------DP
ELVARLRSW---------------------------------ATQW-------------A
EAR------------------------VRDGATPV--------VDPATSFSRSASES---
----VSAAKGGQLRELRSLPLVRASFQAI----SDALYEE------QG------FEWDAP
LRTGVPTTWDD--ESGEDPEAFMSTGDEVEDLR---------------------------
----------MIVQATLMTALDNA------------------------------------
------------------------------------------------------SDGAPI
PMTATVISEL-----------GMKARVVTKPPSWAVIAGDACRRTVWPLLEKDRRID---
-------LSGVRPTAEALDAFHDNLA--------------------------------HS
LVG---ARTPQFYSADLTAATDLMPFDVSQALWEG-LC--------DG------------
-----------------------LRADA---------TTPLRSLGRYLLGPVTVDY----
PDLRRLAPTHREYAAGEV----HSIVS-KRGCMMGLPISWTVLNLYNLAMADFAC-----
TPEGYP----------TMVGVAPAIARGDDLVAA----------IPKDEADKYETLIALT
GGEA-----NRLKSFRSM--------DK--------------------------------
---------------------------------------------FVLAERTFEVGRRPL
NER---------PIIGRGFVEVRSV------STA-----------------PLLAQFDVL
PPRGLA---------------DVRRSL--------------------------EEAQVAV
SIH----------MSTDLPIRSLLGGRPSVQG----------------------------
---------------------GVAIPNYVAIPSS-----------AAACLAE--------
--------FEGTPMYKAVCKGLLSVHREIVSDFRKSA-------IPLFY-----------
--------------PRILGGGGFPHP-----------------------GGFAAAVKSAG
ALG----------EQRAGLALATHTY-----ASRKKVGLDSDPWVPPTD---------TA
RMDLARSRLMASDARMNAASILQSHPLTGVMREGGSR-----------R-QHERRQAA--
----------LQVP----------------CAGYGEYTRGQCIVEPLEDASVREAAKISA
WE---------------------DVSLAR--------------------------SSVKV
RKYPTLGD-VAKRLKVVRELTVKAKFPQRFVPN---------------------------
-VRRMGQRGFLDRLAATKASETVLV-----------------------------------
--------------------------------------PFS--------KREAARAIV--
----------------------------------------------------------FD
PDRH-T-----VPDP--EEDLTVSGDV------MGYPTRRRELQGR------EGAGVRVL
ND-------------------LAAVPV---------------------------------
VTTRS---------GLTLGDVAAVRC----------------------------------
--LSRRR-GKRGRRTPVHPN----------------------------------------
------------------------RNGA
>Narnaviridae_AGW51768 RNA-dependent RNA polymerase [Ochlerotatus_associated_narna_like_virus2]
-MAKPQRLFRS-------------------------------------------------
---------------------------------------------QQRRWYLPAV-----
---------------------LSLEGRS------------------------------GV
TMPLGTLPAKAGRVA------------------------------------KVGPCHPDP
QGSAKRANQHPNSP-------STRRPNPERRARA--------------------------
------QRTPTQPGVELQRQAQHIWDTFRLTIWVLLPSAQKKGIAV--------------
------------------------------------------------------SAKATI
RSIKGVYEWIRNSMIRSGVEW---------------------------------------
---TSKAIKEYANYCRARALGDDRV-----------------------------------
------------------------------------------------------------
-----------------------------------------------------------G
RP----------------------------------------RGFPTGLFE---------
-----------------RGYIAAALKCPGQGRL---------------------------
-HLAQLARVGRAMPKGTRNVGISSL---------------------RKH-----------
----------------------------RGVLSQPME---------T-----------DK
DLLENLRSW---------------------------------ATQW-------------A
RER------------------------VSERGTV---------VNPSVSFSRSASAT---
----VSAMSGGQLAELSQLESVKAHHRLI----RELLLEE------QG------FEWNPA
------GTSDD--SIG-----LLTVADEVADLQ---------------------------
----------ILADCAISDALDAA------------------------------------
------------------------------------------------------REQIPI
PMTATVISEL-----------GMKARVVTKPPAWAVVAGNACRKTVWPLLEADRRID---
-------LSGLRPTAEVLDEFHDNLA--------------------------------HS
LVG---ARTTQFYSADLTAATDLMPFDVSRALWNG-LC--------DG------------
-----------------------LGASP---------SAPLRSLGSYLLGPVRVSY----
PDLAALKERDRLFKAGEE----TEILS-SRGCMMGLPVSWTVLNLYNLAMADMAC-----
TPMGVP----------TLLGVAPAVARGDDLVAA----------IPEFAADRYENLIAAT
GGEA-----NRLKSFRST--------FA--------------------------------
---------------------------------------------FVLAERTFEVGVKSV
KDL--------TALTRRGFKVRQVSRA---PRTA-----------------PLLCRFDEL
GPQQIP---------------AFIQEM--------------------------DRPVEVV
ALR----------MSCDLPIRSLLGGMAGFAG----------------------------
---------------------GEAVPNYVAIPSA-----------AAACLAE--------
--------FEGTRLYGAICHGLLSVHRDLVKEMRRSA-------IPLFY-----------
--------------PRVLGGGGFPHP-----------------------RGFAAAVASAG
PLG----------LQRAGLYLTASGY-----KARRKVGIGHDPWVPLAD---------SR
RMDVARDRLVATDRRLWAKSVLDRLPDLLDLEDPYLD-----------K-RLSERAEA--
----------LSVP----------------CVGFETVPRGARVAVPLDDAVISEAATIAA
WE---------------------DAVLGP--------------------------CPSAE
RRYPTLGG-IAERLKAIRQKTVEARFPMKFVPN---------------------------
-MKRMGREGFFNRVKLLLASETVLV-----------------------------------
--------------------------------------PYS--------NRNTARVTV--
----------------------------------------------------------FD
PERHCT-----VQEP--EDEGRVEGD-------LGLPIRRRELRER------HGGGVRVL
------------------------------------------------------------
---RD---------GATLGDVAVIRH-----VP---------------------------
-----QK-RRRHRRTPGPSN----------------------------------------
------------------------RNVL
>Narnaviridae_ASA47481 RNA-dependent RNA polymerase [Zhejiang_mosquito_virus3]
-MSLPERVS---------------------------------------------------
------------------------------------------------------------
----------------------------------------------------------GT
IPPRTPAGSHEPASA------------------------------------QVGRPQPSP
KGLARKTNHTQIPPTIVDPKSSPRRVHPPKKVCAPG------------------------
------KATTKPPASAQQKQAQHIWDAFRLSLWVLLPRLQKHGLST--------------
------------------------------------------------------KAVATI
EAIKALYSWIGNSVARSGVEF---------------------------------------
---TAKQVKEYANYCRARALKAQQC-----------------------------------
------------------------------------------------------------
-----------------------------------------------------------E
PP----------------------------------------RGFPIRAFE---------
-----------------RGYIHAMLACPGQGRL---------------------------
-HLAQLARVGRAMPIGTTKVAIASL---------------------RKH-----------
----------------------------REVLSQPMD---------T-----------EP
ALVEKLRAW---------------------------------AEIW-------------T
RER------------------------LGAGGRTL--------TNPAAHFSRSASAT---
----VSALKGGQLTELRQLPAVAEHYALI----QELLGDQLDPVTGEP------FVWDPY
------TFDADGGAIG-----LLTSASEADDLQ---------------------------
----------ILADCALRTATEHA------------------------------------
------------------------------------------------------ADNTPI
PMTATVISEL-----------GMKARVVTKPPAWAVVAGDACRKTVWPLLEGDRRID---
-------LSGVRPTAEVLDTFHDNLA--------------------------------HS
LVG---ARTTQFYSADLTAATDLMPFDVSRAMWDG-LC--------DG------------
-----------------------LGATA---------TAPLRTLGRYLLGPVQVSY----
PDLRALPASSKLYVAGER----VECLS-KRGCMMGLPVSWTVLNLYNLAMADLAC-----
TPEGSP----------VLVNVAPAIARGDDLVAA----------IPAGEATRYEDLIAAT
GGEA-----NRLKSFRSA--------DA--------------------------------
---------------------------------------------FVLAERTFEVGVLRR
PNV---------ELRQRGYVVRRTY------RTA-----------------PLLAQFDSA
ELHGGT---------------GDARRL--------------------------GGAPEVV
AIR----------MACDVPIRSLLGGGPRTAG----------------------------
---------------------ANPVPDYVSIPPA-----------AAACLAE--------
--------FEGTRLYRSVAEGLMSVHRGLVADLRRSA-------VPLFY-----------
--------------PRELGGAGFPHP-----------------------KGFAAAVASAG
ELG----------LKRAGLALTTAGH-----KAQQKVGLLSCPWSPKLT---------DR
RAKEARRRLIASDQRAWANSVLARHPDLPRGGSAWTD-----------R-AAGELRRA--
----------LSIP----------------ARGFETVPRGARVAVALEDAVIREVAAAAA
WE---------------------DAFLGPGARGWS---GVPPPMQEPSRKRSARRREESS
GMYPSLGE-VARRLKTIRSQTQAARFNRTFLPK---------------------------
-RAVQERARFFDRLKALRELETVLV-----------------------------------
--------------------------------------PAQ---------SAGARLVV--
----------------------------------------------------------FD
PVTH------RVSESAGEIDGGEGR--------MGFPLWRHTLQERK---GKRGAQGQEA
---------------------AVPVPV---------------------------------
ATTRS---------GLSLGDVMTVRR--------------------L-------------
----PRR-PRGVRRLPNPSGAHS-------------------------------------
------------------------RNVR
>Narnaviridae_YP_009333331 RNA-dependent RNA polymerase [Zhejiang_mosquito_virus3]
-MSLPEGVS---------------------------------------------------
------------------------------------------------------------
----------------------------------------------------------GA
IPPRTPAGSHEPASA------------------------------------QVGRPQPSP
KGLARKTNHTQIPPTIVDPKSSPRRAHPPKKARAPG------------------------
------KATTKPPASVQQKQAQHIWDAFRLSLWVLLPRLQKRGLST--------------
------------------------------------------------------KAVATI
EAIKALYGWIGNSVACSGVEF---------------------------------------
---TAKQVKEYANYCRARALRAQQC-----------------------------------
------------------------------------------------------------
-----------------------------------------------------------E
PP----------------------------------------RGFPIRAFE---------
-----------------RGYIHAMLACPGQGRL---------------------------
-HLAQLARVGRAMPIGTTKVAIASL---------------------RKH-----------
----------------------------REVLSQPMD---------T-----------EP
ALVEKLRAW---------------------------------AEIW-------------T
RER------------------------LGAGGRTL--------TNPAAHFSRSASAT---
----VSALKGGQLTELRQLPAVAEHYALI----QELLGDQLDPVTGEP------FEWDPY
------TFDADGGAIG-----LLTSASEADDLQ---------------------------
----------ILADCALRTATEHA------------------------------------
------------------------------------------------------ADNTPI
PMTATVISEL-----------GMKARVVTKPPAWAVVAGDACRKTVWPLLEGDRRID---
-------LSGVRPTAEVLDAFHDNLA--------------------------------HS
LVG---ARSTQFYSADLTAATDLMPFDVSRAMWNG-LC--------DG------------
-----------------------LGATA---------TAPLRKLGLYLLGPVQVSY----
PDLSALPASSKLYVAGER----VECLS-ERGCMMGLPVSWTVLNLYNLAMADLAC-----
TPEGSP----------VLVNVAPAIARGDDLVAA----------IPAEEATRYEDLIAAT
GGEA-----NRLKSFRSA--------DA--------------------------------
---------------------------------------------FVLAERTFEVGVLRR
PNV---------ELKQRGYVTRRTY------RTA-----------------PLLAQFDSA
ELHGGT---------------GDTRRL--------------------------GDAPEVV
AIR----------MACDVPIRSLLGGGPRTVG----------------------------
---------------------ANPVPDYVSIPPA-----------AAACLAE--------
--------FEGTRLYRSVAEGLMSVHRGLVADLRRSA-------IPLFY-----------
--------------PRELGGAGFPHP-----------------------KGFAAAVASAG
ELG----------LKRAGLALTTAGH-----KAQQKVGLLSCPWSPKLT---------DR
RAKEARRRLIASDQRAWANSVLARHPDLPRGGSAWTN-----------R-AAGELRKA--
----------LSVP----------------SRGFETVPRGARVAVALEDAVIREVAAAAA
WE---------------------DAFLGPGARGWS---GVPPPMQEPSRKRSARQKEESL
GMYPSLGE-VARRLKTIRSQTQAARFNRTFLPK---------------------------
-RAVQERARFFDRLKALRELETVLV-----------------------------------
--------------------------------------PAQ---------AAGARLVV--
----------------------------------------------------------FD
PVTH------RVSESAGEIDGGEGR--------MGFPLWRHTLQERK---GKRGAQGQEA
---------------------AVPVPV---------------------------------
ATTRS---------GLSLGDVMTVRR--------------------L-------------
----PRR-PRGVRRLPNRSGAHS-------------------------------------
------------------------RNVR
>Narnaviridae_QBR53296 RNA-dependent RNA polymerase [Culex_narnavirus1]
-M----------------------------------------------------------
------------------------------------------------------------
----------------------VLSGTC------------------------------AQ
PNPSGVASAVKAVASP-----------------------------------SVGASAKLR
KGPVVGTDRIPKSSL------SSPRGHVGRKPRK--------------------------
--------TVRPKPDPLQGQAQRAWDVWRLALFALMPSLQKKGLDVR-------------
--------------------------K------AKLAKKPV------------TAQRATQ
RAIQVLYKWLAGSFVRSGPEW---------------------------------------
---TCKQIKEYANYCRSRSLGDERT-----------------------------------
------------------------------------------------------------
-----------------------------------------------------------D
AP----------------------------------------RGFPVKGFE---------
-----------------AGFIKACIMDPNAGGT---------------------------
-ALAQLARVGRAMPMGTTRVAVAAL---------------------RKH-----------
----------------------------RDTLTSTTV---------V-----------PE
ETQVNLRLW---------------------------------AERW-------------T
RDR------------------------LATGARAR--------EGTTTSFSRAASAS---
----VSAADGGQLAELRQLPRFVDHRQML----RDLLLEE------QG------FDLD--
---------GD--DIF-----LSATCDEGDDLQ---------------------------
----------LLADCAIETARDRC------------------------------------
------------------------------------------------------MEGSPI
PMVATTVLEL-----------GMKARVVTKPPAWAVVAGDACRQSVWPLLESDRRID---
-------LSGARPNTESLDRFHDNLA--------------------------------HS
LVG---AATPQFFSADLTAATDLMPFSVSWSLWDG-LC--------DG------------
-----------------------LGAAA---------DAPLRLLGRYLLGPVTVGY----
PTLAAIEEHDRLYQAGEP----TEIVS-VRGCMMGLPLSWTLLNLYNLAVADMAC-----
SPVGV-----------VQVGVAPAIARGDDLVAA----------IPPGEADRYEELIALT
GGEA-----NRLKSFRSA--------TA--------------------------------
---------------------------------------------FVLAERTFRVETQEI
PDR--------VRGLPRGWRWRRVS------RFGDP------------ALPPLLTREHQP
GLKGQ-----------------PSRNL--------------------------EGAREVV
GIR----------MSVDLPLRALIAGSASFAG----------------------------
---------------------GAAVPTYISLPPA-----------ATSCLSE--------
--------FEGTRFYPAVARGLLSVHHHLVSEMRRSA-------VPLFY-----------
--------------PRELGGGGFPHP-----------------------GGFGAGLASAG
LLG----------LQRAGLALTSHGW-----AARKKAALLEDPWMPRRQ---------NA
QLNRAREQLLASERRAWAQSVLKRGETVASLEAAGLA-----------E-RAKELKLA--
----------LATP----------------VPEYERVPRGARIAVPLEDETIRQAARAGL
WE---------------------DAFLSPTVDD----------------------GGRSK
TKFPSLGD-IARRLKRIREVTSKCKFDPRFVPN---------------------------
-KDRVRRDSFFEKLRMLRGSETVLV-----------------------------------
--------------------------------------PVD---------SRPVRVTV--
----------------------------------------------------------WD
PARH-------RADP--ELD----NDD------CGYPGRRRLLRALD---REEGGDPELV
PD---------------------PVPL---------------------------------
LQRGA---------GATLGDLVVFRPAKSRQGPKSRAGK---------------------
--SEARR-EKRSRRTPQHP-----------------------------------------
----------------------------
>Narnaviridae_AJT39596 RNA-dependent RNA polymerase [Narnaviridae_environmental]
-M----------------------------------------------------------
------------------------------------------------------------
----------------------VLSGTC------------------------------AQ
PNPSGVASAVKAVASP-----------------------------------SVGASAKLR
KGPVVGTDRIPKSSL------SSPRGHVGRKPRE--------------------------
--------TVKPKPDPLQGQAQRAWDVWRLALFALMPSLQKKGLDVR-------------
--------------------------K------AKPAKKPV------------TAQHATQ
RAIQVLYKWLASSFVRSGPEW---------------------------------------
---TCKQIKEYANYCRSRSLGDERT-----------------------------------
------------------------------------------------------------
-----------------------------------------------------------D
AP----------------------------------------RGFPVKGFE---------
-----------------AGFIKACIMDPNAGGT---------------------------
-ALAQLARVGRAMPMGTTRVAVAAL---------------------RKH-----------
----------------------------RDTLTSTTV---------V-----------PE
ETQVNLRLW---------------------------------AERW-------------T
RDR------------------------LAAGARAR--------EGTATSFSRAASAS---
----VSAADGGQLAELRQLPRFVDHRQML----RDLLLEE------QG------FDLD--
---------SD--DIF-----LSATCDEGDDLQ---------------------------
----------LLADCAIETARDRC------------------------------------
------------------------------------------------------MEGSPI
PMVATTVLEL-----------GMKARVVTKPPAWAVVAGDACRQSVWPLLESDRRID---
-------LSGARPNTESLDRFHDNLA--------------------------------HS
LVG---AATPQFFSADLTAATD--------------------------------------
-------------------------------------DAPLRLLGRYLLGPVTVGY----
PTLAAIEEHDRLYQAGEP----TEIVS-VRGCMMGLPLSWTLLNLYNLAVADMAC-----
SPVGV-----------VQVGVAPAIARGDDLVAA----------IPPGEADRYEELIALT
GGEA-----NRLKSFRSA--------TA--------------------------------
---------------------------------------------FVLAERTFRVETQEI
PDR--------VRGLPRGWRWRRVS------RFGDP------------ALPPLLTREHQP
GLRGQ-----------------PSRNL--------------------------EGAREVV
GVR----------MSVDLPLRALIAGSASFAG----------------------------
---------------------GAAVPTYISLPPA-----------ATSCLSE--------
--------FEGTRFYPAVARGLLSVHRDLVSEMRRSA-------VPLFY-----------
--------------PRELGGGGFPHP-----------------------GGFGAGLASAG
LLG----------LQRAGLALTSHGW-----AARKKAALLEDPWVPRRQ---------NA
QLNRAREQLLASERRAWAQSVLKRGETVASLEAAGLA-----------E-RAKELKLA--
----------LATP----------------VPEYERVPRGARIAVPLEDETIRQAARAGL
WE---------------------DAFLSPTVDD----------------------GGRSK
TKYPSLGD-IARRLKRIREVTSKCKFDPRFVPN---------------------------
-KDRVQRDSFFEKLRMLRGSETVLV-----------------------------------
--------------------------------------PVD---------SRPVRVTV--
----------------------------------------------------------WD
PARH-------RADP--ELD----NDD------CGYPGRRRLLRALD---REEGGDPELV
PD---------------------PVPL---------------------------------
LQRGA---------GATLGDLVVFRPAKSRHGPKSRAG----------------------
--TGARR-EKRSRRTPQHP-----------------------------------------
----------------------------
>Narnaviridae_QBA55487 RNA-dependent RNA polymerase [Coquillettidia_venezuelensis_narnavirus2]
------------------------------------------------------------
------------------------------------------------------------
------------------------------------------------------------
------------------------------------------------------------
------------------------------------------------------------
------------------------------------------------------------
------------------------------------------------------------
------------------------------------------------------------
------------------------------------------------------------
------------------------------------------------------------
------------------------------------------------------------
------------------------------------------------------------
------------------------------------------------------------
------------------------------------------------H-----------
----------------------------VHGCRQCVP---------M-----------PS
GVLERLQLW---------------------------------AERW-------------T
LDR------------------------LQEGAHIP--------DGVSAHFSRSASAS---
----VSAASGGQLAELKKLPRTVAHARLI----RELLLEG------QG------FDYSMG
LVD---GEPAD--DPY-----LLLTSDEGQDLQ---------------------------
----------VLADCAINTAHDAL------------------------------------
------------------------------------------------------HDGDPI
PMTATSILEL-----------GMKARVVTKPPAWAVVAGDACRRSVWPLLERDRRID---
-------LSGVRPNTESLDRFHDNLA--------------------------------HS
LVG---AATSEFFSADLTAATDLMPFSVSQALWNG-LC--------DG------------
-----------------------LKLQP---------TAQLRTLGAFLLGPVRVSY----
PTLAGLPVGSRLRVDGET----TEIVS-TRGCMMGLPLSWTVLNLYNLAVADLAC-----
SPADGG----------VQVGVAPAIARGDDLVAA----------IPSGEADRYEELIALT
GGEA-----NRLKSFRST--------TA--------------------------------
---------------------------------------------FVLAERTFRVDMRDL
GSR---------GTLPRGWKWRRAD------RSA-----------------PLLTREHQP
RLDGQ-----------------EPRDL--------------------------SGAREVV
AIR----------MAVDLPMRALVTGGAPTQG----------------------------
---------------------GVPVPNYISLPPA-----------ASACLAE--------
--------FQGTRFYRAVTKGLMSVHADLIAEMRTAA-------IPLF------------
------------------------------------------------------------
------------------------------------------------------------
------------------------------------------------------------
------------------------------------------------------------
------------------------------------------------------------
------------------------------------------------------------
------------------------------------------------------------
------------------------------------------------------------
------------------------------------------------------------
------------------------------------------------------------
------------------------------------------------------------
------------------------------------------------------------
------------------------------------------------------------
----------------------------
>Narnaviridae_QBA55486 RNA-dependent RNA polymerase [Psorophora_varipes_narnavirus]
------------------------------------------------------------
------------------------------------------------------------
------------------------------------------------------------
------------------------------------------------------------
------------------------------------------------------------
------------------------------------------------------------
------------------------------------------------------------
------------------------------------------------------------
------------------------------------------------------------
------------------------------------------------------------
------------------------------------------------------------
------------------------------------------------------------
------------------------------------------------------------
------------------------------------------------------------
------------------------------------------------------------
------------------------------------------------------------
------------------------------------------------------------
------------------------------------------------------------
------------------------------------------------------------
------------------------------------------------------------
------------------------------------------------------------
-------------------------------------TGDACRKTVWPLLEADRRID---
-------LSGVRPNTETLDRFHDNLA--------------------------------HS
LVG---AATSQFFSADLTAATDLMPFSVSQSLWDG-LC--------DG------------
-----------------------LDLDA---------AAPLRKLGRFLLGPVVVDY----
PTLRELPWDHRLFEAGEV----TNITS-VRGCMMGLPLSWTVLNLYNLAMADFAC-----
SPEGSG----------VAVGVAPAIARGDDLVAA----------IPADEADRYENLIALT
GGEA-----NRLKSFRSE--------SA--------------------------------
---------------------------------------------FVLAERTFQVEVKPL
GEG--------TRPLPRGYKWKRIV-----DRSA-----------------PLLTREHQP
GLVGQ-----------------PRRNL--------------------------QGAQEVT
GIR----------MAVDLPLRALVTGAAAVSG----------------------------
---------------------GVAVPTYVSLPPA-----------ASACLAE--------
--------FEGTRFYAAVARGLLSVHSDLIDSMKRSA-------IPIFY-----------
--------------PRELGGGGFPHP-----------------------KGFKAGLASAG
QLG----------LIRATLALTSIGW-----EARQKARLLEDPWVPRRT---------TA
RLATARDQLLKSQRRAWARSVLAREPVEIGPPNAGQMVRQWEDTLRFGR-GSRELEAA--
----------RAVP---------------DNHKWPEVPRGARIAVPLEDATIRQAAVSGV
WE---------------------DVFL-PRASG----------------------ADETQ
AKFPRLGD-VAQRLQRIRQVTESRRFPPRFCLN---------------------------
-WRNWDRNRYFSRLQDVKDAETVLV-----------------------------------
--------------------------------------PYS--------NPSAARVVV--
----------------------------------------------------------YD
PAVH-------RQDP--ELDVGMGNDYV----ITGYWKWQWLLP--------AGAPWRVS
EDD---------------------------------------------------------
LEYRG-------------------------------------------------------
-----VR-RRCRPRWP----------------WN--------------------------
-----G----------------------
>Mitoviridae_YP_009272901 RNA-dependent RNA polymerase [Fusarium_poae_mitovirus4]
-M----------------------------------------------------------
------------------------------------------------------------
------------------------------------------------------------
-----------------------------------------------KNHMKLVKNLGFK
RV----------------------------------------------------------
------EGGTKFLNIKELPRFTRLLIWLL-------------------------------
------------------------------------------------------ASNDEK
SSLFELALRIKRMHNSNGPL----------------------------------------
---FTVMYLKESHRLTMKAIGGQQETCT--------------------------------
------------------------------------------------------------
-----------------------------------------------------------T
FP-----------------------------------RVATRRGLPLIVPGDLRVRM---
----------------------------------------------------EKSNFDTI
RAVLSLLTVYRVIN----------------------------------------------
----------------------CASTLKLQTITDPFK-------------------G-TV
DRFT--SLELEKGFKMLRLK----------------------------------------
---------------------------------------------GSMVLEENKFLI---
----PSVKSGPNYKI-------------------AALG----------------------
-----------------ATLDAKAFSEDS-------------------------------
----------RLLSYA--------------------------------------------
------------------ETVSAVTAPSLFSLLKEEINNLGSWSSTMKEELLSKYTRDLK
LGKLSEKKEA-----------AGKVRVFAITDVWTQSFLSPLHHAIFGFLKRIPM-----
------------DGTFDQLKPLNALL--------S-------------------------
------RGLKNFYSYDLSAATDRLPITLQEQILSR-LF--------GE------------
---------------------------------------SFAKAWKGLLVERPWYH----
--------------KG------IPYLY-SVGQPMGALSSWGMLALTHHMIVQVAA-----
SRVGHR--TM----------FRDYALLGDDICI-----------ADSAVAKSYLSLMTDY
GVDI-----NLSKSLESDI-------GV--------------------------------
---------------------------------------------AEFAKRLIKD-----
-----------------ETD----------------------------------------
----------------------------------------------------------LS
----------------PLPPKLITLLMSQFKA-----------------LPTLVRD----
-MIGRGLSVESLLKDETRV---SRPILWELIGPL-------------GLLPS--------
-----------------------------------AG-------LSPFLG----------
--------------DRSLTKDELRVV-----------------------ADCVSRVINRW
IIR-------------------------------------------------YF----YQ
NQQTSQELIEKIGSLVWDPSNG----------------------IN--------------
----------RDTPAFHHYMN-------------------SFIEITIEENTAQ-------
-P---------------------ELVNFP---------------------------PDRE
ASFENVYTFIKEAMDHFDGLA---------------------------------------
------------------------------------------------------------
-----------------------------PAVPDISEKPRV-------------------
------------------------------------------------------------
------------------------------------------------------------
------------------------RPISAS----------------------SKMKFYQE
LNRAL-------------------------------------------------------
------------------------------------------------------------
---------QDTGINFEY------LTNN
>Mitoviridae_NP_660174 RNA-dependent RNA polymerase [Cryphonectria_parasitica_mitovirus1]
-M----------------------------------------------------AMI---
-------------------------------------------------IHDPVYK----
-----------------L----------WYAXRA--------------------KSNLPG
LAPHKTESIT-----------------------------------------TVLSLTNVK
NKQATNSILLNKITD----------------------L---VLGLKAF---SIKSKG---
-VRTTLRVNKHWITPKEFPRFVKLVVWCT-------------------------------
------------------------------------------------------RTQEHE
DSFMKIIGKCDHIWQTAGPN----------------------------------------
---FLFKYLKEVMRLSVRRIAN--------------------------------------
------------------------------------------------------------
---------------------------------------------------------IEL
EP------------SKKIFVKL------------------NKFRFPNIIPLPICDQIIR-
-D---------------------------------------------QNDQVLWASKRLI
ICLLTILSVHRVLP----------------------------------------------
----------------------TKVVPDYSTIVDPFT-------------------G-VS
KTID--QKLLRKAIHLLNIK----------------------------------------
-----------------------------------------------RVKQLKLKIT---
----GSMKAGPNGKI-------------------SLLT----------------------
-----------------SSVDALSFITQP-------------------------------
----------TKIFTY----------------------------------------LDFS
VRVYKF---RGLLLWMWMMCILLITLPYAIVSFML-------------------GALIPI
MGKLSVVYDQ-----------AGKARIVAITNSWIQTAFYSLHLHVFKLLKNIDQ-----
------------DGTFDQERPFKLLIKWLN------------------------------
------EPTQKFYGFDLTAATDRLPIDLQVDILNI-IF--------KN------------
---------------------------------------SPGSSWRSLL-RIKYKS----
P-------------QG-------FLTY-AVGQPMGAYSSFAMLALTHHVIVQVAA-----
LNSGFT--TR----------FTDYCILGDDIVI-----------AHDTVASEYLKLMETL
GLSI-----SSGKSVISS--------EF--------------------------------
---------------------------------------------TEFAKKLKGR-----
-----------------NNF----------------------------DI----------
------------------------------------------------------------
----------------FYRSWFSIIHFEKQIL-----------------HLCTVFE----
-LLRRGVCELYDLYPQ-----------------------------YINKLPK--------
IYLR---------YNLLIDWVVVAFTNQI-------------------------------
------------LIGDRPRADGIRLF--------------D-------------------
----------------------------------------------------YFV-GLEV
IPPLLRIMLHTIKKDWNGLW----------------------------------------
----------------------------------------NSIKYTLNKGFV--------
----------VSQVRVGLP-DWTELFLLP----------------------------ILP
STYIIIRD-YCRSFNDLTKLF---------------------GEWW--------------
---------LLRFESESYQVSILDVIDR---------------------LAHTSIPNLDI
HDKKKVKLTLD----------------NLYKLSLIVNIPSGG-----------ARRYIEF
LRF---------------------------------------------------------
------------------------------------------------------------
--------------------NGLKSPLIVER-------Y---------------------
-----------------IKDGIRIEKPLTLQGL---------------------------
------------------------------------------------------------
------HRSGDIQLGFKIS---------
>Mitoviridae_AHY03257 RNA-dependent RNA polymerase [Buergenerula_spartinae_mitovirus1]
-M-----------------------------------------------------LL---
------------------------------------------------------------
----------------------------WFSSRAD-------------------TCYVNA
DSPVIR----------------------------LMT---P----------LLNLNMNIK
NISNSSHFVFELLY----------------------------------------------
--RKKDFKDKQWISRKEVSPLIHIIAWVT-------------------------------
----------------------------------------------------GTRGSDLY
KFYFILAERFEKIWEKNGST----------------------------------------
---FLFHYMKGCTHICINFFAG--------------------------------------
------------------------------------------------------------
------------------------------------------------------------
TPLLTTY-------NSRVLVKVC-----------------PLSKLPSIFPKDLRLLI---
--QGWT----------------------------------------------ISSNYREI
AGLLTFLGIHRSLP----------------------------------------------
----------------------TVIPVKLNTITDAFS-------------------G-MS
STFD--SSVVTKALGDLGIS----------------------------------------
-----------------------------------------------SLSPKPGYFV---
----YSNRAGPNSHN-------------------ATWG----------------------
-----------------SEIDAFALLREP-------------------------------
----------KVLIPF----------------------------------------LRYG
LL------SRSYIVIGWLLLLIVVASPYFIVSMLW--------------------ARLPV
NGRLSVVYNS-----------AGKARVVALTNWWIQCMFKPLHDEIFDKLRNISQ-----
------------DATFDQKGSTTNFIKV--------------------------------
------NRGKTFYCFDLSAATDRLPIQLQSQILSL-LG----------------------
---------------------------------------VRGDLWSQIISNINWHY----
--------------RK------KAVTY-SVGQPMGAYSSWGMLALTHHVIVRIAA-----
QSVGIN---K----------FSEYLVLGDDIVI-----------ANNEVADAYLVLMKTL
GVDI-----NLSKSLISS--------QL--------------------------------
---------------------------------------------LEFAKMYLSP-----
-----------------SGD----------------------------------------
----------------------------------------------------------IS
----------------PIGSGLLVQSLGDRSS-----------------LLALLNE----
-SMRRGFLSFSELLNSK------------------------------HKAPK--------
VARPRMIYVYWYAFQSALTSQLRHLANNI-------------------------------
-------VTKSMSIDRMCVPDGIRFL-----------------------NDYINPKVHQM
LIL---SNRGMPSEIKFNIGNLYTGEW----NQKSQAA--------------------FL
SAFEIGHMIQSIDTLVGILE----------------------------------------
----------------------------------------TEVKKSFSSDWKDIKTGLFQ
LLF---YSWRISTLRVGMP-GLFDLVFLP----------------------------LKP
GFYVHARL-LYRATLKLANSL------------RIYYWHLF-VMWY--------------
---------LPKLDADIEIGRYVKF------------------------WYYSSLCSLDL
S-------------------------------------------VHNYAQSVEARRKVGW
FYK----------------------------------------------NLGNHSYSSWL
KSQF--------------------------------------------------------
------------------------------------------------------------
------------------------------------------------------------
------------------------------------------------------------
------------------------LFNK
>Mitoviridae_AZT88625 RNA-dependent RNA polymerase [Setosphaeria_turcica_mitovirus1]
-M----------------------------------------------------------
------------------------------------------------------------
------------------------------------------------------------
------------------------------------------------------------
------------------------------------------------------------
------------------------------------------------------------
------------------------------------------------------------
------------------------------------------------------------
---------KEAMRLTVQALSG--------------------------------------
------------------------------------------------------------
------------------------------------------------------------
SPSKSN--------PLKTRVKV------------------DYTGFPTIIPLNLRKIL---
--REGQ-----------------------------------------TSSFVFPQRERDI
RAVLTVLSIYRVFS----------------------------------------------
----------------------TKVKVDLSTIVEPLK-------------------DFSV
ETLS--PALLKPAINDLTQNG---------------------------------------
---------------------------------------------KIRLTQRSISLI---
----GGESAGPNSRK-------------------AIWG----------------------
-----------------TEADACAFLHKP-------------------------------
----------IFILYY--------------------------------------------
LRFLGL---RNLLFSIWFLLILVLSTPFYVVNLAL-------------------GGNKAD
LGKLSVVYDQ-----------AGKARVIAILNWWSQLALKPLHDSIFSFLRKVEQ-----
------------DGTFNQMKPFDELLK---------------------------------
------AHKGKLYGFDLSAATDRIPIKLQVDILNL-MG--------QD------------
-----------------------------------------GDSWRALL-SHSWRF----
--------------RN------KSVSY-AVGQPMGAYSSWGMLALTHHVLVRVAS-----
TRVGLH---N----------FKDYCVLGDDIVI-----------GNEMVAIEYQDLISKL
GVSI-----NLSKSVISD--------KF--------------------------------
---------------------------------------------TEFAKVLKGK-----
-----------------VNN----------------------------------------
----------------------------------------------------------FS
----------------PLGPGLVLRAIRHRFY-----------------LVALINE----
-SVRVGILTNGKLLE--------------LLPKF--------------------------
-------CNSRYFVWAQILKTLSDEKSTE-------------------------------
------------EILDRYSISNKNEF----------------------------------
----------------------------------SKTKL-------------------YI
NNVLVNECVNMYKSTKAQVS----------------------------------------
----------------------------------------SSIRYLLFKGFR--------
----------VTQNRLGSF-FIADLVLFW----------------------------IKP
GTWYYLLS-YDKSISDLLKIR------------------V--------------------
---------LLESEKEVDTQTLLSL------------------------LDHINILSID-
------------------------------------------------------------
----------------------------------------------------------WS
EKERIRLCYNLFAKLDKCLTLE-----------------------------FIGQYNLYY
----------------------LSKPRSG----------------------------IAE
LADSD------------VKDLFLSKLQRTTMQD---------------------------
------------------------------------------------------------
----------------------------
>Mitoviridae_CEZ26304 RNA-dependent RNA polymerase [Grapevine_associated_narnavirus1]
-M----------------------------------------------------------
------------------------------------------------------------
------------------------------------------------------------
---------------------------------------------------NFFTSSNLK
KS----------------------------------------------------------
------RTIKQWISLREFRSYIVITYWLL-------------------------------
------------------------------------------------------GIKDIS
KSLIQFGDRIQILINKSGFN----------------------------------------
---FAHLYLKECMRLTIRTLAG--------------------------------------
------------------------------------------------------------
------------------------------------------------------------
QPDK----------CMKIHVKV------------------DVNGLPKILPYNLRKIILL-
--KGGN----------------------------------------------LQSYRRKL
IGILTLLSIFRVFP----------------------------------------------
----------------------TSPKVKMNTITDEFK-------------------G-SI
RTFD--KSIVISALKDMGFNR---------------------------------------
---------------------------------------------KSLTGRYNTSLI---
----GGEAAGPNSRK-------------------SAWG----------------------
-----------------SLIDALAFIHNP-------------------------------
----------RPIFEF-------------------------C------------------
LR------TKSYWVICWLSVILMICGPLYYIIILL-------------------NKRKAI
LGRLSVVFDQ-----------AGKARVVAITNYWIQMCLFPLHNKLFSLLKRIDM-----
------------DGTFDQEKPLKRLIFLHKM---------------------------NS
LMG---SDKQLYHCFDLSAATDRLPLQIQVDILNQ-LG----------------------
---------------------------------------FCGNAWAKLL-NIDWMY----
--------------KT------KSFRY-SVGQPMGAYSSWAMLAITHHTIVKISA-----
LQVGIS---D----------FRDYGVLGDDVVI-----------YNDKVADQYLINMKLL
GVEI-----NLNKSVQSY--------DF--------------------------------
---------------------------------------------AEFAKKWVGH-----
-----------------DCD----------------------------------------
----------------------------------------------------------IS
----------------PLGPGLILQSIRDKTF-----------------ISNAIFE----
-LLRRNVHSYSSMFD------------------------------IIRASPK--------
------------FIKVNMNEIMGGLFASC---------------LRCYT-----------
--------------PEQLNDLSKDKA-----------------------RNWLSGVCNNP
EMD---------------------GSY-------------------------------MI
REFFRYRTIKSLKTNISVGN----------------------------------------
----------------------------------------DKISFLFKHCLT--------
----------SSQVRNKEF-QIFDTLFIF----------------------------LSP
GFWNYLLS-LNRTIVESETNL------------YLVSQQDL--EWW--------------
------LTYSYSMRWELLSHELMKM------------------------AGGSSSPSID-
------------------------------------------------------------
----------------------------------------------------------WN
KPDEAKNARELAKDLQACFTNL--------------------------------------
--------------------------------------------------SKTSVEQFRL
LPESR-------------------------------------------------------
------------------------------------------------------------
----------------------------
>Mitoviridae_YP_009182162.1 RNA dependent RNA polymerase [Grapevine associated narnavirus-1]
-M----------------------------------------------------------
------------------------------------------------------------
------------------------------------------------------------
---------------------------------------------------NFFTSSNLK
KS----------------------------------------------------------
------RTMKQWISLREFRSYVVITYWLL-------------------------------
------------------------------------------------------GIKDIS
KSLIQFSERIQILINKSGFN----------------------------------------
---FAHLYLKECMRLTIRSLAG--------------------------------------
------------------------------------------------------------
------------------------------------------------------------
QPDK----------CMKVHVKV------------------DVNGLPKLIPYNLRKILLL-
--KGGN----------------------------------------------LQSYRKKI
IGILTLLSIFRVFP----------------------------------------------
----------------------TTPKVKMNTITDEFK-------------------G-SI
RTFD--KSIVISALKDMGFNR---------------------------------------
---------------------------------------------KSLTGRYNTTLI---
----GGEAAGPNSRK-------------------SAWG----------------------
-----------------SLIDALAFIHDP-------------------------------
----------RPIFEF-------------------------C------------------
LR------TKSYWVICWLSAILVICGPLYFIIILL-------------------NKRKAI
LGRLSVVFDQ-----------AGKARVVAITNYWIQMCLFPLHKKLFSLLRRIDM-----
------------DGTFDQEKPLKRLVFLHKM---------------------------NS
LMG---SDKQLYHCFDLSAATDRLPLQIQVDILNQ-LG----------------------
---------------------------------------FCGNAWAKLL-NIDWFY----
--------------KT------KSFRY-SVGQPMGAYSSWAMLAITHHTIVKISA-----
LQVGIS---D----------FRDYGVLGDDVVI-----------YNDKVADQYLINMRLL
GVEI-----NLNKSVQSY--------DF--------------------------------
---------------------------------------------AEFAKKWVGH-----
-----------------DCD----------------------------------------
----------------------------------------------------------IS
----------------PIGPGLILQSIRDKTF-----------------ISNAIFE----
-LLRRNVHSYSSMFD------------------------------IIRASPK--------
------------FIKVNMKEIMGGLFASC---------------LRCYT-----------
--------------PEQLNDLSKDKA-----------------------RNWLSGVCNNP
EMD---------------------GSY-------------------------------MI
REFFRYRTIKSLKTNISVGN----------------------------------------
----------------------------------------DKISFLFKHCLT--------
----------SSQVRNKEF-SIFDTIFII----------------------------ISP
GFWNYLLS-LNKTIVESETNL------------YLVSQQDL--EWW--------------
------LTYSYSMRWELLSHELMKM------------------------AGGSSSPSID-
------------------------------------------------------------
----------------------------------------------------------WN
KPDEAKKARELAKDLQACFTNL--------------------------------------
--------------------------------------------------SKTSVEQFRL
LPEPK-------------------------------------------------------
------------------------------------------------------------
----------------------------
>Mitoviridae_QIR30246.1 RNA-dependent RNA polymerase [Plasmopara viticola associated mitovirus 23]
-M----------------------------------------------------------
------------------------------------------------------------
------------------------------------------------------------
------------------------------------------------------------
-------------------------------------II---------------------
------------KNKNIFNKYKLIVKWVNASFL---------------------------
------------------------------------------------------KIGYAD
QLIDIWFEKVEKQVQTRGVD----------------------------------------
---DTIKRIKDSKLHITRYICGNSLLDS--------------------------------
------------------------------------------------------------
-----------------------------------------------------------Q
NP----------------SVGV------------------NRKGLPKWLGKLNLL-----
----------------------------------------------------ADGGLAEK
RLLLTLLSVSRALP------------------G---------------------------
----------------------SQYIPDITSISNPCT-------------------A-NL
EKLNEYISYIPYVMDLMYIPK-------------------SLNVTW--------------
-----------------------------------------------------RRFH---
----MTTKKGPLGPA--------------------LLN----------------------
-----------------AVEETKLLDDAM-----LKDIGTIAGSDLV-------------
----------NIINEMKLIDQEAYLKTISA------------------------------
---------------------KSMGKPSTDNGDKG------------------MGKPSTP
LRKLSIVHSP-----------ERKSRIIAILDYWTQTSLKPLHDRIFSILKGIKQ-----
------------DYTFNQQGVCKHL-----------------------------------
-------HSGPFYSLDLSSATDRFPIDFQKSVVEN-LV--------SK------------
---------------------------------------EYSEAWSRLLVDYEFYV----
P------------WSK------TTVKY-NCGQPMGAYSSWSVFTLSHHIIVRISA-----
LMVGLP---Q----------FDQYAILGDDIVI-----------ANKLVAEKYKEIVNNM
GVEI-----SYSKTHSSN--------NY--------------------------------
---------------------------------------------YEFAKRWYDT-----
-----------------SVE----------------------------------------
----------------------------------------------------------FT
----------------GAQINAFTNKGINWNT-----------------LINEYKE----
-LCIKWKIDEFETETR-------------KIYNL-----------FQISWPS--------
------------YSHKRLERITKRAITFLKLPWRREGTDVDTQ-ILDFVRH----SCASS
LGCFESAYRAKQIFIPAMAEIKAREL--------D--------------RGLISTKGKSD
SIMK-------------NLKLFLRGYK----GCNPREAL---------------------
------------------------------------------------------------
----------TSIPYVSLIMNQRSD-----------------------------------
------------------------------------------------------------
---------LIESLEKLRDPM---------------------------------------
----------LLSAEDIVLNYKNSA-----------------------------------
--------------------------------------PTM-----TFDPERIMAKRTHE
LM-------------LSRDSSIVNNYNRWLKQYHL--------------LKQNILKDAWD
ENTE--------------------------------------------------------
------------------------------------------------------------
--------------RSHVRKIFRTST--------------------I-------------
--------GAVMPGFPL-------------------------------------------
----------------------------
>Mitoviridae_AGW51760.1 RNA-dependent RNA polymerase-like protein [Mitovirus AEF-2013]
-M----------------------------------------------------------
------------------------------------------------------------
------------------------------------------------------------
------------------------------------------------------------
------------------------------------------------------------
--------------KNLNNYLMSVMTWITTSFNS--------------------------
------------------------------------------------------GSIDST
KATEHFLMITNEMCQCYGLG----------------------------------------
---GAVKRVKSLRLAVTRWLSG--------------------------------------
------------------------------------------------------------
------------------------------------------------------------
VPLK----------KNEIQFRL------------------TSDGLPVILGPILDL-----
----------------------------------------------------VRGSPEHK
KLALTILYSTRTIV----------------------------------------------
----------------------GQDEADLKPIEDVST-------------------ADIT
ETIRYIPGFWRSFIGR---------------------KKPKSFPKW--------------
-----------------------------------------------------TSFH---
----LSTKTGPNGHA--------------------LVT----------------------
-----------------SLTDLLALSDKQ-----KEAIKLIGGEDLKRR-----------
---------IEFLDSNLVPTSVMYHIF---------------------------------
-----------------------------------------------------GCTPGGN
TRKLSVIQDK-----------EMKTRVIGIFDYWSQSALYPLHKWIFTILRALPG-----
------------DCTFDQNSFRSKL-----------------------------------
------PSKGPYFSMDLSSATDRFPLSLQTKVLEY-AL--------GE------------
---------------------------------------KYAEAWSFLMSGTAFLLGK--
D-------------SS------RPVWY-NAGQPMGAYSSWAMFTLCHHFVMYVCL-----
RKEGLP--LD----------SKLYCILGDDIVI-----------AHKGLAHRYRELMETL
GVQI-----SEMKTHVSE--------DT--------------------------------
---------------------------------------------YEFAKRWVHK-----
-----------------GKE----------------------------------------
----------------------------------------------------------IS
----------------PFPVHGVLEVRRRYNL-----------------LLAIIHS----
-TVGKGWIPIISVTESLH-----------RFHSI----------VI--------------
-------------KSSRLRRILDSKIELC-------------------------------
-------WIAMKLVWDSIDASGAMRI----------------------------------
------------------------------------------------------------
--------------------------------------------LQRL------------
----------YNLPIISSSNHTIAKAMVD-------NACVDLFSQSMESEGTGSSKVIFV
LC----------------------VLTDPESG----------------------------
---------ISPDLHDAWKES---------------------------------------
----LPWFGIQGHFEEMYLKITKES-----------------------------------
------------------------------------------------------------
-------------------------------------------------YQIDLTGADWP
WLAR--------------------------------------------------------
---------------------AVTIPNTDD-----------IF--------SVRNYHAQA
MASAS------------LAKALKERAFTLAQNPYF-------------------------
------------------------------------------------------------
----------------------------
>Mitoviridae_YP_009270635 RNA-dependent RNA polymerase [Alternaria_arborescens_mitovirus1]
-M----------------------------------------------------------
------------------------------------------------------------
------------------------------------------------------------
------------------------------------------------------------
------------------------------------------------------------
----------------KKQLYNITVKLCSIVF----------------------------
------------------------------------------------------PTINTL
DYLNPYFKLLNRLLNTQGLL----------------------------------------
---KTVKYLKQCRLHCTRYMCG--------------------------------------
------------------------------------------------------------
------------------------------------------------------------
SPLL----------FNKLKIGL------------------DTDGWPKRLDFLKPL-----
----------------------------------------------------AKGSLEQR
KFLMTILCLSRTLKAEGKEK----------------------------------------
----------------------LKIKPDYDSITKPGR---------------------II
KTIP--TGFIKEFVSNYNLKM--------------------EKPKFEINNIY--------
------------------------------------------------------------
----LSNKAGPNGKA--------------------TKT----------------------
-----------------AYSSLLSYSYDL-----MASLFKITDQ----------------
----------SGIDYFQSQYNYAWEK----------------------------------
------------------------------------------------------NFPSQK
LGKLSFIYDP-----------ECKLRIVAIVDYYTQLFLKPIHEKIMKKLQNLPC-----
------------DRTYTQSPLNEWK-----------------------------------
------DDGNMFWSIDLSSATDRFPISLQRRLLEI-AI--------SK------------
---------------------------------------EVADGWSFILSDRKFET----
P-------------EG------NLVQY-RTGQPMGSYSSWAAFTLTHHLVLHWCA-----
KLNGID---N----------FSDYIILGDDIVI-----------KNDKVARTYIKWMDYL
GVEL-----SDSKTHVSK--------DT--------------------------------
---------------------------------------------YEFAKRWFCK-----
-----------------GKE----------------------------------------
----------------------------------------------------------FT
----------------GLPMNGIVENIENPFI-----------------VMVNLYD----
-FYKVKGNYLGSTKNLPC-----------ILSSL-----------Y-KGLSL--------
-------KLSKKFNNSRFKMKIYTFHKSL-------------------------------
--------------DYSFGYLTYDSL----------------------------------
------------------------------------------------------------
--------------------------------------R---ELLC--------------
----------LNIKNEQFMIPDEQLIH-------------NTYDDVVAQGMGGSVKNSMT
SLNNLASKVIENKTIYNLE-DPNELRNYP----------------------------IFK
GIVNYINN-YKDSVSKWDVNH---------------------------------------
-------LNYRQKSKELLMLNIDNVFGK-------------------ERNKTLELLNTGK
IFSL------------------------------------------GFKKINETDEIMY-
---------------GSSIGESTYSYNLDLFNL---------------------------
------------IQNNYSIDLKKLKELD--------------------------------
-------------------EGTYKEPVKQT------------------------------
------------------------------------------------------------
---------------PAS------------------------------------------
--------AYDAYANFFN----------
>Mitoviridae_ALM62242 RNA-dependent RNA polymerase [Soybean_leaf_associated_mitovirus2]
-M----------------------------------------------------------
------------------------------------------------------------
------------------------------------------------------------
------------------------------------------------------------
------------------------------------------------------------
----------------NKDLYKITLKLCSILY----------------------------
------------------------------------------------------PSLNVP
LYINPLFKIINKMIKKNGLI----------------------------------------
---YTTKFLKQGRLHCTRYICG--------------------------------------
------------------------------------------------------------
------------------------------------------------------------
SPLL----------FNKLKIGL------------------DTEGWPKQLSFLKPL-----
----------------------------------------------------ANGSLEEK
KFLMTILTLSRTLEAKGKEK----------------------------------------
----------------------LKIKPDYDSITKPSK---------------------VL
KIIP--TGFIKEFVNNYNLKM--------------------SKPEFDIKSIY--------
------------------------------------------------------------
----ISNKAGPNGKA--------------------TKT----------------------
-----------------AYSSLLSYSYDL-----MASLFKITDQ----------------
----------SGIDYFQSQYNYAWEK----------------------------------
------------------------------------------------------NFPSQK
LGKLSFIYDP-----------ECKLRIVAIVDYYTQLFLKPIHEKIMNKLQNLPC-----
------------DRTYTQSPLNNWK-----------------------------------
------DDGNMFWSIDLSSATDRFPISLQRRLLEI-AI--------SK------------
---------------------------------------EVADGWNHILSTRKFET----
P-------------EG------NLISY-EVGQPMGSYSSWAAFTLTHHLVVHWCA-----
KLNGIN---N----------FSDYILLGDDIVI-----------KNDKVAKTYMKWMNYI
GVEL-----SESKTHVSK--------DT--------------------------------
---------------------------------------------YEFAKRWFSK-----
-----------------GKE----------------------------------------
----------------------------------------------------------IT
----------------GLPMNGIVENIENPFI-----------------VMVNLYD----
-FFKVKGNYLGSTKNLPC-----------ILSSL-----------Y-KGLSL--------
-------KLSKKFNNSRFKMKIYTFHKSL-------------------------------
--------------DYSFGFLTYDSL----------------------------------
------------------------------------------------------------
--------------------------------------R---ELLC--------------
----------LNITSEQFMIPDQQLIH-------------TVYDDVVAQGMGGSVKNSMT
SLNNLASKVIENKTIYNLE-DPNELRNYP----------------------------IFK
GIVNYINN-YKDSVSKWDVNH---------------------------------------
-------LNYRQKSKELLMLNIDNVFGK-------------------ERNKTLELLNTGK
IFSL------------------------------------------GFKKINETDEIMY-
---------------GSSIGESDYSYNFDLSNYLVS------------------------
-----------NIVNSSTIYLEILKEMD--------------------------------
-------------------EGTYKEPVKST------------------------------
------------------------------------------------------------
---------------PDS------------------------------------------
--------YYDAYANFFN----------
>Mitoviridae_NP_660179.1 RNA-dependent RNA polymerase, putative [Ophiostoma mitovirus 4]
-M----------------------------------------------------------
------------------------------------------------------------
------------------------------------------------------------
------------------------------------------------------------
------------------------------------------------------------
---------------KRNNLQIIIIKRLILHI----------------------------
------------------------------------------------------FKINLS
VEIDKFLGFINHLRKSNGLL----------------------------------------
---YTIKYMKAAKLHITRYMCG--------------------------------------
------------------------------------------------------------
------------------------------------------------------------
KPLY----------SNNENVAL------------------DKTGFPLRFWYLKRLVN---
---------------------------------------------------------DNP
RALLTLLTYTRRIVPNKSES----------------------------------------
----------------------KARIVKLSTITDPYK-------------------G-KV
YTIP--KWFILDFISKYNLSS--------------------TKPIYTDNDHY--------
------------------------------------------------------------
----LSIKGSPNGKA--------------------SMS----------------------
-----------------SLYSIISFNSSN-----IRYLFNIVGD------------YQ--
----------LVLNKFYQDLSQFYTKY---------------------------------
-----------------------------------------------------INRDKLG
LGKLSIVHDP-----------ELKERVIAMVDYTTQFALRPIHNILLNNLSKLPC-----
------------DRTFTQDPFHKWND----------------------------------
------DHKERYHSLDLSAATDRFPIFLQQKLISL-IF--------ND------------
--------------------------------------YEFGKNWRNLLVDRNYDY----
--------------QG------ISYRY-SVGQPMGAYTSWAAFTLTHHLVVHWAA-----
ELAGLK---N----------FKDYIILGDDIVI-----------KNNKVAQIYINLMTKW
GVDI-----SLSKTHVSY--------DT--------------------------------
---------------------------------------------YEFAKRWIKN-----
-----------------GKE----------------------------------------
----------------------------------------------------------IS
----------------GISLKGILTNIRHIHV-----------------VYMNIFT----
-YLQRIPSLNVDILT--------------CVGKL-----------Y-GYLLI--------
--------RNRIKSPNTIKRSLYDFHHSI-------------------------------
--------------RYSFGLLNYEEI----------------------------------
------------------------------------------------------------
--------------------------------------R---NYLH--------------
----------NKFPFDNYYAWPERLVH-------------SKLNEIFKLEMVESAKSFSK
DFMNQSTMLINTVT------DNEIMVQWP----------------------------LYK
GFMNHIEK-LKDYIKSKQNQH---------------------------------------
------DIDLLDLMQNLRFQNLDSIVKK-------------------LRNSYTNLIMLDK
FWKS------------------------------------------AFNREYRDLERESI
LT----IEKQESNM-MSRIWDMALSYRTSPMSYSTL--------TFETDSEFYMMPSIWD
MASS--------------------------------------------------------
-------------------STTGPKPFTTA-----------TFKTDFVGLSTFDDKLLKD
LENLK------------IDITLRTGKYTNKTQPLES------------------------
----------KIHQHPIE------------------------------------------
------CIEDNKVPNFNNIK--------
>Mitoviridae_AWY10962 RNA-dependent RNA polymerase [Sclerotinia_sclerotiorum_mitovirus1A2]
------------------------------------------------------------
------------------------------------------------------------
------------------------------------------------------------
------------------------------------------------------------
------------------------------------------------------------
------------------------------------------------------------
------------------------------------------------------------
------------------------------------------------------------
----TIKYMKTVRLHITRYISG--------------------------------------
------------------------------------------------------------
------------------------------------------------------------
QTLR----------SNSNLVSL-------------------TNGFPTKFLYLKELID---
-----------------------------------------------------SGDTKMI
RFVLTLLGYTRSIIPTVKEK----------------------------------------
----------------------NQVVIDYSSISNPFK-------------------GDLD
FNIP--DKFISEFIGKYNLGF---------------------TPKWDNSLHY--------
------------------------------------------------------------
----VSNKSSPMGKA--------------------TLT----------------------
-----------------GPFALFHMGHWN--LTMLDHFQSLIGDG----------PFK--
----------VMIGEFLEIV----------------------------------------
---------------------------------------------FKDHRAFHIGTSTNG
IGKISVVEDP-----------ELKMRPIAMVDYYSQLVLRPIHDGILKKLRNLPQ-----
------------DRTFTQNPFNNWGK----------------------------------
------THGHKFWSLDLTSATDRFPISLQERVIAH-LL--------KD------------
--------------------------------------EVKARAWRDILVERDYKL----
P-------------NG------GWTRY-SVGQPMGAYSSWTTFTLTHHLVVHYAA-----
LKCGIV---D----------FNKYILLGDDIVI-----------NHDAVARKYISIMNKL
GVDI-----SVAKTHVSK--------NT--------------------------------
---------------------------------------------YEFAKRWVRK-----
-----------------GIE----------------------------------------
----------------------------------------------------------VS
----------------GLPLRGIVSNINVLPV-----------------VVKQLVMY---
-LYSNATLWNGSTTE--------------LILNV-----------F-KDVKI--------
--------RKRYLSQSKLRSSVEDIVFVI-------------------------------
--------------RQSLSLNSYEEI----------------------------------
------------------------------------------------------------
--------------------------------------R---LYLS--------------
----------KKIKIWEVLIPKRDLIH-------------GFIREILCLGLVSSAEDASF
DLTRFYEKF-ESEFRRGDF-DLMLLKRHP----------------------------MVL
AVYNKILD-MKRTLMRVRNMD---------------------------------------
------EMDLIDAMSLMRLDKPDKLMSN-------------------LRNSSTSISHIDM
LWRR------------------------------------------GFKKLEFTTNMTLM
IGE---FDPTNVSL-MDDGNEDSFEITNVGYPYYEI-----------------PNLKPWE
SYYISN-----------------LSDLC--------------------------------
-----------------DKLAILQTPVARN----------EYF-----------------
------------------------------------------------------------
------------------------------------------------------------
----------------------------
>Mitoviridae_YP_009121785 RNA-dependent RNA polymerase [Sclerotinia_sclerotiorum_mitovirus1]
-MKTSK------------------------------------------------------
------------------------------------------------------------
------------------------------------------------------------
------------------------------------------------------------
------------------------------------------------------------
---------------------LIILRLLDLLFHNRI------------------------
-------------L-----G----------------------------------------
---KRYIGQVESMRKQSGLP----------------------------------------
---FTIKYMKTVRLHITRYISG--------------------------------------
------------------------------------------------------------
------------------------------------------------------------
TPLR----------SNSSQVSL-------------------TDGFPTKFLYLKKLID---
-----------------------------------------------------SGDPKEL
RFVLTLMGFTRSIRPTVKEK----------------------------------------
----------------------NQLVVDYNSISSPFK-------------------GKIG
YTIP--DKFITDFIKKYNLSF---------------------SPKWDNSLHY--------
------------------------------------------------------------
----VSNKSSPMGKA--------------------TLT----------------------
-----------------GPFALFHMGHWN--LTMLDHFQSLIGEG----------SFK--
----------VMIGEFLEVV----------------------------------------
---------------------------------------------FKDHRAFHTGISTNG
IGKISIVEDP-----------ELKMRPIAMVDYYSQLVLRPIHDGILKKLRNLPQ-----
------------DRTFTQNPFNNWGK----------------------------------
------TMGHKFWSLDLTSATDRFPISLQEKVIAG-LL--------KD------------
--------------------------------------PVKAKAWRDILVDRDYKL----
P-------------TG------GFTRY-SVGQPMGAYSSWTTFTLTHHMVVHYAA-----
HLCGIG---D----------FNKYILLGDDIVI-----------NHDKVARAYIRVMTKL
GVDI-----SVAKTHVSK--------NT--------------------------------
---------------------------------------------YEFAKRWVRK-----
-----------------GVE----------------------------------------
----------------------------------------------------------IS
----------------GLPLRGIVSNINSLPV-----------------VVKQLASY---
-LYSNTTRWRGSTTE--------------LILSV-----------F-KGIKI--------
--------RKRFVSQSKLLSQVEDIVFVI-------------------------------
--------------RQSLSLNTYEEI----------------------------------
------------------------------------------------------------
--------------------------------------R---KYLC--------------
----------KKIKIEELIIPRRDLVH-------------GFIREILCLGLVESAEDASF
DLGRFYDKF-ESEFRKGDF-DLKLLLRHP----------------------------MVL
AVYNKILD-MKRTLMKVRNMD---------------------------------------
------EMDLIDAMSLMRLDKPDKLMSN-------------------LRNSSTSIAHIDM
LWRR------------------------------------------GFKKLHFTTKMTLM
VGE---FESHQCRINVWRWWRLLRKIT---------------------------AVKPWE
SYYISN-----------------LSDLS--------------------------------
-----------------DKLEILKTPVTTN----------MYF-----------------
------------------------------------------------------------
------------------------------------------------------------
----------------------------
>Mitoviridae_AWY10963.1 RNA-dependent RNA polymerase [Sclerotinia sclerotiorum mitovirus 1 HC025-A]
-MKTSK------------------------------------------------------
------------------------------------------------------------
------------------------------------------------------------
------------------------------------------------------------
------------------------------------------------------------
---------------------LIILRLLDLLFHNRL------------------------
-------------L-----G----------------------------------------
---KRYIGQVESMRRQSGLP----------------------------------------
---FTIKYMKTVRLHITRYISG--------------------------------------
------------------------------------------------------------
------------------------------------------------------------
TPLR----------SNSSRVSL-------------------TNGFPTKFLYLKRLID---
-----------------------------------------------------SGNPKEL
RFVLTLLGFTRSIRPTVKEK----------------------------------------
----------------------NQVVVDYSSISNPFK-------------------GKIG
YTIP--DKFIDEFIKKYNLSF---------------------TPRWDNSLHY--------
------------------------------------------------------------
----VSNKSSPLGKA--------------------TLT----------------------
-----------------GPFALFHMGHWN--LTMLDHFQSLIGEG----------PFK--
----------VMIGEFLEVV----------------------------------------
---------------------------------------------FKDHRAFHTGISTNG
IGKISVIEDP-----------ELKMRPIAMVDYYSQLVLRPIHDGILKKLRNLPQ-----
------------DRTFTQNPFNNWGK----------------------------------
------TMGHKFWSLDLTSATDRFPISLQERLIAG-LL--------KD------------
--------------------------------------PVKARAWRDILVDRDYKL----
P-------------TG------GFTRY-SVGQPMGAYSSWTTFTLTHHMVVQYAA-----
HLCGIQ---D----------FNRYILLGDDIVI-----------NHDKVARAYIRIMTKL
GVDI-----SVAKTHVSK--------NT--------------------------------
---------------------------------------------YEFAKRWVRK-----
-----------------GVE----------------------------------------
----------------------------------------------------------IS
----------------GLPLRGIVSNINNLPV-----------------VVKQLVNY---
-LYSNATHWGGSTTE--------------LILNV-----------F-KGIKI--------
--------RKRFLSRSNLLSQVEDIVFVI-------------------------------
--------------RQSLSLNSYEEI----------------------------------
------------------------------------------------------------
--------------------------------------R---RYLC--------------
----------QKIKIEELIIPKGDLVH-------------GFIREILCLGLVESAEDASF
DLTRFYDKF-ESEFRKGDF-DLKLLHRHP----------------------------MVL
AVYNKILD-MKRTLMKVRNMD---------------------------------------
------EMDLIDAMSLMRLDKPDKLMSN-------------------LRNSSTSIAHIDM
LWRR------------------------------------------GFKKLHFTTEMTLM
IGE---FDPTNVAL-MSNDDEGYFEIT---------------------------ALKPWE
SYYISN-----------------LSDLS--------------------------------
-----------------DKLEILKTPVTTN----------MYF-----------------
------------------------------------------------------------
------------------------------------------------------------
----------------------------
>Mitoviridae_QIR30262.1 RNA-dependent RNA polymerase [Plasmopara viticola associated mitovirus 39]
-M----------------------------------------------------------
------------------------------------------------------------
------------------------------------------------------------
------------------------------------------------------------
------------------------------------------------------------
--------------KTKLNLYKNLMKFVTMYYFKDL------------------------
------------------------------------------------------SLTHKS
NLVRKVLYKIDTLYNTRGYL----------------------------------------
---AAATYSKLCRLAITKTLSGEQL-----------------------------------
------------------------------------------------------------
-----------------------------------------------------------P
RP---------------FGISL------------------ANDQLPKILPYLVRRRI---
----------------------------------------------------LEGDKLLI
QWILTLFQIGKLIK------------------G---------------------------
----------------------DPNVVQTDTMTADST---------------------YM
DTIQ--QSEISIVLNKMGIR----------------------------------------
---------------------------------------------RGSMNTDFSGFS---
----WISTAGPNGLS--------------------ILR----------------------
-----------------AMEDLLNLPEPL-----LDSCIKLNGGK--------DSYFGK-
--------SVLSLKAFLEHCQAMYMNLFSI------------------------------
-----------------------------------------------------KPAKTKR
LRKISIKEDK-----------EGKSRPFAIFEYISQMALSSLHTHVFNLLKAIPQ-----
------------DSTFDQNEGFRSLLY---------------------------------
------GGYKFFASYDLKAATDRFPLSLQKRVVEH-LY--------GE------------
--------------------------------------SEISDAWAHIMVGYEFEL----
P-------------NG------KQISF-STGQPLGAKSSWGVFSLSHHVVVHISA-----
LRIGMK--LE----------DLPYRLLGDDIVI-----------MDKELASSYLEVMTEL
GVEI-----SKVKTHVGE--------NL--------------------------------
---------------------------------------------FEFAKRFYYK-----
-----------------GSE----------------------------------------
----------------------------------------------------------IT
----------------QFPITALVENINIYPL-----------------LAQALES----
-AKERGFLPLFLQSNSPD-----------FWNKV-----------VELSVPA--------
------------NQKRKIHYLVNKFKQFSLLPTSSKPFMVQVQDLITLS-----------
--------------RESYKIEDVSEI---NDCLL-R---AIIEVREREIDRLVAKKTKYN
MVIQ--------------------------------------------------------
------------------------------------------GMLSSIM-----------
----------FFIPWDRISLTHREYL----------------------------------
----------------------------P-------------------------------
---------VISSLDKSTSLK----------------MENL-------------------
-INVRELKSGLEASKTLESDPIRPV-----------------------------------
--------------------------------------PSL-------------------
------------------------------------------------------------
------------------------------------------------------------
---------------------KGLQPIRPN----------------------------EV
IARSRSA----L-----LKPFLNQLKILAVSKNDSSE-----------------------
--------AHSDQTTPLK------------------------------------------
----------------------------
>Mitoviridae_AEP83726 RNA-dependent RNA polymerase [Tuber_excavatum_mitovirus]
-M-----------RESMI------------------------------------------
---------------------------------------------RFAKITSPA------
------------------------------------------------------TTVAPF
VIPSTN------------------------------------------------------
------------------------------------------------------------
----------NARNSKRYGLASSALRKWLMEMLE--------------------------
---------------------------------------P--------------QYLGLS
QSLVPLMSYSDTKDVNAQEV----------------------------------------
---LVVSLGTIKIWFLEYLVSGKKVQG---------------------------------
------------------------------------------------------------
-----------------------------------------------------------I
IPNAFWD---------------------------------RSNNCPFLLVDFFKWVE---
-----------------------------------------------STGRDLRDLRPVI
RFMMSWLDLGKVYT----------------------------------------------
----------------------IPKNPSLAPIISKFS-------------------G-ID
PILK--DYNIKDALESLGIL----------------------TSDS--------------
-------------------------------------------KVAFKSACENFSFH---
----ESSAAGPNGHA--------------------LWA----------------------
-----------------SHMDGAAIDNDP-------------------------------
----------KLLKIITSLADKTGLTQVTEMASNS-------------------------
----------------------ALIVPDASPMR-------------------EGKLQSAI
HSRLHLIFEK-----------GIKSRIIAIGDYYSQCLLSPFMVTLRSCLECIPQ-----
------------DYTYNQEAGFSKVLDFT-------------------------------
------RLGKTCYSLDLSKATDRLPLALQERVMGI-IL--------GD------------
--------------------------------------SELARLWSSLLSSREFVT----
Q-------------TG------HKVRY-EVGQPQGFKSSFHSLAMTHHVIVRLAA-----
LKAGEM---N----------FTDYVILGDDIVL-----------TNEKVVKDYMIIMELL
GVKI-----SLEKSLFHK--------DYSS------------------------------
--------------------------------------------MAEFCKRIACN-----
-----------------GHE----------------------------------------
----------------------------------------------------------IT
----------------GIPMHLLANTIIDPQY-----------------TMELWEY----
-LASRSICKGFDLYEFFG----------LFLGDL-----DFERLGLLNVLPVTVTGMKSR
VILEESPLYSTKGFEEAFGFSLQDVEHYY---------------YYCLVSD-----QIAK
VDGI--IKKASSFLSIALETSKLGYT----------------------------------
------------------------------------------------------------
------------------------------------------DGT-EL------------
--------VGTGIPLTVA------------------------------------------
------------------------------------------------------------
---------IQDKLSKKDSELQVMHP----------------------------------
---------VQSAARTLGVKVVSILNAF-----------------------AADVSKLPV
LLKSGALNAL-------------------G--VSLDALPQF---LQMDKTIYGNRRVLDK
AIR--MLEESVM-----DESKISRTF----------------------IGKVTGVSQAWS
VSVGLG------------------------------------------------------
-------------------RGLVVSPQNSVI-------K------GVVGTSKSRLMKMKG
ASSSS-------------------------------------------------------
------------------------------------------------------------
----------------------VMRGRK
>Mitoviridae_YP_009165597 RNA-dependent RNA polymerase [Binucleate_Rhizoctonia_mitovirusK1]
-MMTLTILKALRA-QSKT-------------------------------IFNVHAYLGVI
MRD-YSTTVTQN------------------------------------------------
--------------------------------------------------RNNQLILDGY
KVPKLNI-----------------------------------------------------
------------------------------------------------------------
-----------QRNQSRLTKAINALKLYI-----D-------------------------
------------------------------------NQCPG-------------LENNVI
QELMVILSHLETIYHKDPKS----------------------------------------
---FVTQCKLLSNWFKVNVFKQIRRQD---------------------------------
------------------------------------------------------------
-----------------------------------------------------------A
IPLLFWN---------------------------------RRNQAPHILAPIFGILD---
--APGT----------------------------------------------VQNHLLVL
RLIFSILEIYNVVT----------------------------------------------
----------------------VPVLPSSETITKEFS-------------------G-DM
NMIK--SINIGRALERLNVN----------------------IDSW--------------
-------------------------------------------RQSFELRNREGIWH---
----TSSSSGPNGQA--------------------LWM----------------------
-----------------SHVDAKALASDK-------------------------------
----------ELMSNFRNYVTLVGREDLIENLEDT-------------------------
-----------------------VRLPQFFKL----------------------SSGIPT
HSKLHVIFEK-----------GSKARIIAIGDYWTQEALTPLHTELAKILGGLDM-----
------------DGTFNQDKIAEKVRRWTA------------------------------
------IDNKAIYSLDLSAATDRLPVLLQAMILDH-LT--------GI------------
--------------------------------------KGFGDAWRSLVVGRDFTS----
E-------------------IFPKVRY-STGQPMGFKSSFVMLGLTHHIIVQEAA-----
ARVGFD---S----------FEDYVILGDDIVV-----------ANTEVAEQYKIIMEAL
GLEI-----SPFKTIACDA-------DFSK------------------------------
-------------------------------------------PIAEICKRVFVG-----
-----------------GKE----------------------------------------
----------------------------------------------------------IS
----------------PLPMKLMVTAAETTDM-----------------LYQLQEE----
-MSKRSLINDPLNIHY-------------FMGGI-SNRVAYKDLARMNGLPMFMTGLKNP
ILPPILDQFNYKNWDKTRNISLLTLQSYF---------------TFTVMME-----QLKR
LGDI--LVNTKDIYTTLMKAANVSKT----------------------------------
------------------------------------------------------------
------------------------------------------VGIASK------------
--------MDQYLPVED-------------------------------------------
------------------------------------------------------------
---------FSQEILDEWEVIKPFHPAIEVVKGEVDRINTL-------------------
-LNRISMASSMDMMVMLLDEVVDSL-----------------------------------
------------------------------KISSFEYVPDK-----EYAEAKQTRRLVEQ
TLS--NIQRSTINGTLGKRTELSYS------------------------IKLERINAIWN
LKVD--------------------------------------------------------
----------------------LDSPISIN-------------------------RNISS
ISSSNA------QAIQRVNAYLSEGV----------------------------------
------------------------------------------------------------
---------------FDDFL--KDKGRR
>Mitoviridae_QDW65420.1 putative RNA-dependent RNA polymerase [Rhizoctonia solani mitovirus 30]
-MTHLNKFFINNY-QTST-------------------------------NVRIQNGKFTL
INR-NITHLNAA------------------------------------------------
--------------------------------------------------KLNANILDGI
NVPKLNI-----------------------------------------------------
------------------------------------------------------------
-----------NRNQKRLTNVNRILVLYIQTMTN--------------------------
------------------------------------------------------LPDVIQ
VELATLIQRLEILYFRNPQN----------------------------------------
---FIATCKTHSNWFKTQMFNEQRERG---------------------------------
------------------------------------------------------------
------------------------------------------------------------
-PLMIGDWD-------------------------------PNQNLPDLLVPIMALKG---
--KILA----------------------------------------------PLQLTILY
RMIISIFEMYRAVV----------------------------------------------
----------------------VPQPPKLNTITDEST-------------------M-KE
GALV--GLSINKAIEMLGID----------------------ISQL--------------
-------------------------------------------DQKLTNANQGAILH---
----SSSSSGPNGPA--------------------TWM----------------------
-----------------SHIDAKAIMQDS-------------------------------
----------EVRGSFFALSKILKRLELIFLMRSS-------------------------
-----------------------LKLPQFFAI----------------------RDEQAL
HSRLHFIWEK-----------GDKVRTIAIGDWFTQELLSPLHEVIADLNKSLDM-----
------------DGTFNQDRIAEKVRLFTL------------------------------
------DKDLDLFSYDLSSATDRLPVDLQVLIMDA-LF--------NR------------
--------------------------------------EGLGAAWKDLMVKRNFTL----
P-------------NG------VKLRY-AVGQPMGIKTSFPMLAFTHHVIVQMAA-----
YKAGLD---K----------FKEYVILGDDIMI-----------ANKAVSEQYLQLMKDF
GLEI-----SIHKSIVNTV-------DNRKQ-----------------------------
-------------------------------------------AIAEICKRLYLD-----
-----------------GVE----------------------------------------
----------------------------------------------------------IT
----------------SLPINLMANAIENQDM-----------------IYQLQNE----
-MQKKGMIYEPSNFPS-------------FIAGLITNQESFNRIALYNGLPTFIGGITQP
IIIDHNPAFVASREKGFRGVTMLDLMQVW---------------IFTILVE-----QLKR
LGVL--LNTTATTYDALMKAAEVSKA----------------------------------
------------------------------------------------------------
------------------------------------------SILNTR------------
--------NGKSIHVTD-------------------------------------------
------------------------------------------------------------
---------FNRDMAQAWNIDTMLHPAKLVCDSEVERIAKV-------------------
-LMRLSVASGSDLMKELLASVIDGL-----------------------------------
------------------------------KVSIVTQTLDE-----SFAKAKMTKTLIDK
TMQ--TLDRIK----LDKENQLSYS------------------------MKLPQFNIVWT
VKFK--------------------------------------------------------
----------------------LGGTVVLS-------------------------RSTSN
IATTAQ------DSMNRLARFRNN------------------------------------
------------------------------------------------------------
-----------------------SSLSK
>Mitoviridae_QDW65418.1 putative RNA-dependent RNA polymerase [Rhizoctonia solani mitovirus 28]
-M----------------------------------------------------------
------------------------------------------------------------
------------------------------------------------------------
------------------------------------------------------------
------------------------------------------------------------
------------------------------------------------------------
------------------------------------------------------------
------------------------------------------------------------
------------------------------------------------------------
------------------------------------------------------------
------------------------------------------------------------
-----------------------------------------------------ALKG---
--KILA----------------------------------------------PLQLTILY
RMIISIFEMYRAVV----------------------------------------------
----------------------VPQPPKLNTITDEST-------------------M-KE
GALV--GLSINKAIEMLGID----------------------ISQL--------------
-------------------------------------------DQKLTNANQGAILH---
----SSSSSGPNGPA--------------------TWM----------------------
-----------------SHIDAKAIMQDS-------------------------------
----------EVRGSFFALSKILKRLELIFLMRSS-------------------------
-----------------------LKLPQFFAI----------------------RDEQAL
HSRLHFIWEK-----------GDKVRTIAIGDWFTQELLSPLHEVIADLNKSLDM-----
------------DGTFNQDRIAEKVRLFTL------------------------------
------DKDLDLFSYDLSSATDRLPVDLQVLIMDA-LF--------NR------------
--------------------------------------EGLGAAWKDLMVKRNFTL----
P-------------NG------VKLRY-AVGQPMGIKTSFPMLAFTHHVIVQMAA-----
YKAGLD---K----------FKEYVILGDDIMI-----------ANKAVSEQYLQLMKDF
GLEI-----SIHKSIVNTV-------DNRKQ-----------------------------
-------------------------------------------AIAEICKRLYLD-----
-----------------GVE----------------------------------------
----------------------------------------------------------IT
----------------SLPINLMANAIENQDM-----------------IYQLQNE----
-MQKKGMIYEPSNFPS-------------FIAGLITNQESFNRIALYNGLPTFIGGITQP
IIIDHNPAFVASREKGFRGVTMLDLMQVW---------------IFTILVE-----QLKR
LGVL--LNTTATTYDALMKAAEVSKA----------------------------------
------------------------------------------------------------
------------------------------------------SILNTR------------
--------NGKSIHVTD-------------------------------------------
------------------------------------------------------------
---------FNRDMAQAWNIDTMLHPAKLVCDSEVERIAKV-------------------
-LMRLSVASGSDLMKELLASVIDGL-----------------------------------
------------------------------KVSIVTQTLDE-----SFAKAKMTKTLIDK
TMQ--TLDRIK----LDKENQLSYS------------------------MKLPQFNIVWT
VKFK--------------------------------------------------------
----------------------LGGTVVLS-------------------------RSTSN
IATTAQ------DSMNRLARFRNN------------------------------------
------------------------------------------------------------
-----------------------SSLSK
>Mitoviridae_YP_009337200 RNA-dependent RNA polymerase [Wenling_narna_like_virus9]
-M------------------------------------------------ICILLMIMHI
LIC-VSRSVQKH------------------------------------------------
----------------------------FFWSKANSWS--------------AALKNGDG
KAPNFD------------------------------------------------------
------------------------------------------------------------
----------RKMNQIVLSKTYKILMKLS-------------------------------
------------------------------------------------------MGGVVN
GILKDIYTSHNKKLEKYSANA---------------------------------------
---VIQQFKEDFLFVKNYFLMGTVSEF---------------------------------
------------------------------------------------------------
------------------------------------------------------------
--------------DQKLQWRR--------------LSDVGTFSLPPYLSPIYHRLG---
-----------------------------------------------------ELNSWDK
VLLLTLLRSYKHMD----------------------------------------------
----------------------IPGPHKLETIYTMMG---------Y-------------
------QTYINTYKVCMSMSC---------------------VYKW------------MG
MPK------------------------LQPSDTG-----------DYSKISIAKGLTPGT
NTGSLLHAVGPSGNT--------------------LVS----------------------
-----------------RLVDLMNVYQKP--------------------------MYA--
----------GLLDLFAKFYSDFTKVGKGP------------------------------
----GITNVSKLFQH--------FSKPVLDETLSM----------AKENSKIKPKVDMKI
LNRLSYFTDG-----------AGKWRYIAISDWITQSILSPMHNLMFDALKSMST-----
------------DCTFDQNKIRAKYQEMY-------------------------------
------SQGKGAYCLDLSAATDRLPLPLQAFLMFL-LT--------KN------------
--------------------------------------FGLSLSWMLIMMYNPFHL----
--------------TGDME---KKFYY-QTGQGMGIYTSWAMLALTNHAIVRLSG-----
KVYGHS---D----------FSDYLVLGDDVVI-----------FNKEVADGYLTVMSKL
GVDI-----SQPKSIFPK--------ENKF------------------------------
--------------------------------------------GCEFASRLFVE-----
-----------------GQE----------------------------------------
----------------------------------------------------------LS
----------------PLPVGLLIKD------------------PNVDNILNFWTT----
-VHWKSTELVETQYQD-------------SLTTP----------DLSSAVPL--------
-------------SGSEDLKTIWGFMSVY-------------------------------
----------NYYYTQHMKFSENEVP-----------------------SGAWMSLPEAS
PLH---------------------------------------------------------
-------------------------------------------TLL--------------
----------EAIPLKSM----------------------EEVESTMEKILYRRFSQAL-
----------KTMTKHSKTFDSIKDMLVP-------------------------------
---------LYGSLGDLESRF--------------------------------PHILSMY
LFFMSPFYHCIDKFSELNLDPQSEM-------------------DSHMIAAGSGVLVMDQ
AQKLDHMAKF------------------------FTFAPLS-------MHKKIDIESLSD
LLK-----------------------------------------ISYGPKSLFLGKDDW-
------------------------------------------------------------
---------------------ILKDPLTKK-----------VL--------SKKVLSRQR
VSKKD------------VQNAIRVSTFRMAVMDQYL------------------------
------------------------------------------------------------
------------------------RSNK
>Mitoviridae_Lul-MV1 RNA-dependent RNA polymerase [Lutzomyia longipalpis mitovirus 1]
-L----------------------------------------------------------
------------------------------------------------------------
-----------------LIIYSTIYG--WFRGYGRSCN--------------NTWGNLGK
VIPITLTSS---------------------------------------------------
------------------------------------------------------------
------NSKKKTLKLEGWRMEAVSVVSLTYKFLYKLEIQAGTR-----------------
------------------------------------------------------------
RVLNRLYHVQKESLRKQQPEM---------------------------------------
---IVARFKEDINFIKLYFLTGEKVKI---------------------------------
------------------------------------------------------------
------------------------------------------------------------
--------------DQSVWWRK------------------VNDGFPSYLYPLSLYEI---
-------------------------------------------------------PDYDK
MIILTQLRVYKKFN----------------------------------------------
----------------------TPVPLNLVSVVKVIS-----------------FTN-IY
HIIKNGNIILKIYDLKL-----------------------------------V-----QS
VAD------------------------LKNI--------------GISIKSLGEIYTPGL
QTGSVYSASGPNGSS--------------------LVS----------------------
-----------------KIVDLLVLGKHP--------------------------YFI--
----------KILRNYSKNWNKVSIPFCFN------------------------------
-PIGSITDPIGLSNY--------LGIPNIVKK-------------FKDRSTFSSSVQEAY
LGKLSYFGDG-----------AGKVRIIAIGNLVIQITLFPLHQLIIKYLKSLKTL----
------------DATYNQEIIFDIFKKYRDESMESFCKTNNLPNPLPLDFDFETYIDNND
IIY---TNFKAPYSLDLSNATDRIPLGIQFFVLWG-FT--------KR------------
--------------------------------------FSVALWWFLIISTLVFKLK--L
P-------------SGKT----IDVKY-STGQGMGLYSSWSILALTHHLLVKLRA-----
FKIGQP---D----------FTDYLILGDDIVI-----------FREEVAFSYIQVITDL
GVDI-----SIHKTVKPEL------G----W-----------------------------
--------------------------------------------GSEFASKLVYE-----
-----------------NNQGLVTN-----------------------------------
----------------------------------------------------------IR
----------------PLPTGTLIEG-------------------GISSFFNLMRC----
-ILSYDLHIHGEPY---------------QFASL-----------L-GDIPG--------
-------KLKKFNKHSDTLSSIWAITHLY-------------------------------
----------QNWYSEKWSQSGSIVL---------------------PPNGVILD-----
------------------------------------------------------------
--SVTQYLLEN-------------------------------------------------
----------YQIPLSVF----------------------MDIEKNYKTNLTIQIN----
-------KIRKKIIKYSLD-----------------------------------------
--YSYLIDIILGTLNKNPEVRENLRP-----------------------------WTEVF
LFLQSPWYSVQRILEETTISHLVST-----------------------------------
------------------------------------------------------------
--------------NQVRELSIIIRFLSESND----DTYLLSETTLR--NYLNVLSLRWG
PGGY----------LQQKVKSN--------------------------------------
------------------------DPL------------------------------IKR
VSKSK------------SRIVLKDILVFKSTIKLFS-------------------NKRWV
KS----------------------------------------------------------
----------------------------
>Mitoviridae_QIR30279.1 RNA-dependent RNA polymerase [Plasmopara viticola associated mitovirus 56]
-M----------------------------------------------------------
------------------------------------------------------------
------------------------------------------------------------
------------------------------------------------------------
------------------------------------------------------------
---------------TLWKREAISVVKGSLSFSERFPIQAGFA-----------------
------------------------------------------------------------
SGIRILCKIQIQSINRCQPDL---------------------------------------
---VVRRFKEDFNFIKLWLLTGERVDL---------------------------------
------------------------------------------------------------
------------------------------------------------------------
--------------DQTITWRK------------------SRDGFPRYLYPFSLIQI---
-------------------------------------------------------TWVEK
SLLITQLRCYRKFN----------------------------------------------
----------------------VPMNLDLESVVKPSS-----------------VSC-WL
ISLIHGYRLLRNYQE-------------------------------------------MG
MSS------------------------FRSIGPRK----------IASIKPLSSIYSPGL
QTGRVYSAGGPNGVT--------------------LLS----------------------
-----------------RVLDILALQSRP--------------------------VYL--
----------WILNLFRVTYNQILSPYHRQ------------------------------
-KPWCIHTPRALLKY------ILGGIPRGTKE-----------DLMSCGGPISIKLSKKI
LGRITYFLDG-----------AGRMRIIVLGNCIIQMTLYPLHILIMRYLSAMKT-----
------------DATYNQDVIFDTFRKYRDLSGKSFCEMNNLPYPLPLDFDFETWMNSHH
VKP---SKFRPPYSLDLSRATDRIPLSFQLFVLWA-FT--------SR------------
--------------------------------------PLLGITWYLIMNLIRFHIK--L
P-------------GGSE----ERVGY-ATGQGMGLYSSWAMLALTHHCIVKYSA-----
WIIGVQ---N----------FKDYLILGDDIVI-----------FHEEIAAQYIKVMTDL
GVGI-----SLHKTVKPDIG----------W-----------------------------
--------------------------------------------GAEFASKLVHE-----
-----------------DEQGLVVN-----------------------------------
----------------------------------------------------------LS
----------------PYPLGSLFEG-------------------GITSYFQIVES----
-ILYKALVNNEELH---------------QFAPI-----------L-GSLPC--------
-------ALKKFNEQRECLSTMWAISWLY-------------------------------
----------RNWYAQEWSQGGYVVL---------------------PPKGVTLD-----
------------------------------------------------------------
--IVTQYLLDN-------------------------------------------------
----------CCYPLEMF----------------------MVIDKGLKSKFISDLD----
-------ICQRKIIKYGCD-----------------------------------------
--YSYISRSLTSGLYDKSKALGSLQA-----------------------------WTELL
LFLQSPWYSVMTIFEDLGIQTIPST-----------------------------------
------------------------------------------------------------
--------------SLDRYTQVYSYWQGLENPCQRISELLVHDNWYS--IYENILLLSWG
PGGI----------LQKRVHSR--------------------------------------
------------------------DPL------------------------------VYR
VSKAK------------KSIILKNSIIFKIINVSKFSG----------------------
--------GLSLTRKPLIKQRNS---VL--------------------------------
----------------------RGKFHK
>Leviviridae_YP_009640127.1 replicase [Enterobacteria phage MS2]
-MSKTTKKFNS-------------------------------------------------
------------------------------------------------------------
------------------------------------------------------------
------------------------------------------------------------
------------------------------------------------------------
------------------------------------------------------------
------------------------------------------------------------
------------------------------------------------------------
---LCIDLPRDLSLEIYQSIASVATGS---------------------------------
------------------------------------------------------------
-----------------------------------------------------------G
DP-------------------------H--------------------------------
-----------------------------------------------------------S
DDFTAIAYLRDELL--------------------------------TKH-----------
-----------------PTLGSGNDEATRRTLAIAKL-----------------------
-----------------------REANGDRGQINREGFLHDKSLSWDPDV----------
---------------------------LQTSIRSL-IGNLL--SGYRSSLFGQCTFS---
----NGAPMGHKLQD---------------------------------------------
------------------AAPYKKFAEQA-------------------------------
----------TVTPRALRAALLVRDQCAPW------------------------------
-----------------------------------------IRHAVRY--NESYEFRLVV
GNGVFTVPKN-----------NKIDRAACKEPDMNMYLQKGVGAFIRRRLKSVGIDL---
------------NDQSINQRLAQQG-----------------------------------
------SVDGSLATIDLSSASDSISDRLVWSFLPPELY----------------------
----------------------------------------------SYLDRIRSHYG---
-I-----------VDG------ETIRW-ELFSTMGNGFTFELESMIFWAIVKATQ-----
IHFGN---------------AGTIGIYGDDIICPS------------EIAPRVLEALAYY
GFKP-----NLRKTFVSG--------LF--------------------------------
---------------------------------------------RESCGAHFYR-----
-----------------GVD----------------------------------------
----------------------------------------------------------VK
--P----------FYIKKPVDNLFALMLILNR----------------------------
-------------LRG-----------WGVVGGM--------------------------
-------------SDPRLYKVWVRLSSQV-----------------------P-------
--------------SMFFGGTDLAAD----------------------------------
------------------------------------------------------------
------------------------------------------------------------
--------YYVVSPPTAVSVYTKT------------------------------------
----------------------------P-----Y--GRLLADTRT--------------
---------SGFRLARIARER-----------------------------------K---
------------------------------------------------------------
--------------------------------FFSEK-----------------------
--------------------------------------------------HDSGRYIAWF
HTG---------------------GEITD-------------------SMKSAGVR----
--------------VIRTSEWLTPVPTFPQECGPA-------------------------
--SSPR------------------------------------------------------
------------------------------------------------------------
----------------------------
>Leviviridae_NP_040755.1 replicase beta-subunit [Escherichia virus BZ13]
-MFRFREIEKT-------------------------------------------------
------------------------------------------------------------
------------------------------------------------------------
------------------------------------------------------------
------------------------------------------------------------
------------------------------------------------------------
------------------------------------------------------------
------------------------------------------------------------
---LCMDRTRDCAVRFHVYLQSLDLGS---------------------------------
------------------------------------------------------------
-----------------------------------------------------------S
DP-------------------------L--------------------------------
-----------------------------------------------------------S
PDFDGLAYLRDECL--------------------------------TKH-----------
-----------------PSLGDSNSDARRKELAYAKL-----------------------
-----------------------MDSDQRCKIQNSNGYDYSHIESGVLSG----------
---------------------------ILKTAQAL-VANLL--TGFESHFLNDCSFS---
----NGASQGFKLRD---------------------------------------------
------------------AAPFKKIAGQA-------------------------------
----------TVTAPAYDIAVAAVKTCAPW------------------------------
-----------------------------------------YAYMQETYGDETKWFRRVY
GNGLFSVPKN-----------NKIDRAACKEPDMNMYLQKGAGSFIRKRLRSVGIDL---
------------NDQTRNQELARLG-----------------------------------
------SIDGSLATIDLSSASDSISDRLVWDLLPPHV-----------------------
---------------------------------------------YSYLARIRTSFT---
-M-----------IDG------RLHKW-GLFSTMGNGFTFELESMIFWALSKSIM-----
LSMGV---------------TGSLGIYGDDIIVPV------------ECRPTLLKVLSAV
NFLP-----NEEKTFTTG--------YF--------------------------------
---------------------------------------------RESCGAHFFK-----
-----------------DAD----------------------------------------
----------------------------------------------------------MK
--P----------FYCKRPMETLPDVMLLCNR----------------------------
-------------IRG-----------WQTVGGM--------------------------
-------------SDPRLFPIWKEFADMI-----------------------P-------
--------------PKFKGGCNLDRD----------------------------------
------------------------------------------------------------
------------------------------------------------------------
--------TYLVSPDKP-------------------------------------------
------------------------------------------------------------
----------GVSLVRIAKVR-----------------------------------S---
------------------------------------------------------------
--------------------------------GFNHAFPY--------------------
-------------------------------------------------GHENGRYVHWL
HMGS--------------------GEVLE-------------------TISSARYR----
--------------CKPNSEWRTQIPLFPQELEA-CV-----------------------
LS----------------------------------------------------------
------------------------------------------------------------
----------------------------
